# Supplementary material for: Phototropin 1 and 2 Influence Photosynthesis, UV-C Induced Photooxidative Stress Responses, and Cell Death
Source: Cells. 2021 Jan 20;10(2):200. doi: 10.3390/cells10020200 (PMC7909289; doi:10.3390/cells10020200)
Supplement: Supplementary file 1 [file cells-10-00200-s001.zip]

Archive with 9 entries (8 files):
- cells-1039510  supplementary proofreading back - Copy/
- cells-1039510  supplementary proofreading back - Copy/Rusaczonek et all_Supplementary Material_19.01.2021.pdf
- cells-1039510  supplementary proofreading back - Copy/Supplementary Data Set 1_19.01.2021.xlsx
- cells-1039510  supplementary proofreading back - Copy/Supplementary Data Set 2_19.01.2021.xlsx
- cells-1039510  supplementary proofreading back - Copy/Supplementary Data Set 3_19.01.2021.xlsx
- cells-1039510  supplementary proofreading back - Copy/Supplementary Data Set 4_19.01.2021.xlsx
- cells-1039510  supplementary proofreading back - Copy/Supplementary Data Set 5_19.01.2021.xlsx
- cells-1039510  supplementary proofreading back - Copy/Supplementary Data Set 6_19.01.2021.xlsx
- cells-1039510  supplementary proofreading back - Copy/Supplementary Data Set 7_19.01.2021.xlsx
