# Supplementary material for: Phototropin 1 and 2 Influence Photosynthesis, UV-C Induced Photooxidative Stress Responses, and Cell Death
Source: Cells. 2021 Jan 20;10(2):200. doi: 10.3390/cells10020200 (PMC7909289; doi:10.3390/cells10020200)
Supplement: Supplementary file 1 [file cells-10-00200-s001.zip › cells-1039510 supplementary proofreading back - Copy/Supplementary Data Set 1_19.01.2021.xlsx]

## Sheet: PHOT analysis
		COUNTS PER MILLION																								PAIRWISE CONTRASTS UV EFFECT																				PAIRWISE CONTRASTS GENOTYPE EFFECT IN NON-TREATED SAMPLES
		Col - NT			Col - UV			phot1 - NT			phot1 - UV			phot2 - NT			phot2 - UV			phot1phot2 - NT			phot1phot2 - UV			Col: UV / NT					phot1: UV / NT					phot2: UV / NT					phot1phot2: UV / NT					Non-treated: phot1 / Col
Gene	Description	Col0NT_1_S1	Col0NT_2_S2	Col0NT_5_S3	Col0UV_1_S16	Col0UV_4_S17	Col0UV_5_S18	phot1NT_3_S4	phot1NT_4_S5	phot1NT_5_S6	phot1UV_1_S19	phot1UV_4_S20	phot1UV_5_S21	phot2NT_3_S7	phot2NT_4_S8	phot2NT_5_S9	phot2UV_1_S22	phot2UV_3_S23	phot2UV_5_S24	phot1slash2NT_1_S10	phot1slash2NT_2_S11	phot1slash2NT_5_S12	phot1slash2UV_1_S25	phot1slash2UV_2_S26	phot1slash2UV_3_S27	log2FC	logCPM	LR	PValue	FDR	log2FC	logCPM	LR	PValue	FDR	log2FC	logCPM	LR	PValue	FDR	log2FC	logCPM	LR	PValue	FDR	log2FC	logCPM	LR	PValue
AT1G70130	Concanavalin A-like lectin protein kinase family protein	0	0	0	2.09324	1.51733	1.31417	0	0	0.0303159	0.774416	0.366858	0.877608	0	0	0.0840181	1.87311	1.58684	0.504188	0.0272793	0	0	1.35657	0.261358	0.518731	8.68278	-0.898795	81.5601	1.7001e-19	3.07088e-18	5.82575	-0.898795	44.5244	2.51212e-11	2.58363e-10	6.55813	-0.898795	54.1714	1.83744e-13	2.05038e-12	5.72011	-0.898795	40.5633	1.9035e-10	1.28129e-09	1.65279	-0.898795	1.42803	0.232086
ATCG00490	ribulose-bisphosphate carboxylases	15.1872	16.1016	20.8952	7365.42	5617.07	5962.72	16.7412	40.6132	18.2805	6391.21	6263.73	6910.59	18.2118	15.3065	18.484	6566.22	5835.88	5121.37	9.98421	10.3843	19.7484	5162.93	5026.39	4898.45	8.66009	11.7276	1581.94	0	0	8.55504	11.7276	1191.82	3.65371e-261	2.44628e-258	8.54943	11.7276	1612.53	0	0	9.06432	11.7276	1322.52	1.44008e-289	9.64181e-287	0.227235	11.7276	1.69663	0.19273
ATCG00350	Photosystem I, PsaA/PsaB protein	4.40676	3.62155	6.09929	1422.57	1203.38	1054.18	3.7674	7.88735	3.48633	1204.95	1123.13	1465.43	4.25262	5.25222	5.37716	1369.9	991.056	1276.43	2.61881	3.02536	3.95481	1052.41	856.426	938.161	8.24745	9.34641	1283.38	4.6295e-281	3.09961e-278	8.43395	9.34641	1153.61	7.36231e-253	4.62123e-250	8.08782	9.34641	1451	1.73572178303072e-317	0	8.48548	9.34641	1485.71	0	0	-0.068092	9.34641	0.114432	0.735154
AT1G44478	Cyclophilin	0	0	0	0	0	0	0	0	0.0303159	0.0860462	0.137572	0.351043	0	0.0250106	0.112024	0.202499	0.38469	0.420156	0.0272793	0	0	0.616621	0.392037	0.555783	0	-2.39733	0	1	1	3.96637	-2.39733	16.6285	4.54634e-05	0.000181655	3.4235	-2.39733	21.3268	3.87269e-06	1.66211e-05	5.58963	-2.39733	51.8285	6.05674e-13	5.2802e-12	1.64903	-2.39733	1.43887	0.230322
AT5G43650	basic helix-loop-helix (bHLH) DNA-binding superfamily protein	0	0	0	0.837297	0.535529	0.367969	0	0.0534735	0.0303159	0.0860462	0.275143	0.351043	0.0961045	0.100042	0.560121	0.860619	1.00981	0	0.681982	0	0.0256806	0.20554	0	0.148209	7.18651	-1.84073	23.5718	1.20336e-06	5.99471e-06	3.08718	-1.84073	6.84271	0.00890037	0.0204837	1.52325	-1.84073	2.34767	0.125471	0.18837	1.21147	-1.84073	0.958373	0.327597	0.414183	2.89434	-1.84073	3.62021	0.0570817
ATCG00520	unfolded protein binding	0.124485	0.18238	0.204282	48.8888	44.8505	32.8544	0.0249497	0.320841	0.121264	44.2278	37.557	53.1392	0.408444	0.225095	0.196042	40.7529	30.7271	43.4022	0.163676	0.190789	0.282487	33.9964	28.8365	33.6063	8.10578	4.31504	1119.23	2.18866e-245	1.18815e-242	8.64985	4.31504	886.961	6.70587e-195	3.13242e-192	7.27556	4.31504	994.319	3.08438e-218	1.77008e-215	7.47369	4.31504	1022.5	2.31289e-224	1.32733e-221	-0.409231	4.31504	0.52491	0.468755
AT4G28800	basic helix-loop-helix (bHLH) DNA-binding superfamily protein	0	0.130272	0.291832	0.0465165	0	0	0.0498994	0.0267368	0.0606319	0.0860462	0.0917144	0.175522	0.144157	0.0250106	0.028006	0.101249	0.0480862	0.210078	0.163676	0	0.154084	0.164432	0	0.0741044	-2.61428	-2.74053	4.29366	0.0382547	0.0702105	1.4511	-2.74053	2.10927	0.146409	0.22331	1.013	-2.74053	1.1177	0.290414	0.378243	-0.122964	-2.74053	0.0168616	0.896683	0.921598	-1.37468	-2.74053	2.08566	0.148687
AT2G20880	Integrase-type DNA-binding superfamily protein	0.149382	0.130272	0.904679	0.0465165	0.267764	0.157701	0	0.106947	0.0909478	0.258139	0.321	0.131641	0.31234	0.125053	0.420091	4.20185	4.47202	5.33599	0.245513	0.0272555	0.385209	6.90616	8.27633	4.48331	-0.155602	0.706411	0.0568034	0.811622	0.860594	1.93884	0.706411	8.32307	0.00391448	0.00993633	4.16446	0.706411	105.833	8.02123e-25	1.99399e-23	4.97364	0.706411	130.351	3.43313e-30	9.63099e-29	-1.4603	0.706411	4.58827	0.0321916
AT2G27010	cytochrome P450, family 705, subfamily A, polypeptide 9	0.149382	0.234489	0.0291832	0	0.312392	0	0.0748491	0.133684	0.212212	0.0430231	0.275143	0.219402	0.120131	0.0500212	0.168036	0.354373	0.336603	0.126047	0.163676	0.163533	0.205445	0.123324	0.130679	0.111157	-2.0958	-2.23666	3.61462	0.0572736	0.0992835	0.520923	-2.23666	0.636431	0.425006	0.528784	1.38084	-2.23666	4.85321	0.0275947	0.0511978	-0.277697	-2.23666	0.175749	0.675053	0.741583	-0.00581183	-2.23666	0.000104163	0.991857
AT3G13130	unknown protein; FUNCTIONS IN: molecular_function unknown; INVOLVED IN: biological_process unknown; LOCATED IN: endomembrane system; EXPRESSED IN: male gametophyte; Has 140 Blast hits to 132 proteins in 41 species: Archae - 2; Bacteria - 4; Metazoa - 29; Fungi - 20; Plants - 51; Viruses - 0; Other Eukaryotes - 34 (source: NCBI BLink).	0.174279	0.130272	0.204282	0	0	0	0.299396	0.133684	0.181896	0.172092	0.0917144	0.131641	0.264287	0.175074	0.196042	0.202499	0.432776	0.126047	0.272793	0.136278	0.308167	0.123324	0.217798	0.0370522	-5.288	-2.09374	14.332	0.000153234	0.000519295	-0.472006	-2.09374	0.61747	0.431989	0.535415	0.310269	-2.09374	0.330466	0.565385	0.646936	-0.694754	-2.09374	1.40939	0.235157	0.313875	0.349786	-2.09374	0.478172	0.489252
AT1G27565	unknown protein; FUNCTIONS IN: molecular_function unknown; INVOLVED IN: biological_process unknown; LOCATED IN: cellular_component unknown; BEST Arabidopsis thaliana protein match is: unknown protein (TAIR:AT1G52905.1); Has 3 Blast hits to 3 proteins in 1 species: Archae - 0; Bacteria - 0; Metazoa - 0; Fungi - 0; Plants - 3; Viruses - 0; Other Eukaryotes - 0 (source: NCBI BLink).	0	0	0	0.0465165	0	0	1.59678	1.68442	1.75832	2.19418	1.19229	2.36954	0	0	0	0	0	0	0	0	0	0	0	0	2.31334	-0.972752	2.17439	0.140325	0.211272	0.376078	-0.972752	1.63959	0.200381	0.288789	-5.12548e-15	-0.972752	0	1	1	0	-0.972752	0	1	1	8.62742	-0.972752	150.977	1.06007e-34
AT4G38410	Dehydrin family protein	0.0746909	0.0781629	0.0291832	0.0465165	0.133882	0	0.0249497	0.0534735	0	0.129069	0.183429	0.0438804	0.0961045	0.0500212	0.0840181	1.21499	0.288517	0.420156	0.0545585	0	0.0256806	1.64432	3.70257	0.555783	0.164185	-1.56166	0.027077	0.869298	0.90625	2.13407	-1.56166	4.57229	0.0324932	0.0627867	2.94239	-1.56166	14.964	0.000109579	0.000359767	6.02489	-1.56166	50.5836	1.14193e-12	9.73134e-12	-1.02376	-1.56166	1.03507	0.308971
AT4G28140	Integrase-type DNA-binding superfamily protein	1.19505	0.390815	0.904679	0.279099	0.535529	0.262835	0.299396	0.74863	0.636635	0.473254	0.550286	0.394924	1.08118	1.22552	1.48432	3.74623	2.26005	2.60497	0.791099	0.844921	0.462251	7.15281	9.7138	3.26059	-1.07812	0.798434	5.67139	0.0172438	0.0352135	-0.0723422	0.798434	0.0268361	0.869875	0.907794	1.33446	0.798434	14.1247	0.000171081	0.000539033	3.59709	0.798434	89.2092	3.55184e-21	6.13962e-20	-0.558572	0.798434	1.98849	0.158499
AT2G41810	Protein of unknown function, DUF642	0.199176	0.0521086	0.0583664	0.372132	0.0892548	0.052567	0.199598	0.0534735	0.212212	0.129069	0.183429	0.307163	0.0240261	0	0.028006	0.354373	0.288517	0.126047	0.0818378	0.0817665	0.179764	0.20554	0.0435596	0.111157	0.600327	-2.35164	0.576461	0.447703	0.542898	0.564771	-2.35164	0.731468	0.392408	0.496748	3.72462	-2.35164	18.101	2.0949e-05	7.89015e-05	0.328138	-2.35164	0.198713	0.655762	0.724114	0.64417	-2.35164	0.905136	0.341408
ATCG00020	photosystem II reaction center protein A	33.6856	35.6162	35.7494	8237.65	7556.76	6786.19	36.0773	112.027	35.985	8235.66	7348.02	6824.37	41.349	38.1912	44.6416	7406.24	7294.24	6532.67	23.6511	26.9284	46.5333	7461.12	5832.42	5011.2	7.89283	11.9543	1244.76	1.14077e-272	6.94346e-270	7.70142	11.9543	868.709	6.22546e-191	2.60509e-188	7.57022	11.9543	1178.16	3.39741e-258	2.27468e-255	7.99299	11.9543	984.952	3.3519e-216	1.72631e-213	0.256614	11.9543	1.94296	0.163347
AT5G10990	SAUR-like auxin-responsive protein family	0.0497939	0.0781629	0.175099	0.186066	0.0446274	0.105134	0.0748491	0.0802103	0.0606319	0.344185	0.229286	0.175522	0	0.0250106	0.0840181	0.455622	0.336603	0.210078	0.0545585	0.136278	0.179764	0	0.174239	0.222313	0.312025	-2.31765	0.175426	0.675334	0.749074	1.89476	-2.31765	8.30443	0.00395484	0.0100249	3.37952	-2.31765	21.3443	3.83763e-06	1.64777e-05	0.449906	-2.31765	0.452471	0.501164	0.585493	-0.366158	-2.31765	0.267151	0.605249
AT5G45090	phloem protein 2-A7	0.0497939	0.0521086	0.0291832	0.0465165	0	0	0.0748491	0.240631	0.0303159	0	0.137572	0	0.0480522	0.150063	0.476103	0.809995	0.480862	0.336125	0.218234	0.109022	0.102722	0	0.0871193	0.185261	-1.14593	-2.30903	0.727473	0.393703	0.490566	-1.9242	-2.30903	2.42251	0.119603	0.188346	1.79609	-2.30903	5.94724	0.0147403	0.0295317	-0.342173	-2.30903	0.167603	0.682251	0.747855	1.23219	-2.30903	1.88803	0.169424
AT4G21830	methionine sulfoxide reductase B7	0.0497939	0.521086	0.0291832	0.13955	0.312392	0.157701	0	0.0534735	0.0909478	0.129069	0.0458572	0.175522	0	0.0250106	0	0.354373	0.144259	0.210078	0.190955	0.0817665	0.128403	0	0.174239	0.259365	1.46243	-2.48145	2.89394	0.0889132	0.14388	1.43495	-2.48145	2.48127	0.115209	0.182672	4.35368	-2.48145	18.1437	2.04847e-05	7.73558e-05	0.419418	-2.48145	0.305525	0.580439	0.658126	-0.68769	-2.48145	0.519746	0.47095
AT5G45220	Disease resistance protein (TIR-NBS-LRR class) family	0.24897	0.104217	0.321015	0.13955	0	0	0.249497	0.0802103	0.15158	0.129069	0.229286	0.175522	0.31234	0.375159	0.308066	0.253123	0.865552	0.168063	0.136396	0	0.41089	0.0411081	0.130679	0	-2.68035	-1.99345	6.21729	0.0126508	0.0268809	0.287093	-1.99345	0.14935	0.699157	0.775144	0.204043	-1.99345	0.0890164	0.765431	0.819012	-1.06039	-1.99345	1.26197	0.261278	0.343256	-0.392754	-1.99345	0.332604	0.56413
AT1G47980	unknown protein; FUNCTIONS IN: molecular_function unknown; INVOLVED IN: biological_process unknown; LOCATED IN: endomembrane system; EXPRESSED IN: 6 plant structures; EXPRESSED DURING: 4 anthesis, F mature embryo stage, petal differentiation and expansion stage, E expanded cotyledon stage; BEST Arabidopsis thaliana protein match is: unknown protein (TAIR:AT3G62730.1); Has 169 Blast hits to 169 pr…	0.124485	0.0260543	0.437748	0	0.0892548	0	0	0.133684	0.242528	0	0.550286	0	0.216235	0.300127	0.0560121	0.809995	0	0.126047	0	0.054511	0.0513612	0	0	0	-2.35055	-2.51747	2.71275	0.0995494	0.158455	-0.847395	-2.51747	0.33417	0.563214	0.658865	0.48414	-2.51747	0.150614	0.69795	0.764312	-3.21936	-2.51747	2.6755	0.101903	0.154048	-0.578548	-2.51747	0.228596	0.632567
AT2G02250	phloem protein 2-B2	0	0	0	0	0.535529	0	0.0249497	0.240631	0.0303159	0.301162	0	0.0438804	0	0.350148	0.0560121	0.0506247	0	0.0840313	0.436468	0	0.282487	0	0.174239	0.111157	4.58546	-2.55324	6.52536	0.0106347	0.0230928	0.39629	-2.55324	0.0802134	0.777008	0.837155	-1.35135	-2.55324	0.825321	0.363629	0.45504	-1.04226	-2.55324	0.559887	0.454306	0.540495	4.58706	-2.55324	7.11146	0.00765929
AT3G45760	Nucleotidyltransferase family protein	0	0	0	0.0465165	0	0	0.299396	0.481262	0.333475	0.430231	0.0917144	0.131641	0.0240261	0.0250106	0.028006	0	0	0.0420156	0.109117	0.218044	0.154084	0.123324	0.130679	0.370522	2.31242	-2.40617	2.16089	0.141563	0.212832	-0.842746	-2.40617	2.03395	0.15382	0.232636	-0.475594	-2.40617	0.121208	0.727728	0.788667	0.604584	-2.40617	0.994137	0.318733	0.404683	6.46238	-2.40617	42.9328	5.66524e-11
AT1G53990	GDSL-motif lipase 3	0.124485	0.0521086	0.0291832	0.0465165	0	0	0.174648	0.0802103	0.0303159	0	0	0	0.288313	0.0500212	0.224048	0.404997	0.192345	0.252094	0.327351	0.054511	0.128403	0.0411081	0.0435596	0	-1.75905	-2.55492	1.98581	0.158779	0.234193	-4.58616	-2.55492	8.03741	0.00458211	0.011392	0.726314	-2.55492	1.14405	0.284797	0.372154	-2.10684	-2.55492	4.37181	0.0365381	0.0627214	0.516806	-2.55492	0.416452	0.518713
AT2G16760	Calcium-dependent phosphotriesterase superfamily protein	0.174279	0.104217	0.291832	0	0.133882	0.105134	0.0997988	0.0802103	0.15158	0.129069	0.275143	0.0877608	0.168183	0.125053	0.0840181	0.404997	0.480862	0.252094	0.245513	0.054511	0.0513612	0.20554	0.174239	0.185261	-1.04922	-2.149	2.20036	0.137978	0.208316	0.717875	-2.149	1.22284	0.268804	0.367317	1.6728	-2.149	9.77691	0.00176717	0.00446147	1.31964	-2.149	3.89219	0.0485112	0.0804555	-0.699693	-2.149	1.50778	0.219478
AT1G13130	Cellulase (glycosyl hydrolase family 5) protein	0.124485	0.104217	0.291832	0.13955	0.0446274	0.105134	0.0748491	0.0802103	0.0909478	0.0430231	0.0917144	0.175522	0.192209	0.0250106	0.0560121	0.202499	0.240431	0.420156	0.0545585	0.054511	0	0.0411081	0.130679	0.222313	-0.656331	-2.44859	0.808039	0.368701	0.464979	0.479798	-2.44859	0.373543	0.541079	0.6381	2.05326	-2.44859	8.97193	0.00274159	0.00657922	2.04623	-2.44859	6.04248	0.0139656	0.0268024	-0.957539	-2.44859	2.13099	0.144347
AT3G21320	BEST Arabidopsis thaliana protein match is: hydroxyproline-rich glycoprotein family protein (TAIR:AT2G25930.1); Has 63 Blast hits to 58 proteins in 21 species: Archae - 0; Bacteria - 0; Metazoa - 3; Fungi - 0; Plants - 58; Viruses - 0; Other Eukaryotes - 2 (source: NCBI BLink).	0	0	0	0.418649	0.758666	0.157701	0.0498994	0.0534735	0.0909478	0.172092	0.0917144	0.0877608	0.0961045	0.150063	0.112024	0.354373	0.288517	0.420156	0.190955	0.0272555	0.0256806	0.0822162	0.0871193	0.259365	6.7467	-2.26161	42.7826	6.11742e-11	5.40345e-10	1.00466	-2.26161	1.5984	0.20613	0.295653	1.68801	-2.26161	8.12247	0.00437199	0.0100043	1.62569	-2.26161	4.05321	0.0440875	0.0739121	3.99625	-2.26161	9.40641	0.00216228
AT2G02990	ribonuclease 1	0.0995879	0.0781629	0.0291832	0.279099	8.16681	0.105134	0.0249497	0.133684	0.212212	0.129069	0.137572	0.658206	0.552601	0.800338	0.784169	19.4399	1.15407	0.840313	0.38191	0.0272555	0.0770418	9.1671	21.1264	0.815148	3.26186	0.923241	8.03108	0.00459815	0.0110042	1.46344	0.923241	1.94016	0.163651	0.244739	2.04379	0.923241	3.88728	0.0486531	0.0838118	6.36969	0.923241	26.4136	2.75597e-07	1.23757e-06	0.823782	0.923241	0.573643	0.448815
AT3G01516	unknown protein; BEST Arabidopsis thaliana protein match is: unknown protein (TAIR:AT5G14690.1); Has 67 Blast hits to 67 proteins in 14 species: Archae - 0; Bacteria - 0; Metazoa - 0; Fungi - 0; Plants - 67; Viruses - 0; Other Eukaryotes - 0 (source: NCBI BLink).	0.149382	0.0781629	0.116733	0.0465165	0.0446274	0	0.0498994	0.0802103	0.0909478	0.344185	0.137572	0.0877608	0.0720784	0.125053	0.0840181	0.0506247	0.144259	0.294109	0.218234	0.163533	0.0513612	0.123324	0.174239	0.185261	-1.59441	-2.4487	2.84524	0.0916452	0.147617	1.4261	-2.4487	4.13897	0.0419068	0.077802	0.965877	-2.4487	2.09733	0.147557	0.215912	0.429896	-2.4487	0.486444	0.485518	0.570332	-0.577641	-2.4487	0.728195	0.393469
AT5G50360	unknown protein; BEST Arabidopsis thaliana protein match is: unknown protein (TAIR:AT3G48510.1); Has 1807 Blast hits to 1807 proteins in 277 species: Archae - 0; Bacteria - 0; Metazoa - 736; Fungi - 347; Plants - 385; Viruses - 0; Other Eukaryotes - 339 (source: NCBI BLink).	0.174279	0.104217	0.175099	0.13955	0	0	0.0498994	0.160421	0.303159	0.473254	0.275143	0.131641	0.43247	0.375159	0.252054	0.0506247	0.144259	0.336125	0.0818378	0.163533	0.359529	0.328865	0.653394	0.185261	-2.17289	-1.7885	3.97582	0.0461579	0.082639	0.998082	-1.7885	2.31505	0.128127	0.199439	-0.801283	-1.7885	1.53638	0.215157	0.295497	1.20862	-1.7885	3.81269	0.0508656	0.0839237	0.168608	-1.7885	0.0642702	0.79987
AT5G55150	Protein of unknown function (DUF295)	0	0.0260543	0	0.232583	0.892548	0.157701	0.199598	3.04799	0.394107	0.774416	0.183429	0.614326	0.0720784	0.650275	0.392084	0.151874	0.144259	0.546203	1.63676	0.0817665	0.41089	0.698837	0.479156	0.407574	5.10641	-1.13566	18.0157	2.1909e-05	8.86741e-05	-0.0253198	-1.13566	0.000772335	0.977829	0.98578	-0.237799	-1.13566	0.0729185	0.787134	0.837015	0.372916	-1.13566	0.172697	0.677726	0.743666	5.55917	-1.13566	21.0604	4.45025e-06
AT1G69920	glutathione S-transferase TAU 12	0.024897	0.104217	0	0.0465165	0	0.157701	0.0997988	0.0802103	0.0303159	0.0860462	0.0917144	0	0.120131	0.100042	0.532115	1.11374	0.865552	0.294109	0.218234	0.0272555	0.0513612	0.20554	0.0871193	0	0.772847	-2.16454	0.462508	0.496454	0.590043	-0.100811	-2.16454	0.00949918	0.922358	0.945422	2.03461	-2.16454	6.35347	0.0117152	0.0241024	0.414451	-2.16454	0.183431	0.668441	0.735809	0.836075	-2.16454	0.683548	0.408368
ATCG00280	photosystem II reaction center protein C	6.82177	6.09671	6.97479	1583.65	1324.14	1240.32	5.76338	9.54503	5.54782	1401.22	1388.14	1605.67	6.94355	5.65239	7.4216	1487.1	1221.53	1315.93	4.09189	6.26877	6.754	1273.77	1090.6	1082.55	7.84966	9.54554	2463.96	0	0	8.04613	9.54554	1986.77	0	0	7.80411	9.54554	2448.78	0	0	7.8357	9.54554	2057.82	0	0	-0.0380956	9.54554	0.0664033	0.796647
AT1G72860	Disease resistance protein (TIR-NBS-LRR class) family	0.0497939	0.130272	0.0875496	0.13955	0	0	0.0498994	0.133684	0.15158	0.215116	0.0458572	0.0877608	0.0480522	0.150063	0.0840181	0.253123	0.144259	0.126047	0	0.0817665	0.205445	0.0822162	0.130679	0.259365	-1.4586	-2.53922	1.60491	0.205209	0.289943	0.25618	-2.53922	0.114104	0.73552	0.804621	0.990741	-2.53922	1.86111	0.172497	0.245606	1.13549	-2.53922	2.22747	0.135576	0.196591	0.342141	-2.53922	0.22726	0.633563
AT1G29680	Protein of unknown function (DUF1264)	0.174279	0.18238	0.0291832	0.093033	0.223137	0.052567	0.224547	0.0267368	0.0303159	0.129069	0.229286	0.131641	0	0.0250106	0.0840181	0.151874	0.288517	0.126047	0.0818378	0.190789	0.154084	0.0411081	0.261358	0.0741044	0.0866066	-2.46337	0.0131541	0.90869	0.934751	1.48111	-2.46337	3.07395	0.0795559	0.134054	2.52418	-2.46337	8.61861	0.00332746	0.0078436	-0.103712	-2.46337	0.0184373	0.891992	0.91795	-0.964749	-2.46337	1.41492	0.234241
AT1G11572	Plant thionin family protein	0	0	0	0.372132	0.535529	0.262835	0.0997988	0.106947	0	0.301162	0.366858	0.526565	0.0961045	0.0500212	0.112024	0.151874	0.38469	0.126047	0.0545585	0.054511	0	0.411081	0.348477	0.444626	6.64321	-2.02671	48.5136	3.28009e-12	3.32076e-11	2.51518	-2.02671	20.2544	6.77968e-06	3.21626e-05	1.38387	-2.02671	4.77448	0.0288846	0.053276	3.61586	-2.02671	34.272	4.79221e-09	2.74224e-08	4.20881	-2.02671	11.3937	0.000736933
AT3G16390	nitrile specifier protein 3	0.0995879	0.0781629	0.145916	0	0.0446274	0	0.0997988	0.106947	0.15158	0.215116	0.321	0.175522	0.144157	0.0750317	0.14003	0.151874	0.38469	0.126047	0.245513	0.054511	0.231125	0.20554	0.304917	0.111157	-2.33489	-2.24131	4.57434	0.0324542	0.0609115	1.13648	-2.24131	3.72359	0.0536488	0.0960846	0.941205	-2.24131	2.37385	0.123383	0.185751	0.409938	-2.24131	0.539195	0.462766	0.548515	0.197257	-2.24131	0.102688	0.748628
AT2G46790	pseudo-response regulator 9	0	0.0260543	1.86773	1.20943	0.84792	0.630804	0.149698	1.3101	1.69769	1.20465	1.37572	2.28178	0.264287	0.950402	2.38051	4.04997	3.70264	2.85706	0.109117	0.0817665	3.49256	4.80965	3.31053	3.18649	3.94734	0.742222	13.7117	0.00021312	0.000700839	0.791192	0.742222	1.12109	0.289685	0.389968	1.75709	0.742222	5.34123	0.0208267	0.0400159	4.18841	0.742222	17.9703	2.24378e-05	7.49268e-05	4.08094	0.742222	14.719	0.000124786
ATCG00270	photosystem II reaction center protein D	2.01665	1.51115	2.24711	445.256	391.695	320.185	1.32233	3.28862	1.97054	384.928	350.395	457.98	2.06625	1.75074	2.18447	396.897	306.79	409.316	1.39124	1.60807	1.92605	359.367	279.522	290.6	7.79392	7.64199	1592.14	0	0	7.81627	7.64199	1111.15	1.24829e-243	7.59792e-241	7.69176	7.64199	1568.07	0	0	7.81308	7.64199	1572.3	0	0	0.0966755	7.64199	0.196473	0.657583
AT1G62690	unknown protein; Has 4 Blast hits to 4 proteins in 2 species: Archae - 0; Bacteria - 0; Metazoa - 0; Fungi - 0; Plants - 4; Viruses - 0; Other Eukaryotes - 0 (source: NCBI BLink).	0.0995879	0.0260543	0.116733	0.279099	0	0	0.124748	0.106947	0	0.129069	0.0458572	0.0438804	0.0961045	0.150063	0.14003	0.253123	0.240431	0.210078	0.136396	0.0817665	0.102722	0.20554	0	0	-1.32175	-2.62641	1.26759	0.260219	0.351119	-0.0270458	-2.62641	0.00114052	0.973059	0.982796	0.990627	-2.62641	2.85845	0.0908951	0.143093	-2.03174	-2.62641	3.20906	0.0732317	0.115485	0.127264	-2.62641	0.0332383	0.855336
AT1G64070	Disease resistance protein (TIR-NBS-LRR class) family	0.0995879	0.234489	0.233466	0.0465165	0	0.052567	0.0997988	0.240631	0.212212	0.301162	0.0917144	0.131641	0.168183	0.150063	0.14003	0.0506247	0.240431	0.126047	0.190955	0.190789	0.0770418	0.0411081	0	0.185261	-2.27445	-2.28844	6.72344	0.00951542	0.0209477	0.117852	-2.28844	0.0385553	0.844332	0.889736	0.0146124	-2.28844	0.000506335	0.982048	0.986434	-1.06868	-2.28844	1.7213	0.189526	0.261234	0.0133061	-2.28844	0.000621035	0.980118
ATCG01110	NAD(P)H dehydrogenase subunit H	0.0746909	0.156326	0.262649	38.6087	29.7218	27.9131	0.0997988	0.133684	0.0606319	30.7185	29.211	42.6079	0.120131	0.275116	0.224048	34.6273	26.6878	35.1251	0.190955	0.109022	0.128403	23.6371	20.2988	26.0847	7.77886	3.82866	981.45	1.93337e-215	9.7084e-213	8.47249	3.82866	1045.42	2.40674e-229	1.30654e-226	7.41511	3.82866	1008.15	3.03932e-221	1.79552e-218	7.58239	3.82866	933.508	5.10179e-205	2.56186e-202	-0.573071	3.82866	1.08484	0.297617
AT2G29470	glutathione S-transferase tau 3	0.0995879	0	0	0.372132	0.267764	0.105134	0.149698	0.0267368	0.242528	0.129069	0.0917144	0	0.144157	0.300127	0.476103	0.809995	0.192345	0.0840313	0.109117	0.0272555	0.0256806	0.123324	0	0.0370522	3.64743	-2.29342	11.0937	0.0008662	0.00248344	-0.713635	-2.29342	0.588366	0.443052	0.545926	-0.122585	-2.29342	0.023053	0.879319	0.909601	0.255724	-2.29342	0.0588352	0.808347	0.852755	2.72701	-2.29342	6.09902	0.0135257
AT5G67060	basic helix-loop-helix (bHLH) DNA-binding superfamily protein	0.174279	0.286597	0.175099	0.0465165	0.0892548	0.157701	0.0997988	0.0802103	0.15158	0.0860462	0.321	0.219402	0.0240261	0.175074	0.028006	0.202499	0.0961724	0.0840313	0.163676	0.109022	0.0256806	0.369973	0.130679	0.0370522	-0.97309	-2.35903	1.77339	0.182963	0.263649	1.05703	-2.35903	2.3955	0.121684	0.190979	1.28193	-2.35903	2.19326	0.138615	0.204904	0.757041	-2.35903	0.985838	0.320762	0.406898	-0.878781	-2.35903	1.93752	0.163938
AT3G03240	alpha/beta-Hydrolases superfamily protein	0.0746909	0.0781629	0.0583664	0.325616	0.0892548	0.262835	0.174648	0	0.121264	0	0.0917144	0.131641	0	0.100042	0	0.101249	0.336603	0.336125	0.0272793	0.163533	0.0513612	0.0411081	0.174239	0.222313	1.74467	-2.46955	5.02324	0.0250093	0.0485585	-0.307646	-2.46955	0.121168	0.727772	0.798712	3.99915	-2.46955	15.0808	0.000103008	0.000339908	1.16823	-2.46955	2.09262	0.148012	0.211825	0.573518	-2.46955	0.514743	0.473093
ATCG00720	photosynthetic electron transfer B	1.36933	1.5372	1.37161	296.543	291.372	239.337	1.57183	1.95178	0.909478	290.406	273.171	315.895	1.75391	1.80076	2.07245	309.57	248.029	287.219	1.3094	1.28101	1.77196	260.872	225.726	227.352	7.74042	7.18631	2847.6	0	0	7.67365	7.18631	2425.63	0	0	7.38515	7.18631	2764.54	0	0	7.61355	7.18631	2787.58	0	0	0.224846	7.18631	1.37271	0.241347
AT1G66800	NAD(P)-binding Rossmann-fold superfamily protein	0.149382	0.234489	0.116733	0	0.0446274	0.157701	0.0498994	0.0267368	0.121264	0.215116	0	0.0877608	0.144157	0.125053	0.0840181	0.202499	0.38469	0.0420156	0.136396	0.054511	0.179764	0.20554	0.304917	0	-1.30118	-2.39762	2.07164	0.15006	0.223316	0.733598	-2.39762	0.66113	0.416161	0.519904	0.920826	-2.39762	1.54055	0.214536	0.294806	0.734821	-2.39762	0.948273	0.330159	0.416635	-1.27472	-2.39762	2.73365	0.0982544
AT5G39120	RmlC-like cupins superfamily protein	0	0	0	0	0.0446274	0	0.0997988	0.133684	0.212212	0.5593	0.229286	0.175522	0.0720784	0.0500212	0	0.658121	0.288517	0	0.136396	0.054511	0.102722	0	0.0435596	0	2.30915	-2.57271	2.11547	0.145817	0.218151	1.27824	-2.57271	3.06981	0.0797587	0.134354	2.75787	-2.57271	9.72538	0.00181741	0.00457278	-2.31146	-2.57271	3.61349	0.0573127	0.0931906	5.15027	-2.57271	16.5753	4.67549e-05
ATCG01100	NADH dehydrogenase family protein	0.174279	0.390815	0.350198	67.635	59.6222	52.7772	0.324346	0.561472	0.181896	53.0045	52.4148	73.9824	0.31234	0.45019	0.532115	58.674	46.9321	64.7881	0.300072	0.109022	0.282487	43.7801	39.2472	46.9822	7.73923	4.75089	1417.93	2.67139558255392e-310	0	7.54874	4.75089	1203.4	1.11479e-263	7.72126e-261	7.20864	4.75089	1383.69	7.37096e-303	5.69435e-300	7.76846	4.75089	1328.8	6.22733e-291	4.46722e-288	0.197118	4.75089	0.276984	0.598685
AT1G02580	SET domain-containing protein	0.024897	0.18238	0.0291832	0.0465165	0.267764	0	0	0.0534735	0.121264	0.172092	0.229286	0.0877608	0.0720784	0.0250106	0.14003	0.607496	0.480862	0.252094	0.136396	0.054511	0.154084	0.0822162	0.0871193	0.148209	0.410383	-2.37092	0.154092	0.694655	0.765462	1.71835	-2.37092	4.44774	0.0349475	0.0666942	2.60137	-2.37092	15.467	8.39587e-05	0.000282573	0.156405	-2.37092	0.0426853	0.836319	0.874834	-0.0456553	-2.37092	0.00254991	0.959727
AT5G57920	early nodulin-like protein 10	0.199176	0.130272	0.233466	0.232583	0.17851	0.262835	0.0748491	0.0534735	0.15158	0.172092	0.229286	0.0877608	0.0720784	0.0500212	0.0560121	0.404997	0.288517	0.336125	0.109117	0.136278	0.205445	0.20554	0.217798	0.111157	0.396554	-2.1219	0.604803	0.436751	0.532382	0.969926	-2.1219	2.4027	0.121126	0.190252	2.58062	-2.1219	20.9558	4.70006e-06	1.99293e-05	0.467556	-2.1219	0.749836	0.386528	0.473981	-0.948054	-2.1219	3.12825	0.0769464
ATCG00710	photosystem II reaction center protein H	0.448146	0.547141	0.496115	106.337	94.3869	77.9042	0.324346	0.989261	0.303159	97.8346	87.5414	110.798	0.504549	0.675286	0.980211	106.16	84.6798	91.6781	0.545585	0.436088	0.462251	83.2439	74.7048	72.9187	7.69546	5.57207	1974.46	0	0	8.12075	5.57207	1595.1	0	0	7.22736	5.57207	1767.99	0	0	7.5765	5.57207	1915.93	0	0	-0.277859	5.57207	0.694379	0.404679
ATCG00040	maturase K	0.174279	0.547141	0.350198	76.4731	59.4883	55.353	0.349296	0.454525	0.363791	56.2312	57.4591	72.9292	0.31234	0.575243	0.476103	58.4209	53.6161	62.6873	0.218234	0.272555	0.564973	54.5504	48.961	50.5392	7.62267	4.88505	1514.16	0	0	7.43894	4.88505	1837.79	0	0	7.14465	4.88505	1823.6	0	0	7.60309	4.88505	1569.71	0	0	0.233784	4.88505	0.438631	0.507784
AT2G37870	Bifunctional inhibitor/lipid-transfer protein/seed storage 2S albumin superfamily protein	0.0746909	0.0260543	0.0583664	0.13955	0	0	0.124748	0.106947	0.15158	0.129069	0	0	0.120131	0.100042	0.0560121	0.455622	0.0961724	0.210078	0.109117	0	0.0256806	0.20554	0.435596	0.259365	-0.78851	-2.50668	0.418233	0.51782	0.609584	-2.15344	-2.50668	3.96301	0.0465104	0.085013	1.42951	-2.50668	4.70324	0.0301058	0.0551839	3.22099	-2.50668	18.4665	1.72913e-05	5.87273e-05	1.24889	-2.50668	3.00482	0.0830171
AT5G17390	Adenine nucleotide alpha hydrolases-like superfamily protein	0	0.130272	0.0291832	0.093033	0.133882	0.052567	0.149698	0.133684	0.121264	0.129069	0.0917144	0.0438804	0	0.0250106	0.252054	0.607496	0.144259	0.420156	0.109117	0.0817665	0.179764	0.123324	0.392037	0.0741044	1.39757	-2.35161	1.97131	0.160309	0.236137	-0.434808	-2.35161	0.296461	0.58611	0.678998	3.54464	-2.35161	17.0764	3.59065e-05	0.000129413	0.690186	-2.35161	0.884184	0.347058	0.43406	1.80748	-2.35161	4.31398	0.0378004
AT1G78440	Arabidopsis thaliana gibberellin 2-oxidase 1	0.273867	0.18238	0.496115	0.325616	1.07106	0.367969	0.0748491	0.106947	0.242528	0.387208	0.412715	0.438804	0.0961045	0.0500212	0.252054	0.75937	0.817465	0.840313	0.0545585	0.109022	0.0770418	0.904378	1.21967	0.703992	0.793903	-1.14832	2.56221	0.109446	0.171648	1.76211	-1.14832	10.8739	0.000975286	0.00290388	2.93735	-1.14832	33.1793	8.40422e-09	5.40529e-08	3.7427	-1.14832	54.948	1.23763e-13	1.14876e-12	-1.10753	-1.14832	4.42906	0.0353321
AT5G37980	Zinc-binding dehydrogenase family protein	0.24897	0.104217	0.145916	0	0.223137	0.105134	0.0498994	0.0534735	0.15158	0.0430231	0.0917144	0.131641	0.144157	0.0500212	0.0560121	0.253123	0.336603	0.168063	0.0818378	0.109022	0.0513612	0.0822162	0	0.0370522	-0.478353	-2.52292	0.462542	0.496438	0.590043	0.258215	-2.52292	0.106896	0.743706	0.810794	1.6559	-2.52292	6.80224	0.00910436	0.0193105	-0.678112	-2.52292	0.544521	0.460565	0.546531	-0.934278	-2.52292	2.21227	0.136917
ATCG01080	NADH:ubiquinone/plastoquinone oxidoreductase, chain 6	0.0746909	0.208434	0.0583664	18.7927	20.6179	16.0329	0.174648	0.187157	0.0909478	15.7465	15.5914	22.7739	0.240261	0.0750317	0.196042	19.5917	14.8586	21.0918	0.0818378	0.0272555	0.154084	15.4155	12.9808	17.044	7.58496	3.06949	667.6	3.32247e-147	1.01114e-144	6.94736	3.06949	678.929	1.14234e-149	3.42464e-147	6.87706	3.06949	709.028	3.25436e-156	1.23538e-153	7.61386	3.06949	713.093	4.25105e-157	1.44723e-154	0.622903	3.06949	1.21821	0.269713
ATCG01090	NADPH dehydrogenases	0.0497939	0.130272	0.175099	24.8398	20.7517	13.6674	0.124748	0.133684	0.0909478	17.0802	18.1136	24.4414	0.0720784	0.150063	0.252054	19.3892	16.8302	21.1759	0.0545585	0.054511	0.231125	14.5934	13.4599	15.2655	7.58169	3.14231	755.57	2.46795e-166	9.17986e-164	7.48715	3.14231	743.871	8.63085e-164	3.04139e-161	7.07758	3.14231	728.732	1.69054e-160	6.65809e-158	7.52165	3.14231	589.6	3.0608e-130	7.68489e-128	0.0815552	3.14231	0.0209603	0.884887
AT1G11540	Sulfite exporter TauE/SafE family protein	0.0995879	0.104217	0.233466	0.186066	0.133882	0.157701	0.0498994	0.0534735	0.0909478	0.215116	0.183429	0.0877608	0.0240261	0.0750317	0.0560121	0.101249	0.336603	0.336125	0.136396	0.054511	0.0770418	0.123324	0.348477	0	0.291568	-2.41138	0.199582	0.655059	0.73147	1.45484	-2.41138	3.96744	0.0463884	0.0848289	2.40523	-2.41138	12.2615	0.00046241	0.00132875	0.665794	-2.41138	0.731832	0.39229	0.479436	-1.06145	-2.41138	2.4275	0.119223
AT2G22590	UDP-Glycosyltransferase superfamily protein	0.0995879	0.18238	0.291832	0.093033	0.223137	0.105134	0.0498994	0.106947	0.212212	0.129069	0.183429	0.0877608	0.0720784	0.0750317	0.0560121	0.202499	0.336603	0.168063	0.0545585	0.0272555	0.179764	0.20554	0.174239	0.148209	-0.243999	-2.30182	0.150325	0.698225	0.768679	0.33169	-2.30182	0.238515	0.625281	0.712889	1.8614	-2.30182	7.98195	0.00472461	0.0107254	1.43226	-2.30182	4.24373	0.0393955	0.0669513	-0.604098	-2.30182	1.10629	0.292889
AT3G28857	basic helix-loop-helix (bHLH) DNA-binding family protein	0.323661	0.208434	0.291832	0.186066	0.223137	0.105134	0.174648	0.160421	0.0606319	0.258139	0.458572	0.219402	0.0961045	0.300127	0.0560121	0.151874	0.480862	0.378141	0.409189	0.136278	0.308167	0.164432	0.217798	0.0370522	-0.499664	-1.81364	0.717509	0.396962	0.493433	1.34143	-1.81364	5.38165	0.0203496	0.0421254	1.5954	-1.81364	6.91247	0.00855966	0.0182787	-0.784656	-1.81364	1.72951	0.188474	0.260042	-0.946026	-1.81364	3.00245	0.0831386
AT3G46770	AP2/B3-like transcriptional factor family protein	0.149382	0.156326	0.0583664	0.0465165	0	0.157701	0.0249497	0.133684	0.0606319	0.0430231	0.137572	0.0877608	0.0961045	0.0500212	0.028006	0.101249	0.0480862	0.210078	0.218234	0.0817665	0.154084	0.0822162	0.130679	0	-0.950401	-2.65838	1.19433	0.274458	0.366321	0.431216	-2.65838	0.278048	0.597983	0.689738	1.14331	-2.65838	2.11683	0.145688	0.213597	-0.857719	-2.65838	1.28922	0.256192	0.337457	-0.677838	-2.65838	0.970371	0.324588
AT1G55940	cytochrome P450, family 708, subfamily A, polypeptide 1	0.199176	0.18238	0.0875496	0.13955	0	0.262835	0.0748491	0.0267368	0.242528	0.129069	0.504429	0.0438804	0.0720784	0.0250106	0.0840181	0.253123	0.288517	0.126047	0.136396	0.109022	0.0256806	0.164432	0.304917	0.111157	-0.140119	-2.35153	0.0334243	0.854937	0.894715	0.914255	-2.35153	1.14508	0.28458	0.384585	1.95289	-2.35153	6.16812	0.0130073	0.0264358	1.31365	-2.35153	3.05584	0.0804476	0.125135	-0.701283	-2.35153	0.861945	0.353195
ATCG00700	photosystem II reaction center protein N	0.199176	0.18238	0.437748	43.3534	39.763	39.2675	0.374245	0.668419	0.454739	42.5068	40.0792	47.6541	0.240261	0.300127	0.392084	43.7903	38.4209	39.2426	0.190955	0.299811	0.513612	36.3806	28.88	35.6813	7.51958	4.32123	1726.51	0	0	6.59656	4.32123	1863.38	0	0	7.17131	4.32123	1926.93	0	0	7.0284	4.32123	1596.41	0	0	1.08619	4.32123	9.75616	0.00178723
ATCG00580	photosystem II reaction center protein E	0.771806	0.677412	0.758763	126.013	119.825	99.0887	0.873239	1.36358	0.697267	118.357	114.184	124.401	0.792862	0.500212	0.924199	116.335	112.426	101.216	0.681982	0.408833	0.950182	99.9748	88.0776	86.8133	7.43981	5.87159	2672.57	0	0	7.17468	5.87159	2278.38	0	0	7.34145	5.87159	2524.48	0	0	7.31951	5.87159	2159.47	0	0	0.37538	5.87159	2.45744	0.116969
AT1G12610	Integrase-type DNA-binding superfamily protein	0	0.990064	0.0291832	0.418649	2.36525	0.157701	0.124748	0.320841	0.97011	0.129069	0.275143	0.307163	0.31234	0.300127	0.728157	8.50494	7.88614	0.798297	0.163676	0.327066	0.462251	0.534405	0.435596	0.592835	3.52856	0.0711174	10.3055	0.00132633	0.00363348	-0.645298	0.0711174	0.594653	0.440626	0.543537	3.84751	0.0711174	22.0078	2.71542e-06	1.19426e-05	0.972232	0.0711174	1.52731	0.216516	0.292327	2.99644	0.0711174	7.93734	0.00484249
AT5G51810	gibberellin 20 oxidase 2	0.199176	0.130272	0.204282	0.232583	0.312392	0.367969	0.149698	0.187157	0.0606319	0.387208	0.366858	0.351043	0.0961045	0.0500212	0	0.658121	0.288517	0.294109	0.163676	0.109022	0.154084	0.411081	0.217798	0.666939	0.902548	-1.75326	2.98243	0.0841726	0.137678	1.58051	-1.75326	9.27389	0.00232444	0.00625433	2.98079	-1.75326	23.4738	1.26627e-06	5.90125e-06	1.83646	-1.75326	13.8291	0.000200212	0.000564414	-0.324221	-1.75326	0.360733	0.5481
AT3G22640	cupin family protein	0.0497939	0.104217	0.116733	0.0465165	0.0446274	0.052567	0.0748491	0.0534735	0.212212	0.387208	0.275143	0.394924	0.192209	0.225095	0.672145	0.911244	0.240431	0.756281	0.272793	0.0272555	0.256806	0.534405	0.174239	0.741044	-0.712831	-1.58589	0.527652	0.467596	0.5621	1.80555	-1.58589	6.78055	0.00921563	0.0211115	1.1402	-1.58589	3.43767	0.0637254	0.105732	1.60022	-1.58589	6.40779	0.0113621	0.0223197	0.341661	-1.58589	0.200815	0.654064
AT3G49620	2-oxoglutarate (2OG) and Fe(II)-dependent oxygenase superfamily protein	0.0995879	0.0781629	0.0875496	0.418649	0.0892548	0.052567	0.0249497	0.0267368	0	0.301162	0.229286	0.0877608	0.0480522	0	0.168036	0.202499	0.336603	0.462172	0.38191	0.681388	0.0256806	4.02859	1.48103	0.148209	1.12135	-1.39221	1.25413	0.262766	0.353725	3.4146	-1.39221	8.71617	0.003154	0.00821891	2.46664	-1.39221	5.92815	0.0149009	0.0298106	2.34157	-1.39221	6.75275	0.00936032	0.0187356	-2.01126	-1.39221	2.95933	0.0853834
AT3G54310	unknown protein; BEST Arabidopsis thaliana protein match is: unknown protein (TAIR:AT2G38430.1); Has 44 Blast hits to 41 proteins in 9 species: Archae - 0; Bacteria - 0; Metazoa - 0; Fungi - 0; Plants - 44; Viruses - 0; Other Eukaryotes - 0 (source: NCBI BLink).	0.124485	0.104217	0.175099	0.0465165	0.357019	0.105134	0.0249497	0.0802103	0.363791	0.215116	0.229286	0.219402	0.120131	0.175074	0	0.658121	0.38469	0.420156	0.218234	0.054511	0.128403	0.123324	0.217798	0.148209	0.218986	-2.05014	0.0878205	0.766966	0.82518	1.46197	-2.05014	3.99577	0.0456147	0.0836116	2.27255	-2.05014	14.3571	0.000151207	0.000482088	0.531484	-2.05014	0.640078	0.423683	0.510768	-0.534515	-2.05014	0.534931	0.464541
AT5G51950	Glucose-methanol-choline (GMC) oxidoreductase family protein	0.348558	0.260543	0.291832	0	0.357019	0.052567	0.174648	0.614946	0.485055	0.344185	0.137572	0.175522	0.552601	0.45019	0.504109	0.860619	0.192345	0.252094	0	0.054511	0.179764	0.657729	1.52459	0.148209	-1.79586	-1.33908	3.7728	0.0520923	0.0915501	-0.761935	-1.33908	1.18368	0.276608	0.37563	-0.299798	-1.33908	0.18863	0.664059	0.734979	3.56116	-1.33908	18.6197	1.59564e-05	5.45254e-05	0.540608	-1.33908	0.694958	0.404483
ATCG01070	NADH-ubiquinone/plastoquinone oxidoreductase chain 4L	0.0497939	0	0.145916	8.32645	9.37175	5.99263	0	0.0802103	0.0303159	6.92672	6.97029	8.86384	0	0.0750317	0.0560121	7.3912	5.67417	9.11739	0	0.054511	0	7.1117	5.83699	4.63152	7.38209	1.84883	337.826	1.89783e-75	1.92525e-73	7.72606	1.84883	384.833	1.10359e-85	1.36831e-83	7.44552	1.84883	384.702	1.17852e-85	1.8209e-83	8.7797	1.84883	328.756	1.79406e-73	1.73248e-71	-0.332066	1.84883	0.132549	0.715803
AT4G10910	unknown protein; Has 30201 Blast hits to 17322 proteins in 780 species: Archae - 12; Bacteria - 1396; Metazoa - 17338; Fungi - 3422; Plants - 5037; Viruses - 0; Other Eukaryotes - 2996 (source: NCBI BLink).	0.199176	0.0781629	0.0875496	0.0465165	0.0892548	0	0.174648	0.240631	0.0303159	0.215116	0.321	0.131641	0.0961045	0.150063	0.0560121	0.303748	0.288517	0.210078	0.218234	0.436088	0.0513612	0.369973	0.479156	0.33347	-1.16117	-1.99721	1.7214	0.189513	0.271552	0.664401	-1.99721	1.12154	0.289587	0.389933	1.49016	-1.99721	5.38358	0.0203271	0.0391871	1.11734	-1.99721	3.80053	0.0512363	0.0844659	0.381671	-1.99721	0.372042	0.541894
AT2G22760	basic helix-loop-helix (bHLH) DNA-binding superfamily protein	0	0	0	0.790781	0.669411	0.473103	0	0	0	0.258139	0.137572	0.570445	0	0	0.0840181	1.46812	0.480862	0.210078	0.0272793	0	0.0513612	0.411081	0.261358	0.148209	7.34335	-1.9653	46.3168	1.00596e-11	9.68172e-11	6.42212	-1.9653	30.1451	4.00906e-08	2.7334e-07	5.17536	-1.9653	26.5004	2.63489e-07	1.36123e-06	3.42472	-1.9653	16.0487	6.17337e-05	0.000190943	0	-1.9653	0	1
AT3G62090	phytochrome interacting factor 3-like 2	0.174279	0.0521086	0.0875496	0.093033	0.0892548	0.315402	0.0498994	0.0534735	0.0303159	0.129069	0	0.219402	0.0240261	0.0500212	0.0560121	0.455622	0.144259	0.210078	0.0272793	0.0817665	0.102722	0.246648	0.217798	0.296418	0.616238	-2.42557	0.753711	0.385304	0.482043	1.49818	-2.42557	3.28984	0.0697097	0.120023	2.64129	-2.42557	13.6783	0.000216941	0.000668018	2.0458	-2.42557	10.0875	0.00149276	0.00357719	-1.09739	-2.42557	2.08483	0.148769
AT1G10220	BEST Arabidopsis thaliana protein match is: ZCF37 (TAIR:AT1G59590.1); Has 43 Blast hits to 43 proteins in 15 species: Archae - 0; Bacteria - 2; Metazoa - 7; Fungi - 0; Plants - 27; Viruses - 0; Other Eukaryotes - 7 (source: NCBI BLink).	0.199176	0.130272	0.0875496	0.093033	0.0446274	0	0.0997988	0.133684	0.242528	0.0860462	0.183429	0.0438804	0.0240261	0.125053	0.112024	0.202499	0.0961724	0.0840313	0.136396	0.054511	0.0770418	0.0411081	0.217798	0	-1.34906	-2.58211	2.53878	0.111081	0.173861	-0.40988	-2.58211	0.346891	0.555878	0.652145	0.667345	-2.58211	0.823178	0.364252	0.455707	-0.537308	-2.58211	0.332534	0.564171	0.643714	0.193355	-2.58211	0.109343	0.740893
AT1G05577	Domain of unknown function (DUF966)	0.124485	0.0781629	0.0291832	0.232583	0.0446274	0.105134	0.174648	0	0.0909478	0.258139	0	0.0438804	0	0.0250106	0.28006	0.404997	0.144259	0.210078	0.0545585	0.0272555	0.0256806	0.123324	0.130679	0.0370522	0.803353	-2.66388	0.819397	0.365357	0.461515	-0.24791	-2.66388	0.0590812	0.807954	0.861572	2.8168	-2.66388	8.10353	0.00441791	0.0100976	1.5739	-2.66388	2.49094	0.114504	0.170226	0.241561	-2.66388	0.0807632	0.776266
AT2G41240	basic helix-loop-helix protein 100	2.4399	2.18856	0.81713	0.372132	0.357019	0.473103	0.698591	0.481262	0.303159	0.0860462	0	0	0.144157	0.0250106	1.45631	0.0506247	0.144259	0.294109	0.38191	2.88908	0.205445	0.0822162	0.566275	0	-2.02348	-0.77102	6.03563	0.01402	0.0294043	-3.85906	-0.77102	11.876	0.000568615	0.00179522	-0.0199845	-0.77102	0.000391706	0.98421	0.987922	-2.13656	-0.77102	4.22874	0.0397448	0.0674868	-1.80374	-0.77102	5.13821	0.0234048
ATCG00340	Photosystem I, PsaA/PsaB protein	6.67239	7.79024	9.65964	1360.65	1161.83	977.22	6.38712	9.22419	5.21434	1141.02	1061.78	1424.84	9.08187	7.72827	10.1662	1298.67	928.112	1231.06	5.48313	5.77817	6.57424	1012.2	813.955	898.664	7.33776	9.24001	1378.6	9.38559e-302	7.54076e-299	7.69605	9.24001	1242.84	2.98389e-272	2.14051e-269	7.1719	9.24001	1385.48	2.99664e-303	2.40762e-300	7.52166	9.24001	1469.84	1.40314643418914e-321	0	-0.231932	9.24001	1.78854	0.181105
AT3G09450	CONTAINS InterPro DOMAIN/s: Fusaric acid resistance protein, conserved region (InterPro:IPR006726); BEST Arabidopsis thaliana protein match is: unknown protein (TAIR:AT2G28780.1); Has 503 Blast hits to 494 proteins in 215 species: Archae - 0; Bacteria - 423; Metazoa - 0; Fungi - 0; Plants - 65; Viruses - 0; Other Eukaryotes - 15 (source: NCBI BLink).	0.597527	0.859792	1.07978	5.53546	5.80156	4.88873	2.89416	3.6362	3.48633	10.7128	8.66701	7.54743	5.4299	7.62823	6.88948	6.42933	6.6359	6.59645	8.75664	14.0638	18.7212	4.31635	5.53207	4.70563	2.82936	2.61534	146.257	1.14065e-33	3.91644e-32	1.59422	2.61534	65.8598	4.84172e-16	7.76144e-15	0.13031	2.61534	0.465649	0.494996	0.582736	-1.28948	2.61534	40.5622	1.90456e-10	1.28158e-09	2.03946	2.61534	76.6553	2.03562e-18
AT5G22240	Ovate family protein	0.149382	0.130272	0.233466	0.093033	0.17851	0.157701	0.249497	0.0267368	0.121264	0.215116	0.137572	0.263282	0.120131	0.0750317	0.112024	0.354373	0.240431	0.462172	0.0545585	0.2453	0.154084	0.123324	0.0871193	0.185261	-0.0905929	-2.10772	0.0205762	0.885939	0.918593	0.878005	-2.10772	1.94796	0.162807	0.243676	1.90089	-2.10772	11.5231	0.000687374	0.00189677	0.0899189	-2.10772	0.020707	0.88558	0.913447	-0.382136	-2.10772	0.413301	0.520299
AT5G41590	Protein of unknown function (DUF567)	1.94196	1.45904	3.1226	0.418649	0.133882	0.420536	1.22253	1.95178	3.6076	0.731393	0.412715	0.482685	2.25846	1.62569	2.40852	1.36687	1.49067	1.72264	0.791099	1.28101	2.67078	2.5487	2.30866	2.44544	-2.55382	0.703038	34.322	4.67081e-09	3.28839e-08	-1.67411	0.703038	16.8386	4.06974e-05	0.000164477	-0.302576	0.703038	0.736029	0.390936	0.482241	1.15485	0.703038	9.51453	0.00203851	0.00474346	-0.0449941	0.703038	0.0155899	0.900635
AT5G38700	unknown protein; FUNCTIONS IN: molecular_function unknown; INVOLVED IN: biological_process unknown; LOCATED IN: mitochondrion; EXPRESSED IN: 10 plant structures; EXPRESSED DURING: LP.04 four leaves visible, LP.10 ten leaves visible, petal differentiation and expansion stage, LP.08 eight leaves visible, LP.12 twelve leaves visible; BEST Arabidopsis thaliana protein match is: unknown protein (TAIR:…	0.024897	0.156326	0	0.13955	0.803293	0.105134	0.0249497	0.0534735	0.181896	0.0860462	0.275143	0.219402	0.0240261	0.125053	0.112024	3.0881	2.26005	0.504188	0.109117	0.0817665	0.0770418	0.0411081	0.130679	0.0741044	2.6133	-1.42937	6.70698	0.00960363	0.0211164	1.41757	-1.42937	2.70249	0.100192	0.162622	4.59887	-1.42937	34.7505	3.74785e-09	2.51518e-08	0.123822	-1.42937	0.0180518	0.89312	0.918782	0.985839	-1.42937	0.917798	0.338054
AT3G60140	Glycosyl hydrolase superfamily protein	1.59341	0.677412	0.0583664	4.69817	4.32886	1.99754	0.723541	2.16568	1.48548	5.67905	8.85044	1.18477	4.08444	15.6566	7.53362	26.8817	4.80862	2.56295	5.61953	3.07987	0.719057	2.5487	1.04543	2.11197	2.51927	1.97013	9.60613	0.00193929	0.00511793	2.02037	1.97013	7.11796	0.00763157	0.0179033	-0.359843	1.97013	0.209075	0.647494	0.72037	-0.451009	1.97013	0.377393	0.539002	0.620922	1.09527	1.97013	1.97877	0.15952
AT4G28395	Bifunctional inhibitor/lipid-transfer protein/seed storage 2S albumin superfamily protein	0.0497939	0.495032	0.904679	0	0.17851	0	0	0.213894	0.303159	0	0.183429	0.394924	0.288313	0.0500212	0.980211	0.607496	0	0.0840313	0.272793	0	0.154084	0	0	0	-3.01754	-1.83718	4.1423	0.0418242	0.0757854	0.323621	-1.83718	0.0631726	0.80155	0.856698	-1.05296	-1.83718	0.626312	0.428711	0.519461	-5.09524	-1.83718	6.62752	0.0100415	0.0199597	-1.4312	-1.83718	1.2736	0.259093
ATCG00050	ribosomal protein S16	0	0.0260543	0	1.86066	1.96361	1.89241	0	0.0802103	0	1.89302	1.69672	1.18477	0.0240261	0.0500212	0.028006	1.46812	1.58684	1.38652	0	0.0272555	0.0513612	0.945486	1.17611	1.22272	7.31488	-0.366681	204.272	2.4415e-46	1.28377e-44	6.64037	-0.366681	147.523	6.03175e-34	2.29893e-32	5.4136	-0.366681	149.639	2.07894e-34	8.23621e-33	5.44344	-0.366681	126.742	2.11594e-29	5.68193e-28	0.489457	-0.366681	0.122222	0.726637
AT4G28420	Tyrosine transaminase family protein	0.024897	0.104217	0	0.186066	0.133882	0	0.0249497	0.0267368	0.0303159	0.0430231	0.321	0.263282	0.240261	0.150063	0.364078	1.46812	1.00981	0.168063	0.0272793	0.0272555	0.0513612	0.0822162	0.0871193	0.111157	1.58801	-2.00245	2.57144	0.108809	0.170892	2.91093	-2.00245	9.99292	0.00157143	0.00443622	2.0148	-2.00245	9.63316	0.00191096	0.0047812	1.56053	-2.00245	2.5769	0.108434	0.162497	-0.351353	-2.00245	0.103163	0.748067
AT1G51913	LOCATED IN: endomembrane system; BEST Arabidopsis thaliana protein match is: cryptdin protein-related (TAIR:AT1G51915.1); Has 22 Blast hits to 22 proteins in 3 species: Archae - 0; Bacteria - 0; Metazoa - 0; Fungi - 0; Plants - 22; Viruses - 0; Other Eukaryotes - 0 (source: NCBI BLink).	0.0746909	0.0521086	0	0.558198	0.223137	0.262835	0.0249497	0.0534735	0.121264	0.860462	0.871287	0.658206	0.168183	0.150063	0.448097	2.83498	4.47202	1.38652	0.245513	0.0272555	0.256806	0.493297	0.348477	0.592835	3.00967	-0.701086	17.5542	2.7923e-05	0.000110341	3.71537	-0.701086	35.6429	2.37012e-09	1.89666e-08	3.74344	-0.701086	50.4736	1.20781e-12	1.23586e-11	1.61076	-0.701086	8.17304	0.00425176	0.00922156	0.555605	-0.701086	0.415669	0.519106
AT4G04510	cysteine-rich RLK (RECEPTOR-like protein kinase) 38	0.0746909	0.0260543	0.145916	0.093033	0.267764	0	0.0997988	0.534735	0.0909478	0.301162	0.0917144	0.263282	0.240261	0.125053	0.896193	1.01249	0.817465	0.840313	0.272793	0.190789	0.179764	0.0411081	0.261358	0.185261	0.554967	-1.64459	0.401809	0.526157	0.617312	0.579431	-1.64459	0.612017	0.434029	0.53738	1.78253	-1.64459	7.74792	0.00537743	0.012032	-0.136127	-1.64459	0.0379455	0.845553	0.882228	1.0396	-1.64459	1.79412	0.180426
ATCG00680	photosystem II reaction center protein B	5.62672	5.94038	6.47867	989.732	803.784	760.644	5.28933	7.45956	4.9415	869.798	819.927	1011.05	5.59809	5.27723	6.46939	918.534	745.192	834.683	4.52836	5.39659	5.70109	774.764	632.617	664.568	7.28242	8.78098	2471.58	0	0	7.48976	8.78098	2165.59	0	0	7.32345	8.78098	2500.52	0	0	7.31008	8.78098	2466.57	0	0	-0.0439038	8.78098	0.096851	0.755642
AT5G45820	CBL-interacting protein kinase 20	0.0995879	0.208434	2.01364	5.72153	7.80979	7.41194	0.548893	3.85009	2.72843	12.3046	11.1433	13.0764	1.82599	3.37643	3.55677	17.7186	18.4651	21.2179	2.3733	3.46145	7.88395	22.2395	25.221	26.1218	5.11894	3.2738	95.2638	1.66629e-22	3.63794e-21	2.33541	3.2738	36.4831	1.53998e-09	1.26253e-08	2.86403	3.2738	60.9612	5.82117e-15	7.46165e-14	2.98602	3.2738	55.1789	1.10041e-13	1.02423e-12	3.65513	3.2738	50.1137	1.45087e-12
AT4G01985	unknown protein; FUNCTIONS IN: molecular_function unknown; INVOLVED IN: biological_process unknown; LOCATED IN: endomembrane system; Has 35333 Blast hits to 34131 proteins in 2444 species: Archae - 798; Bacteria - 22429; Metazoa - 974; Fungi - 991; Plants - 531; Viruses - 0; Other Eukaryotes - 9610 (source: NCBI BLink).	0.199176	0.130272	0.233466	0.186066	0.17851	0.683371	0.199598	0.213894	0.15158	0	0.0458572	0.131641	0.0720784	0.0750317	0.168036	0.556871	0.38469	0.714266	0.0818378	0.0817665	0.128403	0.123324	0.653394	0.185261	0.641945	-1.93628	1.14283	0.285056	0.377456	-1.46401	-1.93628	3.73586	0.0532563	0.0954753	2.53161	-1.93628	21.7765	3.06331e-06	1.33586e-05	1.47277	-1.93628	5.01733	0.0250948	0.0449969	0.0797103	-1.93628	0.021962	0.882188
AT1G74480	RWP-RK domain-containing protein	0	0	0	0.372132	0.892548	0.52567	0	0	0	0.301162	0.458572	0.789847	0	0	0	0.658121	0.769379	0.462172	0	0.054511	0	0.20554	0.217798	0.370522	7.24346	-1.80644	59.8353	1.03139e-14	1.30621e-13	7.09382	-1.80644	53.7128	2.32048e-13	2.92955e-12	7.29943	-1.80644	63.1199	1.94504e-15	2.59244e-14	4.31927	-1.80644	23.6439	1.15911e-06	4.76795e-06	0	-1.80644	0	1
AT5G64100	Peroxidase superfamily protein	0.199176	0.651358	0.379382	1.25595	1.29419	0.262835	0.274447	0.267368	1.21264	0.817439	1.42157	2.98387	0.264287	0.900381	0.560121	5.36621	9.66533	7.68886	0.409189	0.844921	3.87777	0.904378	0.827633	0.963357	1.34575	0.756174	5.07565	0.0242642	0.0473129	2.17217	0.756174	11.2224	0.000808147	0.00245277	3.85907	0.756174	40.5495	1.91694e-10	1.53279e-09	0.199677	0.756174	0.104792	0.746154	0.802401	0.0576196	0.756174	0.00814543	0.928087
AT5G47990	cytochrome P450, family 705, subfamily A, polypeptide 5	0.547733	0.495032	0.204282	0.13955	0.223137	0.210268	0.374245	0.106947	0.424423	0.946508	0.183429	0.263282	0.504549	0.350148	0.364078	1.06312	0.336603	0.67225	0.38191	0.2453	0.205445	0.452189	0.479156	0.259365	-0.972452	-1.19416	2.76628	0.0962695	0.153954	0.279843	-1.19416	0.225991	0.634512	0.720738	0.899094	-1.19416	3.3854	0.0657764	0.10857	0.765447	-1.19416	2.06519	0.150696	0.215176	-0.383569	-1.19416	0.580483	0.446123
AT5G28080	Protein kinase superfamily protein	0.0995879	0.130272	0.0875496	0.0465165	0.0446274	0.052567	0.0748491	0.133684	0.121264	0.0430231	0.0458572	0	0.0240261	0.150063	0.0560121	0.151874	0	0.210078	0.136396	0	0.128403	0.0411081	0	0	-0.9517	-2.82234	1.11655	0.290663	0.383541	-1.6016	-2.82234	2.69812	0.100467	0.163003	0.918634	-2.82234	1.37396	0.241133	0.324712	-2.25335	-2.82234	3.88744	0.0486485	0.0806431	0.0897205	-2.82234	0.0180006	0.893271
ATCG01060	iron-sulfur cluster binding;electron carriers;4 iron, 4 sulfur cluster binding	0.597527	0.338706	1.02141	86.009	74.8401	77.8517	0.374245	0.481262	0.485055	80.2381	86.1657	94.7378	0.720784	0.575243	0.812175	94.2125	83.0929	81.1742	0.300072	0.463344	0.385209	72.6791	72.9624	76.2905	7.23837	5.41155	2263.38	0	0	7.76441	5.41155	3182.92	0	0	7.07352	5.41155	3028.27	0	0	7.84498	5.41155	3117.16	0	0	-0.322808	5.41155	1.14621	0.284345
AT3G48850	phosphate transporter 3;2	0.0995879	0.130272	0	0.232583	0.714038	0.210268	0.474044	1.06947	0.485055	0.344185	0.504429	0.175522	0.840914	0.45019	1.59634	3.44248	0.625121	0.96636	0.654702	0.109022	0.231125	0.411081	0.348477	0.481678	2.31948	-0.782525	9.32971	0.00225468	0.00585109	-0.812376	-0.782525	1.62688	0.202136	0.290859	0.471512	-0.782525	0.579391	0.446551	0.536484	0.856952	-0.782525	1.58762	0.207667	0.282544	3.08725	-0.782525	18.9146	1.36705e-05
AT5G48010	thalianol synthase 1	0.57263	0.416869	0.72958	0.232583	0.312392	0.157701	0.449094	0.213894	0.576003	1.03255	0.229286	0	0.480522	0.375159	0.392084	1.11374	0.432776	0.504188	0.300072	0.190789	0.256806	0.493297	0.566275	0.222313	-1.10615	-1.10974	4.28532	0.0384428	0.0705042	-0.645717	-1.10974	1.03271	0.309524	0.411619	0.759273	-1.10974	2.45133	0.117425	0.178083	1.01493	-1.10974	3.82903	0.0503722	0.0831847	-0.409994	-1.10974	0.806527	0.369149
AT2G01530	MLP-like protein 329	0.124485	0.18238	0.175099	0.13955	0.267764	0.315402	0.174648	0.106947	0.0303159	0.430231	0.137572	0.263282	0.120131	0.100042	0.0840181	0.75937	0.673207	0.294109	0.0545585	0.0272555	0.0513612	0.411081	0.261358	0.296418	0.712286	-1.86449	1.57982	0.208786	0.293984	1.49995	-1.86449	6.74807	0.00938489	0.0214474	2.57587	-1.86449	25.1479	5.30972e-07	2.61207e-06	3.01142	-1.86449	21.9663	2.77477e-06	1.07657e-05	-0.49393	-1.86449	0.720553	0.395962
AT4G37990	elicitor-activated gene 3-2	0.622424	0.18238	0.0583664	0.558198	2.18674	0.052567	0.124748	0.294104	0.303159	0.430231	0.229286	0.0877608	0.360392	0.750317	0.504109	7.94807	0.38469	0.504188	0.272793	0.0817665	0.0770418	3.90527	10.8028	0.889253	1.39906	-0.0429566	2.21926	0.136298	0.20628	0.228108	-0.0429566	0.0620189	0.803333	0.858011	0.94695	-0.0429566	1.04943	0.305638	0.394769	5.26985	-0.0429566	27.0923	1.93971e-07	8.89523e-07	-0.0987547	-0.0429566	0.0121446	0.912249
AT5G28237	Pyridoxal-5'-phosphate-dependent enzyme family protein	0.124485	0.0781629	0	0.093033	0.0446274	0.262835	0.0748491	0.0267368	0	0.0430231	0.0458572	0.0877608	0.0240261	0	0.028006	0.506247	0.0480862	0.0840313	0.136396	0.0272555	0	0.20554	0.217798	0.0370522	1.01073	-2.86644	1.20901	0.271529	0.363183	0.816077	-2.86644	0.544795	0.460452	0.562501	2.85769	-2.86644	6.52424	0.0106414	0.0221472	2.07722	-2.86644	4.37818	0.0364018	0.0625142	-0.829557	-2.86644	0.710637	0.399232
AT4G08780	Peroxidase superfamily protein	0.174279	0.0521086	0.0291832	0.0465165	0	0.210268	0.0498994	0.0534735	0.242528	0.0430231	0.0917144	0.131641	0.0240261	0.0750317	0.14003	0.354373	0.144259	0.126047	0.0272793	0.109022	0.0770418	0.328865	0.217798	0.0741044	-0.343407	-2.53874	0.117674	0.731571	0.796959	0.0972318	-2.53874	0.0121376	0.912274	0.938726	1.50007	-2.53874	3.74744	0.0528883	0.0900114	1.7286	-2.53874	5.00123	0.0253293	0.0453687	0.178228	-2.53874	0.0463134	0.829607
ATMG00285	NADH dehydrogenase 2A	0	0	0	0.651231	0.624783	0.420536	0	0.0267368	0	0.68837	0.229286	0.921489	0.0240261	0	0	0.607496	0.625121	0.798297	0.0545585	0.0272555	0.0256806	0.411081	0.740514	0.778096	7.16327	-1.52205	62.2392	3.0418e-15	4.04619e-14	5.78503	-1.52205	60.1637	8.72893e-15	1.25146e-13	5.87207	-1.52205	65.4934	5.83095e-16	8.13336e-15	4.28807	-1.52205	52.3128	4.73278e-13	4.17858e-12	1.64474	-1.52205	1.43862	0.230363
AT1G14185	Glucose-methanol-choline (GMC) oxidoreductase family protein	0.597527	0.416869	0.81713	0.279099	0.580156	0.893638	0.424145	0.347578	0.394107	0.602324	0.642001	0.658206	0.168183	0.150063	0.504109	0.809995	0.817465	0.630235	0.73654	0.272555	0.41089	0.781053	0.522716	0.518731	0.0674232	-0.77045	0.0275747	0.868113	0.905296	0.860169	-0.77045	4.45322	0.0348354	0.0665434	1.90654	-0.77045	17.4856	2.89499e-05	0.000106305	0.717905	-0.77045	3.09488	0.0785388	0.122546	-0.575935	-0.77045	2.25852	0.132881
AT4G25380	stress-associated protein 10	0.0995879	0.0521086	0	0.13955	0.17851	0.157701	0	0.160421	0.0303159	0.172092	0.229286	0.0877608	0.0480522	0	0.028006	0.253123	0.336603	0.294109	0.0818378	0.0272555	0.0770418	0.246648	0.304917	0.111157	1.65421	-2.46324	4.98528	0.0255638	0.0494973	2.18414	-2.46324	6.88475	0.00869345	0.0200709	3.46625	-2.46324	22.8687	1.73453e-06	7.86274e-06	1.9927	-2.46324	9.33479	0.00224844	0.00518926	-0.427149	-2.46324	0.208552	0.647904
AT5G59320	lipid transfer protein 3	0.672218	0.521086	0.350198	1.34898	1.4727	0.315402	1.97103	5.69493	5.24466	1.6779	1.55914	1.14089	7.06368	6.22763	4.59299	10.4287	4.47202	5.71413	1.96411	0.735899	0.308167	6.37175	2.0473	1.85261	1.22746	1.60702	5.78728	0.0161426	0.033215	-1.3984	1.60702	8.88393	0.00287691	0.00757249	0.336432	1.60702	0.568893	0.450699	0.540494	2.06953	1.60702	14.1149	0.000171978	0.000491443	3.11257	1.60702	38.6903	4.96673e-10
AT3G56790	RNA splicing factor-related	0.149382	0.260543	0.233466	0.418649	0.17851	0.262835	0.149698	0.267368	0.363791	0.473254	0.183429	0.482685	0.144157	0.200085	0.224048	0.860619	1.49067	0.420156	0.0272793	0.190789	0.43657	0.287757	0.174239	0.33347	0.553939	-1.39938	0.858153	0.354256	0.450311	0.724324	-1.39938	1.6805	0.194859	0.282187	2.34654	-1.39938	18.7684	1.4759e-05	5.72295e-05	0.69974	-1.39938	1.22648	0.268093	0.350694	0.314325	-1.39938	0.314557	0.574897
AT5G06760	Late Embryogenesis Abundant 4-5	0.672218	0.964009	1.40079	0.232583	0.446274	0.367969	0.498994	1.016	1.21264	1.29069	0.733715	0.307163	1.44157	1.15049	1.03622	2.02499	0.769379	0.756281	0.35463	0.681388	1.20699	2.17873	3.83325	1.7044	-1.37218	0.185755	7.20595	0.00726623	0.0164766	-0.122243	0.185755	0.0640314	0.800234	0.855656	-0.087447	0.185755	0.034378	0.852905	0.889253	2.10792	0.185755	20.7544	5.22113e-06	1.93419e-05	-0.104779	0.185755	0.0558933	0.813109
AT5G07010	sulfotransferase 2A	0.224073	0.755575	0.291832	3.76784	6.29246	2.52321	0.648692	0.160421	0.606319	2.58139	1.19229	1.44805	0.384418	0.225095	0.476103	39.2847	7.11676	9.74763	0.35463	0.436088	0.231125	28.2412	66.1671	11.0045	3.58786	2.37788	35.2074	2.96392e-09	2.13228e-08	2.02625	2.37788	13.26	0.000271124	0.000915569	5.16177	2.37788	68.9315	1.01944e-16	1.5179e-15	6.65037	2.37788	102.994	3.36221e-24	6.95503e-23	0.368518	2.37788	0.391293	0.531621
AT2G47550	Plant invertase/pectin methylesterase inhibitor superfamily	0.199176	0.208434	0.0875496	0.372132	0.312392	0.210268	0.0997988	0.160421	0.15158	0.430231	0.550286	0.263282	0.0480522	0.275116	0.112024	1.21499	0.769379	0.378141	0.190955	0.163533	0.308167	0.20554	0.609835	0.296418	0.972951	-1.49288	2.80498	0.0939718	0.150724	1.73664	-1.49288	9.40268	0.00216668	0.00589766	2.72324	-1.49288	23.3446	1.35424e-06	6.26642e-06	0.956076	-1.49288	3.19053	0.0740661	0.116563	-0.231855	-1.49288	0.151336	0.697262
AT4G38310	Galactosyl transferase GMA12/MNN10 family protein	0.199176	0.312652	0.233466	0.279099	0.0892548	0	0.249497	0.106947	0.242528	0.0860462	0.0458572	0.0877608	0.144157	0.0750317	0.0840181	0.404997	0.0480862	0.126047	0.218234	0.190789	0.205445	0.0822162	0.130679	0.111157	-1.1366	-2.2031	2.90815	0.0881328	0.142899	-1.23156	-2.2031	3.22783	0.0723965	0.123979	0.612467	-2.2031	0.758474	0.383807	0.475169	-0.642806	-2.2031	1.10592	0.292971	0.377776	-0.254817	-2.2031	0.292261	0.588775
AT1G73860	P-loop containing nucleoside triphosphate hydrolases superfamily protein	0.124485	0.0781629	0.116733	0.0465165	0	0.105134	0.0748491	0.0267368	0.0606319	0.301162	0.0458572	0.263282	0.0720784	0.0500212	0.0840181	0.151874	0.432776	0.588219	0.0818378	0.054511	0.0513612	0.20554	0	0.259365	-0.944069	-2.36943	1.08993	0.296486	0.389944	2.00268	-2.36943	7.3578	0.00667725	0.0159173	2.61204	-2.36943	16.738	4.29136e-05	0.000152398	1.65396	-2.36943	4.95759	0.0259765	0.0463954	-0.860499	-2.36943	1.29517	0.255097
AT3G28060	Nodulin MtN21 /EamA-like transporter family protein	0.24897	0.260543	0.350198	0.093033	0.17851	0.210268	0.274447	0.294104	0.212212	0.473254	0	0.526565	0.192209	0.225095	0.252054	0.607496	0.38469	0.294109	0.218234	0.0817665	0.205445	0.164432	0.348477	0.185261	-0.676991	-1.62495	1.52455	0.216933	0.303138	0.754614	-1.62495	2.57061	0.108866	0.174293	1.06238	-1.62495	5.39253	0.0202232	0.0390258	0.69496	-1.62495	1.72228	0.1894	0.261105	-0.0606536	-1.62495	0.0195819	0.888711
AT5G52310	low-temperature-responsive protein 78 (LTI78) / desiccation-responsive protein 29A (RD29A)	9.70982	12.454	12.578	32.422	39.9415	14.2982	6.76137	7.11198	11.5504	12.6488	7.47472	10.6191	11.5085	12.0301	12.8828	172.833	70.7829	123.358	9.22039	12.2105	13.2512	208.048	281.918	129.757	1.56985	5.68897	29.2401	6.3943e-08	3.85578e-07	0.476642	5.68897	2.74943	0.0972891	0.15868	3.47333	5.68897	126.947	1.90775e-29	6.11149e-28	4.44686	5.68897	196.159	1.43909e-44	6.70662e-43	-0.433621	5.68897	2.31589	0.128058
AT5G05530	RING/U-box superfamily protein	0.174279	0.156326	0.0583664	0.418649	0.223137	0.157701	0.0498994	0	0.0606319	0.172092	0.412715	0.570445	0.0480522	0.150063	0.168036	0.809995	0.865552	0.756281	0.0272793	0.054511	0.205445	0.123324	0.348477	0.407574	1.14511	-1.69467	3.73108	0.0534089	0.0935204	3.41829	-1.69467	24.9787	5.7966e-07	3.29086e-06	2.85881	-1.69467	31.796	1.71241e-08	1.05153e-07	2.15973	-1.69467	10.9677	0.000927127	0.00230702	-1.69276	-1.69467	4.9376	0.0262785
AT5G23950	Calcium-dependent lipid-binding (CaLB domain) family protein	0.373455	0.208434	0.262649	0.0465165	0.892548	0.210268	0.174648	0.294104	0.303159	0.473254	0.596144	0.175522	0.43247	0.700296	0.616133	2.37936	1.49067	1.30248	0.327351	0.136278	0.102722	1.521	1.87306	1.03746	-0.212414	-0.531548	0.115318	0.734169	0.799187	0.860906	-0.531548	2.977	0.0844558	0.140872	1.70614	-0.531548	18.7903	1.45909e-05	5.66326e-05	3.30021	-0.531548	49.4449	2.04027e-12	1.70045e-11	-0.0873067	-0.531548	0.0323203	0.857327
AT2G37440	DNAse I-like superfamily protein	0.149382	0.0260543	0.0583664	0.093033	0	0.052567	0.0498994	0.160421	0.0606319	0.172092	0.229286	0.219402	0.120131	0.150063	0.168036	0.455622	0.192345	0.504188	0.0272793	0.109022	0.0256806	0.0411081	0.174239	0.0370522	-0.5307	-2.3739	0.330033	0.56564	0.653219	1.31451	-2.3739	4.12718	0.0421996	0.0782228	1.53298	-2.3739	8.25573	0.00406237	0.00937893	0.780233	-2.3739	0.807912	0.368738	0.456232	0.253124	-2.3739	0.130951	0.717448
AT2G31590	unknown protein; BEST Arabidopsis thaliana protein match is: unknown protein (TAIR:AT4G04730.1); Has 30 Blast hits to 30 proteins in 3 species: Archae - 0; Bacteria - 0; Metazoa - 0; Fungi - 0; Plants - 29; Viruses - 0; Other Eukaryotes - 1 (source: NCBI BLink).	0.199176	0.130272	0.116733	0.0465165	0.0892548	0.052567	0.124748	0.481262	0.242528	0.0430231	0.183429	0.131641	0.192209	0.175074	0.196042	0.354373	0.38469	0.0840313	0.0272793	0.190789	0.308167	0.20554	0.217798	0.0370522	-1.04352	-2.05422	1.53876	0.214802	0.300579	-1.0273	-2.05422	2.18812	0.139079	0.213622	0.659789	-2.05422	1.08765	0.296993	0.38566	-0.0338322	-2.05422	0.00248172	0.960268	0.970854	0.913044	-2.05422	2.24297	0.134223
AT5G53990	UDP-Glycosyltransferase superfamily protein	0.0497939	0.286597	0.175099	0.372132	0.267764	0.105134	0.174648	0.187157	0.0909478	0.215116	0.0458572	0.0877608	0.0240261	0.125053	0.308066	0.809995	0.673207	0.336125	0.109117	0.0817665	0.154084	0.20554	0.217798	0.0741044	0.692158	-1.91488	1.15102	0.283335	0.375797	-0.206701	-1.91488	0.079688	0.777721	0.837558	2.3891	-1.91488	14.0067	0.000182157	0.000571242	0.744483	-1.91488	1.11003	0.292075	0.376887	-0.0990794	-1.91488	0.024264	0.876215
AT5G28420	Pentatricopeptide repeat (PPR) superfamily protein	0.149382	0.286597	0.204282	0.093033	0.0446274	0.052567	0.224547	0.160421	0.121264	0.0430231	0	0.219402	0.0480522	0.0750317	0.14003	0.253123	0	0.0840313	0.436468	0.190789	0.359529	0.123324	0.130679	0.222313	-1.54269	-2.18129	4.40475	0.0358389	0.0663465	-1.31205	-2.18129	2.59249	0.107372	0.172354	0.144904	-2.18129	0.030834	0.860611	0.895428	-0.750621	-2.18129	1.9027	0.167776	0.23576	-0.254407	-2.18129	0.236855	0.626487
AT1G63245	CLAVATA3/ESR-RELATED 14	0.0746909	0.0781629	0.0583664	0.0465165	0.0446274	0.105134	0.0997988	0.0534735	0.0909478	0.258139	0.137572	0.175522	0.0961045	0.0250106	0.224048	0.556871	0.721293	0.252094	0.109117	0	0.0513612	0.369973	0.261358	0.0370522	-0.000656268	-2.2248	1.43567e-06	0.999044	0.999404	1.34876	-2.2248	3.41525	0.0645967	0.112479	2.40274	-2.2248	14.0908	0.000174198	0.000548423	2.2648	-2.2248	9.04706	0.00263117	0.00599816	0.247376	-2.2248	0.101065	0.750555
AT4G02090	unknown protein; FUNCTIONS IN: molecular_function unknown; INVOLVED IN: N-terminal protein myristoylation; LOCATED IN: cellular_component unknown; EXPRESSED IN: root; Has 132 Blast hits to 132 proteins in 12 species: Archae - 0; Bacteria - 0; Metazoa - 0; Fungi - 0; Plants - 132; Viruses - 0; Other Eukaryotes - 0 (source: NCBI BLink).	0.298764	0.416869	0.204282	0.279099	0.0446274	0.262835	0.174648	0.133684	0.212212	0.215116	0.0917144	0.263282	0.144157	0.275116	0.224048	0.404997	0.528948	0.378141	0	0.327066	0.359529	0.123324	0.261358	0.259365	-0.524082	-1.68588	0.874818	0.349625	0.445509	0.304318	-1.68588	0.259732	0.610304	0.70037	1.16259	-1.68588	5.37843	0.0203872	0.0392878	-0.0587974	-1.68588	0.011213	0.915668	0.935986	-0.768981	-1.68588	2.32025	0.1277
AT2G47460	myb domain protein 12	0.224073	0.104217	0.116733	0.0465165	0.0892548	0.105134	0.0498994	0.267368	0.121264	0.0430231	0.0458572	0	0.0240261	0.100042	0.14003	0.354373	0.0961724	0.0840313	0.190955	0.136278	0.0513612	0.0411081	0	0.0741044	-0.729311	-2.5856	0.826605	0.363256	0.459382	-1.94582	-2.5856	3.97447	0.046195	0.0845211	0.955074	-2.5856	1.50518	0.219876	0.300847	-1.30123	-2.5856	2.06452	0.150762	0.215255	-0.0384779	-2.5856	0.00346669	0.953049
AT2G47670	Plant invertase/pectin methylesterase inhibitor superfamily protein	1.07057	0.781629	1.10896	0.651231	0.357019	0.52567	0.77344	0.481262	0.81853	1.03255	0.412715	0.702087	0.360392	0.750317	0.504109	0.607496	1.15407	0.924344	0.600144	0.381577	0.590654	0.698837	0.479156	0.185261	-0.799866	-0.461741	4.31043	0.0378795	0.0696109	0.221066	-0.461741	0.351149	0.553464	0.649995	0.88291	-0.461741	5.62845	0.0176713	0.034666	0.0858981	-0.461741	0.0427232	0.836247	0.874834	-0.451572	-0.461741	1.7712	0.183233
AT3G17520	Late embryogenesis abundant protein (LEA) family protein	0.0497939	0.0260543	0.0583664	0.0465165	0	0.105134	0.0249497	0.0534735	0.0606319	0.5593	0.275143	0.0877608	0.408444	0.0750317	0.28006	0.0506247	0	0.0840313	0.109117	0.381577	0	0.246648	0.479156	0.296418	0.246797	-2.22797	0.0487186	0.825308	0.87161	2.81614	-2.22797	10.8427	0.000991868	0.00294801	-2.21887	-2.22797	5.66417	0.0173149	0.0340766	1.86457	-2.22797	5.09646	0.0239748	0.0432193	0.0874567	-2.22797	0.00769316	0.930107
AT5G66400	Dehydrin family protein	7.54378	6.98256	11.5565	2.04673	3.2578	2.94375	6.86117	9.0905	11.4291	7.14184	4.76915	3.33491	7.95265	9.05383	9.66208	7.84682	9.85767	7.68886	6.98349	14.6089	10.4006	17.1421	21.0829	14.6727	-1.4554	3.17348	31.494	2.00053e-08	1.29288e-07	-0.757294	3.17348	8.63195	0.00330319	0.00855328	0.081018	3.17348	0.117338	0.731939	0.792219	1.03569	3.17348	17.2322	3.3078e-05	0.000107283	0.177643	3.17348	0.549611	0.458477
AT5G06990	Protein of unknown function, DUF617	0	0.0260543	0	0.837297	0.714038	0.52567	0	0.106947	0.0909478	1.24767	1.14643	1.36029	0.0480522	0.150063	0.252054	1.97436	1.53876	1.3445	0	0.163533	0.102722	1.0277	1.21967	1.22272	5.86885	-0.613547	77.9317	1.06666e-18	1.80802e-17	4.30016	-0.613547	100.26	1.33666e-23	3.37712e-22	3.56479	-0.613547	100.085	1.45961e-23	3.433e-22	3.77752	-0.613547	87.9092	6.85288e-21	1.16158e-19	2.48328	-0.613547	5.67199	0.0172379
AT3G48510	unknown protein; BEST Arabidopsis thaliana protein match is: unknown protein (TAIR:AT5G63350.1); Has 98 Blast hits to 98 proteins in 11 species: Archae - 0; Bacteria - 0; Metazoa - 0; Fungi - 0; Plants - 98; Viruses - 0; Other Eukaryotes - 0 (source: NCBI BLink).	0.298764	0.0781629	0.145916	0.0465165	0.133882	0.105134	0.124748	0.213894	0.121264	0.172092	0.0917144	0	0.0240261	0.0750317	0.112024	0.101249	0.0480862	0.210078	0.0272793	0.0272555	0.359529	0.20554	0.261358	0.0741044	-0.702264	-2.44024	0.80808	0.368688	0.464979	-0.609252	-2.44024	0.589885	0.442463	0.545402	0.940205	-2.44024	1.29231	0.255623	0.340209	1.73823	-2.44024	4.11222	0.0425745	0.0716447	-0.126611	-2.44024	0.0375399	0.84637
AT5G13900	Bifunctional inhibitor/lipid-transfer protein/seed storage 2S albumin superfamily protein	0.124485	0.338706	0.204282	0.186066	0.0892548	0.157701	0.124748	0.106947	0.0606319	0.344185	0.275143	0.0877608	0.192209	0.125053	0.112024	0.303748	0.432776	0.168063	0.136396	0.163533	0.128403	0.20554	0.174239	0.0741044	-0.477877	-2.06648	0.635669	0.425283	0.521409	1.3759	-2.06648	5.16982	0.0229826	0.0468279	1.16419	-2.06648	4.59221	0.0321176	0.058355	0.318633	-2.06648	0.269096	0.603939	0.678831	-1.07439	-2.06648	3.71005	0.0540858
AT5G52720	Copper transport protein family	0.174279	0.0260543	0.0291832	0.0465165	0.0892548	0	0.124748	0.347578	0.181896	0.0860462	0.137572	0.0438804	0.168183	0.0500212	0.364078	0.303748	0.625121	0.378141	0.245513	0.109022	0.282487	0.369973	0.304917	0.296418	-0.1884	-1.9482	0.0343327	0.853001	0.89348	-1.09731	-1.9482	2.36734	0.123898	0.194014	1.49892	-1.9482	6.56247	0.0104152	0.021735	0.858747	-1.9482	2.34723	0.125506	0.18432	1.82881	-1.9482	6.61594	0.010107
AT1G63580	Receptor-like protein kinase-related family protein	0	0	0.0875496	0.093033	0.0446274	0	0.0748491	0.0267368	0.0606319	0.0430231	0.0458572	0.219402	0	0.125053	0.112024	0.354373	0.336603	0.420156	0.163676	0.109022	0.0256806	0	0.0435596	0.0370522	1.87064	-2.65981	1.99712	0.157598	0.232742	0.903535	-2.65981	1.06244	0.30266	0.404201	2.27934	-2.65981	12.6219	0.000381263	0.00111519	-1.48666	-2.65981	2.24673	0.133897	0.194578	1.96871	-2.65981	2.82537	0.0927857
ATCG00570	photosystem II reaction center protein F	0.0746909	0.104217	0.0875496	14.048	11.2015	9.83002	0.124748	0.294104	0.0606319	13.2081	11.6936	14.5683	0.0961045	0.100042	0.0840181	11.998	10.579	9.49553	0.0545585	0.136278	0.102722	8.46826	8.31989	8.55906	7.11559	2.43288	733.063	1.93314e-161	6.93375e-159	6.67032	2.43288	667.433	3.61228e-147	1.067e-144	6.91441	2.43288	708.366	4.53427e-156	1.68658e-153	6.63684	2.43288	632.244	1.62432e-139	4.53141e-137	0.694469	2.43288	1.38042	0.240029
AT2G22088	unknown protein; FUNCTIONS IN: molecular_function unknown; INVOLVED IN: biological_process unknown; LOCATED IN: cellular_component unknown; Has 160 Blast hits to 33 proteins in 10 species: Archae - 0; Bacteria - 0; Metazoa - 17; Fungi - 0; Plants - 124; Viruses - 0; Other Eukaryotes - 19 (source: NCBI BLink).	0.199176	0.0521086	0.145916	0.0465165	0	0	0.0249497	0.240631	0.0606319	0	0	0	0.144157	0.175074	0.224048	0.101249	0.0961724	0.0420156	0.190955	0.163533	0.359529	0.0411081	0	0.0741044	-2.63676	-2.56123	5.96009	0.0146333	0.0305408	-4.26518	-2.56123	6.68668	0.00971358	0.0220915	-1.0173	-2.56123	1.88701	0.169539	0.242168	-2.20741	-2.56123	7.79391	0.00524226	0.0111342	-0.683857	-2.56123	0.899075	0.34303
AT1G49830	basic helix-loop-helix (bHLH) DNA-binding superfamily protein	0.597527	0.468978	0.671214	0.511682	0.446274	0.946205	0.174648	0.347578	0.363791	0.5593	0.596144	0.175522	0.336366	0.175074	0.448097	0.658121	1.3945	1.13442	0.272793	0.54511	0.154084	0.698837	0.609835	0.33347	0.267058	-0.818145	0.37026	0.542862	0.632149	0.786838	-0.818145	2.5604	0.109571	0.175199	1.88347	-0.818145	18.5321	1.67064e-05	6.40756e-05	1.15645	-0.818145	5.64624	0.0174929	0.0328161	-0.916527	-0.818145	4.2095	0.0401982
AT2G41260	glycine-rich protein / late embryogenesis abundant protein (M17)	0.024897	0.0260543	0	0.465165	0.401647	0.105134	0.0249497	0.0802103	0.121264	0.301162	0.82543	0.263282	0.144157	0.150063	0.364078	1.87311	1.25024	0.798297	0.545585	0.354322	0.102722	0.657729	0.696954	0.518731	4.05862	-1.16307	23.0386	1.58778e-06	7.74269e-06	2.60403	-1.16307	14.5418	0.000137087	0.000494794	2.72107	-1.16307	25.6671	4.05683e-07	2.03561e-06	1.11461	-1.16307	4.33385	0.0373617	0.0639222	1.86758	-1.16307	3.57897	0.0585153
AT3G55500	expansin A16	25.0215	29.3632	43.8915	5.44243	8.43458	8.04275	20.1095	26.1486	29.9218	10.4976	5.68629	5.35341	22.8729	22.1093	20.0243	12.808	17.5034	11.4283	19.3956	19.2696	26.5537	44.6434	46.8702	41.7949	-1.88607	4.47335	78.9657	6.31978e-19	1.09336e-17	-1.85786	4.47335	70.1463	5.50647e-17	9.44517e-16	-0.518949	4.47335	6.91302	0.00855704	0.018277	1.29812	4.47335	46.1548	1.0927e-11	8.47411e-11	-0.211626	4.47335	1.15532	0.282438
AT5G37450	Leucine-rich repeat protein kinase family protein	0.0497939	0.0260543	0.0291832	0	0.0446274	0	0.274447	0.267368	0.212212	0.0860462	0.183429	0.0877608	0.216235	0.725307	0.532115	0.556871	0.0480862	0.336125	0.545585	0.735899	0.539293	0.20554	0.304917	0.222313	-0.855901	-1.57645	0.423813	0.515041	0.607143	-0.911526	-1.57645	2.09486	0.147795	0.225049	-0.47354	-1.57645	0.868306	0.351425	0.442525	-1.04408	-1.57645	4.564	0.0326508	0.0567761	2.74778	-1.57645	15.961	6.46605e-05
AT5G66390	Peroxidase superfamily protein	0.298764	0.208434	0.233466	0.511682	0.267764	0.262835	0.124748	0.294104	0.212212	0.215116	0.183429	0.263282	0.120131	0.175074	0.112024	0.809995	0.577034	0.420156	0.300072	0.054511	0.102722	0.164432	0.609835	0.259365	0.631544	-1.6234	1.63595	0.200882	0.284912	0.241258	-1.6234	0.194621	0.659098	0.742367	2.24172	-1.6234	21.039	4.50027e-06	1.91469e-05	1.53354	-1.6234	6.62112	0.0100776	0.0200217	-0.184714	-1.6234	0.145596	0.70278
AT5G06330	Late embryogenesis abundant (LEA) hydroxyproline-rich glycoprotein family	0.273867	0.36476	0.408565	0.279099	0.267764	0.367969	0.199598	0.320841	0.272843	0.430231	0.412715	0.394924	0.264287	0.250106	0.308066	0.556871	1.0579	0.630235	0.327351	0.218044	0.179764	0.411081	0.696954	0.370522	-0.0490782	-1.21068	0.0131314	0.908768	0.934756	0.804819	-1.21068	3.82356	0.0505368	0.0912433	1.55882	-1.21068	18.3117	1.87549e-05	7.14007e-05	1.26622	-1.21068	10.327	0.00131096	0.00317672	-0.336167	-1.21068	0.775757	0.378442
AT4G13395	ROTUNDIFOLIA like 12	0.846497	2.18856	0.408565	103.453	108.98	103.294	1.52193	0.935787	0.666951	87.466	83.4142	81.7931	1.32144	1.20051	3.41674	124.182	133.824	85.5018	0.518306	2.12593	1.10427	91.8354	76.1422	80.255	7.11303	5.84446	322.43	4.2815e-72	3.99992e-70	6.58252	5.84446	382.611	3.3618e-85	4.11738e-83	6.38544	5.84446	332.545	2.68212e-74	3.24537e-72	6.49908	5.84446	298.738	6.20504e-67	5.30359e-65	0.282436	5.84446	0.613026	0.433651
AT2G18980	Peroxidase superfamily protein	0.273867	0.208434	0.408565	0.093033	0.133882	0	0.399195	0.106947	0.0909478	0.0430231	0.321	0.0877608	0.216235	0.175074	0.224048	0.0506247	0.288517	0.168063	0.218234	0.109022	0.308167	0	0	0	-1.70527	-2.14527	5.61738	0.0177832	0.0361724	-0.236055	-2.14527	0.0945539	0.758466	0.822221	-0.113832	-2.14527	0.0314499	0.85924	0.894326	-5.6663	-2.14527	17.0261	3.68703e-05	0.00011836	-0.822072	-2.14527	1.86646	0.171881
AT2G47844	unknown protein; Has 30201 Blast hits to 17322 proteins in 780 species: Archae - 12; Bacteria - 1396; Metazoa - 17338; Fungi - 3422; Plants - 5037; Viruses - 0; Other Eukaryotes - 2996 (source: NCBI BLink).	0.298764	0.234489	0.233466	0.0465165	0.17851	0.052567	0.349296	0.187157	0.121264	0	0.0917144	0.131641	0.192209	0.0500212	0.0840181	0.151874	0.144259	0.0840313	0.163676	0.0817665	0.154084	0.0822162	0.174239	0	-1.2487	-2.27804	3.52852	0.0603216	0.103797	-1.39432	-2.27804	3.93762	0.0472175	0.0861409	0.338883	-2.27804	0.22866	0.63252	0.707482	-0.4861	-2.27804	0.426859	0.513534	0.596786	-0.133918	-2.27804	0.071825	0.788698
AT4G05200	cysteine-rich RLK (RECEPTOR-like protein kinase) 25	0.124485	0	0	0.186066	0.0892548	0.157701	0.0997988	0.0534735	0.121264	0.215116	0.183429	0.131641	0.0480522	0.125053	0.14003	0.151874	0.0961724	0.210078	0.300072	0.327066	0.0513612	0.0411081	0.130679	0.111157	2.99504	-2.37984	8.30691	0.00394946	0.00963899	1.09046	-2.37984	2.51714	0.112614	0.179237	0.714055	-2.37984	1.06522	0.302028	0.390885	-1.05712	-2.37984	2.47058	0.115995	0.172188	2.27493	-2.37984	4.79812	0.0284908
AT4G33467	unknown protein; Has 25 Blast hits to 25 proteins in 9 species: Archae - 0; Bacteria - 0; Metazoa - 0; Fungi - 0; Plants - 25; Viruses - 0; Other Eukaryotes - 0 (source: NCBI BLink).	0.124485	0	0	0.093033	0.0446274	0	0	0	0.0909478	0.0430231	0.0458572	0.0438804	0.120131	0.0750317	0.0560121	0.202499	0.432776	0.210078	0.0272793	0.0272555	0.0256806	0.123324	0.479156	0.296418	1.46495	-2.61771	1.30375	0.253529	0.343976	1.81543	-2.61771	1.83954	0.175005	0.258448	1.82105	-2.61771	7.72856	0.00543539	0.0121454	3.54506	-2.61771	21.3133	3.90014e-06	1.47557e-05	-0.375447	-2.61771	0.0660249	0.797215
AT5G45830	delay of germination 1	0	0	0.0583664	0.558198	0.84792	0.841071	0	0.0534735	0	0.989532	1.14643	1.53581	0.0961045	0.0500212	0.0840181	1.26562	0.961724	2.10078	0.136396	0.163533	0.205445	2.71313	2.7007	3.48291	5.79906	-0.217603	67.5295	2.07562e-16	2.99719e-15	6.26615	-0.217603	104.938	1.26034e-24	3.30054e-23	4.23939	-0.217603	92.0184	8.5876e-22	1.83306e-20	4.36908	-0.217603	157.498	3.98485e-36	1.40667e-34	0.31136	-0.217603	0.0496039	0.823754
ATCG00500	acetyl-CoA carboxylase carboxyl transferase subunit beta	0.24897	0.130272	0.321015	33.3058	25.6607	27.6502	0.224547	0.133684	0.0303159	31.579	30.0365	33.6563	0.0961045	0.200085	0.224048	32.501	28.8036	29.537	0.0545585	0.0817665	0.205445	25.7748	25.1775	24.0098	7.07289	3.83076	1725.91	0	0	7.96006	3.83076	1787.1	0	0	7.58387	3.83076	1893.04	0	0	8.08405	3.83076	1663.34	0	0	-0.659964	3.83076	2.00782	0.15649
AT2G47520	Integrase-type DNA-binding superfamily protein	0	0	0.0583664	0.0465165	0.17851	0.105134	0.0249497	0.240631	0.0303159	0.0860462	0.137572	0.307163	0.144157	0.100042	0.0840181	0.151874	0.0480862	0.252094	0.300072	0.0272555	0.205445	0.0411081	0.174239	0.0741044	2.99418	-2.49635	6.60919	0.0101454	0.02215	1.59892	-2.49635	3.29653	0.0694263	0.119648	0.603283	-2.49635	0.595582	0.440269	0.530584	-0.638355	-2.49635	0.649192	0.420402	0.507654	2.1158	-2.49635	3.02876	0.0818007
AT4G13890	Pyridoxal phosphate (PLP)-dependent transferases superfamily protein	0.199176	0.0781629	0.175099	0.13955	0.133882	0.105134	0.199598	0.160421	0.0303159	0.172092	0.275143	0.0877608	0.0961045	0.100042	0.700151	0.506247	0.336603	0.336125	0.409189	0.109022	0.128403	0.164432	0.304917	0.185261	-0.0944685	-1.98697	0.0168536	0.896708	0.925744	0.558506	-1.98697	0.659413	0.416767	0.520564	1.46816	-1.98697	4.97688	0.0256883	0.0481082	0.484071	-1.98697	0.549655	0.458459	0.544372	-0.107656	-1.98697	0.0276339	0.867972
AT1G61590	Protein kinase superfamily protein	0.473043	0.104217	0.321015	0.604715	0.312392	0.367969	0.199598	0.240631	0.242528	0.645347	0.642001	0.789847	0.31234	0.250106	0.0840181	1.11374	0.673207	0.924344	0.35463	0.136278	0.282487	0.328865	0.566275	0.259365	0.57407	-1.08355	1.55708	0.212094	0.297599	1.75528	-1.08355	16.3643	5.22607e-05	0.000205865	2.12856	-1.08355	25.4727	4.4868e-07	2.23516e-06	0.812965	-1.08355	3.10123	0.0782333	0.122154	-0.419557	-1.08355	0.827967	0.362861
AT1G28480	Thioredoxin superfamily protein	0.24897	0.208434	0.408565	40.3763	23.5186	36.1135	0.449094	0.82884	0.515371	41.7324	28.7066	34.6216	0.504549	0.375159	1.8484	36.4498	34.045	20.0835	0.845657	0.299811	0.462251	37.4084	26.6149	22.4166	6.9916	4.03583	382.625	3.33851e-85	4.06408e-83	6.02881	4.03583	331.173	5.3372e-74	5.20403e-72	5.94822	4.03583	242.161	1.32907e-54	9.63742e-53	6.13113	4.03583	290.219	4.45435e-65	3.62227e-63	1.11187	4.03583	8.1848	0.00422428
AT1G13370	Histone superfamily protein	0.348558	0.104217	0.291832	0	0.0446274	0.157701	0.199598	0.294104	0.303159	0.258139	0.0458572	0.0877608	0.0961045	0.45019	0.252054	0.303748	0.144259	0.0840313	0.136396	0.163533	0.205445	0.164432	0.0871193	0.185261	-1.9111	-1.99936	5.59052	0.018058	0.036645	-0.895908	-1.99936	1.80583	0.179009	0.263239	-0.359453	-1.99936	0.318979	0.572222	0.653308	0.0701248	-1.99936	0.0114378	0.91483	0.935462	0.150036	-1.99936	0.0778182	0.780276
ATCG00730	photosynthetic electron transfer D	1.69299	1.58931	2.36384	233.606	212.114	181.461	1.69658	2.3261	1.75832	213.782	191.133	237.174	2.1143	2.02586	2.71659	224.622	189.796	219.238	1.60948	1.68984	1.87468	200.649	160.43	166.55	6.9909	6.72849	2058.5	0	0	6.95454	6.72849	2264.87	0	0	6.68514	6.72849	2190.78	0	0	6.91019	6.72849	2184.77	0	0	0.144549	6.72849	0.653128	0.418997
AT1G61050	alpha 1,4-glycosyltransferase family protein	0.24897	0.18238	0.116733	0.0465165	0.133882	0.105134	0.249497	0.0534735	0.0606319	0.215116	0.0917144	0.0877608	0.192209	0.125053	0.28006	0.101249	0.577034	0.294109	0.0818378	0.190789	0.0770418	0.123324	0.261358	0.111157	-0.778951	-2.15968	1.15454	0.282601	0.375025	0.546458	-2.15968	0.518581	0.471447	0.573387	0.764727	-2.15968	1.68776	0.193896	0.270928	0.730004	-2.15968	1.17009	0.279383	0.362757	-0.7962	-2.15968	1.4405	0.230059
AT5G48000	cytochrome P450, family 708, subfamily A, polypeptide 2	0.697115	0.755575	0.846313	0.186066	0.714038	0.367969	0.698591	0.427788	0.757899	1.76395	0.642001	0.394924	0.648705	0.650275	0.896193	1.06312	1.58684	0.67225	1.06389	0.463344	0.642015	0.698837	1.04543	0.592835	-0.796147	-0.346322	2.84614	0.0915937	0.147546	0.305283	-0.346322	0.44424	0.505083	0.605099	0.74444	-0.346322	3.41339	0.0646696	0.107042	0.370903	-0.346322	0.806957	0.369021	0.456467	-0.227291	-0.346322	0.320692	0.571192
AT3G03530	non-specific phospholipase C4	0.697115	0.833738	0.72958	0.511682	0.401647	0.735938	0.474044	0.320841	0.363791	0.946508	0.779572	0.526565	0.240261	0.900381	0.644139	1.11374	1.49067	1.3445	0.791099	0.408833	0.282487	1.06881	1.00187	0.592835	-0.322032	-0.38385	0.666591	0.414243	0.510556	1.10902	-0.38385	7.6863	0.00556416	0.0135354	1.21544	-0.38385	10.7738	0.00102949	0.00273993	1.24249	-0.38385	9.84104	0.00170661	0.00404138	-0.892828	-0.38385	5.61115	0.0178465
AT4G27654	unknown protein; FUNCTIONS IN: molecular_function unknown; INVOLVED IN: biological_process unknown; LOCATED IN: endomembrane system; EXPRESSED IN: 17 plant structures; EXPRESSED DURING: 9 growth stages; Has 30201 Blast hits to 17322 proteins in 780 species: Archae - 12; Bacteria - 1396; Metazoa - 17338; Fungi - 3422; Plants - 5037; Viruses - 0; Other Eukaryotes - 2996 (source: NCBI BLink).	0.224073	0.468978	0.0291832	24.9328	27.4905	25.2321	0.249497	0.213894	0.0606319	25.0825	20.3147	16.8501	0.43247	0.150063	0.980211	41.2591	49.1922	20.3356	0	0.490599	0.154084	25.5692	16.6398	13.3017	6.97885	3.78715	189.817	3.48644e-43	1.68744e-41	6.98693	3.78715	242.653	1.03802e-54	7.02007e-53	6.6088	3.78715	182.296	1.52803e-41	7.80965e-40	7.12367	3.78715	167.127	3.13851e-38	1.1872e-36	-0.252106	3.78715	0.201303	0.653671
AT5G15130	WRKY DNA-binding protein 72	0.0746909	0.156326	0.0583664	0.13955	0.223137	0	0.149698	0.160421	0.212212	0.0430231	0.321	0.219402	0.216235	0.250106	0.756163	0.860619	1.0579	0.714266	0.109117	0.0817665	0.154084	0.20554	0	0.148209	0.511156	-1.72399	0.476509	0.490008	0.583836	0.316523	-1.72399	0.257867	0.61159	0.701204	1.56966	-1.72399	9.84361	0.00170423	0.00431015	0.368622	-1.72399	0.272332	0.601772	0.676917	0.85526	-1.72399	1.84757	0.174066
AT5G15960	stress-responsive protein (KIN1) / stress-induced protein (KIN1)	0.995879	1.5372	0.992229	4.97727	5.31066	2.94375	0.748491	0.90905	1.45517	4.38836	3.02658	5.13401	1.51365	1.15049	0.980211	25.1605	9.61724	9.83166	1.22757	1.68984	1.849	25.4459	33.6716	12.783	2.04743	2.54718	38.3121	6.02887e-10	4.74328e-09	2.18802	2.54718	42.2533	8.01836e-11	7.77676e-10	3.39966	2.54718	96.6786	8.15445e-23	1.83827e-21	4.24971	2.54718	152.411	5.1511e-35	1.73018e-33	-0.145803	2.54718	0.181161	0.670377
AT5G52300	CAP160 protein	0.24897	0.234489	0.233466	0.325616	0.535529	0.105134	0.0249497	0.213894	0.212212	0.602324	0.871287	0.0438804	0.937019	0.42518	0.560121	0.506247	0.336603	0.630235	0.163676	0.54511	0.282487	1.31546	5.1836	1.22272	0.590147	-0.756984	0.78029	0.377052	0.473609	2.01682	-0.756984	8.71518	0.00315571	0.00822123	-0.232305	-0.756984	0.146473	0.701929	0.767599	2.75737	-0.756984	19.108	1.23526e-05	4.30979e-05	-0.624872	-0.756984	0.840043	0.359384
AT4G25433	peptidoglycan-binding LysM domain-containing protein	0.024897	0	0.0291832	0.13955	0.223137	0.052567	0.0498994	0.0267368	0.0909478	0.129069	0.321	0.131641	0.0240261	0.0250106	0.0840181	2.37936	0.432776	0.882328	0.0272793	0.0272555	0.0256806	0.739945	1.96018	0.296418	2.85863	-1.75404	7.62569	0.00575426	0.0134349	1.89829	-1.75404	4.90957	0.0267083	0.0531308	4.56874	-1.75404	31.831	1.68191e-08	1.03406e-07	4.9808	-1.75404	33.2111	8.26774e-09	4.58872e-08	1.47304	-1.75404	1.83948	0.175012
AT5G23830	MD-2-related lipid recognition domain-containing protein	0.771806	0.703466	0.81713	0.93033	0.490901	0.630804	0.548893	0.347578	0.424423	0.860462	0.0917144	0.263282	0.192209	0.375159	0.392084	1.21499	0.673207	0.588219	0.572865	0.109022	0.256806	0.493297	0.827633	0.259365	-0.0151013	-0.806654	0.00111989	0.973304	0.981267	-0.52994	-0.806654	0.85512	0.355108	0.458618	1.50684	-0.806654	10.0436	0.00152878	0.00390278	1.23575	-0.806654	5.47892	0.0192471	0.0356936	-0.724414	-0.806654	2.66958	0.102283
AT4G28530	NAC domain containing protein 74	0.423249	0.390815	0.612847	0.186066	0.133882	0.473103	0.249497	0.401052	0.15158	0.344185	0.550286	0.0877608	0.528575	0.45019	0.196042	0.404997	0.673207	0.630235	0.518306	0.218044	0.333848	0.328865	0.479156	0.296418	-0.843948	-1.18718	2.47241	0.11586	0.180218	0.501184	-1.18718	0.922289	0.336875	0.440238	0.670791	-1.18718	2.17897	0.139908	0.20639	0.29981	-1.18718	0.38528	0.534791	0.616779	-0.744295	-1.18718	2.64025	0.104187
AT1G71690	Protein of unknown function (DUF579)	0.149382	0.130272	0.116733	0.0465165	0	0.157701	0.199598	0.0267368	0.0303159	0.215116	0.0458572	0.263282	0.0480522	0.175074	0.0840181	0.101249	0.480862	0.0420156	0.0545585	0.109022	0	0.0822162	0.0871193	0.0370522	-0.947484	-2.62453	1.02863	0.310481	0.405265	1.5298	-2.62453	3.08729	0.0789061	0.13323	0.567188	-2.62453	0.429177	0.512393	0.59809	0.559532	-2.62453	0.333701	0.563488	0.643166	-0.918013	-2.62453	1.17576	0.278221
AT2G42140	VQ motif-containing protein	0.199176	0.234489	0.0875496	0.186066	0.133882	0	0.149698	0.187157	0.212212	0.215116	0.0917144	0.0438804	0.168183	0.175074	0.224048	0.506247	0.288517	0.252094	0.327351	0.0817665	0.205445	0.0822162	0.130679	0.222313	-0.505768	-2.01724	0.586319	0.443846	0.539165	-0.447412	-2.01724	0.490694	0.483618	0.585002	1.0056	-2.01724	3.86754	0.0492287	0.0846292	-0.198696	-2.01724	0.115776	0.733662	0.791822	0.0969226	-2.01724	0.0341884	0.853307
AT5G57620	myb domain protein 36	0.373455	0.234489	0.145916	0.651231	0.133882	0.262835	0.149698	0.133684	0.121264	0.172092	0.321	0.219402	0.144157	0.175074	0	0.404997	0.528948	0.294109	0.190955	0.218044	0.154084	0.164432	0.261358	0.222313	0.347682	-1.80589	0.421686	0.516097	0.607996	0.942361	-1.80589	2.66496	0.102581	0.165736	1.85875	-1.80589	11.7182	0.000618904	0.00172825	0.460422	-1.80589	0.709834	0.399499	0.486589	-0.831382	-1.80589	2.57855	0.108321
AT4G17340	tonoplast intrinsic protein 2;2	59.4042	50.5714	66.5085	35.5386	47.1265	34.7468	42.5891	47.8856	50.0819	43.6685	37.6946	33.7879	74.1446	72.6557	75.5323	85.6569	104.251	130.417	45.911	47.261	44.9154	223.546	213.181	192.116	-0.500451	6.31234	16.7285	4.31278e-05	0.000164613	-0.132461	6.31234	1.27656	0.258539	0.355436	0.649459	6.31234	29.2398	6.39528e-08	3.61847e-07	2.45316	6.31234	430.502	1.26362e-95	1.9228e-93	-0.269904	6.31234	5.6421	0.0175342
ATCG00300	YCF9	0.0746909	0.0781629	0.0291832	8.23342	9.32712	4.46819	0.0498994	0.0534735	0.0303159	6.45347	4.86086	7.37191	0.0720784	0	0	7.1887	3.60646	7.05863	0	0.0272555	0.0770418	6.37175	3.52833	4.22395	6.97294	1.56223	239.526	4.98998e-54	3.13215e-52	7.13975	1.56223	229.848	6.43444e-52	4.07704e-50	8.53944	1.56223	206.977	6.27323e-47	3.64174e-45	7.13072	1.56223	212.037	4.93813e-48	2.5498e-46	-0.365175	1.56223	0.200724	0.654137
AT5G49850	Mannose-binding lectin superfamily protein	0.0746909	0.208434	0.262649	0.232583	0.133882	0.157701	0.0748491	0.133684	0.121264	0.172092	0.183429	0.219402	0.192209	0.200085	0.0840181	0.658121	0.192345	0.504188	0.0545585	0.163533	0.231125	0.20554	0.304917	0.148209	0.108401	-1.94362	0.0317826	0.858506	0.897608	0.951713	-1.94362	2.23085	0.135279	0.208648	1.61148	-1.94362	9.87657	0.00167397	0.0042427	0.770301	-1.94362	1.77188	0.18315	0.253811	-0.640114	-1.94362	1.192	0.274927
AT3G49340	Cysteine proteinases superfamily protein	0.199176	0.0260543	0	0.279099	0.357019	0.052567	0.199598	0.401052	0.15158	0.258139	0.275143	0.219402	0.360392	0.300127	0.728157	0.708745	0.577034	0.420156	0.436468	0.490599	0.41089	0.781053	0.392037	0.926305	2.63994	-1.1934	10.8424	0.000992044	0.00280138	0.153909	-1.1934	0.0819333	0.774694	0.83583	0.512699	-1.1934	1.2926	0.255569	0.340183	0.925581	-1.1934	4.79086	0.0286111	0.0505127	2.6258	-1.1934	12.5386	0.000398627
AT4G22620	SAUR-like auxin-responsive protein family	0.373455	0.468978	1.51753	1.25595	1.20494	0.998772	0.399195	1.09621	0.788214	2.32325	1.46743	1.62358	0.552601	0.575243	0.980211	4.15122	3.75072	3.69738	0.136396	0.408833	0.719057	6.37175	7.88429	5.1132	1.2586	1.05693	9.89566	0.00165669	0.00443506	1.37645	1.05693	15.9048	6.66096e-05	0.000257738	2.61566	1.05693	62.2391	3.04194e-15	3.98608e-14	4.19835	1.05693	115.62	5.75622e-27	1.38301e-25	0.600522	1.05693	2.27959	0.131086
AT5G24080	Protein kinase superfamily protein	0.398352	0.0781629	0.204282	0.232583	0.223137	0.578237	0.224547	0.187157	0.424423	0.473254	0.275143	0.351043	0.961045	0.525222	0.700151	1.82249	0.577034	1.13442	0.409189	0.190789	0.205445	1.89097	3.04917	0.370522	0.733381	-0.545478	1.32757	0.249239	0.339199	0.568771	-0.545478	0.858888	0.35405	0.457681	0.836472	-0.545478	2.46359	0.116512	0.176864	3.06675	-0.545478	27.7517	1.37925e-07	6.45772e-07	0.346639	-0.545478	0.322678	0.570003
AT4G17920	RING/U-box superfamily protein	0.124485	0.156326	0	0.186066	0.0892548	0.157701	0.174648	0.106947	0.0606319	0.0860462	0.183429	0.0877608	0.0720784	0.0250106	0.028006	0.101249	0.0961724	0.420156	0.218234	0.136278	0.102722	0.123324	0.217798	0.185261	0.605778	-2.40994	0.723371	0.39504	0.491805	0.173348	-2.40994	0.0598343	0.806758	0.860616	2.09237	-2.40994	6.84674	0.0088803	0.0188891	0.462257	-2.40994	0.563772	0.452744	0.538972	0.235304	-2.40994	0.129026	0.719444
AT5G65500	U-box domain-containing protein kinase family protein	0.024897	0.0781629	0.0875496	0.186066	0.0446274	0.105134	0.0997988	0.0802103	0.15158	0.172092	0.229286	0.307163	0.0240261	0.0250106	0.196042	0.253123	0.192345	0.294109	0.0818378	0.054511	0.128403	0.20554	0.0871193	0.296418	0.936526	-2.34402	1.45565	0.227623	0.315064	1.24508	-2.34402	4.50701	0.0337561	0.0648146	2.41902	-2.34402	11.5383	0.000681754	0.0018835	1.40184	-2.34402	5.2159	0.0223813	0.0407571	0.821803	-2.34402	1.45055	0.22844
AT3G14320	Zinc finger, C3HC4 type (RING finger) family protein	0.174279	0.130272	0.116733	0	0.133882	0.052567	0.149698	0.0802103	0.181896	0.430231	0.275143	0.0877608	0.0480522	0.0500212	0.168036	0.151874	0.0480862	0.126047	0.109117	0.0272555	0.0770418	0.123324	0	0.0741044	-0.962849	-2.4737	1.43002	0.23176	0.319633	1.10129	-2.4737	3.35322	0.0670737	0.116142	0.516529	-2.4737	0.443859	0.505266	0.591674	0.174336	-2.4737	0.0420813	0.837465	0.875791	0.00657979	-2.4737	0.000109233	0.991661
AT5G43350	phosphate transporter 1;1	0.224073	0.104217	0.262649	0.186066	0.17851	0.105134	0.274447	0.0534735	0.121264	0.0430231	0.0917144	0.263282	0.43247	0.250106	0.420091	0.75937	1.10598	1.13442	0.190955	0.490599	1.48948	0.452189	0.130679	0.185261	-0.155968	-1.33321	0.0498086	0.823397	0.870231	0.00271371	-1.33321	1.20051e-05	0.997235	0.998427	1.58671	-1.33321	8.66025	0.00325227	0.00768711	-0.730997	-1.33321	1.36856	0.24206	0.321456	-0.359953	-1.33321	0.305611	0.580386
AT3G57240	beta-1,3-glucanase 3	0.298764	0.234489	0.0875496	0.186066	0.17851	0	0.224547	0.74863	0.0606319	0.387208	0.0917144	0.131641	0.168183	0.175074	0.392084	0.506247	0.38469	0.336125	0.272793	0.490599	0.308167	0.328865	0.392037	0.0741044	-0.579151	-1.64743	0.608955	0.435182	0.530694	-0.10394	-1.64743	0.0205321	0.886061	0.919891	0.890651	-1.64743	2.02886	0.154336	0.223988	-0.188018	-1.64743	0.0895634	0.764733	0.817348	0.2318	-1.64743	0.119862	0.729184
AT2G43660	Carbohydrate-binding X8 domain superfamily protein	0.224073	0.104217	0.291832	0.13955	0.17851	0.210268	0.224547	0.267368	0.0909478	0.0430231	0.137572	0.175522	0.144157	0.250106	0.308066	0.556871	0.336603	0.756281	0.109117	0.218044	0.102722	0.0411081	0.130679	0.259365	-0.0741614	-1.84123	0.0155907	0.900632	0.928459	-0.566009	-1.84123	0.788055	0.374689	0.478753	1.39297	-1.84123	8.88927	0.00286851	0.00685425	0.291366	-1.84123	0.215116	0.642787	0.713355	0.00877667	-1.84123	0.000307373	0.986012
AT3G03776	hydroxyproline-rich glycoprotein family protein	0.149382	0.286597	0.116733	0.186066	0.133882	0.262835	0.149698	0.0802103	0.121264	0	0	0.0438804	0.192209	0.0250106	0.0840181	0.354373	0.288517	0.168063	0.0545585	0.109022	0.0513612	0.0411081	0.217798	0.222313	0.185976	-2.33385	0.094599	0.75841	0.817933	-2.55419	-2.33385	5.5479	0.0185028	0.0387982	1.64508	-2.33385	6.57702	0.0103304	0.0215931	1.38973	-2.33385	3.93595	0.0472643	0.0786473	-0.585612	-2.33385	1.00752	0.315497
AT4G22610	Bifunctional inhibitor/lipid-transfer protein/seed storage 2S albumin superfamily protein	0.124485	0.0260543	0.0291832	0.093033	0.0892548	0.105134	0	0	0.181896	0.0430231	0.183429	0.307163	0	0.0500212	0.112024	0.607496	0.192345	0.0840313	0.0818378	0.0817665	0.0513612	0.123324	0.304917	0.296418	0.749477	-2.51685	0.67869	0.410038	0.506458	3.63176	-2.51685	10.2094	0.00139727	0.00399454	2.20736	-2.51685	6.91273	0.00855844	0.018278	1.96219	-2.51685	6.66005	0.0098598	0.0196453	-1.94803	-2.51685	2.51475	0.112785
AT5G22430	Pollen Ole e 1 allergen and extensin family protein	6.29893	5.81011	3.73545	2.00021	2.40988	1.73471	1.29738	5.50777	2.8497	1.59186	6.05315	2.4573	3.98834	3.32641	14.2271	5.97371	5.09714	5.67211	2.15506	0.354322	2.97895	0.616621	0.653394	2.18608	-1.21583	1.78151	5.25294	0.0219097	0.0433318	0.123134	1.78151	0.0489512	0.824898	0.875134	0.237612	1.78151	0.186374	0.665952	0.73654	-0.783026	1.78151	1.78755	0.181225	0.25163	-0.768541	1.78151	2.08083	0.149159
AT2G42060	Cysteine/Histidine-rich C1 domain family protein	0.024897	0.0260543	0	0.093033	0.0892548	0.052567	0.0498994	0.0267368	0.0606319	0.0860462	0.183429	0.263282	0.0961045	0.175074	0.336072	0.75937	0.480862	0.210078	0.190955	0.109022	0.0770418	0.246648	0.130679	0.111157	2.06073	-2.22171	3.75366	0.0526921	0.092443	2.02788	-2.22171	6.72408	0.009512	0.0216955	1.39421	-2.22171	6.59573	0.0102224	0.0213926	0.624438	-2.22171	0.876412	0.349186	0.436315	1.22463	-2.22171	1.37207	0.241457
AT5G44420	plant defensin 1.2	0	0.0521086	0.0875496	0.093033	0.133882	0.420536	0.124748	0.187157	0.0606319	0.172092	0.0458572	0.175522	0.768836	0.175074	0.392084	0.75937	0	0.378141	0.0818378	0.190789	0.154084	0.411081	0.261358	0.0741044	2.24521	-1.87466	5.97919	0.0144756	0.0302337	0.231368	-1.87466	0.0737243	0.785989	0.844019	-0.121436	-1.87466	0.0273326	0.868688	0.901263	1.03638	-1.87466	1.75729	0.184964	0.255954	1.44023	-1.87466	2.56119	0.109516
AT1G26790	Dof-type zinc finger DNA-binding family protein	0.672218	1.27666	5.98256	9.76847	10.2197	9.19922	3.06881	7.88735	8.82194	13.6813	13.0234	16.894	6.77537	12.7554	17.0557	9.51744	6.9725	10.5459	8.86576	12.592	34.5147	7.56389	7.14378	5.55783	3.02307	3.25152	40.3954	2.07432e-10	1.71955e-09	1.25064	3.25152	10.6975	0.00107279	0.00315446	-0.289096	3.25152	0.610926	0.434439	0.525102	-0.757528	3.25152	3.69726	0.0545019	0.0892633	2.42265	3.25152	26.9682	2.06825e-07
AT3G02240	root meristem growth factor 7 (RGF7); FUNCTIONS IN: molecular_function unknown; INVOLVED IN: biological_process unknown; LOCATED IN: endomembrane system; EXPRESSED IN: root, stamen; EXPRESSED DURING: 4 anthesis; BEST Arabidopsis thaliana protein match is: unknown protein (TAIR:AT3G02242.1); Has 6 Blast hits to 6 proteins in 2 species: Archae - 0; Bacteria - 0; Metazoa - 0; Fungi - 0; Plants - 6; …	0.024897	0.0260543	0	0.232583	0.17851	0.052567	0.174648	0.160421	0.121264	0.344185	0.412715	0.131641	0.120131	0.225095	0.196042	1.01249	0.240431	0.588219	0.0818378	0.054511	0.231125	0.123324	0	0.0370522	3.01648	-2.03804	10.2911	0.00133672	0.00365845	1.09203	-2.03804	3.1648	0.0752417	0.128077	1.82752	-2.03804	10.5611	0.00115494	0.00303793	-0.843333	-2.03804	0.940135	0.332243	0.418502	2.89156	-2.03804	10.947	0.000937571
AT2G45040	Matrixin family protein	0.373455	0.104217	0.175099	0.186066	0.17851	0.315402	0.199598	0.187157	0.15158	0.172092	0.0458572	0.263282	0.216235	0.125053	0.0560121	0.404997	0.480862	0.336125	0.190955	0	0.179764	0.246648	0.174239	0.111157	0.253218	-1.93726	0.185349	0.666816	0.741805	0.00329943	-1.93726	2.87962e-05	0.995718	0.997407	1.69917	-1.93726	9.63931	0.00190457	0.00476614	0.610398	-1.93726	0.921275	0.33714	0.423502	-0.137401	-1.93726	0.0634571	0.801113
AT2G47050	Plant invertase/pectin methylesterase inhibitor superfamily protein	0.149382	0.104217	0.175099	0.0465165	0.133882	0.105134	0.124748	0.0267368	0.0606319	0.301162	0.229286	0.219402	0.0480522	0.100042	0.14003	0.101249	0.432776	0.126047	0.0818378	0.109022	0.0770418	0.164432	0.174239	0.111157	-0.411206	-2.37722	0.359006	0.549059	0.637681	1.89509	-2.37722	9.63993	0.00190393	0.0052574	1.03372	-2.37722	2.43194	0.118885	0.179855	0.968892	-2.37722	2.24999	0.133616	0.194253	-0.876355	-2.37722	2.00134	0.157161
AT5G57090	Auxin efflux carrier family protein	0.298764	0.234489	0.233466	0.232583	0	0.105134	0.199598	0.0534735	0.15158	0.172092	0.183429	0.0877608	0.192209	0.0500212	0.196042	0.101249	0.240431	0.168063	0.300072	0.299811	0.179764	0.164432	0.304917	0.185261	-1.08468	-2.01445	2.93895	0.0864667	0.140572	0.275307	-2.01445	0.195458	0.658412	0.741762	0.359818	-2.01445	0.361977	0.54741	0.630427	0.00474116	-2.01445	8.92632e-05	0.992462	0.994896	-0.840064	-2.01445	2.83234	0.0923835
AT5G47450	tonoplast intrinsic protein 2;3	0.0746909	0.0521086	0.0875496	0.093033	0.0446274	0.052567	0.0498994	0.187157	0.0606319	0.215116	0	0.0438804	0.528575	0.725307	0.616133	0.151874	0.240431	0.168063	0.218234	0.109022	0.154084	0.616621	0.392037	0.185261	-0.0114656	-1.84361	0.000170956	0.989568	0.992335	-0.484872	-1.84361	0.288381	0.59126	0.683514	-1.57032	-1.84361	10.2995	0.00133066	0.00345542	1.50091	-1.84361	8.80572	0.00300288	0.00674975	0.429708	-1.84361	0.371204	0.542349
AT4G18422	unknown protein; FUNCTIONS IN: molecular_function unknown; INVOLVED IN: biological_process unknown; LOCATED IN: cellular_component unknown; Has 0 Blast hits to 0 proteins in 0 species (source: NCBI BLink).	0	0.0260543	0	1.3955	1.4727	1.36674	0.0498994	0.0267368	0	2.10813	1.88015	1.31641	0	0.0500212	0.028006	2.58186	2.35622	1.30248	0	0.0817665	0	1.15103	0.696954	0.778096	6.88369	-0.372205	120.857	4.10749e-28	1.17693e-26	5.98648	-0.372205	130.02	4.0567e-30	1.3336e-28	6.28581	-0.372205	148.032	4.66761e-34	1.81693e-32	6.02082	-0.372205	74.1739	7.1528e-18	9.70096e-17	1.29567	-0.372205	1.13673	0.286343
AT4G22470	protease inhibitor/seed storage/lipid transfer protein (LTP) family protein	0.0746909	0.0521086	0.0291832	0.697748	0.490901	0.157701	0.0748491	0.106947	0.0606319	0.516277	0.458572	0.658206	0.336366	0.375159	0.672145	2.07561	1.58684	1.26047	0	0.054511	0.128403	0.575513	0.348477	0.370522	3.19949	-1.01912	28.6338	8.74436e-08	5.17703e-07	2.8425	-1.01912	28.4464	9.63305e-08	6.20986e-07	1.98319	-1.01912	30.7601	2.91976e-08	1.7351e-07	3.08728	-1.01912	26.9726	2.0636e-07	9.41819e-07	0.633261	-1.01912	0.715186	0.397728
AT5G60760	P-loop containing nucleoside triphosphate hydrolases superfamily protein	0.8216	0.599249	1.07978	0.558198	0.267764	1.05134	0.598793	0.534735	0.363791	0.5593	0.504429	0.614326	0.648705	0.525222	0.840181	0.506247	1.58684	1.26047	0.545585	0.354322	0.821779	0.534405	0.522716	0.33347	-0.472491	-0.484531	1.23689	0.266072	0.357312	0.314619	-0.484531	0.571178	0.449791	0.552468	0.955343	-0.484531	6.43167	0.0112103	0.0231871	-0.0547044	-0.484531	0.0172781	0.895422	0.920683	-0.658296	-0.484531	3.08822	0.0788609
AT1G10370	Glutathione S-transferase family protein	6.29893	7.50364	10.7394	9.11723	25.0806	8.72612	7.26036	7.91408	9.76173	13.2941	12.2439	13.8662	9.32214	10.8296	11.5385	74.9245	22.7448	28.2345	9.49318	8.06763	11.9158	58.209	96.0925	26.6776	0.543526	4.08967	2.80727	0.0938381	0.150551	0.824177	4.08967	7.42003	0.00645016	0.0154254	1.68339	4.08967	27.3859	1.66642e-07	8.88786e-07	2.8485	4.08967	74.2962	6.72322e-18	9.12449e-17	0.0788516	4.08967	0.0687413	0.793178
AT4G27290	S-locus lectin protein kinase family protein	0	0.104217	0	0.13955	0.17851	0.052567	0.0249497	0.133684	0.0606319	0.0860462	0.137572	0.263282	0.0480522	0.0750317	0.168036	0.151874	0.38469	0.462172	0.218234	0.109022	0.128403	0.164432	0.261358	0.222313	3.05463	-2.27293	8.15245	0.00430029	0.0103792	1.27513	-2.27293	3.27183	0.0704789	0.121223	1.94298	-2.27293	11.0931	0.000866481	0.00234462	0.758966	-2.27293	1.72466	0.189095	0.260737	2.19837	-2.27293	4.09772	0.0429412
AT3G48920	myb domain protein 45	0.24897	0.286597	0.642031	0.093033	0.446274	0.157701	0.324346	0.240631	0.545687	0.774416	0.733715	0.394924	0.360392	0.750317	0.784169	1.56936	0.817465	0.96636	0.654702	0.654132	0.873141	0.369973	0.609835	0.296418	-0.658709	-0.688413	1.27213	0.259368	0.350182	0.949564	-0.688413	4.52959	0.0333135	0.064075	0.972726	-0.688413	5.96104	0.0146254	0.0293326	-0.521613	-0.688413	1.4384	0.230398	0.308437	0.0956415	-0.688413	0.0429074	0.8359
AT4G18990	xyloglucan endotransglucosylase/hydrolase 29	0.0497939	0	0.175099	0.0465165	0.0892548	0	0.149698	0.213894	0.0909478	0.129069	0.0917144	0.131641	0.0480522	0.175074	0.028006	0.303748	0.0480862	0.210078	0.109117	0.0272555	0.0513612	0.164432	0	0.222313	-0.00554786	-2.57886	1.41745e-05	0.996996	0.99799	-0.204729	-2.57886	0.0726792	0.787475	0.845344	1.41235	-2.57886	3.18612	0.0742661	0.120416	1.32885	-2.57886	2.62914	0.104919	0.157893	1.51761	-2.57886	3.42013	0.0644061
AT2G02680	Cysteine/Histidine-rich C1 domain family protein	0.0497939	0.130272	0.116733	0.13955	0.0446274	0.052567	0.249497	0.187157	0.181896	0.129069	0.137572	0.131641	0.0240261	0.250106	0.0840181	0.202499	0.240431	0.168063	0	0.272555	0.205445	0	0.0435596	0	-0.153881	-2.38672	0.0342672	0.85314	0.893532	-0.469829	-2.38672	0.495958	0.481282	0.582842	1.26238	-2.38672	3.02247	0.0821181	0.131219	-3.15283	-2.38672	8.98778	0.00271791	0.00617417	1.10331	-2.38672	3.06855	0.0798207
AT1G02460	Pectin lyase-like superfamily protein	0.8216	0.495032	0.846313	0.976847	0.267764	0.578237	0.424145	0.507999	0.576003	0.602324	0.550286	0.702087	0.672731	0.700296	0.672145	2.78436	1.58684	2.73102	0.627423	0.408833	0.590654	3.53529	3.52833	1.81556	-0.139442	0.199241	0.131489	0.716893	0.785142	0.467689	0.199241	1.54876	0.213319	0.304263	1.93963	0.199241	40.179	2.31721e-10	1.83242e-09	2.74453	0.199241	76.7764	1.91447e-18	2.71953e-17	-0.461671	0.199241	1.83323	0.175747
AT5G10340	F-box family protein	0.0497939	0	0.116733	1.25595	1.4727	1.10391	0	0.0802103	0.0303159	12.993	12.5649	15.8408	0.0961045	0.0500212	0	8.25182	6.6359	3.02513	0	0	0.0513612	8.09829	5.79343	5.8913	4.75561	1.79379	91.6921	1.01271e-21	2.12331e-20	8.58145	1.79379	419.043	3.94324e-93	5.86696e-91	7.03928	1.79379	291.591	2.2384e-65	2.12078e-63	8.77726	1.79379	305.836	1.76342e-68	1.55351e-66	-0.330109	1.79379	0.135209	0.713092
AT5G51210	oleosin3	0.199176	0.260543	0.204282	0.093033	0.401647	0.210268	0.199598	0.213894	0.272843	0.258139	0.275143	0.0877608	0.192209	0.175074	0.196042	0.455622	0.432776	0.630235	0.190955	0.218044	0.231125	0.0822162	0.392037	0.0370522	0.163164	-1.75215	0.10015	0.751649	0.812793	0.0282481	-1.75215	0.00316421	0.955142	0.969621	1.57286	-1.75215	13.8883	0.000194003	0.000603866	-0.797399	-1.75215	1.5465	0.213653	0.289063	0.0888167	-1.75215	0.0417467	0.838103
AT5G25640	Rhomboid-related intramembrane serine protease family protein	0.174279	0.416869	0.175099	0.13955	0.17851	0.105134	0.149698	0.187157	0.272843	0.172092	0.137572	0.131641	0.264287	0.100042	0.392084	0.151874	0.528948	0.462172	0.300072	0.190789	0.359529	0.164432	0.0435596	0.370522	-0.639666	-1.76578	0.982664	0.321542	0.416758	-0.276384	-1.76578	0.183963	0.667989	0.749419	0.766604	-1.76578	2.05753	0.151455	0.22054	-0.400759	-1.76578	0.437792	0.50819	0.591903	-0.244844	-1.76578	0.199545	0.655089
ATMG01320	NADH dehydrogenase 2B	0	0.0781629	0	1.30246	1.65121	2.26038	0.0498994	0	0	1.59186	1.69672	1.75522	0.0961045	0.0750317	0	2.48061	1.58684	1.59659	0	0.054511	0.0513612	1.56211	1.91662	2.03787	6.82038	-0.11734	131.949	1.53522e-30	4.75871e-29	6.64038	-0.11734	142.635	7.06465e-33	2.57066e-31	4.98543	-0.11734	137.426	9.73033e-32	3.44091e-30	5.79825	-0.11734	161.483	5.36644e-37	1.95627e-35	0.211707	-0.11734	0.0237859	0.877431
AT5G19650	ovate family protein 8	0.423249	0.312652	0.350198	0.372132	0.624783	0.262835	0.274447	0.133684	0.454739	0.301162	0.275143	0.307163	0.504549	0.0750317	0.196042	0.404997	0.913638	0.546203	0.518306	0.218044	0.41089	0.246648	0.522716	0.259365	0.375111	-1.24192	0.56598	0.451861	0.546982	0.213651	-1.24192	0.158026	0.69098	0.768495	1.77976	-1.24192	10.8	0.00101501	0.00270498	0.0922488	-1.24192	0.0338206	0.854089	0.889471	-0.289183	-1.24192	0.354534	0.551558
AT2G28426	unknown protein; Has 30201 Blast hits to 17322 proteins in 780 species: Archae - 12; Bacteria - 1396; Metazoa - 17338; Fungi - 3422; Plants - 5037; Viruses - 0; Other Eukaryotes - 2996 (source: NCBI BLink).	0.348558	0.521086	0.466931	0.186066	0.133882	0.157701	0.199598	0.240631	0.181896	0.301162	0.183429	0.175522	0.384418	0.225095	0.364078	0.303748	0.38469	0.252094	0.272793	0.163533	0.333848	0.246648	0.174239	0.148209	-1.31352	-1.59129	7.74043	0.00539979	0.0127029	0.245612	-1.59129	0.247905	0.618554	0.70755	0.0888144	-1.59129	0.0449018	0.832185	0.872828	-0.181561	-1.59129	0.143471	0.704854	0.767023	-1.01998	-1.59129	7.40214	0.00651464
AT3G17010	AP2/B3-like transcriptional factor family protein	0.124485	0.0781629	0.0583664	0.0465165	0.0446274	0.105134	0.0997988	0	0.121264	0.0430231	0.0917144	0.0438804	0.144157	0.0500212	0.196042	0.354373	0.336603	0.0840313	0.0545585	0.054511	0.179764	0	0.0871193	0	-0.298475	-2.62897	0.111914	0.737976	0.802283	-0.161786	-2.62897	0.0307572	0.860783	0.90088	1.10285	-2.62897	2.82567	0.0927683	0.145676	-1.97993	-2.62897	2.94271	0.0862656	0.13298	-0.173498	-2.62897	0.0518177	0.81993
AT3G22800	Leucine-rich repeat (LRR) family protein	1.09547	0.781629	0.612847	0.976847	0.803293	0.630804	0.623742	0.588209	0.636635	0.602324	1.19229	0.833728	0.600653	0.400169	0.672145	1.56936	1.53876	1.17644	0.709261	0.299811	0.43657	0.739945	0.392037	0.33347	0.0984478	-0.32376	0.0897981	0.764434	0.823073	0.66143	-0.32376	3.92976	0.0474388	0.0864739	1.49948	-0.32376	22.6256	1.96849e-06	8.8593e-06	0.273998	-0.32376	0.48124	0.487861	0.572596	-0.378484	-0.32376	1.47664	0.224301
AT5G26310	UDP-Glycosyltransferase superfamily protein	0.149382	0.104217	0.204282	0.0465165	0	0.315402	0.124748	0.0802103	0.181896	0.215116	0.183429	0.263282	0.216235	0.150063	0.112024	0.354373	0.240431	0.168063	0.136396	0.0817665	0.102722	0.287757	0.304917	0.259365	-1.28217	-2.10136	2.35031	0.125258	0.192511	0.940458	-2.10136	2.93859	0.0864863	0.14371	0.756146	-2.10136	2.19702	0.138278	0.204464	1.63311	-2.10136	9.80783	0.0017377	0.00410678	-0.184803	-2.10136	0.122645	0.726183
AT1G05330	unknown protein; Has 6 Blast hits to 6 proteins in 2 species: Archae - 0; Bacteria - 0; Metazoa - 0; Fungi - 0; Plants - 6; Viruses - 0; Other Eukaryotes - 0 (source: NCBI BLink).	0.174279	0.0781629	0.0291832	0	0.17851	0.315402	0.0997988	0.0802103	0.0606319	0.430231	0.183429	0.307163	0.120131	0	0.224048	0.455622	0.913638	0.336125	0.0818378	0.054511	0.0770418	0.369973	0.348477	0.444626	0.949198	-1.87585	1.69259	0.19326	0.275815	2.03334	-1.87585	9.47835	0.00207911	0.00568364	2.34558	-1.87585	15.095	0.000102236	0.000337637	2.64645	-1.87585	16.8813	3.97921e-05	0.000127109	-0.1781	-1.87585	0.0607044	0.805386
ATCG00210	electron transporter, transferring electrons within cytochrome b6/f complex of photosystem IIs	0.348558	0.130272	0.145916	21.6302	20.2162	18.0305	0.324346	0.213894	0.606319	24.3941	21.828	19.7462	0.192209	0.150063	0.252054	19.9967	19.0421	15.4618	0.0545585	0.354322	0.282487	18.622	14.5925	12.9312	6.79755	3.25192	757.541	9.19949e-167	3.48643e-164	6.18836	3.25192	712.368	6.11324e-157	2.04651e-154	6.64987	3.25192	811.511	1.69582e-178	7.40484e-176	6.08771	3.25192	626.69	2.623e-138	7.02473e-136	0.824072	3.25192	3.72441	0.0536226
AT4G14060	Polyketide cyclase/dehydrase and lipid transport superfamily protein	4.1329	2.76176	3.61872	4.32603	3.03466	2.36551	3.41811	1.57747	2.21306	5.29184	3.30172	4.21252	2.85911	2.30097	1.96042	5.72059	7.69379	3.90745	3.028	1.33552	1.77196	2.46648	3.22341	1.33388	0.0365652	1.69721	0.0137509	0.906651	0.933227	1.05755	1.69721	10.6605	0.00109446	0.00321112	1.42723	1.69721	20.9172	4.79572e-06	2.03093e-05	0.589255	1.69721	3.03489	0.0814919	0.126554	-0.547144	1.69721	2.94771	0.0859996
AT1G01310	CAP (Cysteine-rich secretory proteins, Antigen 5, and Pathogenesis-related 1 protein) superfamily protein	0.473043	0.234489	0	0.279099	0.357019	0.473103	0.149698	0.106947	0.242528	0.860462	0.550286	0.526565	0.168183	0.150063	0.196042	1.06312	0.38469	0.588219	0.0545585	0	0.256806	0.123324	0.392037	0.296418	0.715632	-1.40535	1.34816	0.2456	0.335154	2.11157	-1.40535	13.4627	0.00024335	0.000832109	2.106	-1.40535	13.6897	0.000215635	0.000664303	2.36531	-1.40535	9.29021	0.00230381	0.00530487	-0.514919	-1.40535	0.676177	0.410906
AT2G30750	cytochrome P450, family 71, subfamily A, polypeptide 12	1.09547	2.89203	0.700397	3.25616	1.7851	1.10391	1.52193	2.35284	2.30401	2.66743	4.86086	0.789847	3.84418	1.47562	9.63408	12.3018	8.51126	10.84	4.6102	1.06296	1.10427	1.93208	2.17798	2.89007	0.807069	1.74691	1.99977	0.157323	0.232421	0.555452	1.74691	1.02968	0.310234	0.412263	1.57812	1.74691	7.62472	0.00575738	0.0127838	0.837645	1.74691	2.10459	0.146858	0.210428	0.728745	1.74691	1.66908	0.196382
AT5G03840	PEBP (phosphatidylethanolamine-binding protein) family protein	0.199176	0.286597	0.379382	0.790781	0.446274	0.420536	0.324346	0.187157	0.242528	0.516277	0.550286	0.570445	0.192209	0.250106	0.0840181	0.556871	1.25024	0.924344	0.190955	0.272555	0.487932	0.781053	0.479156	0.296418	1.08966	-1.04815	5.89925	0.0151473	0.0314795	1.25772	-1.04815	7.7068	0.00550133	0.0133988	2.47662	-1.04815	31.2811	2.2324e-08	1.34979e-07	0.939404	-1.04815	4.4935	0.0340239	0.0588571	-0.115904	-1.04815	0.0629339	0.801917
AT5G06730	Peroxidase superfamily protein	0.149382	0.18238	0.233466	0.186066	0.133882	0.052567	0.199598	0.0534735	0.15158	0.129069	0.229286	0.307163	0.120131	0.125053	0.196042	0.75937	0.913638	0.336125	0.163676	0.109022	0.102722	0.0822162	0	0.111157	-0.403413	-1.94005	0.398404	0.527914	0.618796	0.847265	-1.94005	2.07176	0.150048	0.22784	2.32073	-1.94005	23.1057	1.53334e-06	7.02046e-06	-0.602156	-1.94005	0.6381	0.4244	0.511398	-0.392702	-1.94005	0.510508	0.474919
AT2G45610	alpha/beta-Hydrolases superfamily protein	0.024897	0	0.0291832	0	0.0892548	0	0.0748491	0.0267368	0.0909478	0.0860462	0.0917144	0.0877608	0.144157	0.225095	0.196042	0.0506247	0.0961724	0.0420156	0.245513	0.190789	0.128403	0.452189	0.0871193	0.0741044	0.55274	-2.61242	0.166068	0.68363	0.755593	0.608564	-2.61242	0.558559	0.454841	0.557177	-1.38871	-2.61242	3.5259	0.060417	0.10096	-0.224241	-2.61242	0.115979	0.733438	0.791651	1.67054	-2.61242	3.0137	0.0825636
ATCG00130	ATPase, F0 complex, subunit B/B', bacterial/chloroplast	1.49382	1.61537	1.98446	191.183	158.07	156.334	1.67163	1.73789	1.63706	169.339	173.019	214.97	1.68183	2.42603	2.04444	193.285	160.464	180.961	1.14573	1.63533	1.48948	155.676	139.957	154.322	6.78332	6.45652	2433.61	0	0	6.92112	6.45652	2480.35	0	0	6.60041	6.45652	2343.9	0	0	6.98117	6.45652	2480.93	0	0	0.0536383	6.45652	0.0929497	0.76046
AT1G60470	galactinol synthase 4	0.0995879	0.0781629	0.262649	0.790781	0.0892548	0.210268	0.324346	0.106947	0.181896	0.430231	0.137572	0.0877608	0.264287	0.250106	0.252054	2.12624	0.961724	0.67225	0.327351	0.0817665	0.128403	0.246648	0.784073	1.03746	0.999355	-1.2066	1.70877	0.191145	0.273554	0.130311	-1.2066	0.0315899	0.858931	0.899825	2.37938	-1.2066	14.1463	0.000169129	0.000533553	2.20706	-1.2066	11.2449	0.000798408	0.00201468	0.56059	-1.2066	0.648905	0.420504
AT3G44805	TRAF-like superfamily protein	0.199176	0.156326	0.204282	0.13955	0.133882	0	0.0997988	0.240631	0.333475	0.215116	0	0.131641	0.192209	0.0750317	0.252054	0.151874	0.288517	0.252094	0.245513	0.272555	0.333848	0.123324	0.174239	0.148209	-0.798251	-1.99805	1.44603	0.229167	0.31673	-0.655713	-1.99805	1.16417	0.280603	0.379953	0.581324	-1.99805	1.14606	0.284375	0.371727	-0.662237	-1.99805	1.51869	0.217818	0.293728	0.286647	-1.99805	0.349166	0.554586
AT3G13610	2-oxoglutarate (2OG) and Fe(II)-dependent oxygenase superfamily protein	0.0497939	0.104217	0	0.558198	0.535529	0.105134	0.449094	0.668419	0.212212	0.430231	0.275143	0.0438804	0.31234	0.200085	1.23227	0.75937	0.240431	0.924344	0.163676	0.0817665	0.0513612	0.164432	0.130679	0.222313	2.97821	-1.47212	13.7311	0.000210931	0.000694323	-0.652332	-1.47212	0.899027	0.343043	0.446585	0.799998	-1.47212	1.35725	0.244014	0.327932	1.05573	-1.47212	1.75835	0.18483	0.255805	3.02996	-1.47212	15.2062	9.63888e-05
AT2G05810	ARM repeat superfamily protein	0.224073	0.18238	0.175099	0	0.0446274	0.052567	0.224547	0.106947	0	0.0860462	0	0.0877608	0.120131	0.225095	0.224048	0.202499	0.0480862	0.0420156	0.109117	0.0817665	0.154084	0.0822162	0.0435596	0.0741044	-2.32654	-2.49314	7.31304	0.0068456	0.0156429	-0.720472	-2.49314	0.740971	0.38935	0.493562	-0.948733	-2.49314	1.80632	0.17895	0.253394	-0.491492	-2.49314	0.414807	0.51954	0.602371	-0.725068	-2.49314	1.4714	0.225125
AT4G02380	senescence-associated gene 21	24.9966	20.7392	13.541	196.3	197.565	161.013	31.736	41.0142	29.5884	197.562	175.266	187.194	32.1229	38.1912	58.3646	209.586	184.459	168.525	163.867	271.274	32.4346	332.071	181.208	149.654	3.3741	6.99455	100.115	1.43825e-23	3.32437e-22	2.61745	6.99455	64.3911	1.0202e-15	1.58851e-14	2.28524	6.99455	50.3939	1.25786e-12	1.28511e-11	0.559036	6.99455	2.37777	0.123073	0.181156	0.844613	6.99455	7.38414	0.00658014
AT3G05640	Protein phosphatase 2C family protein	9.51064	6.09671	8.1713	9.07072	9.55026	9.72489	5.63863	8.26166	5.57813	10.3686	9.2173	8.46892	7.85654	6.82789	9.12997	22.7305	19.8596	27.5202	5.83776	6.37779	5.98358	52.1662	44.7793	32.4948	0.385545	3.791	5.4819	0.0192144	0.0386443	0.748818	3.791	19.2996	1.11732e-05	5.0994e-05	1.71055	3.791	117.702	2.01544e-27	5.79972e-26	3.12583	3.791	349.601	5.1755e-78	5.55909e-76	-0.303641	3.791	3.22602	0.0724765
AT4G15396	cytochrome P450, family 702, subfamily A, polypeptide 6	0.0746909	0.0521086	0.291832	0.093033	0.0892548	0.105134	0.124748	0.133684	0.0606319	0.0860462	0.137572	0.175522	0.120131	0.125053	0.336072	0.253123	0.721293	0.504188	0.136396	0.136278	0.205445	0.123324	0.348477	0.185261	0.0636978	-2.02754	0.00641412	0.936167	0.954317	0.443857	-2.02754	0.402872	0.52561	0.624446	1.59888	-2.02754	9.25287	0.00235126	0.00574264	0.687531	-2.02754	1.3688	0.242019	0.321443	0.150869	-2.02754	0.0479066	0.826747
AT5G43840	heat shock transcription factor A6A	0.672218	0.312652	0.933863	0.279099	0.357019	0.157701	0.598793	1.44379	1.69769	1.1186	0.642001	0.394924	0.600653	0.700296	0.700151	0.404997	0.769379	0.378141	0.681982	0.817665	1.30971	0.86327	1.52459	1.40798	-1.09167	-0.22146	4.7107	0.0299754	0.0569026	-0.704586	-0.22146	2.70389	0.100104	0.162532	-0.218759	-0.22146	0.236105	0.627034	0.702314	0.694976	-0.22146	3.05964	0.0802594	0.124862	1.05075	-0.22146	6.69323	0.00967799
ATCG00140	ATP synthase subunit C family protein	1.44402	1.32877	1.57589	144.527	123.618	126.161	1.42213	1.73789	1.48548	141.933	139.543	162.445	1.68183	1.47562	1.3723	159.417	136.805	134.072	1.14573	1.36278	1.30971	119.09	117.959	129.646	6.64878	6.11934	3019.4	0	0	6.73732	6.11934	3135.48	0	0	6.68623	6.11934	3067.13	0	0	6.84726	6.11934	3098.03	0	0	0.156425	6.11934	0.789237	0.374331
AT3G27710	RING/U-box superfamily protein	0.124485	0.0781629	0.0583664	0	0	0.105134	0.0997988	0.0534735	0.0303159	0	0	0	0.144157	0.150063	0.252054	0.151874	0.0961724	0.0840313	0.272793	0.299811	0.205445	0	0.174239	0.0741044	-1.92209	-2.53861	2.77224	0.095912	0.153456	-3.988	-2.53861	5.99346	0.014359	0.0311732	-0.554854	-2.53861	0.784554	0.375752	0.46697	-1.47056	-2.53861	5.39864	0.0201525	0.0371667	-0.40234	-2.53861	0.335222	0.5626
ATCG01120	chloroplast ribosomal protein S15	0.024897	0	0	1.72111	1.20494	0.630804	0	0	0	1.6779	0.963001	1.71134	0.0480522	0	0	1.21499	0.528948	1.3445	0	0	0	1.19213	1.08899	1.00041	6.64314	-0.714502	90.9698	1.4588e-21	3.02076e-20	8.58258	-0.714502	112.299	3.07326e-26	8.74355e-25	6.00869	-0.714502	75.2631	4.11979e-18	6.97725e-17	8.27198	-0.714502	99.7496	1.72931e-23	3.41544e-22	-1.58279	-0.714502	1.31312	0.25183
AT4G34410	redox responsive transcription factor 1	0	0.573195	0	1.62808	1.91898	2.20781	0.0249497	0.133684	0.0606319	1.72092	1.10057	1.44805	0.120131	0.0250106	1.00822	7.34058	7.69379	1.51256	0	0.190789	0.0513612	1.68543	2.0473	1.51914	6.6399	0.514268	52.3236	4.70684e-13	5.24648e-12	4.38161	0.514268	44.7977	2.18482e-11	2.26675e-10	5.62384	0.514268	59.7866	1.05719e-14	1.32801e-13	5.08577	0.514268	49.1615	2.35735e-12	1.95338e-11	1.90181	0.514268	2.76517	0.0963363
ATCG01010	NADH-Ubiquinone oxidoreductase (complex I), chain 5 protein	0.423249	0.234489	0.262649	33.3523	26.464	21.7627	0.174648	0.187157	0.242528	23.7057	23.5706	29.356	0.168183	0.350148	0.308066	28.4004	20.6771	24.9573	0.300072	0.190789	0.179764	19.8141	17.1625	18.9337	6.56562	3.50179	926.42	1.7722e-203	8.27824e-201	7.13329	3.50179	974.455	6.40998e-214	3.21877e-211	6.61954	3.50179	931.18	1.63595e-204	8.42555e-202	6.62776	3.50179	861.133	2.76192e-189	1.18034e-186	-0.567038	3.50179	1.9903	0.15831
AT2G32140	transmembrane receptors	0.149382	0.312652	0.0583664	15.1179	12.5849	12.5109	0.249497	0.588209	0.394107	12.1755	8.66701	12.111	0.216235	0.325137	1.20426	15.5418	13.9931	8.40313	0.763819	0.163533	0.41089	7.89275	6.66462	8.26264	6.56419	2.57931	320.15	1.34349e-71	1.24932e-69	4.89963	2.57931	264.992	1.40115e-59	1.0234e-57	5.37873	2.57931	233.222	1.18237e-52	7.94286e-51	4.47037	2.57931	174.071	9.55118e-40	3.8369e-38	1.45254	2.57931	9.94182	0.00161566
AT5G36110	cytochrome P450, family 716, subfamily A, polypeptide 1	0.0995879	0.156326	0.145916	0.372132	0.17851	0.105134	0.0748491	0	0.0909478	0	0.137572	0.131641	0.0480522	0.0750317	0.0560121	0.354373	0.240431	0.210078	0.0818378	0.136278	0.0256806	0.123324	0.0435596	0.0370522	0.856801	-2.48916	2.05863	0.151346	0.224881	0.812829	-2.48916	0.943405	0.331404	0.434502	2.21949	-2.48916	11.6143	0.000654484	0.00181499	0.0124734	-2.48916	0.000239655	0.987649	0.991568	-1.16772	-2.48916	2.85337	0.0911825
AT3G52790	peptidoglycan-binding LysM domain-containing protein	0.149382	0.18238	0.350198	0.0465165	0.267764	0.262835	0.149698	0.0534735	0.272843	0.344185	0.412715	0.438804	0.216235	0.250106	0.112024	0.506247	0.528948	0.294109	0.136396	0.190789	0.128403	0.0822162	0.217798	0.370522	-0.0618874	-1.72578	0.0114171	0.914907	0.939566	1.5502	-1.72578	8.41188	0.00372777	0.00950806	1.29769	-1.72578	6.78037	0.00921659	0.0195155	0.833809	-1.72578	2.14563	0.142976	0.205688	-0.512003	-1.72578	0.89566	0.343948
AT3G49130	SWAP (Suppressor-of-White-APricot)/surp RNA-binding domain-containing protein	0.0497939	0.416869	0.233466	0.093033	0.133882	0.157701	0.249497	0.454525	0.363791	0.0860462	0.183429	0.0877608	0.480522	0.225095	0.392084	0.455622	0.625121	0.504188	0.0818378	0.054511	0.282487	0.0411081	0.304917	0.0741044	-0.685345	-1.67637	0.97888	0.322475	0.41759	-1.39132	-1.67637	4.74378	0.0294044	0.0577507	0.673008	-1.67637	1.77168	0.183174	0.258356	0.148229	-1.67637	0.0344641	0.852723	0.888372	0.672344	-1.67637	1.49246	0.221835
ATCG00330	chloroplast ribosomal protein S14	2.21583	2.86597	2.74322	252.026	213.81	195.339	2.32032	3.15494	1.78864	219.977	203.652	263.414	2.95521	2.75116	3.16468	240.417	195.134	222.305	1.85499	2.72555	1.92605	196.908	156.336	174.886	6.54546	6.85265	1737.6	0	0	6.75108	6.85265	1496.53	0	0	6.36304	6.85265	1691.65	0	0	6.66481	6.85265	1547.19	0	0	-0.0759478	6.85265	0.182835	0.668948
AT2G29350	senescence-associated gene 13	2.93784	3.23073	1.10896	10.6523	17.1369	2.89118	12.5746	11.3097	9.36763	12.5627	26.322	5.48505	13.3826	10.6045	32.711	55.6365	19.3787	14.2433	12.5757	2.61653	3.74937	5.22073	6.49038	9.226	2.23729	3.4407	15.6484	7.62753e-05	0.000275502	0.398522	3.4407	0.525437	0.468532	0.570601	0.61728	3.4407	1.17319	0.278747	0.36575	0.865348	3.4407	2.23148	0.135224	0.19618	2.2443	3.4407	16.1831	5.75053e-05
AT2G33847	unknown protein; LOCATED IN: chloroplast; BEST Arabidopsis thaliana protein match is: unknown protein (TAIR:AT1G28395.4); Has 74 Blast hits to 74 proteins in 10 species: Archae - 0; Bacteria - 0; Metazoa - 0; Fungi - 0; Plants - 74; Viruses - 0; Other Eukaryotes - 0 (source: NCBI BLink).	0.373455	0.573195	0.291832	0.186066	0.267764	0.157701	0.149698	0.267368	0.272843	0.215116	0.275143	0.351043	0.43247	0.0750317	0.0560121	0.151874	0.0961724	0.168063	0.409189	0.190789	0.333848	0.164432	0.130679	0	-0.853075	-1.75529	2.60176	0.106745	0.16815	0.455755	-1.75529	0.733719	0.39168	0.49614	0.502562	-1.75529	0.473211	0.491513	0.579263	-1.36357	-1.75529	4.80034	0.0284542	0.0502622	-0.800454	-1.75529	2.97605	0.0845051
AT1G07485	unknown protein; FUNCTIONS IN: molecular_function unknown; INVOLVED IN: biological_process unknown; LOCATED IN: cellular_component unknown; EXPRESSED IN: shoot apex, embryo, leaf whorl, pedicel; EXPRESSED DURING: 4 anthesis, D bilateral stage; Has 5 Blast hits to 5 proteins in 3 species: Archae - 0; Bacteria - 0; Metazoa - 0; Fungi - 0; Plants - 5; Viruses - 0; Other Eukaryotes - 0 (source: NCBI …	0.199176	0.208434	0.116733	0	0.0892548	0.105134	0.149698	0.213894	0.272843	0.129069	0.412715	0.307163	0.144157	0.225095	0.168036	0.151874	0.144259	0.210078	0.163676	0.190789	0.128403	0.123324	0.130679	0.259365	-1.27626	-2.04786	3.18543	0.0742974	0.123969	0.579067	-2.04786	1.47156	0.2251	0.318159	0.077742	-2.04786	0.0196927	0.888399	0.916553	0.381225	-2.04786	0.487559	0.485018	0.569812	0.289989	-2.04786	0.388202	0.533246
ATCG00650	ribosomal protein S18	0.0746909	0.0521086	0.233466	10.2801	7.58666	7.20167	0.149698	0.0267368	0	8.5616	9.44658	9.39041	0.0961045	0.125053	0.0560121	8.70744	7.88614	8.067	0.109117	0.163533	0.154084	5.91956	5.96767	6.89171	6.51064	2.00337	528.585	5.73702e-117	1.29476e-114	7.94047	2.00337	576.546	2.1154e-127	5.05832e-125	6.53674	2.00337	626.114	3.49942e-138	1.06499e-135	5.68519	2.00337	511.701	2.70451e-113	5.60028e-111	-1.20234	2.00337	2.09423	0.147856
AT4G16600	Nucleotide-diphospho-sugar transferases superfamily protein	0.024897	0.0260543	0.0291832	0.372132	0.133882	0.052567	0.0748491	0.0802103	0.0606319	0.172092	0.137572	0.263282	0.168183	0.200085	0.28006	0.404997	0.0961724	0.504188	0.0818378	0.109022	0.0513612	0.123324	0.174239	0.185261	2.59945	-2.23895	9.26527	0.0023354	0.00603562	1.51255	-2.23895	5.12178	0.0236273	0.0479323	0.870317	-2.23895	3.00178	0.0831729	0.132683	1.23171	-2.23895	3.42735	0.0641248	0.102811	1.36222	-2.23895	2.43716	0.118491
AT1G47890	receptor like protein 7	0.224073	0.234489	0.466931	0.13955	0.446274	0.262835	0.424145	0.802103	0.363791	0.172092	1.00886	0.263282	0.552601	0.825349	2.43653	1.97436	1.00981	1.30248	0.38191	0.218044	0.385209	0.369973	0.392037	0.444626	0.0491052	-0.703953	0.00724969	0.932146	0.951715	-0.53294	-0.703953	0.841585	0.358944	0.462667	0.75497	-0.703953	2.37262	0.123479	0.185873	0.556089	-0.703953	1.07649	0.299483	0.384568	0.843836	-0.703953	2.77258	0.0958913
AT2G32270	zinc transporter 3 precursor	0.323661	0.36476	0.379382	0.186066	0.17851	0.157701	0.274447	0.347578	0.454739	0.473254	0.275143	0.263282	0.384418	0.200085	0.252054	0.354373	0.288517	0.420156	0.327351	0.190789	0.205445	0.123324	0.174239	0.407574	-0.860504	-1.49475	3.05466	0.0805056	0.132522	0.0979848	-1.49475	0.0559875	0.812954	0.865342	0.487544	-1.49475	1.2994	0.254323	0.338906	0.138307	-1.49475	0.0777042	0.780433	0.829582	0.0546767	-1.49475	0.0224084	0.881006
AT3G22090	unknown protein; BEST Arabidopsis thaliana protein match is: unknown protein (TAIR:AT1G71470.2); Has 12 Blast hits to 12 proteins in 2 species: Archae - 0; Bacteria - 0; Metazoa - 0; Fungi - 0; Plants - 12; Viruses - 0; Other Eukaryotes - 0 (source: NCBI BLink).	0.24897	0.104217	0.0875496	0.093033	0.0446274	0.052567	0.174648	0.133684	0.121264	0.215116	0.183429	0.482685	0.192209	0.100042	0.112024	0.151874	0.240431	0.126047	0.0545585	0.054511	0.231125	0.164432	0.348477	0.407574	-1.03941	-2.1054	1.76372	0.184161	0.264956	1.16509	-2.1054	4.24932	0.0392661	0.0736378	0.46979	-2.1054	0.547917	0.45917	0.54859	1.93076	-2.1054	9.80649	0.00173897	0.0041088	0.0106146	-2.1054	0.000327016	0.985572
AT1G73280	serine carboxypeptidase-like 3	0.24897	0.18238	0.233466	0.232583	0.133882	0.052567	0.0748491	0.0267368	0.0303159	0.215116	0.275143	0.219402	0.144157	0.250106	0.224048	0.253123	0.336603	0.420156	0.245513	0.109022	0.0513612	0.123324	0.174239	0.0741044	-0.475557	-2.06882	0.709351	0.399659	0.496079	2.43983	-2.06882	13.4625	0.000243386	0.000832109	0.869554	-2.06882	3.5806	0.0584582	0.0981847	0.285525	-2.06882	0.194228	0.659421	0.727435	-2.13287	-2.06882	12.0576	0.000515816
AT2G16586	unknown protein; LOCATED IN: endomembrane system; EXPRESSED IN: sperm cell; Has 35333 Blast hits to 34131 proteins in 2444 species: Archae - 798; Bacteria - 22429; Metazoa - 974; Fungi - 991; Plants - 531; Viruses - 0; Other Eukaryotes - 9610 (source: NCBI BLink).	0	0	0	0.325616	0.357019	0.262835	0.0249497	0.0267368	0	0.946508	1.23814	1.05313	0	0	0	0.253123	0.192345	0.126047	0.0272793	0.054511	0	0.411081	0.174239	0.33347	6.32911	-1.84727	41.5758	1.13391e-10	9.74758e-10	5.75914	-1.84727	112.243	3.16137e-26	8.96883e-25	5.57424	-1.84727	25.754	3.87821e-07	1.95159e-06	3.60262	-1.84727	29.4127	5.84917e-08	2.89447e-07	2.39331	-1.84727	2.88284	0.0895278
AT3G63440	cytokinin oxidase/dehydrogenase 6	0.124485	0.260543	0.145916	0.13955	0.133882	0.210268	0.0498994	0.106947	0.181896	0.215116	0.0458572	0.219402	0.144157	0.125053	0.196042	0.202499	0.336603	0.504188	0.0545585	0.109022	0	0.0822162	0.130679	0.0741044	-0.0089429	-2.21048	0.000219523	0.988179	0.991486	0.70675	-2.21048	1.20317	0.272689	0.371202	1.32773	-2.21048	6.57181	0.0103606	0.0216406	1.05502	-2.21048	1.69234	0.193292	0.265668	-0.62177	-2.21048	1.19388	0.274548
AT2G45940	Protein of unknown function (DUF295)	0.199176	0.0521086	0.0583664	0.325616	0	0.262835	0	0.0267368	0	0.0860462	0.0917144	0.219402	0.0720784	0.0500212	0.028006	0.354373	0.144259	0.336125	0	0	0.0513612	0.123324	0.130679	0.185261	1.16516	-2.55208	2.68014	0.101607	0.161359	3.52013	-2.55208	11.1025	0.000862134	0.00259739	2.50133	-2.55208	12.1645	0.00048707	0.00139304	3.28584	-2.55208	11.1988	0.000818499	0.00206097	-2.91994	-2.55208	7.88124	0.00499502
AT5G06980	unknown protein; BEST Arabidopsis thaliana protein match is: unknown protein (TAIR:AT3G12320.1); Has 30201 Blast hits to 17322 proteins in 780 species: Archae - 12; Bacteria - 1396; Metazoa - 17338; Fungi - 3422; Plants - 5037; Viruses - 0; Other Eukaryotes - 2996 (source: NCBI BLink).	4.15779	4.92426	22.0041	78.3803	82.516	75.5387	10.7533	37.7523	34.4389	123.907	123.172	119.399	27.1015	35.9902	58.1125	144.989	140.123	142.517	33.7717	40.2019	81.8698	166.817	159.602	154.545	3.98221	6.43132	107.59	3.30587e-25	8.35241e-24	2.16018	6.43132	44.4606	2.59525e-11	2.66367e-10	2.03792	6.43132	42.3085	7.7952e-11	6.5185e-10	2.10237	6.43132	41.1466	1.41227e-10	9.66176e-10	2.5277	6.43132	48.2853	3.68514e-12
AT5G25110	CBL-interacting protein kinase 25	0.522836	0.703466	0.525298	0.744264	0.401647	0.52567	0.623742	0.401052	0.666951	0.473254	1.284	0.833728	0.384418	0.575243	0.616133	2.17686	1.63493	1.8907	0.791099	0.735899	0.642015	2.38427	3.09273	2.00082	0.0724972	0.0781211	0.042199	0.837241	0.880969	0.696865	0.0781211	4.21674	0.040027	0.0749005	2.0042	0.0781211	48.5303	3.25228e-12	3.15886e-11	2.03985	0.0781211	59.6254	1.14746e-14	1.17054e-13	0.000742725	0.0781211	5.41673e-06	0.998143
AT5G47330	alpha/beta-Hydrolases superfamily protein	3.16192	2.29278	2.65567	4.04694	6.5156	1.41931	2.54487	3.20841	2.94065	5.50696	2.43043	2.67671	6.03056	4.15176	5.79725	21.4142	10.627	10.9661	2.64609	1.19924	2.13149	17.1832	35.2833	10.3376	0.699429	2.59284	3.14031	0.0763795	0.126806	0.326083	2.59284	0.717133	0.397086	0.501469	1.49069	2.59284	16.0687	6.10839e-05	0.00021114	3.39976	2.59284	71.0743	3.44026e-17	4.39295e-16	0.158227	2.59284	0.185156	0.666979
AT3G03170	unknown protein; BEST Arabidopsis thaliana protein match is: unknown protein (TAIR:AT5G24890.1); Has 184 Blast hits to 184 proteins in 18 species: Archae - 0; Bacteria - 0; Metazoa - 0; Fungi - 0; Plants - 184; Viruses - 0; Other Eukaryotes - 0 (source: NCBI BLink).	0.970982	0.521086	0.787947	0.418649	0.446274	0.841071	0.77344	0.427788	0.81853	0.301162	0.687858	0.921489	0.528575	0.575243	0.504109	1.06312	1.15407	0.756281	0.545585	0.517855	0.385209	0.86327	0.958312	0.555783	-0.310109	-0.448413	0.693851	0.404858	0.501324	0.126268	-0.448413	0.119622	0.729445	0.799674	1.01989	-0.448413	8.65716	0.00325778	0.00769651	0.965792	-0.448413	7.29583	0.00691149	0.0142853	-0.116699	-0.448413	0.128736	0.719746
AT5G22680	FUNCTIONS IN: molecular_function unknown; INVOLVED IN: biological_process unknown; LOCATED IN: endomembrane system; BEST Arabidopsis thaliana protein match is: F-box/RNI-like superfamily protein (TAIR:AT5G22720.2); Has 65 Blast hits to 64 proteins in 2 species: Archae - 0; Bacteria - 0; Metazoa - 0; Fungi - 0; Plants - 65; Viruses - 0; Other Eukaryotes - 0 (source: NCBI BLink).	0	0.0781629	0.0291832	2.93054	3.57019	2.78605	0.0498994	0	0.0606319	3.82906	2.247	2.98387	0.0720784	0.0250106	0.0840181	3.74623	2.59665	2.10078	0.136396	0.054511	0.0256806	2.91867	1.8295	2.4825	6.48573	0.468315	189.254	4.62597e-43	2.2229e-41	6.38809	0.468315	190.618	2.33086e-43	1.2224e-41	5.57595	0.468315	167.488	2.61777e-38	1.1896e-36	5.29657	0.468315	154.724	1.60866e-35	5.53281e-34	0.135023	0.468315	0.0202901	0.88673
AT1G13680	PLC-like phosphodiesterases superfamily protein	0.323661	0.234489	0.204282	0.093033	0.446274	0.262835	0.0997988	0.240631	0.303159	0.0860462	0.229286	0.263282	0.168183	0.200085	0.196042	0.556871	0.432776	0.504188	0.218234	0.136278	0.179764	0	0.130679	0.185261	0.206573	-1.76388	0.170797	0.679404	0.752413	0.0350173	-1.76388	0.00428015	0.947837	0.964109	1.53311	-1.76388	11.7869	0.000596499	0.00167196	-0.381045	-1.76388	0.380262	0.537463	0.619398	-0.228215	-1.76388	0.256987	0.612198
AT1G70640	octicosapeptide/Phox/Bem1p (PB1) domain-containing protein	0.199176	0.208434	0.321015	0.093033	0.223137	0	0.149698	0.213894	0.212212	0.344185	0.0458572	0.263282	0.216235	0.150063	0.420091	0.253123	0.336603	0.210078	0.163676	0.299811	0.179764	0.20554	0.304917	0.185261	-1.08532	-1.83401	2.73941	0.0979007	0.156227	0.425072	-1.83401	0.598315	0.439222	0.542304	0.241136	-1.83401	0.220785	0.638442	0.712589	0.360699	-1.83401	0.479948	0.488446	0.573135	-0.27218	-1.83401	0.315459	0.574349
AT4G17280	Auxin-responsive family protein	0.597527	0.547141	0.642031	0.418649	0.624783	0.210268	0.349296	0.427788	0.394107	0.68837	0.458572	0.482685	0.504549	0.475201	0.532115	1.01249	0.961724	0.756281	0.409189	0.463344	0.487932	0.411081	0.479156	0.185261	-0.340326	-0.796171	1.00256	0.316692	0.411743	0.643476	-0.796171	3.65222	0.0559944	0.0996901	0.985311	-0.796171	12.0948	0.000505633	0.00144202	-0.0934074	-0.796171	0.0685614	0.793443	0.840035	-0.546286	-0.796171	3.50165	0.0613078
AT4G00680	actin depolymerizing factor 8	0.57263	0.442923	0.437748	0.232583	0.267764	0.157701	0.274447	0.374315	0.515371	0.0430231	0.321	0.219402	0.144157	0.42518	0.224048	0.303748	0.336603	0.210078	0.218234	0.218044	0.308167	0.123324	0.130679	0.185261	-0.970242	-1.52941	4.51419	0.0336148	0.0628081	-0.766901	-1.52941	2.49328	0.114333	0.181498	0.3553	-1.52941	0.521819	0.470067	0.558943	-0.474499	-1.52941	0.785	0.375616	0.463116	-0.284726	-1.52941	0.62641	0.428675
AT3G54510	Early-responsive to dehydration stress protein (ERD4)	0.448146	0.208434	0.321015	5.53546	5.93544	4.25792	0.449094	0.962524	0.727583	7.74416	7.33715	8.33728	1.97014	1.30055	1.62435	10.0743	9.85767	13.7391	2.04594	2.75281	2.61942	12.0447	9.67024	11.4491	4.13567	2.31128	276.604	4.1279e-62	3.17674e-60	3.58897	2.31128	269.666	1.3418e-60	1.01321e-58	2.91322	2.31128	239.845	4.25126e-54	3.01734e-52	2.42607	2.31128	185.473	3.0934e-42	1.35074e-40	1.18961	2.31128	14.1452	0.00016923
AT1G59950	NAD(P)-linked oxidoreductase superfamily protein	0.0746909	0.104217	0.0583664	0.279099	0.267764	0.105134	0.0748491	0.106947	0.303159	0.68837	0.642001	0.570445	0.144157	0.0750317	0.420091	1.26562	1.10598	0.924344	0.109117	0.0817665	0.231125	0.534405	0.217798	0.259365	1.56784	-1.3456	5.85179	0.0155612	0.0322363	2.38182	-1.3456	21.657	3.2601e-06	1.63646e-05	2.9	-1.3456	37.3892	9.67567e-10	7.03896e-09	1.46741	-1.3456	7.64847	0.00568204	0.0119695	0.761696	-1.3456	1.32241	0.25016
AT2G39800	delta1-pyrroline-5-carboxylate synthase 1	184.835	163.074	258.155	139.317	170.923	174.312	215.291	216.969	277.512	353.22	234.605	200.314	223.899	268.013	244.017	286.89	324.389	409.947	233.701	226.384	293.478	754.169	709.848	653.527	-0.089769	8.27233	0.307214	0.579395	0.664368	0.169455	8.27233	1.06343	0.302434	0.403955	0.612501	8.27233	15.46	8.4271e-05	0.000283387	1.75825	8.27233	123.018	1.38206e-28	3.58194e-27	0.367892	8.27233	5.12377	0.0236003
ATCG00820	ribosomal protein S19	0.124485	0	0.175099	11.2105	8.97011	6.78114	0.0249497	0	0.0303159	6.71161	8.16258	10.3997	0.0240261	0.100042	0.0560121	7.84682	7.88614	7.85692	0.0818378	0.0817665	0.0770418	7.39945	6.22903	7.29928	6.47484	1.96725	431.084	9.43793e-96	1.4147e-93	8.71008	1.96725	510.85	4.14268e-113	8.32098e-111	7.08799	1.96725	473.388	5.86703e-105	1.25367e-102	6.63838	1.96725	444.582	1.08939e-98	1.76464e-96	-2.28076	1.96725	7.02311	0.00804643
AT4G21440	MYB-like 102	1.51872	1.71958	4.28993	0.279099	0.357019	0.420536	0.948088	3.55599	4.39581	0.946508	0.642001	0.702087	1.5617	2.52607	2.49254	1.06312	1.0579	0.756281	0.818378	1.41729	4.57115	1.39767	1.91662	1.29683	-2.44613	0.73219	22.4195	2.19136e-06	1.04974e-05	-1.88955	0.73219	16.5229	4.80667e-05	0.00019088	-1.04075	0.73219	5.37471	0.0204307	0.0393641	0.29604	0.73219	0.395168	0.529595	0.611946	0.631197	0.73219	1.95284	0.162281
AT3G55580	Regulator of chromosome condensation (RCC1) family protein	1.81748	1.84986	4.02728	10.6523	15.3518	12.5109	3.8173	6.44356	7.36677	16.779	17.013	13.6468	9.12993	9.82916	10.1102	20.908	18.3208	18.9911	11.921	16.4623	16.8722	25.0759	22.4768	24.9361	2.77317	3.7754	171.034	4.39851e-39	1.87975e-37	1.50952	3.7754	68.5787	1.21911e-16	2.04058e-15	1.15289	3.7754	47.5792	5.28273e-12	5.00997e-11	0.928334	3.7754	31.261	2.25565e-08	1.17742e-07	1.64467	3.7754	59.0624	1.52749e-14
AT2G04070	MATE efflux family protein	0.0995879	0.18238	0.175099	0.744264	0.223137	0.262835	0.973038	7.91408	1.18232	0.516277	0.687858	0.351043	0.552601	0.775328	2.01643	1.51874	1.20215	1.59659	7.82915	0.136278	0.43657	0.287757	0.653394	0.815148	1.5438	-0.232053	4.30821	0.0379288	0.0696761	-1.60773	-0.232053	5.2445	0.0220163	0.0450738	0.55849	-0.232053	0.760465	0.383183	0.474514	0.494267	-0.232053	0.442135	0.506094	0.590051	3.56769	-0.232053	22.5855	2.00996e-06
AT5G50820	NAC domain containing protein 97	0.672218	0.495032	0.81713	0.418649	0.267764	0.473103	0.124748	0.320841	0.666951	0.129069	0.137572	0.833728	0.360392	0.42518	0.924199	0.860619	1.15407	0.378141	0.436468	0.2453	0.616335	0.452189	0.392037	0.555783	-0.62736	-0.86947	1.39521	0.237527	0.326243	-0.341157	-0.86947	0.257222	0.612035	0.701594	0.678666	-0.86947	1.82289	0.176969	0.251084	0.378113	-0.86947	0.524631	0.468873	0.554214	-0.998255	-0.86947	3.52085	0.0606014
AT3G61270	Arabidopsis thaliana protein of unknown function (DUF821)	0.024897	0.0781629	0.0875496	0.093033	0.0892548	0	0.0498994	0	0.0303159	0.172092	0.321	0.263282	0.120131	0.100042	0.028006	0.303748	0.240431	0.126047	0.0545585	0.109022	0.128403	0.0822162	0.0435596	0	0.162456	-2.61085	0.0339841	0.853741	0.893929	3.18278	-2.61085	18.4172	1.77446e-05	7.77187e-05	1.46552	-2.61085	5.52709	0.0187242	0.0364468	-0.94716	-2.61085	1.19096	0.275136	0.358368	-1.02796	-2.61085	1.32448	0.24979
ATCG00440	NADH:ubiquinone/plastoquinone oxidoreductase, chain 3 protein	0.24897	0.0781629	0.204282	16.0017	14.1469	10.5134	0.174648	0.0534735	0.0606319	12.993	12.6107	15.8408	0.216235	0.275116	0.28006	13.9724	11.156	13.571	0.136396	0.2453	0.308167	11.7569	9.75736	9.48536	6.39206	2.62718	666.178	6.77352e-147	2.03064e-144	7.30437	2.62718	684.345	7.58658e-151	2.30885e-148	5.78094	2.62718	624.731	6.99613e-138	2.09738e-135	5.722	2.62718	577.007	1.67902e-127	4.06322e-125	-0.835562	2.62718	2.31306	0.128291
AT1G75620	glyoxal oxidase-related protein	0.199176	0.234489	0.145916	0.465165	0.0446274	0.157701	0.0748491	0.106947	0.0606319	0.430231	0.0917144	0.0877608	0.120131	0.200085	0.0840181	0.303748	0.144259	0.462172	0.0545585	0.109022	0.231125	0.20554	0.304917	0.185261	-0.00303132	-2.09139	2.02065e-05	0.996413	0.997705	1.06515	-2.09139	1.90026	0.168049	0.250151	1.29665	-2.09139	4.59891	0.0319922	0.0581482	1.03527	-2.09139	2.73711	0.0980421	0.148939	-1.1588	-2.09139	3.17577	0.0747379
AT2G46970	phytochrome interacting factor 3-like 1	0.398352	0.36476	0.175099	0.511682	0.580156	0.735938	0.124748	0.187157	0.212212	0.645347	0.917144	0.658206	0.360392	0.225095	0.980211	2.73373	2.26005	3.82342	0.436468	0.572366	0.179764	1.15103	1.13255	0.703992	1.07573	-0.242773	6.06038	0.0138248	0.0290557	2.23288	-0.242773	23.503	1.24721e-06	6.73789e-06	3.07045	-0.242773	57.708	3.0407e-14	3.6704e-13	1.53739	-0.242773	14.9954	0.000107773	0.000319896	-0.801164	-0.242773	2.7396	0.0978893
AT5G09876	unknown protein; FUNCTIONS IN: molecular_function unknown; INVOLVED IN: biological_process unknown; LOCATED IN: cellular_component unknown; Has 5 Blast hits to 5 proteins in 2 species: Archae - 0; Bacteria - 0; Metazoa - 0; Fungi - 0; Plants - 5; Viruses - 0; Other Eukaryotes - 0 (source: NCBI BLink).	0	0.0260543	0.0583664	5.3494	5.26603	4.15279	0	0.0534735	0.0303159	4.90463	3.62272	4.38804	0.144157	0.300127	0.168036	3.0881	3.70264	2.81505	0.163676	0.0272555	0.154084	2.91867	2.35222	2.74186	7.46077	0.895033	392.269	2.65347e-87	3.41651e-85	7.2646	0.895033	358.875	4.94848e-80	5.43143e-78	4.08512	0.895033	205.89	1.08283e-46	6.1789e-45	4.70255	0.895033	211.518	6.40638e-48	3.29945e-46	0.0754595	0.895033	0.00546998	0.941043
AT1G06540	unknown protein; BEST Arabidopsis thaliana protein match is: unknown protein (TAIR:AT2G30930.1); Has 16 Blast hits to 16 proteins in 3 species: Archae - 0; Bacteria - 0; Metazoa - 0; Fungi - 0; Plants - 16; Viruses - 0; Other Eukaryotes - 0 (source: NCBI BLink).	0.24897	0.312652	0.408565	0.558198	0.0892548	0.210268	0.274447	0.0802103	0.272843	0.215116	0.0917144	0.307163	0.144157	0.225095	0.308066	0.354373	0.577034	0.294109	0.0818378	0.218044	0.256806	0.164432	0.0871193	0.148209	-0.292666	-1.73323	0.259174	0.610688	0.692947	0.132035	-1.73323	0.0516437	0.820227	0.871421	1.00002	-1.73323	3.78299	0.0517761	0.0883728	-0.200496	-1.73323	0.101979	0.749467	0.805102	-0.548078	-1.73323	1.20654	0.272018
AT2G23945	Eukaryotic aspartyl protease family protein	0.273867	0.416869	0.145916	0.558198	0.267764	0.262835	0.0997988	0.213894	0.0606319	0.473254	0.596144	0.438804	0.144157	0.125053	0.168036	0.556871	0.38469	0.462172	0.136396	0.163533	0.308167	0.411081	0.522716	0.222313	0.513913	-1.48605	1.22168	0.269031	0.360515	2.11631	-1.48605	18.4853	1.71221e-05	7.5255e-05	1.80391	-1.48605	13.7473	0.000209123	0.000645824	1.14416	-1.48605	5.94447	0.0147635	0.0281561	-1.07093	-1.48605	4.54085	0.0330952
AT4G31100	wall-associated kinase, putative	0.522836	0.260543	0.291832	0.511682	0.312392	0.367969	0.573843	0.160421	0.394107	0.344185	0.321	0.658206	0.360392	0.325137	0.168036	0.75937	0.961724	0.630235	0.463747	0.2453	0.359529	0.534405	0.522716	0.148209	0.284821	-1.06099	0.352981	0.552431	0.640987	0.331415	-1.06099	0.501606	0.478795	0.580636	1.57468	-1.06099	12.5532	0.000395527	0.00115189	0.460001	-1.06099	0.944926	0.331014	0.417399	0.177819	-1.06099	0.158743	0.690316
AT3G17180	serine carboxypeptidase-like 33	0.0497939	0	0	0.093033	0	0.105134	0.0997988	0.0267368	0.0303159	0.301162	0.0917144	0.219402	0	0.0250106	0.028006	0.303748	0.288517	0.378141	0.0545585	0.0272555	0.0256806	0.452189	0.0871193	0.296418	1.92973	-2.49207	2.82486	0.092815	0.149131	2.00863	-2.49207	7.64496	0.00569312	0.0138073	4.08284	-2.49207	26.1091	3.22655e-07	1.64446e-06	3.1228	-2.49207	18.5851	1.62488e-05	5.54397e-05	1.62295	-2.49207	2.37885	0.122988
AT5G05490	Rad21/Rec8-like family protein	0.473043	0.312652	0.583664	0.13955	0.223137	0.367969	0.174648	0.294104	0.363791	0.258139	0.0917144	0.219402	0.504549	0.0750317	0.252054	0.404997	0.288517	0.294109	0.463747	0.190789	0.231125	0.123324	0.0435596	0.222313	-0.759648	-1.56303	1.97765	0.159639	0.235344	-0.351343	-1.56303	0.361135	0.547877	0.644678	0.529736	-1.56303	0.865192	0.35229	0.44342	-0.855617	-1.56303	1.99011	0.158329	0.224432	-0.661311	-1.56303	1.88812	0.169414
AT3G26830	Cytochrome P450 superfamily protein	0.970982	1.71958	0.233466	1.02336	2.18674	0.367969	3.19356	7.21893	1.69769	1.72092	2.52215	1.00925	1.85001	1.10047	8.59785	6.27746	4.5201	5.08389	4.36468	0.872176	1.36107	1.93208	1.65527	3.18649	0.35502	1.3124	0.292883	0.588379	0.672864	-0.951364	1.3124	2.32699	0.127147	0.198236	1.35201	1.3124	4.01898	0.044991	0.0782348	0.650421	1.3124	1.00451	0.316222	0.402104	2.04625	1.3124	9.81201	0.00173376
AT3G22910	ATPase E1-E2 type family protein / haloacid dehalogenase-like hydrolase family protein	0.398352	0.130272	0.0875496	8.41949	8.43458	9.61975	0.723541	3.31536	0.515371	8.5616	6.55758	7.02087	0.840914	1.67571	0.896193	13.5168	13.2718	9.83166	4.17373	0.327066	1.30971	8.83824	9.75736	5.8913	5.77511	2.41242	116.002	4.74716e-27	1.2973e-25	3.29942	2.41242	47.0318	6.98442e-12	7.63686e-11	3.57551	2.41242	71.8282	2.3477e-17	3.7455e-16	2.90144	2.41242	34.0352	5.41241e-09	3.07622e-08	2.29162	2.41242	17.3248	3.15047e-05
AT2G45650	AGAMOUS-like 6	0.174279	0.104217	0.0875496	0.093033	0.0892548	0.105134	0.149698	0.106947	0.0303159	0.0430231	0.137572	0.0877608	0.168183	0.0500212	0.252054	0.253123	0.432776	0.210078	0	0.0272555	0.231125	0.0822162	0.174239	0	-0.211764	-2.42979	0.0731809	0.78676	0.84107	0.0115626	-2.42979	0.000185038	0.989147	0.993003	1.07157	-2.42979	2.97786	0.084411	0.13437	1.24913	-2.42979	1.54782	0.213458	0.288879	-0.254841	-2.42979	0.137041	0.711241
AT3G28880	Ankyrin repeat family protein	0.672218	1.1985	0.846313	0.790781	0.490901	0.52567	0.698591	0.721893	1.03074	0.903485	0.504429	0.658206	0.504549	0.85036	0.308066	0.708745	0.961724	0.840313	0.709261	0.899432	0.719057	0.287757	0.522716	0.518731	-0.437846	-0.386758	1.53945	0.2147	0.300478	-0.0671542	-0.386758	0.0380243	0.845394	0.890435	0.84442	-0.386758	5.31504	0.0211421	0.0405364	-0.535629	-0.386758	2.13006	0.144435	0.207461	-0.0999697	-0.386758	0.104745	0.746208
AT5G37050	FUNCTIONS IN: molecular_function unknown; INVOLVED IN: biological_process unknown; LOCATED IN: chloroplast; BEST Arabidopsis thaliana protein match is: sorting nexin 2A (TAIR:AT5G58440.1); Has 30201 Blast hits to 17322 proteins in 780 species: Archae - 12; Bacteria - 1396; Metazoa - 17338; Fungi - 3422; Plants - 5037; Viruses - 0; Other Eukaryotes - 2996 (source: NCBI BLink).	0.24897	0.286597	0.0875496	0	0.401647	0.157701	0.199598	0.106947	0.0303159	0.215116	0.229286	0.131641	0.216235	0.0750317	0.224048	0.253123	0.336603	0.378141	0.218234	0.0272555	0.154084	0.246648	0.174239	0.0370522	-0.222003	-2.04718	0.0901946	0.76393	0.822706	0.869813	-2.04718	1.47643	0.224335	0.317301	1.05379	-2.04718	2.7237	0.0988687	0.153718	0.425928	-2.04718	0.348344	0.555052	0.635531	-0.781525	-2.04718	1.40543	0.235817
AT3G07970	Pectin lyase-like superfamily protein	0.796703	0.964009	1.0506	0.883814	0.401647	1.36674	0.84829	0.240631	0.848846	0.645347	0.687858	1.09701	0.696758	0.925391	0.560121	1.72124	1.49067	1.59659	0.954774	0.654132	0.43657	0.657729	0.696954	0.741044	0.00150177	-0.11557	1.49881e-05	0.996911	0.997954	0.352234	-0.11557	0.849844	0.356597	0.460203	1.27703	-0.11557	13.9473	0.000188009	0.000587118	0.305947	-0.11557	0.673272	0.411913	0.499287	-0.340688	-0.11557	0.909341	0.340289
AT3G12160	RAB GTPase homolog A4D	0.224073	0.234489	0.233466	0.13955	0.0446274	0	0.149698	0.160421	0.0303159	0.0860462	0.0458572	0.0877608	0.120131	0.0500212	0.224048	0.202499	0.0480862	0.0420156	0.0818378	0.190789	0.256806	0.123324	0	0.185261	-1.65917	-2.37177	4.8182	0.0281607	0.0538855	-0.477889	-2.37177	0.363791	0.546408	0.643176	-0.385243	-2.37177	0.248459	0.618162	0.694585	-0.425129	-2.37177	0.393391	0.530522	0.612735	-0.902999	-2.37177	2.37608	0.123207
AT4G01350	Cysteine/Histidine-rich C1 domain family protein	0.298764	0.338706	0.496115	0.279099	0.401647	0	0.199598	0.347578	0.636635	0.473254	0.412715	0.614326	0.552601	0.475201	0.420091	1.01249	1.34641	1.42853	0.600144	0.381577	0.256806	0.493297	0.522716	0.370522	-0.355919	-0.818586	0.539504	0.462638	0.557341	0.688064	-0.818586	2.62832	0.104973	0.169139	1.52697	-0.818586	20.3962	6.29535e-06	2.61473e-05	0.436209	-0.818586	1.18204	0.276941	0.360205	-0.0535936	-0.818586	0.0172	0.895658
ATCG00360	Tetratricopeptide repeat (TPR)-like superfamily protein	0.373455	0.416869	0.262649	32.1894	24.4112	24.9167	0.324346	0.401052	0.424423	24.179	25.8635	35.8064	0.336366	0.400169	0.224048	30.1217	24.2354	26.89	0.136396	0.299811	0.231125	21.5817	18.0337	23.9357	6.38943	3.60876	911.339	3.36492e-200	1.53609e-197	6.31713	3.60876	881.795	8.90093e-194	4.06327e-191	6.51734	3.60876	935.449	1.93059e-205	1.02047e-202	6.81539	3.60876	900.213	8.82245e-198	4.21923e-195	0.160336	3.60876	0.221641	0.637792
AT4G06536	SPla/RYanodine receptor (SPRY) domain-containing protein	1.44402	0.964009	1.42998	1.58156	2.05286	1.99754	1.39718	1.36358	1.21264	2.96859	1.97186	2.0185	1.51365	1.85078	0.728157	3.2906	3.02943	3.2352	1.71859	2.12593	1.5922	8.18051	6.88242	8.29969	0.703015	1.43617	8.47186	0.00360681	0.00889569	0.946487	1.43617	16.2849	5.44953e-05	0.000213871	1.22346	1.43617	28.2642	1.05834e-07	5.81289e-07	2.37028	1.43617	139.877	2.83152e-32	8.57828e-31	0.115282	1.43617	0.244448	0.621012
ATCG00560	photosystem II reaction center protein L	0.24897	0.312652	0.291832	22.9326	25.8393	13.1417	0.523944	0.213894	0.424423	20.479	15.6373	20.8432	0.384418	0.575243	0.728157	18.1743	13.2237	19.8314	0.245513	0.272555	0.231125	18.7042	13.0243	12.3754	6.3858	3.1038	479.555	2.67104e-106	4.79022e-104	5.72734	3.1038	413.68	5.79423e-92	8.55757e-90	5.07746	3.1038	372.944	4.27794e-83	6.0941e-81	6.08258	3.1038	424.863	2.13328e-94	3.12767e-92	0.534839	3.1038	1.93549	0.164159
ATCG00540	photosynthetic electron transfer A	1.69299	1.56326	1.98446	151.504	130.714	108.866	1.57183	1.63094	1.60674	127.736	121.017	161.963	1.6578	1.87579	1.79239	139.015	104.203	126.467	1.5822	1.88063	1.95173	105.237	91.0832	102.598	6.38414	5.93348	1725.41	0	0	6.54437	5.93348	1760.46	0	0	6.27779	5.93348	1689.95	0	0	6.04962	5.93348	1597.49	0	0	-0.0607827	5.93348	0.108209	0.742192
AT1G19210	Integrase-type DNA-binding superfamily protein	0.0995879	0.416869	0.0291832	8.41949	6.11395	10.5134	0.0249497	0.0267368	0	9.37904	6.19072	3.99312	0.0720784	0.0750317	0.252054	13.1624	14.7625	5.67211	0.0545585	0.218044	0.0256806	6.00178	4.748	3.00123	6.36712	1.95724	121.513	2.95064e-28	8.5031e-27	8.33496	1.95724	174.01	9.8501e-40	4.65527e-38	6.75134	1.95724	158.046	3.02373e-36	1.29775e-34	6.18441	1.95724	112.919	2.24811e-26	5.17838e-25	-2.27084	1.95724	5.70795	0.0168882
AT1G09540	myb domain protein 61	0.224073	0.338706	0.583664	0.186066	0.0892548	0.315402	0.374245	0.320841	0.454739	0.258139	0.412715	0.394924	0.360392	0.325137	0.448097	0.455622	0.528948	0.462172	0.272793	0.408833	0.667696	0.0411081	0.261358	0.185261	-0.753242	-1.28686	2.09765	0.147525	0.22009	0.0550591	-1.28686	0.0155809	0.900663	0.930399	0.502454	-1.28686	1.44084	0.230003	0.312616	-1.16627	-1.28686	5.43857	0.0196968	0.0364401	0.136776	-1.28686	0.112856	0.736916
AT3G01260	Galactose mutarotase-like superfamily protein	0.0995879	0.156326	0.0291832	0	0.267764	0	0.0748491	0.0802103	0.0606319	0.215116	0.0917144	0.0438804	0.192209	0.150063	0.028006	0	0.240431	0.0840313	0.109117	0	0.0770418	0.164432	0.130679	0.0370522	-1.45406	-2.68569	1.4393	0.230253	0.317948	0.832293	-2.68569	0.935829	0.333353	0.436517	-0.200502	-2.68569	0.0557007	0.813425	0.857932	1.02621	-2.68569	1.37603	0.240778	0.320113	-0.344934	-2.68569	0.180735	0.670742
AT1G30370	alpha/beta-Hydrolases superfamily protein	0	0.156326	0.0583664	14.6062	11.0676	13.6674	0.224547	0.187157	0.0909478	16.3918	10.7306	13.2519	0.43247	0.100042	0.532115	11.0362	8.94403	13.445	0.35463	0.054511	0.231125	12.2502	12.763	15.0061	7.89579	2.73084	483.555	3.5984e-107	6.51148e-105	6.403	2.73084	519.969	4.29821e-115	8.80957e-113	4.94072	2.73084	349.511	5.41503e-78	7.06274e-76	6.10468	2.73084	463.196	9.69204e-103	1.66388e-100	1.58702	2.73084	5.9407	0.0147951
AT3G62730	unknown protein; FUNCTIONS IN: molecular_function unknown; INVOLVED IN: biological_process unknown; LOCATED IN: endomembrane system; EXPRESSED IN: 13 plant structures; EXPRESSED DURING: LP.04 four leaves visible, 4 anthesis, LP.02 two leaves visible, petal differentiation and expansion stage; BEST Arabidopsis thaliana protein match is: unknown protein (TAIR:AT1G47980.1); Has 172 Blast hits to 172…	0.398352	0.36476	0.437748	0.372132	0.446274	0.262835	0.274447	0.187157	0.303159	0.215116	0.642001	0.351043	0.288313	0.350148	0.392084	0.860619	0.673207	0.714266	0.272793	0.054511	0.256806	0.657729	0.261358	0.296418	0.0162045	-1.2007	0.00153061	0.968792	0.977995	0.718236	-1.2007	2.54142	0.110895	0.176907	1.26717	-1.2007	12.1348	0.00049489	0.00141379	1.07557	-1.2007	5.22976	0.0222036	0.0404776	-0.587032	-1.2007	2.2476	0.133822
AT2G01275	RING/FYVE/PHD zinc finger superfamily protein	0.273867	0.234489	0.291832	0.232583	0.312392	0.315402	0.149698	0.160421	0.181896	0.258139	0.137572	0.307163	0.264287	0.150063	0.196042	0.506247	0.528948	0.546203	0.327351	0.136278	0.308167	0.452189	0.392037	0.222313	0.248944	-1.55054	0.313615	0.575471	0.661264	0.68117	-1.55054	1.8178	0.177576	0.261629	1.49725	-1.55054	14.268	0.000158541	0.000503709	0.699388	-1.55054	2.94781	0.0859942	0.132572	-0.634592	-1.55054	2.14256	0.143262
AT5G47350	alpha/beta-Hydrolases superfamily protein	0.224073	0.0781629	0.204282	0	0.17851	0.105134	0.0249497	0.0802103	0.0303159	0.0860462	0.0458572	0.351043	0.168183	0.0750317	0.0560121	0.101249	0.240431	0.0840313	0.0545585	0.0817665	0.205445	0.287757	0.0435596	0.0741044	-0.64636	-2.50152	0.652297	0.419293	0.515669	1.62253	-2.50152	3.15166	0.0758497	0.12886	0.60113	-2.50152	0.585764	0.444062	0.534289	0.264627	-2.50152	0.106083	0.744649	0.801297	-1.74396	-2.50152	4.7638	0.0290643
AT1G61480	S-locus lectin protein kinase family protein	0.124485	0.104217	0	0.13955	0.0892548	0.315402	0.0748491	0.0267368	0.0606319	0.258139	0.366858	0.0438804	0.336366	0.250106	0.336072	1.21499	0.961724	0.252094	0.136396	0.109022	0.205445	0.328865	0.304917	0.185261	1.23871	-1.70955	2.81126	0.093605	0.150244	2.14259	-1.70955	8.25393	0.00406638	0.0102726	1.60348	-1.70955	9.62977	0.00191449	0.00478944	1.0906	-1.70955	3.16899	0.075049	0.117925	-0.47829	-1.70955	0.354245	0.55172
AT1G62900	S-adenosyl-L-methionine-dependent methyltransferases superfamily protein	0.273867	0.312652	0.350198	0.093033	0.133882	0.157701	0.124748	0.133684	0.242528	0.430231	0.275143	0.307163	0.240261	0.150063	0.224048	0.151874	0.240431	0.210078	0.136396	0.136278	0.205445	0.0822162	0.130679	0.370522	-1.11666	-1.8726	4.32735	0.0375047	0.0689915	1.19542	-1.8726	6.48912	0.0108537	0.0243883	0.126797	-1.8726	0.0615191	0.804111	0.850251	0.324259	-1.8726	0.316836	0.573516	0.652006	-0.852652	-1.8726	3.96464	0.0464656
AT1G73220	organic cation/carnitine transporter1	0.024897	0.0260543	0.0583664	0.186066	0.490901	0.157701	0.0498994	0	0.121264	0.301162	0.596144	0.702087	0.216235	0.250106	0.168036	1.06312	1.00981	1.80667	0.0818378	0	0.0256806	0.534405	0.871193	0.185261	2.93596	-1.31648	14.5182	0.000138814	0.000474429	3.4404	-1.31648	26.3517	2.84566e-07	1.70164e-06	2.7334	-1.31648	29.9232	4.49494e-08	2.60564e-07	4.03738	-1.31648	33.3921	7.53301e-09	4.20066e-08	0.521743	-1.31648	0.311855	0.576544
AT5G47670	nuclear factor Y, subunit B6	0.149382	0.286597	0.262649	0.13955	0.223137	0.157701	0.149698	0.240631	0.212212	0.473254	0.183429	0.131641	0.120131	0.125053	0.14003	0.202499	0.192345	0.294109	0.0545585	0.109022	0.154084	0.164432	0.130679	0.0741044	-0.251712	-2.0697	0.216116	0.642015	0.72042	0.365491	-2.0697	0.464016	0.495753	0.596198	0.986107	-2.0697	3.1601	0.0754587	0.122034	0.437084	-2.0697	0.451045	0.501839	0.586077	-0.152363	-2.0697	0.111932	0.737955
AT5G37490	ARM repeat superfamily protein	0.024897	0.130272	0	0.279099	0.267764	0.315402	0.0997988	0.401052	0.121264	0.301162	0.550286	0.438804	0.192209	0.225095	0.308066	0.75937	0.192345	0.756281	0.572865	0.136278	0.205445	0.411081	0.130679	0.592835	2.98985	-1.48384	12.4562	0.000416608	0.001286	1.40443	-1.48384	4.85142	0.0276235	0.0546537	1.38557	-1.48384	5.72536	0.0167216	0.0330158	0.821068	-1.48384	1.79471	0.180353	0.250593	2.23258	-1.48384	6.66419	0.00983691
AT2G28960	Leucine-rich repeat protein kinase family protein	0.124485	0.18238	0.233466	0.279099	0.0892548	0.052567	0.299396	0.0267368	0.15158	0.215116	0.275143	0.438804	0.336366	0.650275	0.364078	0.404997	0.913638	0.630235	0.163676	0.327066	0.43657	0.287757	0.0871193	0.222313	-0.224002	-1.46837	0.108839	0.741469	0.804925	1.15068	-1.46837	3.53426	0.0601133	0.105971	0.671607	-1.46837	2.02858	0.154365	0.224013	-0.351627	-1.46837	0.386009	0.534405	0.616475	-0.15542	-1.46837	0.0639243	0.800398
AT1G14080	fucosyltransferase 6	0.348558	0.208434	0.0583664	0.186066	0.17851	0.052567	0.299396	0.106947	0.0909478	0.344185	0.366858	0.263282	0.0720784	0.325137	0.112024	0.860619	0.817465	0.336125	0.136396	0.0817665	0.256806	0.246648	0.435596	0.148209	-0.399699	-1.67387	0.328366	0.566623	0.654054	1.14629	-1.67387	3.22852	0.0723661	0.123938	2.2966	-1.67387	13.6311	0.000222469	0.000683469	1.02384	-1.67387	2.5865	0.107778	0.161651	-0.298283	-1.67387	0.225639	0.634777
AT1G26890	FBD, F-box and Leucine Rich Repeat domains containing protein	0.323661	0.286597	0.350198	0.372132	0.17851	0.157701	0.199598	0.374315	0.212212	0.301162	0.275143	0.175522	0.0961045	0.350148	0.224048	0.354373	0.240431	0.546203	0.163676	0.163533	0.282487	0.20554	0.304917	0.259365	-0.274155	-1.60964	0.316175	0.573915	0.659817	0.0968733	-1.60964	0.0391212	0.843209	0.888755	0.959307	-1.60964	4.17627	0.0409938	0.072241	0.581409	-1.60964	1.37032	0.241757	0.321181	-0.222809	-1.60964	0.281878	0.595473
AT4G37235	Uncharacterised protein family (UPF0497)	0.124485	0.286597	0.145916	0.093033	0.0892548	0.157701	0.149698	0.160421	0.212212	0.0860462	0.275143	0.263282	0.216235	0.150063	0.252054	0.0506247	0.336603	0.420156	0.109117	0.054511	0.0256806	0.246648	0.130679	0.148209	-0.577524	-2.07893	0.790215	0.374035	0.470407	0.414539	-2.07893	0.537628	0.463417	0.565557	0.655773	-2.07893	1.57413	0.209608	0.28924	1.68897	-2.07893	6.14038	0.0132129	0.025514	-0.0526509	-2.07893	0.0103848	0.918832
AT5G66690	UDP-Glycosyltransferase superfamily protein	0.199176	0.573195	0.554481	0.13955	0.892548	0.210268	0.399195	0.374315	0.606319	0.602324	1.05472	0.438804	0.264287	0.250106	0.560121	1.51874	1.58684	0.714266	0.327351	0.163533	0.359529	0.822162	0.479156	0.555783	-0.540302	-0.741005	0.814611	0.366761	0.462939	0.766803	-0.741005	2.53445	0.111386	0.177493	1.98055	-0.741005	17.4733	2.9137e-05	0.000106953	1.38117	-0.741005	7.51607	0.00611509	0.0127852	0.0981059	-0.741005	0.0419921	0.837635
AT3G48340	Cysteine proteinases superfamily protein	0.597527	0.729521	0.81713	0.558198	0.580156	0.367969	0.77344	0.695156	0.757899	1.72092	2.01772	0.614326	0.888967	0.775328	0.392084	1.26562	0.961724	0.882328	1.11845	0.408833	0.564973	0.575513	1.13255	0.518731	-0.347028	-0.209266	0.668653	0.413522	0.509852	1.2266	-0.209266	10.3705	0.00128048	0.00369376	0.721236	-0.209266	3.48017	0.0621083	0.103433	0.453246	-0.209266	1.16081	0.281298	0.364974	0.114657	-0.209266	0.0922177	0.761376
AT5G11210	glutamate receptor 2.5	0.149382	0.338706	0.0583664	0.604715	0.267764	0.262835	0.449094	0.775366	0.606319	0.5593	0.733715	0.745967	1.0091	0.675286	1.4003	2.27811	1.29833	1.51256	0.572865	0.272555	0.308167	0.534405	0.784073	0.778096	1.41851	-0.40114	6.90263	0.0086069	0.0191491	0.320115	-0.40114	0.688472	0.406685	0.510925	0.875434	-0.40114	6.93254	0.00846412	0.0181016	1.13563	-0.40114	8.00052	0.0046764	0.0100439	2.00278	-0.40114	18.0855	2.11199e-05
AT2G33380	Caleosin-related family protein	9.73472	6.87834	18.1228	21.4906	20.6179	20.2383	8.75734	13.716	16.8557	33.3859	23.754	16.7184	15.617	18.2577	24.8694	75.6839	42.3159	51.9313	14.3489	9.13059	19.1577	103.469	93.6532	54.8743	1.21091	4.95793	14.606	0.000132495	0.000454846	1.04997	4.95793	12.5692	0.000392148	0.00127889	1.66997	4.95793	31.6046	1.88986e-08	1.15414e-07	2.83172	4.95793	83.0496	8.00206e-20	1.25081e-18	0.453058	4.95793	2.12699	0.144725
AT4G16820	alpha/beta-Hydrolases superfamily protein	0.024897	0.0260543	0	1.90718	1.60659	1.26161	0.0498994	0.0267368	0.0303159	1.1186	0.917144	1.62358	0.0480522	0	0.14003	0.911244	0.817465	0.798297	0.0545585	0.0817665	0.0256806	0.616621	0.609835	1.33388	6.32263	-0.783942	125.732	3.51891e-29	1.04403e-27	5.08251	-0.783942	93.2257	4.66583e-22	1.09869e-20	4.16631	-0.783942	56.5266	5.54437e-14	6.48598e-13	4.0326	-0.783942	57.1382	4.06232e-14	3.94946e-13	0.927871	-0.783942	0.776202	0.378305
AT2G31085	CLAVATA3/ESR-RELATED 6	0.672218	0.234489	0.291832	0.558198	0.357019	0.473103	0.224547	0.240631	0.303159	0.172092	0.412715	1.09701	0.192209	0.225095	0.28006	0.658121	0.817465	0.630235	0.327351	0.218044	0.205445	0.698837	0.696954	0.407574	0.510817	-1.13313	1.22748	0.267897	0.359345	0.877305	-1.13313	2.9768	0.0844661	0.140877	1.73222	-1.13313	15.6662	7.55629e-05	0.000256638	1.50698	-1.13313	11.8984	0.000561832	0.00146008	-0.425457	-1.13313	0.858229	0.354235
AT5G41570	WRKY DNA-binding protein 24	0.0497939	0.0781629	0.204282	0.325616	0.133882	0.105134	0.0249497	0	0.0909478	0.172092	0.183429	0.219402	0.144157	0.0750317	0.028006	0.556871	0.38469	0.168063	0.0545585	0.0817665	0.0256806	0.0822162	0.261358	0.0741044	0.977263	-2.33806	1.92725	0.16506	0.24207	2.57845	-2.33806	9.3212	0.00226517	0.00612194	2.19833	-2.33806	11.638	0.000646185	0.00179545	1.52496	-2.33806	3.65034	0.0560577	0.0914311	-1.51247	-2.33806	3.01556	0.0824692
AT4G37780	myb domain protein 87	0.024897	0.0521086	0.262649	0.325616	0.0446274	0.262835	0.0498994	0.0802103	0.0606319	0.344185	0.0458572	0.307163	0.0240261	0.0500212	0.168036	0.556871	0.38469	0.504188	0.163676	0.0817665	0.154084	0.0822162	0.130679	0.148209	1.69424	-2.13585	4.94841	0.0261147	0.0504318	2.01783	-2.13585	8.22446	0.00413294	0.0104119	2.91445	-2.13585	20.3537	6.43683e-06	2.66908e-05	0.12263	-2.13585	0.0312888	0.859598	0.893309	-0.0528273	-2.13585	0.00386009	0.95046
AT1G22440	Zinc-binding alcohol dehydrogenase family protein	0.722012	0.625303	0.72958	1.76763	0.580156	0.683371	0.698591	0.454525	0.757899	1.6779	1.05472	0.921489	0.696758	0.500212	0.756163	1.51874	2.64474	1.42853	0.954774	0.436088	0.539293	1.0277	0.914752	0.518731	0.416489	-0.088806	1.05338	0.304731	0.399141	1.09994	-0.088806	9.01663	0.00267534	0.00710147	1.63312	-0.088806	20.8845	4.87836e-06	2.06324e-05	0.653642	-0.088806	2.87813	0.0897901	0.137758	-0.0620587	-0.088806	0.0285614	0.865796
AT5G36960	unknown protein; Has 1807 Blast hits to 1807 proteins in 277 species: Archae - 0; Bacteria - 0; Metazoa - 736; Fungi - 347; Plants - 385; Viruses - 0; Other Eukaryotes - 339 (source: NCBI BLink).	0.174279	0.18238	0.175099	0.325616	0.133882	0.105134	0.0498994	0.133684	0.121264	0.172092	0.229286	0.175522	0.0961045	0.0500212	0.0840181	0.253123	0.288517	0.0420156	0.136396	0.109022	0.154084	0.123324	0.0435596	0.111157	0.243912	-2.29013	0.196454	0.657599	0.733685	1.07402	-2.29013	3.17567	0.0747427	0.127368	1.46041	-2.29013	5.17749	0.0228813	0.0434473	-0.228359	-2.29013	0.120281	0.72873	0.787627	-0.747153	-2.29013	1.87227	0.171215
AT4G14650	unknown protein; FUNCTIONS IN: molecular_function unknown; INVOLVED IN: N-terminal protein myristoylation; EXPRESSED IN: 6 plant structures; EXPRESSED DURING: petal differentiation and expansion stage; Has 2407 Blast hits to 1833 proteins in 310 species: Archae - 19; Bacteria - 223; Metazoa - 708; Fungi - 285; Plants - 140; Viruses - 42; Other Eukaryotes - 990 (source: NCBI BLink).	0.597527	0.521086	0.933863	0.418649	0.223137	0.420536	0.573843	0.962524	0.788214	0.258139	0.596144	0.219402	0.696758	0.45019	0.560121	0.911244	0.577034	0.588219	0.327351	0.54511	0.693376	0.123324	0.348477	0.296418	-0.799275	-0.754854	3.68897	0.0547735	0.0955515	-1.05624	-0.754854	6.24015	0.0124886	0.0275959	0.416793	-0.754854	1.24878	0.263786	0.349268	-0.759351	-0.754854	2.97365	0.0846308	0.130701	0.241178	-0.754854	0.519337	0.471125
AT5G53980	homeobox protein 52	0.224073	0.390815	0.175099	0.279099	0.401647	0.473103	0.274447	0.213894	0.181896	0.5593	0.733715	0.351043	0.144157	0.100042	0.14003	0.151874	0.769379	0.420156	0.709261	0.626877	0.128403	1.19213	1.00187	0.222313	0.671539	-1.109	1.26546	0.26062	0.351612	1.43127	-1.109	6.03536	0.0140221	0.030525	1.8865	-1.109	8.81102	0.00299416	0.00712399	0.969522	-1.109	3.17076	0.0749675	0.117806	-0.177496	-1.109	0.0905781	0.763444
AT4G23510	Disease resistance protein (TIR-NBS-LRR class) family	0.024897	0.104217	0.175099	0.13955	0.17851	0.105134	0.0997988	0	0.0303159	0.0430231	0.275143	0.219402	0.0480522	0.0750317	0.112024	0.303748	0.288517	0.210078	0.272793	0.109022	0.231125	0.123324	0.0871193	0.185261	0.659887	-2.30678	0.89992	0.342803	0.438392	2.24223	-2.30678	8.0109	0.00464967	0.0115443	1.87471	-2.30678	8.83887	0.00294882	0.00702443	-0.332663	-2.30678	0.302502	0.582318	0.660053	-1.20268	-2.30678	2.20247	0.13779
AT1G33760	Integrase-type DNA-binding superfamily protein	0.174279	1.04217	0.175099	15.2574	23.7864	14.0879	0.923139	0.401052	0.333475	13.5093	13.4362	13.7784	0.86494	0.350148	0.588127	27.5398	21.9273	16.4701	1.17301	0.490599	0.513612	11.5925	11.4997	20.2675	6.317	3.14761	198.619	4.1813e-45	2.12622e-43	4.98038	3.14761	166.701	3.88719e-38	1.73122e-36	5.35675	3.14761	224.633	8.82647e-51	5.68232e-49	4.69409	3.14761	157.201	4.62671e-36	1.62753e-34	1.04953	3.14761	4.57848	0.032376
AT3G29250	NAD(P)-binding Rossmann-fold superfamily protein	0.0746909	0.104217	0.0875496	0.232583	0.267764	0.105134	0.349296	1.8181	0.454739	0.430231	0.596144	0.351043	0.240261	0.400169	0.420091	1.06312	0.336603	0.504188	1.03661	0.0817665	0.231125	0.287757	0.0435596	0.296418	1.30658	-1.30467	2.85957	0.0908316	0.146448	-0.247958	-1.30467	0.15141	0.697192	0.773647	0.986512	-1.30467	2.63516	0.104521	0.161097	0.0277812	-1.30467	0.0014801	0.969311	0.977683	2.78011	-1.30467	15.4916	8.28723e-05
AT2G37210	lysine decarboxylase family protein	0.522836	0.599249	0.700397	0.372132	0.490901	0.630804	0.424145	0.427788	0.333475	0.645347	1.23814	0.526565	0.31234	0.400169	0.588127	0.658121	1.49067	0.630235	0.38191	0.381577	0.333848	1.10992	0.958312	0.555783	-0.142859	-0.663235	0.132548	0.715805	0.784421	1.0562	-0.663235	7.16892	0.00741773	0.0174771	1.06492	-0.663235	7.4088	0.00649055	0.0142605	1.50412	-0.663235	16.3246	5.33656e-05	0.000166937	-0.545444	-0.663235	2.22186	0.136069
AT5G64690	neurofilament triplet H protein-related	0.199176	0.130272	0.116733	0.232583	0.0892548	0.052567	0.124748	0.106947	0.0909478	0.129069	0.137572	0.131641	0.0961045	0.125053	0.252054	0.253123	0.144259	0.504188	0.109117	0.163533	0.256806	0.0822162	0.261358	0.370522	-0.0947889	-2.09108	0.0200017	0.887532	0.919656	0.439753	-2.09108	0.407218	0.523385	0.622607	1.10895	-2.09108	4.00568	0.0453472	0.0787859	0.694329	-2.09108	1.57149	0.209991	0.285242	-0.396454	-2.09108	0.431743	0.511135
AT2G40470	LOB domain-containing protein 15	0.0497939	0.18238	0.262649	0.232583	0.17851	0.157701	0.0997988	0.0802103	0.0606319	0.344185	0.183429	0.219402	0.192209	0.200085	0.0560121	0.404997	0.38469	0.420156	0.109117	0.136278	0.179764	0.411081	0.348477	0.111157	0.320927	-1.92158	0.293894	0.587736	0.672205	1.73345	-1.92158	7.91482	0.00490315	0.0120914	1.52422	-1.92158	9.16975	0.00246049	0.00596845	1.26475	-1.92158	5.55617	0.0184157	0.0343516	-0.952124	-1.92158	2.40878	0.120656
AT3G61920	unknown protein; FUNCTIONS IN: molecular_function unknown; INVOLVED IN: N-terminal protein myristoylation; LOCATED IN: cellular_component unknown; EXPRESSED IN: shoot, hypocotyl, root, egg cell; BEST Arabidopsis thaliana protein match is: unknown protein (TAIR:AT1G64700.1); Has 77 Blast hits to 77 proteins in 8 species: Archae - 0; Bacteria - 0; Metazoa - 0; Fungi - 0; Plants - 77; Viruses - 0; O…	0.398352	0.416869	0.642031	0.604715	0.267764	0.578237	0.399195	0.427788	0.181896	0.258139	0.275143	0.482685	0.168183	0.200085	0.392084	0.404997	0.961724	0.462172	0.190955	0.218044	0.205445	0.20554	0.348477	0.259365	0.135487	-1.25604	0.104588	0.746392	0.808471	0.151017	-1.25604	0.1079	0.742548	0.81006	1.33733	-1.25604	8.78184	0.00304245	0.00723031	0.652398	-1.25604	1.64724	0.199336	0.272835	-0.436484	-1.25604	1.19597	0.274129
AT1G66780	MATE efflux family protein	0.398352	0.156326	0.554481	0.604715	0.357019	0.420536	0.274447	0.534735	0.666951	0.215116	0.275143	0.702087	0.600653	0.725307	1.06423	1.16437	1.68302	0.96636	0.300072	0.408833	0.539293	1.68543	1.96018	1.96377	0.42316	-0.303344	0.928915	0.335145	0.4305	-0.318335	-0.303344	0.481017	0.487962	0.588979	0.827336	-0.303344	5.86324	0.0154603	0.0308225	2.41829	-0.303344	47.3013	6.08732e-12	4.83854e-11	0.409119	-0.303344	1.05268	0.304892
AT5G66710	Protein kinase superfamily protein	0.224073	0.208434	0.145916	0.0465165	0.133882	0.052567	0.0748491	0.106947	0.121264	0.0430231	0.137572	0.263282	0.216235	0.125053	0.252054	0.151874	0.38469	0.0840313	0.0545585	0.327066	0.179764	0	0.130679	0.111157	-1.10635	-2.24247	2.21605	0.136582	0.206642	0.699525	-2.24247	0.968418	0.325075	0.428248	0.0910674	-2.24247	0.020463	0.886251	0.91509	-0.84908	-2.24247	1.34555	0.246058	0.325925	-0.871998	-2.24247	1.96993	0.160455
AT4G05100	myb domain protein 74	0.298764	0.286597	0.963046	0.651231	0.580156	0.420536	0.598793	1.22989	1.15201	0.68837	0.82543	0.614326	0.696758	0.85036	1.20426	1.87311	1.44259	1.30248	0.654702	0.354322	1.25835	2.21984	3.83325	1.07451	0.619756	0.0634638	1.46233	0.22656	0.313905	-0.313122	0.0634638	0.512178	0.474197	0.576034	0.900229	0.0634638	4.70885	0.0300077	0.0550492	1.9865	0.0634638	19.2851	1.12583e-05	3.95971e-05	1.36341	0.0634638	8.27902	0.00401058
AT1G60740	Thioredoxin superfamily protein	0.0746909	0.0260543	0.0291832	0.232583	0.223137	0.052567	0.374245	0.294104	0.272843	0.215116	0.321	0	0.168183	0.0500212	0.196042	0.556871	0.480862	0.294109	0.245513	0	0.179764	0.0822162	0.0435596	0.407574	2.01332	-1.96894	5.68511	0.0171095	0.0349782	-0.574501	-1.96894	0.732846	0.391962	0.496372	1.80575	-1.96894	7.78264	0.00527506	0.0118293	0.00866233	-1.96894	0.000128098	0.99097	0.99379	2.77939	-1.96894	13.9872	0.000184063
AT3G50460	homolog of RPW8 2	0.124485	0.18238	0.175099	0.0465165	0.0892548	0.315402	0.224547	0.240631	0.272843	0.129069	0.275143	0.175522	0.192209	0.150063	0.28006	0.455622	0.432776	0.0840313	0.0818378	0.136278	0.102722	0.123324	0.0871193	0.148209	-0.319027	-2.01665	0.220472	0.63868	0.717439	-0.184955	-2.01665	0.125104	0.723563	0.795484	0.873786	-2.01665	3.13692	0.0765381	0.12361	0.431562	-2.01665	0.432653	0.51069	0.594099	0.658479	-2.01665	1.89928	0.168159
AT4G15400	HXXXD-type acyl-transferase family protein	0.0746909	0.234489	0.262649	0.790781	0.17851	0.105134	0.374245	0.160421	0.0909478	0.172092	0.321	0.482685	0.168183	0.375159	0.28006	1.16437	0.817465	1.21845	0.163676	0.299811	0.308167	0.328865	0.348477	0.296418	0.452563	-1.29326	0.504599	0.477486	0.571799	0.916913	-1.29326	2.62233	0.10537	0.169669	2.09638	-1.29326	21.405	3.71799e-06	1.60119e-05	0.586911	-1.29326	1.28164	0.257595	0.338971	0.0710803	-1.29326	0.0159619	0.899463
AT1G50390	pfkB-like carbohydrate kinase family protein	0.149382	0.0260543	0.175099	0.0465165	0.223137	0	0.149698	0.187157	0.0909478	0.0860462	0.137572	0.219402	0.120131	0.150063	0.196042	0.404997	0.192345	0.0840313	0.0818378	0.0817665	0.282487	0.0822162	0.174239	0.185261	-0.594192	-2.28706	0.448035	0.503269	0.596241	0.190822	-2.28706	0.0784389	0.779424	0.838898	0.597206	-2.28706	0.857225	0.354517	0.445716	0.397008	-2.28706	0.329639	0.565871	0.645289	0.365423	-2.28706	0.326333	0.567826
AT2G44000	Late embryogenesis abundant (LEA) hydroxyproline-rich glycoprotein family	0.398352	0.286597	0.466931	0.837297	0.312392	0.210268	0.199598	0.187157	0.15158	0.473254	0.458572	0.526565	0.168183	0.125053	0.224048	0.455622	0.38469	0.336125	0.300072	0.109022	0.205445	0.164432	0.609835	0.33347	0.126982	-1.44658	0.0746614	0.784667	0.839279	1.56874	-1.44658	11.574	0.00066882	0.00206829	1.31619	-1.44658	7.32959	0.00678284	0.0148329	0.994344	-1.44658	4.19902	0.0404473	0.0685474	-1.00403	-1.44658	5.13934	0.0233896
AT1G64405	unknown protein; Has 13 Blast hits to 13 proteins in 7 species: Archae - 0; Bacteria - 0; Metazoa - 0; Fungi - 0; Plants - 13; Viruses - 0; Other Eukaryotes - 0 (source: NCBI BLink).	0.672218	0.599249	0.904679	0.604715	0.133882	0.367969	0.399195	0.695156	0.606319	0.516277	0.229286	0.219402	0.648705	0.85036	0.700151	0.75937	0.913638	0.924344	0.627423	0.299811	0.84746	0.369973	0.435596	0.259365	-0.798589	-0.650444	3.75387	0.0526853	0.092443	-0.671212	-0.650444	2.45913	0.116844	0.184739	0.390388	-0.650444	1.29982	0.254247	0.338827	-0.539212	-0.650444	1.76821	0.183604	0.2543	-0.297324	-0.650444	0.776113	0.378333
AT5G64170	dentin sialophosphoprotein-related	0.622424	0.807684	6.7705	19.2578	18.9666	20.028	1.32233	4.30462	5.91161	29.729	29.2569	31.5939	4.37275	4.17677	9.85812	52.0928	46.1147	55.0405	4.11917	5.31482	10.4263	56.7703	61.724	56.3193	4.54862	4.59611	102.742	3.81755e-24	9.09601e-23	3.00865	4.59611	65.2528	6.58799e-16	1.04495e-14	3.39539	4.59611	80.9005	2.37374e-19	4.3702e-18	3.56292	4.59611	88.7757	4.42212e-21	7.57226e-20	2.24935	4.59611	28.5067	9.33739e-08
AT5G18730	CONTAINS InterPro DOMAIN/s: Molecular chaperone, heat shock protein, Hsp40, DnaJ (InterPro:IPR015609); BEST Arabidopsis thaliana protein match is: Domain of unknown function (DUF3444) (TAIR:AT5G18740.1); Has 30201 Blast hits to 17322 proteins in 780 species: Archae - 12; Bacteria - 1396; Metazoa - 17338; Fungi - 3422; Plants - 5037; Viruses - 0; Other Eukaryotes - 2996 (source: NCBI BLink).	0.273867	0.156326	0.175099	0.13955	0.0446274	0.052567	0.199598	0.374315	0.272843	0.129069	0.137572	0	0.216235	0.250106	0.196042	0.101249	0.288517	0.210078	0.272793	0.2453	0.308167	0.0411081	0.174239	0.185261	-1.17034	-1.9609	3.19418	0.0739009	0.12343	-1.43992	-1.9609	5.97932	0.0144746	0.0313936	0.0136025	-1.9609	0.00072451	0.978526	0.983767	-0.753625	-1.9609	2.10734	0.146594	0.210081	0.513414	-1.9609	1.50572	0.219793
AT1G66450	Cysteine/Histidine-rich C1 domain family protein	0.746909	0.677412	0.671214	0.465165	0.312392	0.630804	0.648692	0.721893	0.757899	0.344185	0.642001	0.482685	0.552601	0.750317	0.616133	1.06312	0.673207	1.13442	0.709261	0.953943	0.693376	0.739945	0.522716	0.629887	-0.449665	-0.443819	1.89134	0.169051	0.246742	-0.372324	-0.443819	1.38553	0.239161	0.3342	0.733699	-0.443819	7.08507	0.00777287	0.0167769	-0.0427069	-0.443819	0.0224903	0.88079	0.909638	0.0720099	-0.443819	0.078019	0.78
AT5G24910	cytochrome P450, family 714, subfamily A, polypeptide 1	0.149382	0.286597	0.379382	0.093033	0.223137	0.210268	0.224547	0.74863	0.272843	0.172092	0.137572	0.0877608	0.336366	0.100042	0.364078	0.354373	0.144259	0.67225	0.245513	0.0817665	0.282487	0.123324	0.130679	0.222313	-0.466184	-1.6915	0.500773	0.479161	0.573292	-1.27841	-1.6915	3.55646	0.0593142	0.104728	0.711886	-1.6915	1.49115	0.222039	0.303372	-0.0737735	-1.6915	0.0122825	0.911754	0.93318	0.492103	-1.6915	0.731435	0.392418
AT3G09220	laccase 7	0.149382	1.30272	0.0583664	1.58156	2.32062	0.420536	0.673642	0.74863	1.21264	1.76395	2.889	0.921489	1.92209	2.47605	2.66057	7.64432	3.1256	2.31086	1.47308	0.626877	1.23267	0.698837	0.740514	1.66735	3.24645	0.693396	21.9909	2.73949e-06	1.29532e-05	1.24881	0.693396	5.6653	0.0173038	0.0366435	0.85036	0.693396	2.68704	0.101168	0.156721	0.17642	0.693396	0.113417	0.736287	0.794214	2.38406	0.693396	12.4398	0.000420289
AT5G48980	Galactose oxidase/kelch repeat superfamily protein	0.124485	0.0781629	0.291832	0.093033	0.17851	0	0.149698	0.0534735	0.121264	0.0860462	0.321	0.0438804	0.120131	0.200085	0.252054	0.303748	0.240431	0.294109	0.109117	0.163533	0.102722	0.123324	0.174239	0.185261	-0.464783	-2.21437	0.421092	0.516392	0.608237	0.231942	-2.21437	0.0988091	0.753263	0.818327	0.705971	-2.21437	1.78071	0.182062	0.257039	0.620871	-2.21437	1.01017	0.314861	0.400703	-0.362712	-2.21437	0.358573	0.5493
AT2G36750	UDP-glucosyl transferase 73C1	0.024897	0.0260543	0.0583664	0.093033	0.490901	0.157701	0.249497	0.401052	0.212212	0.0430231	0.137572	0.131641	0.192209	0.275116	0.308066	0.404997	0.192345	0.336125	0.572865	0.0817665	0.231125	0.0822162	0.304917	0.33347	2.57042	-1.87729	9.4347	0.00212918	0.00556062	-1.28568	-1.87729	3.55398	0.0594027	0.104863	0.417936	-1.87729	0.526552	0.46806	0.557388	0.307375	-1.87729	0.245415	0.620322	0.693289	2.92706	-1.87729	16.3796	5.18395e-05
AT5G41900	alpha/beta-Hydrolases superfamily protein	2.58929	3.49128	4.37748	0.93033	1.33882	1.41931	3.51791	3.52925	4.30486	1.63488	1.05472	1.36029	2.85911	4.00169	3.94885	2.63248	2.50048	2.31086	4.06461	5.99621	5.13612	5.22073	5.57563	3.81638	-1.38082	1.74934	30.7163	2.98644e-08	1.88279e-07	-1.31446	1.74934	30.3617	3.5854e-08	2.46462e-07	-0.387185	1.74934	3.05597	0.0804408	0.12898	0.203763	1.74934	1.01851	0.312873	0.398602	0.148595	1.74934	0.513341	0.473696
ATCG00120	ATP synthase subunit alpha	5.00429	5.02848	6.9456	462.56	367.864	348.361	3.99195	5.82862	4.63834	369.009	352.596	501.641	4.61302	4.70199	4.87305	436.334	323.764	393.266	4.03733	5.83268	5.44429	323.685	287.755	327.319	6.30377	7.63048	1255.53	5.21723e-275	3.38043e-272	6.52684	7.63048	1377.59	1.55465e-301	1.35768e-298	6.49891	7.63048	1442.13	1.47234336639293e-315	0	6.1798	7.63048	1259.04	9.00753e-276	5.8363e-273	-0.145406	7.63048	0.807103	0.368978
AT5G03210	unknown protein; FUNCTIONS IN: molecular_function unknown; INVOLVED IN: biological_process unknown; LOCATED IN: endomembrane system; EXPRESSED IN: 11 plant structures; EXPRESSED DURING: 7 growth stages; Has 6 Blast hits to 6 proteins in 2 species: Archae - 0; Bacteria - 0; Metazoa - 0; Fungi - 0; Plants - 6; Viruses - 0; Other Eukaryotes - 0 (source: NCBI BLink).	0.0497939	0.442923	0.0875496	24.8398	24.8575	33.5377	0.224547	0.668419	0.333475	39.8824	22.6076	27.4691	0.360392	0.800338	0.840181	39.0316	47.1726	20.0415	0.0545585	0.327066	0.385209	34.4075	26.8327	21.8978	8.12513	3.97623	279.98	7.58551e-63	5.88273e-61	6.47354	3.97623	267.765	3.48287e-60	2.60063e-58	5.93662	3.97623	271.217	6.16203e-61	5.31204e-59	6.85004	3.97623	289.67	5.8674e-65	4.73304e-63	1.81226	3.97623	10.0729	0.00150468
AT5G09930	ABC transporter family protein	0.0497939	0.0781629	0.350198	0.697748	0.535529	0.52567	0.174648	0.427788	0.333475	0.903485	0.596144	0.482685	0.528575	0.775328	0.840181	0.708745	0.769379	0.630235	0.463747	0.54511	0.693376	1.521	1.43747	0.815148	2.6807	-0.561683	25.5432	4.32588e-07	2.30967e-06	1.25461	-0.561683	10.1284	0.00146001	0.00415437	0.128254	-0.561683	0.134488	0.713824	0.777418	1.39501	-0.561683	18.4415	1.75201e-05	5.94238e-05	1.67411	-0.561683	9.33339	0.00225016
AT2G42540	cold-regulated 15a	22.1832	32.5679	25.8271	106.755	97.9125	85.7893	18.6374	15.6945	21.3727	55.93	35.7686	47.698	31.4502	22.5846	20.0243	410.87	117.282	231.212	27.7703	38.1577	37.0571	425.962	446.094	198.155	1.99093	6.66427	58.7792	1.76393e-14	2.19791e-13	1.48625	6.66427	33.4411	7.34563e-09	5.54678e-08	3.35427	6.66427	135.667	2.35985e-31	8.22917e-30	3.73641	6.66427	175.672	4.27075e-40	1.74001e-38	-0.478791	6.66427	3.59233	0.0580469
AT1G20310	unknown protein; FUNCTIONS IN: molecular_function unknown; INVOLVED IN: biological_process unknown; LOCATED IN: chloroplast; EXPRESSED IN: 16 plant structures; EXPRESSED DURING: 9 growth stages; BEST Arabidopsis thaliana protein match is: unknown protein (TAIR:AT1G76070.1); Has 46 Blast hits to 46 proteins in 12 species: Archae - 0; Bacteria - 0; Metazoa - 0; Fungi - 0; Plants - 46; Viruses - 0; …	0.0497939	0.468978	0.0875496	8.09387	7.0065	7.56964	0.349296	0.294104	0.303159	7.35695	5.22772	6.84534	0.552601	0.600254	0.784169	6.68246	5.00096	5.04188	0.245513	0.2453	0.308167	5.83735	5.74987	5.63193	6.29463	1.72503	408.325	8.4852e-91	1.16735e-88	4.50268	1.72503	378.136	3.16791e-84	3.74298e-82	3.24313	1.72503	239.285	5.63218e-54	3.95553e-52	4.67039	1.72503	384.096	1.5967e-85	1.96757e-83	1.64836	1.72503	10.4833	0.00120458
AT3G22830	heat shock transcription factor A6B	0.24897	0.312652	0.0583664	0.093033	0.0446274	0	0.399195	0.160421	0.0303159	0	0	0.131641	0.288313	0.150063	0.196042	0.151874	0.192345	0	0.136396	0.299811	0.102722	0	0.0871193	0.0741044	-1.91441	-2.31555	4.10762	0.0426904	0.0771948	-2.45409	-2.31555	4.50469	0.0338021	0.0648843	-0.757509	-2.31555	0.856952	0.354593	0.445716	-1.41556	-2.31555	2.42547	0.119377	0.176478	-0.211121	-2.31555	0.0805942	0.776494
AT5G67310	cytochrome P450, family 81, subfamily G, polypeptide 1	0.024897	0.104217	0.0291832	0.093033	0.446274	0.052567	0.249497	0.534735	0.272843	0.387208	0.229286	0.131641	0.216235	0.0500212	0.476103	0.556871	0.240431	0.252094	0.436468	0.136278	0.385209	0.20554	0.479156	0.296418	1.52289	-1.66042	2.87159	0.0901557	0.145521	-0.321571	-1.66042	0.254895	0.613649	0.702923	0.815209	-1.66042	1.50371	0.220101	0.301135	0.289168	-1.66042	0.220425	0.638717	0.710172	2.68287	-1.66042	13.676	0.000217215
ATCG00150	ATPase, F0 complex, subunit A protein	1.17016	0.651358	1.16733	82.7529	70.6452	54.9325	0.82334	0.935787	0.515371	70.6439	60.3481	85.5229	0.985071	1.20051	1.26027	70.8745	53.3757	71.9308	0.872936	1.06296	1.0529	58.7846	56.1484	55.3189	6.25731	5.0431	1120.56	1.12239e-245	6.26232e-243	6.68329	5.0431	1252.5	2.37773e-274	1.83689e-271	6.00341	5.0431	1158.32	6.9856e-254	4.38477e-251	6.09143	5.0431	1162.27	9.65599e-255	5.87728e-252	-0.339738	5.0431	1.90968	0.166999
AT1G51960	IQ-domain 27	0.199176	0.104217	0.175099	0.13955	0.0892548	0.052567	0.224547	0.267368	0.0606319	0	0.321	0.351043	0.120131	0.150063	0.14003	0.0506247	0.240431	0.252094	0.136396	0.272555	0.205445	0.0411081	0.130679	0.111157	-0.577274	-2.13693	0.661216	0.416131	0.512534	0.545494	-2.13693	0.882307	0.347571	0.451009	0.572576	-2.13693	0.844258	0.358182	0.449343	-0.830801	-2.13693	1.58855	0.207534	0.282428	0.305418	-2.13693	0.310709	0.577245
AT5G37990	S-adenosyl-L-methionine-dependent methyltransferases superfamily protein	3.68475	2.397	3.79382	3.53525	2.40988	2.78605	3.967	1.87157	1.66738	5.11975	1.83429	2.41342	2.25846	2.57609	2.10045	6.07496	4.95288	2.01675	2.12778	0.817665	1.41243	0.781053	3.00561	1.03746	-0.0290116	1.37963	0.00547045	0.94104	0.957874	0.433188	1.37963	1.02041	0.312422	0.414732	1.11954	1.37963	7.86666	0.00503547	0.0113452	0.00772472	1.37963	0.000301189	0.986154	0.990543	-0.470243	1.37963	1.34422	0.246291
AT5G57015	casein kinase I-like 12	27.6605	26.9402	28.5412	36.4224	32.0425	31.9607	25.5235	27.5656	26.7387	30.8476	27.6519	35.6309	147.953	158.842	150.841	168.681	164.359	159.996	151.809	181.93	129.815	135.903	115.477	129.497	0.419446	6.45378	19.4067	1.05633e-05	4.53084e-05	0.395469	6.45378	16.918	3.90299e-05	0.000158375	0.257938	6.45378	8.63148	0.00330402	0.00779293	0.0175884	6.45378	0.0330654	0.855709	0.890512	-0.00144505	6.45378	0.000238284	0.987684
AT3G59480	pfkB-like carbohydrate kinase family protein	0.622424	0.703466	0.787947	0.790781	0.758666	0.946205	0.573843	0.668419	0.515371	0.602324	0.412715	0.745967	0.43247	0.42518	0.504109	1.21499	1.49067	0.882328	0.73654	0.54511	0.796099	0.657729	1.13255	1.14862	0.38327	-0.32422	1.69491	0.192955	0.275458	0.16516	-0.32422	0.263659	0.607617	0.697805	1.53062	-0.32422	27.7284	1.39595e-07	7.51112e-07	0.765489	-0.32422	7.77765	0.00528966	0.0112274	-0.196066	-0.32422	0.496852	0.480887
AT5G39580	Peroxidase superfamily protein	0.224073	0.156326	0.0583664	3.16312	3.2578	2.31295	0.199598	0.454525	0.424423	1.1186	2.61386	4.91461	0.456496	0.42518	1.17625	6.63183	6.73207	4.78978	0.763819	0.763154	0.821779	3.042	2.96205	4.1869	4.39318	1.03711	111.576	4.42602e-26	1.1621e-24	3.03856	1.03711	59.2359	1.39856e-14	1.97272e-13	3.56615	1.03711	89.175	3.61389e-21	7.42973e-20	2.38074	1.03711	50.3645	1.27681e-12	1.08166e-11	1.28199	1.03711	7.01273	0.00809322
AT4G26200	1-amino-cyclopropane-1-carboxylate synthase 7	0.323661	0.36476	0.671214	1.95369	1.82972	1.78728	0.399195	0.82884	1.27327	1.63488	2.38457	2.67671	1.51365	2.92624	3.58477	5.26496	4.61627	3.40327	1.00933	0.2453	2.13149	1.84986	1.61171	2.44544	2.18359	0.982773	25.9913	3.42956e-07	1.85577e-06	1.62003	0.982773	15.314	9.10379e-05	0.000341345	0.880482	0.982773	5.58	0.0181668	0.0355028	1.22848	0.982773	7.48601	0.00621803	0.0129788	0.899202	0.982773	4.20773	0.0402402
AT5G57520	zinc finger protein 2	0.273867	0.104217	0.175099	0.372132	0.133882	0.210268	0.0748491	0.187157	0.121264	0.172092	0	0.131641	0.0720784	0.275116	0.0840181	0.202499	0.288517	0.546203	0.163676	0.136278	0.128403	0.0822162	0.174239	0.148209	0.500703	-2.09109	0.743525	0.388534	0.48551	-0.122591	-2.09109	0.0290924	0.864566	0.903597	1.64438	-2.09109	7.69069	0.00555064	0.0123672	0.179126	-2.09109	0.0754399	0.783575	0.832217	-0.472518	-2.09109	0.668378	0.413618
AT3G26420	RNA-binding (RRM/RBD/RNP motifs) family protein with retrovirus zinc finger-like domain	0.199176	0.234489	0.291832	0.13955	0.267764	0.105134	0.0997988	0.213894	0.15158	0.129069	0.275143	0.0877608	0.144157	0.225095	0.112024	0.202499	0.38469	0.210078	0.190955	0.163533	0.205445	0.123324	0.261358	0.185261	-0.304424	-1.97694	0.334657	0.56293	0.650838	0.233262	-1.97694	0.166254	0.683463	0.762076	0.839035	-1.97694	2.75913	0.0967008	0.150908	0.274023	-1.97694	0.279655	0.596928	0.672984	-0.567777	-1.97694	1.50472	0.219947
AT4G30170	Peroxidase family protein	0.871394	1.5372	0.700397	1.3955	1.11568	0.420536	1.07284	0.989261	0.879162	1.59186	2.29286	0.614326	1.0091	1.05044	0.812175	1.92374	2.59665	1.97473	1.82771	0.599621	0.873141	1.47989	1.8295	1.03746	0.175791	0.381085	0.185178	0.66696	0.74184	0.861477	0.381085	4.86995	0.0273284	0.054182	1.31907	0.381085	12.3795	0.000434084	0.00125327	0.874868	0.381085	4.7234	0.0297548	0.0522661	0.0415004	0.381085	0.0115526	0.914406
AT5G06740	Concanavalin A-like lectin protein kinase family protein	0	0.130272	0.0291832	0.186066	0.17851	0.105134	0.0498994	0.267368	0.242528	0.0430231	0.458572	0.0877608	0.216235	0.200085	0.308066	0.809995	0.673207	0.67225	0.136396	0.054511	0.282487	0.20554	0.0435596	0.259365	2.15242	-1.8217	5.85987	0.01549	0.0320985	-0.46381	-1.8217	0.378564	0.538373	0.635842	1.71247	-1.8217	10.7989	0.00101563	0.00270611	0.433825	-1.8217	0.438277	0.507955	0.591775	2.29732	-1.8217	8.01846	0.00463029
AT2G40113	Pollen Ole e 1 allergen and extensin family protein	0.0497939	0.0260543	0	0.13955	0.0446274	0.105134	0.0748491	0	0.0606319	0.0860462	0.0458572	0.0877608	0.120131	0.0750317	0.112024	0.658121	0.336603	0.336125	0.0272793	0.054511	0.128403	0.164432	0.174239	0.222313	1.83067	-2.4435	3.87589	0.0489843	0.0867866	0.808252	-2.4435	0.825973	0.36344	0.467113	2.19905	-2.4435	17.6448	2.66248e-05	9.85597e-05	1.61482	-2.4435	6.18741	0.0128662	0.0249258	0.73687	-2.4435	0.605433	0.436513
AT3G54500	BEST Arabidopsis thaliana protein match is: dentin sialophosphoprotein-related (TAIR:AT5G64170.1); Has 183 Blast hits to 175 proteins in 44 species: Archae - 0; Bacteria - 4; Metazoa - 38; Fungi - 11; Plants - 120; Viruses - 0; Other Eukaryotes - 10 (source: NCBI BLink).	113.729	105.181	195.177	1153.1	1164.11	1076.41	176.02	308.836	295.399	1413.31	1413.41	1503.87	366.543	420.678	520.968	1829.98	1560.45	1794.15	494	631.973	657.963	1585.99	1413.81	1676.46	3.39236	9.96076	368.952	3.16479e-82	3.59141e-80	2.54435	9.96076	242.485	1.12957e-54	7.61361e-53	2.14691	9.96076	203.101	4.39625e-46	2.47348e-44	1.65136	9.96076	124.667	6.02028e-29	1.58484e-27	1.27291	9.96076	59.1825	1.43709e-14
AT4G24890	purple acid phosphatase 24	0.024897	0.0260543	0.233466	0.465165	0.133882	0.473103	0.124748	0.240631	0.212212	0.129069	0.229286	0.570445	0.216235	0.0750317	0.196042	0.303748	0.192345	0.336125	0.272793	0.2453	0.256806	0.411081	0.479156	0.444626	2.90193	-1.68462	17.7035	2.58148e-05	0.000102819	0.629068	-1.68462	1.27743	0.258378	0.355303	0.914858	-1.68462	2.86789	0.0903632	0.142389	1.03804	-1.68462	5.25189	0.021923	0.0400205	1.92201	-1.68462	7.37996	0.00659547
AT5G37240	unknown protein; Has 0 Blast hits to 0 proteins in 0 species (source: NCBI BLink).	0.024897	0.104217	0.204282	0.279099	0.133882	0.052567	0.0249497	0.106947	0.121264	0.0860462	0	0.263282	0.0240261	0.150063	0.14003	0.253123	0.38469	0.378141	0.190955	0.109022	0.0770418	0.0411081	0.174239	0.111157	0.688959	-2.33571	0.874569	0.349694	0.445569	0.359491	-2.33571	0.1749	0.675793	0.755916	1.82739	-2.33571	7.92282	0.00488151	0.0110417	0.0517473	-2.33571	0.00481729	0.944666	0.9585	-0.299908	-2.33571	0.164975	0.684617
AT5G48710	Ubiquitin-like superfamily protein	0.0497939	0.0260543	0.0583664	0	0.133882	0.157701	0.0997988	0.106947	0.0303159	0.215116	0.0917144	0.0438804	0.120131	0.275116	0.0840181	0.151874	0.0480862	0	0.190955	0.299811	0.205445	0.0822162	0.0871193	0.0741044	1.18068	-2.51274	1.81587	0.177805	0.257443	0.676131	-2.51274	0.816139	0.366311	0.469992	-1.27121	-2.51274	2.34287	0.125858	0.188809	-1.21803	-2.51274	3.25251	0.071314	0.112717	0.864158	-2.51274	1.17913	0.277534
AT5G40040	60S acidic ribosomal protein family	0.298764	0.234489	0.204282	0.093033	0.267764	0.052567	0.0748491	0.267368	0.121264	0.0860462	0.458572	0.307163	0.144157	0.200085	0.224048	0.404997	0.144259	0.168063	0.38191	0.109022	0.154084	0.20554	0.0871193	0.148209	-0.675136	-1.935	1.0751	0.299797	0.393653	1.03024	-1.935	2.94753	0.0860087	0.142975	0.462696	-1.935	0.592219	0.441562	0.531887	-0.134922	-1.935	0.0433552	0.835058	0.873957	-0.61988	-1.935	1.19974	0.273374
AT4G27220	NB-ARC domain-containing disease resistance protein	0.0995879	0.36476	0.233466	0.186066	0.17851	0.157701	0.199598	0.0802103	0.272843	0.172092	0.0917144	0.263282	0.216235	0.275116	0.224048	0.354373	0.528948	0.336125	0.38191	0.218044	0.385209	0.0411081	0.0435596	0	-0.238484	-1.81488	0.173077	0.677391	0.750515	0.117622	-1.81488	0.0418693	0.837869	0.884736	0.899062	-1.81488	3.71036	0.0540758	0.0917759	-3.18095	-1.81488	17.1713	3.41553e-05	0.00011043	-0.268259	-1.81488	0.287821	0.59162
AT4G15248	B-box type zinc finger family protein	0.348558	0.599249	1.34243	22.7466	21.4658	24.6539	1.17264	2.19242	2.12212	36.4406	24.9922	28.61	1.92209	2.85121	4.14489	29.8686	37.7477	22.6464	1.20029	2.80732	5.31589	25.6925	21.7363	17.6368	5.37416	3.88145	177.81	1.45737e-40	6.50504e-39	4.20569	3.88145	163.342	2.10643e-37	9.09886e-36	3.52274	3.88145	119.751	7.17261e-28	2.12178e-26	3.19066	3.88145	74.8897	4.97756e-18	6.84321e-17	1.62954	3.88145	18.9378	1.35052e-05
AT5G28030	L-cysteine desulfhydrase 1	7.46909	5.70589	10.5643	7.02399	7.76517	6.46574	7.26036	5.88209	6.8514	8.26044	5.68629	6.09938	7.78446	8.22848	7.8697	17.1618	16.7821	20.4616	5.29218	4.60618	6.98513	29.5978	25.7437	24.825	0.10562	3.46349	0.387455	0.53364	0.624342	0.120865	3.46349	0.537277	0.463564	0.565614	1.33756	3.46349	80.3575	3.12451e-19	5.71055e-18	2.55516	3.46349	254.076	3.35655e-57	2.18187e-55	-0.0734027	3.46349	0.200531	0.654293
AT1G26410	FAD-binding Berberine family protein	0.24897	0.677412	0.0583664	1.30246	0.446274	0.262835	0.548893	0.775366	0.424423	0.731393	1.32986	0.526565	0.912993	0.350148	2.29649	3.94872	2.06771	1.59659	0.545585	0.2453	0.333848	0.945486	0.435596	1.37093	1.33688	-0.115478	3.61059	0.0574128	0.0994732	0.724562	-0.115478	1.48157	0.223529	0.316384	1.56863	-0.115478	6.57488	0.0103428	0.0216108	1.5604	-0.115478	6.58149	0.0103045	0.0204259	1.2657	-0.115478	3.61559	0.0572404
AT1G66700	S-adenosyl-L-methionine-dependent methyltransferases superfamily protein	1.17016	0.807684	0.525298	0.651231	1.02643	0.473103	0.997988	1.04273	0.576003	1.20465	1.74257	0.351043	1.44157	1.35057	3.47275	4.55622	2.59665	2.39489	1.06389	0.463344	0.693376	0.904378	0.784073	1.18567	-0.062576	0.385713	0.0195961	0.888671	0.92038	0.600092	0.385713	1.87952	0.170389	0.252932	0.958715	0.385713	5.28518	0.0215076	0.0411744	0.644748	0.385713	2.2109	0.137038	0.198365	0.123201	0.385713	0.0861136	0.769177
AT4G30430	tetraspanin9	0.024897	0.0781629	0.0291832	3.6748	2.94541	3.10145	0.0748491	0.0267368	0	3.09766	2.52215	3.68595	0.0720784	0.0500212	0.112024	3.99935	4.66436	2.94109	0	0.054511	0.0513612	1.521	1.69883	2.44544	6.20271	0.546043	226.596	3.29341e-51	1.95714e-49	6.42825	0.546043	226.367	3.69544e-51	2.30517e-49	5.72087	0.546043	241.69	1.68377e-54	1.21655e-52	5.84074	0.546043	167.966	2.05827e-38	7.83001e-37	-0.213573	0.546043	0.0576139	0.810308
AT1G71520	Integrase-type DNA-binding superfamily protein	0.024897	0	0.0291832	1.34898	1.69584	1.31417	0.0997988	0.0267368	0	1.97906	1.37572	1.88686	0.0720784	0	0	0.911244	1.3945	0.840313	0.0545585	0.0817665	0.0256806	0.657729	0.914752	0.778096	6.19253	-0.582691	139.692	3.10886e-32	1.02536e-30	5.55339	-0.582691	138.965	4.48374e-32	1.58557e-30	6.01068	-0.582691	93.9519	3.23291e-22	7.05063e-21	4.03206	-0.582691	69.6375	7.12692e-17	8.85837e-16	0.975143	-0.582691	0.835835	0.360591
AT3G01830	Calcium-binding EF-hand family protein	0	0.651358	0.0875496	43.0743	38.9151	42.7369	0.374245	0.802103	0.15158	55.5859	35.952	42.2568	0.408444	0.375159	1.68036	51.6878	47.9419	28.2345	0.545585	0.190789	0.462251	36.3806	34.4121	28.6784	8.98145	4.51986	402.687	1.43188e-89	1.9433e-87	6.98268	4.51986	394.202	1.00723e-87	1.31372e-85	6.65175	4.51986	380.674	8.87389e-85	1.36062e-82	6.57354	4.51986	459.47	6.26976e-102	1.04945e-99	2.16944	4.51986	12.7774	0.000350841
AT5G44575	unknown protein; FUNCTIONS IN: molecular_function unknown; INVOLVED IN: biological_process unknown; LOCATED IN: endomembrane system; Has 7 Blast hits to 7 proteins in 2 species: Archae - 0; Bacteria - 0; Metazoa - 0; Fungi - 0; Plants - 7; Viruses - 0; Other Eukaryotes - 0 (source: NCBI BLink).	0.149382	0.156326	0.233466	0.186066	0.580156	0.683371	0.199598	0.775366	0.272843	1.29069	1.284	0.526565	1.0091	0.625264	1.56834	3.4931	5.43374	2.10078	0.681982	0.381577	0.385209	2.34316	2.7007	1.81556	1.57887	0.259641	8.29633	0.00397252	0.00968664	1.787	0.259641	12.7076	0.000364164	0.00119793	1.91182	0.259641	21.392	3.74331e-06	1.61037e-05	2.49869	0.259641	32.4636	1.21445e-08	6.59282e-08	0.943165	0.259641	2.8591	0.0908585
AT4G15390	HXXXD-type acyl-transferase family protein	0.0497939	0.208434	0.175099	0.093033	0.133882	0.052567	0.199598	0.0534735	0.0303159	0.387208	0.642001	0.526565	0.720784	1.1755	0.644139	1.97436	0.769379	0.96636	0.627423	0.163533	0.41089	0.452189	0.261358	0.407574	-0.430422	-0.988921	0.327782	0.566968	0.65434	2.78794	-0.988921	18.9377	1.35059e-05	6.06481e-05	0.586357	-0.988921	1.69794	0.192558	0.269399	0.161194	-0.988921	0.0993446	0.752618	0.807536	-0.748004	-0.988921	1.10918	0.29226
AT1G47485	FUNCTIONS IN: molecular_function unknown; INVOLVED IN: root development, lateral root development; LOCATED IN: endomembrane system; EXPRESSED IN: shoot apical meristem, inflorescence meristem, flower, lateral root primordium; EXPRESSED DURING: petal differentiation and expansion stage; Has 10 Blast hits to 10 proteins in 3 species: Archae - 0; Bacteria - 0; Metazoa - 0; Fungi - 0; Plants - 10; Vi…	0.273867	0.130272	0.0875496	0.279099	0.0892548	0.105134	0.149698	0.213894	0.242528	0.0430231	0.137572	0	0.0720784	0.0750317	0.196042	0.253123	0.336603	0.126047	0.218234	0.0817665	0.0256806	0.123324	0.0435596	0.111157	0.0744501	-2.29667	0.0127041	0.910258	0.935933	-1.60988	-2.29667	4.10876	0.0426617	0.0789191	1.19241	-2.29667	3.42809	0.0640961	0.106233	0.29363	-2.29667	0.137548	0.710731	0.771745	0.318852	-2.29667	0.311155	0.576972
AT1G02440	ADP-ribosylation factor D1A	0.024897	0.104217	0.204282	0.13955	0	0.105134	0.0498994	0.160421	0	0.0860462	0	0.0438804	0	0.175074	0.14003	0.202499	0.0480862	0.252094	0.0545585	0.054511	0.154084	0.123324	0	0.148209	-0.292624	-2.66236	0.0907315	0.763249	0.822105	-0.376752	-2.66236	0.114668	0.734891	0.804201	0.824938	-2.66236	0.891587	0.345047	0.435614	0.327795	-2.66236	0.122318	0.726533	0.785761	-0.654157	-2.66236	0.505649	0.477028
AT1G69570	Dof-type zinc finger DNA-binding family protein	0.0995879	0.338706	0.525298	1.25595	0.937175	0.420536	0.274447	1.28336	0.636635	0.817439	0.82543	1.44805	0.961045	1.37558	2.26849	1.01249	0.528948	1.30248	1.20029	1.03571	2.36262	0.739945	1.00187	0.778096	1.5384	0.0518889	8.70906	0.00316633	0.00790146	0.843655	0.0518889	2.80174	0.0941621	0.15437	-0.529828	0.0518889	1.30199	0.253849	0.338477	-0.578453	0.0518889	1.53115	0.21594	0.291667	1.00236	0.0518889	3.57315	0.0587209
AT2G32830	phosphate transporter 1;5	0.547733	0.416869	0.262649	0.232583	0.133882	0.210268	0.673642	0.401052	0.394107	0.68837	0.504429	0.351043	0.576627	0.42518	0.532115	0.556871	0.721293	0.294109	0.518306	0.599621	0.41089	0.287757	0.304917	0.33347	-0.955188	-1.00111	3.90552	0.0481276	0.0855327	0.220258	-1.00111	0.346578	0.556057	0.652316	0.161719	-1.00111	0.186236	0.666068	0.736628	-0.445345	-1.00111	1.2096	0.271411	0.354364	0.314481	-1.00111	0.799915	0.371119
AT1G51820	Leucine-rich repeat protein kinase family protein	0.448146	0.338706	0.875496	2.65144	2.67764	1.36674	0.598793	1.28336	1.00043	2.49534	2.568	3.42267	2.18638	2.77617	3.66879	9.21369	6.05886	4.99986	0.818378	0.517855	1.48948	2.09651	2.7007	2.00082	2.30158	1.25228	38.1426	6.57592e-10	5.14546e-09	1.72344	1.25228	27.4462	1.61522e-07	1.00569e-06	1.3516	1.25228	19.8864	8.21811e-06	3.34351e-05	1.68821	1.25228	22.8477	1.75358e-06	7.01501e-06	0.985504	1.25228	6.83427	0.00894253
AT5G54165	unknown protein; FUNCTIONS IN: molecular_function unknown; INVOLVED IN: biological_process unknown; LOCATED IN: cellular_component unknown; Has 30201 Blast hits to 17322 proteins in 780 species: Archae - 12; Bacteria - 1396; Metazoa - 17338; Fungi - 3422; Plants - 5037; Viruses - 0; Other Eukaryotes - 2996 (source: NCBI BLink).	0.224073	0.18238	0.175099	0.13955	0.758666	0.473103	0.0748491	0.0534735	0.181896	0.516277	0.183429	0.175522	0.192209	0.125053	0.448097	1.51874	0.769379	1.42853	0.109117	0.0817665	0	1.23324	1.61171	0.703992	1.41677	-0.986682	6.07901	0.0136797	0.0287718	1.59328	-0.986682	5.67242	0.0172337	0.0365374	2.53249	-0.986682	22.5738	2.02225e-06	9.09108e-06	4.39293	-0.986682	50.8743	9.84762e-13	8.45296e-12	-0.862033	-0.986682	1.78444	0.181606
AT3G06895	unknown protein; Has 2 Blast hits to 2 proteins in 1 species: Archae - 0; Bacteria - 0; Metazoa - 0; Fungi - 0; Plants - 2; Viruses - 0; Other Eukaryotes - 0 (source: NCBI BLink).	0	0	0	0.651231	0.267764	0	0	0	0	0.258139	0.0458572	0.263282	0	0	0	0.253123	0.336603	0.210078	0	0	0	0.123324	0.0871193	0.148209	6.1562	-2.73554	26.0791	3.27718e-07	1.77955e-06	5.6756	-2.73554	20.7117	5.33883e-06	2.57592e-05	6.07367	-2.73554	27.0612	1.97113e-07	1.03944e-06	5.13031	-2.73554	15.4037	8.6816e-05	0.000261908	0	-2.73554	0	1
AT5G23790	galactinol synthase 5	0.0995879	0.104217	0.145916	0	0.0446274	0	0.0997988	0.106947	0.181896	0.0430231	0.0917144	0.131641	0.192209	0.100042	0.252054	0.0506247	0	0.126047	0.136396	0.272555	0.205445	0	0.174239	0	-2.44523	-2.50879	5.24572	0.0220008	0.0434736	-0.347905	-2.50879	0.240599	0.623774	0.711801	-1.33088	-2.50879	3.33371	0.0678735	0.1114	-3.05265	-2.50879	9.20678	0.0024112	0.00553059	0.191173	-2.50879	0.106398	0.744283
AT1G61860	Protein kinase superfamily protein	0.871394	0.781629	0.642031	0.604715	0.401647	0.367969	0.648692	0.668419	0.272843	0.602324	0.458572	0.351043	0.768836	0.725307	0.476103	0.75937	0.577034	1.21845	0.327351	0.681388	1.07859	0.657729	0.435596	0.444626	-0.58867	-0.54758	2.03735	0.153476	0.227541	-0.0422793	-0.54758	0.0100533	0.920133	0.944201	0.524139	-0.54758	1.92096	0.165751	0.237585	-0.170507	-0.54758	0.171014	0.679212	0.745012	-0.434738	-0.54758	1.36744	0.242253
AT5G52050	MATE efflux family protein	0.273867	1.87591	0.262649	4.83772	6.29246	5.46696	0.474044	0.641682	0.545687	6.19533	4.67743	4.34416	0.552601	0.925391	2.04444	16.3011	11.4926	6.7225	1.88227	2.12593	0.667696	7.52278	8.27633	5.40962	4.06293	2.06488	67.4451	2.16639e-16	3.12152e-15	3.35364	2.06488	66.8919	2.86808e-16	4.66086e-15	3.72628	2.06488	72.5672	1.61442e-17	2.6067e-16	2.35605	2.06488	36.3694	1.63248e-09	9.90336e-09	0.657166	2.06488	1.77739	0.18247
AT1G68765	Putative membrane lipoprotein	0.0497939	0.0521086	0.0583664	0.325616	0.267764	0.262835	0.124748	0.187157	0.181896	0.473254	0.504429	0.131641	0.240261	0.250106	0.532115	1.21499	0.913638	0.840313	0.272793	0.054511	0.128403	0.287757	0.174239	0.33347	2.47732	-1.43974	14.3888	0.000148684	0.000505408	1.37783	-1.43974	7.23774	0.00713869	0.016893	1.74441	-1.43974	18.992	1.31266e-05	5.14663e-05	1.20257	-1.43974	4.65721	0.0309234	0.0540534	1.59753	-1.43974	5.9007	0.0151348
AT5G07475	Cupredoxin superfamily protein	0.373455	0.468978	0.72958	0.558198	0.401647	0.683371	0.399195	0.427788	0.515371	0.430231	0.687858	0.658206	0.504549	0.650275	0.392084	1.67061	1.00981	0.840313	0.600144	0.599621	0.256806	0.534405	1.08899	0.0370522	0.208724	-0.632349	0.207032	0.649104	0.726507	0.564784	-0.632349	1.53292	0.215675	0.307013	1.31571	-0.632349	9.74607	0.00179707	0.0045283	0.393391	-0.632349	0.610543	0.434584	0.521791	-0.164873	-0.632349	0.14234	0.705965
AT5G15800	K-box region and MADS-box transcription factor family protein	3.36109	3.33495	2.7724	1.90718	1.87435	1.94498	2.29537	3.15494	2.8497	1.33372	3.07243	1.62358	2.23443	1.85078	5.71323	2.88561	2.35622	5.9242	2.45513	1.41729	2.61942	2.58981	1.74239	2.44544	-0.578798	1.33864	3.44466	0.0634564	0.108326	-0.443232	1.33864	1.82008	0.177303	0.261354	0.527857	1.33864	2.37825	0.123036	0.185324	0.334264	1.33864	1.17473	0.278431	0.361744	-0.136629	1.33864	0.214892	0.64296
AT1G55980	FAD/NAD(P)-binding oxidoreductase family protein	0.273867	0.36476	0.262649	0.0465165	0.17851	0.210268	0.249497	0.401052	0.333475	0.387208	0.0917144	0	0.384418	0.275116	0.336072	0.253123	0.288517	0.294109	0.35463	0.2453	0.487932	0.739945	0.435596	0.444626	-0.906864	-1.42256	2.82571	0.0927659	0.149064	-1.59045	-1.42256	6.11724	0.013387	0.029326	-0.0994462	-1.42256	0.0491842	0.824489	0.867279	0.826132	-1.42256	4.8747	0.0272532	0.0484175	0.170284	-1.42256	0.188867	0.663861
AT4G36610	alpha/beta-Hydrolases superfamily protein	0.896291	0.964009	1.07978	1.16291	0.714038	1.05134	0.673642	0.561472	0.636635	1.41976	1.37572	1.7991	0.792862	1.07545	0.560121	2.12624	1.87536	1.09241	0.845657	0.54511	0.564973	1.10992	0.784073	0.889253	0.136529	0.0763853	0.212349	0.644933	0.722967	1.45096	0.0763853	25.179	5.22489e-07	2.98909e-06	1.24103	0.0763853	19.421	1.0485e-05	4.18857e-05	0.77697	0.0763853	6.46393	0.0110086	0.0216825	-0.585365	0.0763853	4.14662	0.0417176
AT5G67411	GRAS family transcription factor	0.348558	0.130272	0.437748	0.13955	0.17851	0.262835	0.224547	0.267368	0.212212	0.0860462	0.0917144	0.307163	0.288313	0.250106	0.196042	0.0506247	0.528948	0.336125	0.300072	0.299811	0.513612	0.246648	0.261358	0.222313	-0.530418	-1.61589	0.952474	0.32909	0.424242	-0.466191	-1.61589	0.614278	0.433181	0.536527	0.572464	-1.61589	1.28291	0.257358	0.342133	-0.346991	-1.61589	0.514942	0.473007	0.558215	-0.326535	-1.61589	0.497637	0.48054
AT1G51920	unknown protein; FUNCTIONS IN: molecular_function unknown; INVOLVED IN: biological_process unknown; LOCATED IN: endomembrane system; EXPRESSED IN: stem, stamen; EXPRESSED DURING: 4 anthesis; Has 22 Blast hits to 22 proteins in 5 species: Archae - 0; Bacteria - 0; Metazoa - 0; Fungi - 0; Plants - 22; Viruses - 0; Other Eukaryotes - 0 (source: NCBI BLink).	0.024897	0.104217	0.0291832	0.418649	0.312392	0.157701	0.0498994	0.187157	0.0303159	0.774416	0.733715	0.175522	0.216235	0.125053	0.840181	1.21499	1.82728	0.756281	0.272793	0.190789	0.154084	0.657729	0.479156	0.629887	2.53846	-1.13476	11.8837	0.00056627	0.00169358	2.96181	-1.13476	19.3079	1.11245e-05	5.07949e-05	2.43963	-1.13476	17.1238	3.50208e-05	0.00012647	1.76969	-1.13476	9.7352	0.00180772	0.00425574	0.593267	-1.13476	0.497656	0.480532
AT5G24640	unknown protein; BEST Arabidopsis thaliana protein match is: unknown protein (TAIR:AT2G41730.1); Has 1807 Blast hits to 1807 proteins in 277 species: Archae - 0; Bacteria - 0; Metazoa - 736; Fungi - 347; Plants - 385; Viruses - 0; Other Eukaryotes - 339 (source: NCBI BLink).	0.323661	0.260543	0.145916	0.837297	2.36525	0.367969	1.02294	2.8341	0.666951	2.40929	0.871287	0.965369	0.74481	1.25053	1.8764	1.41749	1.63493	1.3445	3.5463	0.490599	1.02722	1.15103	0.566275	1.44504	2.02405	0.183208	9.95483	0.00160428	0.00430755	0.274363	0.183208	0.218445	0.640227	0.725485	0.341241	0.183208	0.382912	0.536049	0.619746	0.194993	0.183208	0.106405	0.744275	0.800963	2.39365	0.183208	14.941	0.000110927
AT1G65481	unknown protein; FUNCTIONS IN: molecular_function unknown; INVOLVED IN: biological_process unknown; LOCATED IN: endomembrane system.	0.024897	0.18238	0.116733	0.976847	0.223137	0.157701	0.149698	0.187157	0.121264	0.473254	0.596144	0.482685	0.192209	0.375159	0.504109	1.36687	1.49067	0.924344	0.190955	0.0272555	0.128403	0.328865	0.392037	0.148209	1.5728	-1.24336	5.70715	0.016896	0.0345945	1.88579	-1.24336	12.6654	0.000372493	0.00122097	1.96919	-1.24336	20.1833	7.03657e-06	2.89565e-05	1.53574	-1.24336	6.691	0.00969007	0.0193263	0.545026	-1.24336	0.773143	0.379246
ATCG00640	ribosomal protein L33	0.273867	0.286597	0.233466	18.3275	17.3601	14.5085	0.0997988	0.320841	0.303159	16.2197	15.408	20.1411	0.240261	0.175074	0.364078	14.8837	12.5505	14.6214	0.300072	0.490599	0.41089	14.5523	13.0243	12.9312	6.10131	2.92	927.86	8.61852e-204	4.12171e-201	6.24755	2.92	881.082	1.27181e-193	5.66591e-191	5.90037	2.92	847.669	2.33489e-186	1.09067e-183	5.32635	2.92	795.983	4.03087e-175	1.557e-172	-0.0373699	2.92	0.00879211	0.925295
AT1G77760	nitrate reductase 1	4.68063	13.2877	11.7316	6.04715	5.2214	6.2029	2.94406	10.2134	6.8514	4.56045	5.45701	6.2749	7.76044	10.9546	12.7988	6.47996	7.45336	6.09227	43.9742	108.804	10.6318	53.3994	14.6796	3.89048	-0.627586	3.56677	1.5621	0.211358	0.296876	-0.126773	3.56677	0.0639587	0.800345	0.855684	-0.499894	3.56677	0.997578	0.317897	0.407537	-1.32324	3.56677	4.68107	0.0304968	0.0534332	-0.529505	3.56677	1.12681	0.288457
AT3G46890	BEST Arabidopsis thaliana protein match is: maternal effect embryo arrest 60 (TAIR:AT5G05950.1); Has 124 Blast hits to 124 proteins in 12 species: Archae - 0; Bacteria - 0; Metazoa - 0; Fungi - 0; Plants - 124; Viruses - 0; Other Eukaryotes - 0 (source: NCBI BLink).	0.497939	0.468978	0.175099	0.279099	0.223137	0.473103	0.299396	0.401052	0.0606319	0.215116	0.183429	0.307163	0.192209	0.400169	0.420091	0.708745	0.528948	0.504188	0.300072	0.190789	0.282487	0.493297	0.609835	0.518731	-0.164399	-1.22921	0.125721	0.72291	0.789666	-0.0923004	-1.22921	0.0321294	0.857744	0.89887	0.929148	-1.22921	4.93028	0.0263901	0.0492539	1.3163	-1.22921	9.34039	0.00224158	0.00517522	-0.433472	-1.22921	0.993635	0.318856
AT1G13540	Protein of unknown function (DUF1262)	0.597527	0.208434	0.291832	1.06988	1.7851	1.10391	0.698591	0.454525	1.06106	0.774416	1.42157	0.921489	1.03312	0.925391	1.14825	1.41749	3.02943	1.38652	1.82771	1.4718	1.20699	2.91867	1.87306	3.22354	2.09867	0.429998	27.1994	1.83514e-07	1.03658e-06	0.681771	0.429998	3.45168	0.0631874	0.110431	0.891506	0.429998	6.45826	0.0110438	0.0228946	1.10271	0.429998	12.128	0.0004967	0.00130432	1.13388	0.429998	7.75912	0.0053442
AT1G02940	glutathione S-transferase (class phi) 5	0.323661	0.208434	0.379382	0.232583	0.223137	0.105134	0.349296	0.347578	0.272843	0.215116	0.137572	0.307163	0.264287	0.225095	0.504109	0.354373	0.769379	0.294109	0.109117	0.272555	0.179764	0.20554	0.130679	0.111157	-0.511271	-1.6112	0.937301	0.332973	0.428175	-0.388746	-1.6112	0.610546	0.434582	0.537955	0.578919	-1.6112	1.61704	0.203505	0.282021	-0.0671722	-1.6112	0.0134747	0.907589	0.930046	0.16242	-1.6112	0.148509	0.699964
AT5G65340	Protein of unknown function, DUF617	0.199176	0.234489	0.262649	0.465165	0.223137	0.210268	0.124748	0	0.0606319	0.129069	0.733715	0.219402	0.31234	0.0500212	0.14003	0.303748	0.240431	0.714266	0.136396	0.109022	0.0770418	0.123324	0.348477	0.259365	0.511921	-1.85893	0.692265	0.405395	0.501896	2.21476	-1.85893	8.40002	0.00375216	0.00956303	1.60148	-1.85893	6.44421	0.0111315	0.0230454	1.41057	-1.85893	4.33609	0.0373125	0.0638611	-1.76193	-1.85893	6.24463	0.012457
AT4G34320	Protein of unknown function (DUF677)	0.199176	0.312652	0.350198	0.186066	0.312392	0.473103	0.324346	0.133684	0.181896	0.645347	0.366858	0.219402	0.31234	0.225095	0.14003	0.607496	0.769379	0.294109	0.190955	0.2453	0.231125	0.493297	0.392037	0.629887	0.307878	-1.34649	0.385848	0.53449	0.625008	1.04848	-1.34649	4.54098	0.0330927	0.063748	1.3969	-1.34649	9.22001	0.00239384	0.00583104	1.44301	-1.34649	9.87435	0.00167598	0.00397307	-0.336298	-1.34649	0.503802	0.477834
AT2G01008	FUNCTIONS IN: molecular_function unknown; INVOLVED IN: biological_process unknown; LOCATED IN: cellular_component unknown; BEST Arabidopsis thaliana protein match is: maternal effect embryo arrest 38 (TAIR:AT3G43160.1).	0.24897	0.338706	0.321015	1.72111	1.51733	2.05011	0.324346	0.347578	0.212212	12.5197	12.1063	14.1734	0.360392	0.300127	0.196042	8.04932	8.41508	4.99986	0.163676	0.272555	0.179764	7.44056	5.57563	6.03951	2.66903	1.81956	78.4935	8.02607e-19	1.37906e-17	5.5817	1.81956	501.155	5.32975e-111	1.03935e-108	4.82322	1.81956	346.404	2.57232e-77	3.29094e-75	5.19323	1.81956	365.846	1.50162e-81	1.73342e-79	0.0399711	1.81956	0.0110638	0.916229
AT5G16486	RNA-directed DNA polymerase (reverse transcriptase)-related family protein	0.149382	0.104217	0.0875496	0.13955	0.133882	0.315402	0.0997988	0.0802103	0.0303159	0.215116	0.183429	0.0438804	0.0240261	0.0750317	0.112024	0.253123	0.288517	0.210078	0.109117	0.136278	0.0513612	0	0.130679	0.111157	0.85952	-2.43437	1.97152	0.160287	0.236121	1.14797	-2.43437	2.72593	0.0987308	0.160607	1.94559	-2.43437	9.70112	0.00184155	0.00462484	-0.0138342	-2.43437	0.000345611	0.985168	0.990054	-0.584495	-2.43437	0.803229	0.37013
AT5G39000	Malectin/receptor-like protein kinase family protein	0.124485	0.130272	0.145916	0.186066	0	0.210268	0.0748491	0.0534735	0	0.301162	0.183429	0.0438804	0.192209	0.225095	0.252054	0.354373	0.721293	0.378141	0.109117	0.054511	0.0770418	0.164432	0.130679	0.296418	0.167662	-2.06306	0.0625979	0.802436	0.852925	2.05118	-2.06306	7.73606	0.00541287	0.0132154	1.25364	-2.06306	7.37642	0.00660847	0.0144926	1.54431	-2.06306	5.96048	0.01463	0.0279307	-1.42113	-2.06306	4.02798	0.0447516
AT3G51325	RING/U-box superfamily protein	0.672218	0.677412	0.875496	0.744264	0.535529	0.315402	0.673642	0.775366	1.12169	0.430231	0.687858	0.482685	0.86494	0.650275	0.504109	1.06312	0.721293	1.3445	0.982053	0.626877	0.821779	0.698837	0.653394	1.37093	-0.310765	-0.296656	0.715821	0.397518	0.493879	-0.50995	-0.296656	2.0289	0.154333	0.233182	0.774568	-0.296656	5.5449	0.0185346	0.0361243	0.335412	-0.296656	0.971712	0.324253	0.410627	0.258083	-0.296656	0.678037	0.410263
AT1G15360	Integrase-type DNA-binding superfamily protein	0.298764	0.338706	0.0583664	0.13955	0.133882	0	0.0997988	0.267368	0.242528	0.129069	0.366858	0.219402	0.408444	0.300127	1.31628	0.506247	0.38469	0.546203	0.0818378	0.0272555	0.385209	0	0	0.185261	-1.14256	-1.68973	1.97224	0.16021	0.236027	0.393741	-1.68973	0.299066	0.584469	0.677456	-0.0573612	-1.68973	0.00751001	0.930942	0.947835	-1.62046	-1.68973	1.76881	0.183529	0.254232	-0.16191	-1.68973	0.0566631	0.81185
ATMG00030	unknown protein.	3.63496	3.12652	3.15179	184.95	180.652	229.613	2.79437	4.17094	3.75918	197.906	217.226	239.412	4.08444	3.02628	4.03287	200.423	232.449	174.869	2.3733	2.56202	2.74782	160.363	167.182	179.555	6.01352	6.66556	1810.78	0	0	6.07177	6.66556	1750.28	0	0	5.91383	6.66556	1747.69	0	0	6.3077	6.66556	1930.88	0	0	0.189816	6.66556	1.58431	0.208142
AT1G44130	Eukaryotic aspartyl protease family protein	0.0497939	0.0781629	0.0583664	0.325616	0.758666	0.052567	0.224547	0.534735	0.212212	0.430231	0.229286	0.482685	0.456496	0.200085	0.420091	1.16437	1.0579	0.630235	0.38191	0.109022	0.0513612	0.246648	0.522716	0.481678	2.47324	-1.2555	11.37	0.000746382	0.0021699	0.404953	-1.2555	0.530105	0.466563	0.568514	1.54233	-1.2555	9.2014	0.0024183	0.00588206	1.90983	-1.2555	8.80935	0.00299691	0.00673937	2.35024	-1.2555	12.6034	0.000385038
AT5G53320	Leucine-rich repeat protein kinase family protein	0.995879	1.25061	0.787947	0.976847	0.892548	0.998772	0.548893	0.614946	0.454739	1.63488	1.00886	1.40417	0.456496	0.925391	0.896193	1.61999	1.49067	1.55458	0.818378	0.626877	0.667696	0.986594	1.00187	0.629887	0.0547625	0.015793	0.0376407	0.846166	0.887849	1.4762	0.015793	26.4626	2.68691e-07	1.61295e-06	1.13481	0.015793	17.399	3.02981e-05	0.00011087	0.561777	0.015793	3.66579	0.0555403	0.0907051	-0.844874	0.015793	9.20947	0.00240767
AT5G53250	arabinogalactan protein 22	0.199176	0.286597	0.145916	0.232583	0.312392	0.420536	0.124748	0.106947	0.0303159	0.387208	0.275143	0.263282	0.120131	0.300127	0.028006	0.506247	0.577034	0.0840313	0.109117	0.2453	0.154084	0.0411081	0.261358	0.0741044	0.729531	-1.88648	1.51051	0.219061	0.305496	1.9008	-1.88648	8.30372	0.00395641	0.0100276	1.80929	-1.88648	7.7831	0.00527372	0.0118276	-0.37522	-1.88648	0.262784	0.608214	0.682415	-1.14747	-1.88648	3.12551	0.0770756
AT4G24000	cellulose synthase like G2	0.348558	0.208434	0.175099	0.13955	0.17851	0.210268	0.82334	1.22989	1.63706	0.602324	0.458572	0.175522	1.24936	1.35057	1.8764	1.82249	0.432776	0.756281	1.99139	1.00845	0.667696	0.575513	0.479156	0.741044	-0.334397	-0.266362	0.306852	0.579618	0.664586	-1.39336	-0.266362	9.51576	0.00203715	0.00558515	-0.755504	-0.266362	2.87104	0.0901865	0.142178	-0.581678	-0.266362	1.73247	0.188096	0.25961	2.35182	-0.266362	27.2699	1.76941e-07
ATMG00130	FUNCTIONS IN: molecular_function unknown; INVOLVED IN: biological_process unknown; LOCATED IN: chloroplast; EXPRESSED IN: 14 plant structures; EXPRESSED DURING: 7 growth stages.	0.0746909	0.156326	0.175099	0.279099	0.357019	0.315402	0.124748	0.347578	0.0606319	0.344185	0.321	0.482685	0.0720784	0.100042	0.0840181	0.607496	0.336603	0.378141	0.109117	0.0817665	0.179764	0.616621	0.304917	0.444626	1.36979	-1.68799	6.63895	0.00997729	0.0218234	1.5497	-1.68799	8.70196	0.00317868	0.00827429	2.44569	-1.68799	21.1318	4.28752e-06	1.82998e-05	2.10772	-1.68799	18.9739	1.32517e-05	4.59633e-05	0.159185	-1.68799	0.0750453	0.784128
AT3G45130	lanosterol synthase 1	0.0746909	0.338706	0.0583664	0.604715	0.312392	0.315402	0.324346	0.106947	0.333475	0.0860462	0.871287	0.833728	0.240261	0.250106	0.448097	1.97436	2.06771	1.09241	0.272793	0.272555	0.41089	0.86327	0.130679	0.555783	1.94977	-0.803904	7.71276	0.00548318	0.0128723	1.47932	-0.803904	6.28153	0.0122003	0.0270599	2.59773	-0.803904	22.2411	2.40471e-06	1.06742e-05	1.01656	-0.803904	3.13143	0.0767962	0.120294	1.1828	-0.803904	2.89481	0.0888651
AT5G57690	diacylglycerol kinase 4	0.199176	0.0260543	0.204282	0.279099	0.17851	0.052567	0.0748491	0.106947	0.0303159	0.215116	0.137572	0.351043	0.168183	0.0500212	0.112024	0.303748	0.240431	0.294109	0.0272793	0.0272555	0.128403	0.0411081	0.261358	0.0741044	0.378053	-2.29137	0.320416	0.571358	0.65763	1.81019	-2.29137	6.88745	0.00868029	0.0200497	1.45117	-2.29137	5.33411	0.020912	0.0401643	1.08697	-2.29137	1.64989	0.198975	0.272359	-0.926727	-2.29137	1.79395	0.180446
AT3G45070	P-loop containing nucleoside triphosphate hydrolases superfamily protein	1.26975	0.911901	0.992229	0.883814	0.714038	0.893638	0.523944	0.641682	0.606319	1.16162	0.779572	1.05313	0.840914	0.85036	0.644139	1.61999	1.44259	0.756281	1.06389	0.872176	0.359529	0.86327	0.609835	0.296418	-0.206379	-0.122994	0.377912	0.538723	0.628823	0.921955	-0.122994	7.17034	0.00741187	0.0174654	0.865637	-0.122994	6.97575	0.00826216	0.0177112	-0.202727	-0.122994	0.299458	0.584222	0.66193	-0.782889	-0.122994	5.88285	0.015289
AT4G36590	MADS-box transcription factor family protein	0.199176	0.260543	0.175099	0.232583	0.0892548	0.157701	0.124748	0.0802103	0.0606319	0.129069	0.0458572	0.263282	0.168183	0.125053	0.112024	0.151874	0.336603	0.168063	0.163676	0.109022	0.179764	0	0.0871193	0.148209	-0.266848	-2.24087	0.227147	0.633648	0.712663	0.837487	-2.24087	1.63064	0.201615	0.290206	0.804986	-2.24087	2.09769	0.147522	0.215877	-0.614012	-2.24087	0.838937	0.359701	0.446757	-1.13965	-2.24087	4.43776	0.0351524
AT3G48360	BTB and TAZ domain protein 2	27.2622	41.4524	14.8834	4.32603	6.56023	5.5721	19.1115	25.186	15.7946	4.0872	7.47472	4.4758	7.61628	5.30224	5.99329	3.74623	5.77034	6.76452	119.62	216.981	13.5594	78.3109	29.0543	8.55906	-2.19901	4.62597	18.6667	1.55681e-05	6.47413e-05	-1.73898	4.62597	12.0165	0.000527326	0.00167725	-0.0686146	4.62597	0.0195625	0.888766	0.916744	-1.7764	4.62597	9.16692	0.00246429	0.00564462	-0.42754	4.62597	0.779122	0.37741
AT5G52570	beta-carotene hydroxylase 2	5.97527	7.29521	14.4749	49.4936	59.3098	57.8762	13.3481	21.2557	20.918	85.7451	82.1761	87.0587	20.6625	26.5612	30.7226	90.1119	86.7475	91.6781	26.761	28.9726	42.9893	104.291	106.416	102.931	3.04075	5.82833	229.77	6.69076e-52	4.08482e-50	2.31296	5.82833	177.819	1.45108e-40	7.04018e-39	1.92849	5.82833	137.905	7.64486e-32	2.7226e-30	2.02871	5.82833	135.743	2.27122e-31	6.6598e-30	1.41219	5.82833	53.5878	2.47293e-13
AT3G13950	unknown protein; BEST Arabidopsis thaliana protein match is: unknown protein (TAIR:AT4G13266.1); Has 339 Blast hits to 265 proteins in 12 species: Archae - 0; Bacteria - 0; Metazoa - 0; Fungi - 0; Plants - 339; Viruses - 0; Other Eukaryotes - 0 (source: NCBI BLink).	0.224073	0.130272	0.233466	0.744264	0.84792	0.473103	1.02294	1.87157	0.333475	1.33372	1.10057	0.438804	0.86494	0.575243	2.18447	3.79685	3.22178	2.35288	1.52764	0.136278	0.385209	1.10992	0.740514	1.59324	1.94829	0.162495	10.1959	0.00140751	0.00383182	0.0409765	0.162495	0.00555871	0.940567	0.958997	1.73568	0.162495	9.85277	0.00169576	0.00429144	1.81018	0.162495	8.57929	0.00340008	0.00755047	2.45448	0.162495	16.8228	4.10363e-05
ATCG00430	photosystem II reaction center protein G	0.746909	1.01612	0.758763	59.3551	47.3497	41.2651	0.474044	0.668419	0.81853	48.7882	49.8468	58.0538	0.86494	0.900381	0.868187	53.409	43.9508	52.9397	0.73654	1.00845	0.873141	47.1921	38.8116	40.9797	5.97463	4.57104	1344.25	2.73754e-294	2.03653e-291	6.4937	4.57104	1498.75	0	0	5.97691	4.57104	1404.88	1.82997e-307	1.53153e-304	5.86051	4.57104	1335.79	1.88247e-292	1.40042e-289	-0.326481	4.57104	1.73543	0.187719
AT5G37690	SGNH hydrolase-type esterase superfamily protein	1.86727	1.69353	2.45139	2.37234	2.14211	3.31172	1.54688	1.20315	1.97054	1.89302	2.65972	2.67671	1.68183	1.67571	1.45631	4.70809	5.04905	3.36125	2.29146	1.44454	1.849	3.042	2.61358	1.88966	0.522653	1.24173	4.63292	0.0313642	0.0591588	0.779251	1.24173	9.88985	0.00166193	0.00466027	1.58734	1.24173	45.5133	1.51605e-11	1.36066e-10	0.695733	1.24173	8.38069	0.00379229	0.00832207	-0.290482	1.24173	1.4642	0.226263
AT4G17215	Pollen Ole e 1 allergen and extensin family protein	0.323661	0.312652	0.291832	0.372132	0.267764	0.578237	0.299396	0.133684	0.454739	0.645347	0.642001	0.614326	0.264287	0.300127	0.28006	0.556871	1.10598	0.630235	0.572865	0.136278	0.231125	0.657729	0.871193	0.444626	0.509213	-0.999082	1.23795	0.265867	0.357181	1.24571	-0.999082	8.58819	0.0033835	0.00873646	1.57269	-0.999082	14.5729	0.000134843	0.000435302	1.62415	-0.999082	13.1059	0.000294373	0.00080435	-0.00382234	-0.999082	8.12048e-05	0.99281
AT2G47870	Thioredoxin superfamily protein	0.273867	0.208434	0.233466	0.093033	0.133882	0.315402	0.0997988	0.0802103	0.15158	0.0430231	0.229286	0.263282	0.0720784	0.0250106	0.112024	0.101249	0.0480862	0.168063	0.190955	0.0817665	0.0513612	0.164432	0.0435596	0.0370522	-0.288906	-2.3515	0.248831	0.6179	0.699376	0.841384	-2.3515	1.7103	0.190946	0.277321	0.773997	-2.3515	1.00482	0.316147	0.405552	-0.142699	-2.3515	0.0356281	0.850286	0.886337	-1.04471	-2.3515	3.55145	0.0594936
AT2G18150	Peroxidase superfamily protein	4.83001	3.46522	3.38525	6.37276	3.21317	3.25915	3.56781	2.27263	3.24381	6.53951	4.26472	7.28415	3.60392	4.2518	2.8006	7.3912	10.05	5.29397	4.22829	2.67104	2.97895	3.61751	3.96393	2.29724	0.15543	2.09419	0.299001	0.58451	0.66901	1.15255	2.09419	18.1713	2.01895e-05	8.72476e-05	1.21824	2.09419	20.3664	6.39416e-06	2.65303e-05	0.262113	2.09419	0.915579	0.338638	0.425065	-0.300431	2.09419	1.2594	0.261764
AT5G05220	unknown protein; Has 30201 Blast hits to 17322 proteins in 780 species: Archae - 12; Bacteria - 1396; Metazoa - 17338; Fungi - 3422; Plants - 5037; Viruses - 0; Other Eukaryotes - 2996 (source: NCBI BLink).	0	0.0260543	0	0.0465165	0.223137	0.262835	0.0249497	0.0267368	0.121264	0.430231	0.412715	0.307163	0.0720784	0.0500212	0.14003	0.404997	0.38469	0.462172	0.0272793	0	0.0513612	0.616621	1.30679	0.33347	3.90592	-1.9335	15.3927	8.73235e-05	0.000310989	2.98034	-1.9335	18.9642	1.33191e-05	5.993e-05	2.3781	-1.9335	15.3478	8.94253e-05	0.000299616	4.66051	-1.9335	44.2838	2.84051e-11	2.09374e-10	2.10584	-1.9335	3.39768	0.0652881
AT2G19190	FLG22-induced receptor-like kinase 1	0.298764	0.547141	0.787947	1.81414	1.07106	0.841071	0.648692	1.04273	0.97011	1.6779	1.605	1.66746	1.75391	2.85121	4.67701	10.3274	10.2424	7.60483	1.11845	0.381577	1.18131	2.30205	2.74426	2.51955	1.29947	1.31464	12.5516	0.000395875	0.0012288	1.06279	1.31464	10.2693	0.0013526	0.00387953	1.85393	1.31464	35.4117	2.66885e-09	1.82583e-08	1.64952	1.31464	24.8081	6.33295e-07	2.71515e-06	0.736697	1.31464	4.29233	0.0382846
ATCG00380	chloroplast ribosomal protein S4	0.473043	0.156326	0.321015	20.8859	19.5022	15.5598	0.299396	0.267368	0.485055	18.586	18.9849	23.3444	0.624679	0.275116	0.364078	19.7942	15.3395	19.7053	0.327351	0.136278	0.41089	15.8677	12.6759	13.8575	5.96786	3.18198	718.92	2.29874e-158	8.10044e-156	6.02413	3.18198	800.334	4.5653e-176	1.79801e-173	5.67333	3.18198	663.788	2.24154e-146	7.26187e-144	5.78306	3.18198	661.135	8.46262e-146	2.49971e-143	0.138526	3.18198	0.146973	0.701445
AT2G15220	Plant basic secretory protein (BSP) family protein	0.771806	0.990064	1.10896	1.34898	0.981803	1.20904	1.04789	0.401052	0.879162	0.68837	1.605	0.614326	0.86494	0.925391	1.14825	3.39185	2.54857	1.59659	1.09117	0.517855	0.487932	0.822162	1.17611	0.555783	0.446388	0.175673	1.43968	0.230191	0.317884	0.233374	0.175673	0.3205	0.571308	0.665688	1.50637	0.175673	18.2859	1.90111e-05	7.22805e-05	0.648075	0.175673	2.58079	0.108168	0.162165	-0.195099	0.175673	0.277452	0.598376
AT5G05300	unknown protein; FUNCTIONS IN: molecular_function unknown; INVOLVED IN: biological_process unknown; LOCATED IN: endomembrane system; EXPRESSED IN: 10 plant structures; EXPRESSED DURING: 8 growth stages; Has 1807 Blast hits to 1807 proteins in 277 species: Archae - 0; Bacteria - 0; Metazoa - 736; Fungi - 347; Plants - 385; Viruses - 0; Other Eukaryotes - 339 (source: NCBI BLink).	0.199176	0.338706	0.233466	13.8619	15.3964	14.4033	0.324346	0.588209	0.363791	21.8127	16.6462	17.2011	0.408444	0.45019	0.868187	14.9849	16.8783	10.4619	0.300072	0.490599	0.693376	19.6497	13.547	13.8205	5.94678	2.95844	492.081	5.02247e-109	9.60774e-107	5.59807	2.95844	501.352	4.8281e-111	9.50757e-109	4.93635	2.95844	362.718	7.20841e-81	9.84954e-79	5.17685	2.95844	427.857	4.7561e-95	7.07638e-93	0.772722	2.95844	4.30954	0.0378992
AT1G35140	Phosphate-responsive 1 family protein	1.69299	4.58556	0.904679	47.3073	86.3986	46.3641	18.9867	12.4593	3.91076	36.5696	31.6873	38.7903	9.61045	4.62696	12.7988	51.7384	35.3434	44.6626	40.0732	6.86839	3.49256	35.8051	45.302	75.4383	5.21642	4.89182	70.7019	4.15498e-17	6.3369e-16	1.70618	4.89182	11.9937	0.000533819	0.00169469	2.44184	4.89182	25.0177	5.68058e-07	2.78022e-06	3.12318	4.89182	29.1973	6.5371e-08	3.21194e-07	2.82879	4.89182	25.6384	4.11768e-07
AT5G03930	unknown protein; BEST Arabidopsis thaliana protein match is: unknown protein (TAIR:AT5G03920.1); Has 16 Blast hits to 16 proteins in 2 species: Archae - 0; Bacteria - 0; Metazoa - 0; Fungi - 0; Plants - 16; Viruses - 0; Other Eukaryotes - 0 (source: NCBI BLink).	0	0	0	0.186066	0.223137	0.315402	0	0.0267368	0	0.387208	0.642001	0.263282	0	0.0500212	0.028006	0.506247	0.288517	0.630235	0	0	0.0513612	0.246648	0.304917	0.296418	5.92617	-2.13529	29.8191	4.74293e-08	2.90447e-07	5.18709	-2.13529	43.074	5.27073e-11	5.21516e-10	4.15562	-2.13529	39.8763	2.70568e-10	2.12207e-09	4.24126	-2.13529	26.7428	2.32414e-07	1.05402e-06	1.64478	-2.13529	1.43937	0.230242
AT1G13300	myb-like transcription factor family protein	0.0995879	0.104217	0.0291832	0.186066	0.133882	0	0.0249497	0.106947	0.121264	0.172092	0.366858	0.0877608	0.0720784	0.100042	0.28006	0.556871	0.38469	0.336125	0.627423	0.872176	0.0513612	0.986594	0.696954	0.0370522	0.585626	-1.61886	0.357546	0.549872	0.638498	1.44903	-1.61886	2.50542	0.113456	0.180404	1.64316	-1.61886	3.85978	0.0494569	0.0849634	0.409549	-1.61886	0.278959	0.597385	0.673354	0.12452	-1.61886	0.0173433	0.895226
AT2G33260	Tryptophan/tyrosine permease	0.448146	1.01612	0.758763	0.418649	0.267764	0.157701	0.374245	0.855577	0.515371	0.0430231	0.183429	0.394924	0.480522	0.650275	0.448097	0.404997	0.528948	0.336125	0.327351	0.2453	0.898821	0.287757	0.217798	0.222313	-1.22959	-0.996791	6.01181	0.0142105	0.0297603	-1.45491	-0.996791	6.70274	0.00962647	0.0219102	-0.172711	-0.996791	0.128535	0.719956	0.782541	-0.435837	-0.996791	0.626082	0.428796	0.515769	-0.298813	-0.996791	0.491872	0.483093
AT2G33100	cellulose synthase-like D1	0.273867	0.18238	0.379382	0.279099	0.0892548	0.420536	0.299396	0.187157	0.212212	0.301162	0.458572	0.614326	0.288313	0.375159	0.112024	0.455622	0.673207	0.462172	0.163676	0.163533	0.179764	0.246648	0.348477	0.185261	0.0503433	-1.47265	0.0101821	0.919625	0.94315	1.10916	-1.47265	6.17649	0.0129459	0.0284809	1.10575	-1.47265	6.61662	0.0101031	0.021185	0.852239	-1.47265	2.70665	0.0999307	0.151442	-0.169889	-1.47265	0.145933	0.702452
AT4G06746	related to AP2 9	1.6681	3.23073	2.24711	1.3955	2.00823	1.05134	1.82133	3.23515	2.97096	1.46279	1.05472	0.833728	1.70585	2.42603	2.10045	3.54373	2.21197	2.31086	2.1005	1.52631	2.5167	2.09651	4.18172	0.778096	-0.530304	1.08814	2.2338	0.135021	0.204713	-1.08501	1.08814	9.01144	0.00268294	0.0071179	0.520686	1.08814	2.30725	0.128772	0.192549	0.308903	1.08814	0.652625	0.419176	0.506531	0.213994	1.08814	0.41113	0.521397
AT4G21600	endonuclease 5	0.796703	0.599249	0.466931	0.697748	0.535529	0.578237	0.498994	0.614946	0.727583	0.430231	1.14643	0.702087	0.624679	0.550233	0.532115	1.31624	1.34641	0.798297	0.491027	0.408833	0.539293	0.575513	0.871193	0.592835	0.0942043	-0.4684	0.0774137	0.780833	0.836345	0.356703	-0.4684	1.10652	0.292839	0.393416	1.14468	-0.4684	14.4705	0.000142375	0.000456609	0.751743	-0.4684	5.0871	0.0241044	0.0434031	0.0177666	-0.4684	0.00345644	0.953118
ATCG00420	NADH dehydrogenase subunit J	0.697115	0.885847	0.963046	50.61	45.5199	41.5279	0.523944	0.74863	0.515371	44.7871	49.1589	54.1923	0.840914	0.600254	0.784169	48.5997	44.095	45.9651	0.654702	0.654132	0.487932	39.176	36.0674	37.2375	5.90651	4.47743	2082.35	0	0	6.52129	4.47743	2290.09	0	0	6.1026	4.47743	2171.13	0	0	6.23023	4.47743	2060.4	0	0	-0.43616	4.47743	3.29171	0.0696306
AT1G14120	2-oxoglutarate (2OG) and Fe(II)-dependent oxygenase superfamily protein	2.53949	1.95407	2.62649	2.00021	2.14211	3.36429	2.12072	1.17642	1.57643	3.65696	1.51329	1.53581	1.58572	1.60068	2.46453	5.11309	4.23159	2.31086	1.93683	1.36278	1.56652	1.80876	1.96018	1.96377	0.208747	1.14698	0.502559	0.478378	0.572594	0.343011	1.14698	1.11895	0.290145	0.390397	1.25611	1.14698	18.2581	1.92901e-05	7.31888e-05	0.503203	1.14698	2.80373	0.0940456	0.143546	-0.47885	1.14698	2.74973	0.0972707
AT1G64110	P-loop containing nucleoside triphosphate hydrolases superfamily protein	0.647321	1.04217	0.671214	0.279099	0.267764	0.315402	0.424145	0.641682	0.757899	0.258139	0.458572	0.263282	0.360392	0.725307	0.588127	0.253123	0.432776	0.67225	0.463747	1.33552	0.154084	0.657729	2.57002	0.8522	-1.30345	-0.671148	5.72265	0.0167474	0.0343149	-0.722271	-0.671148	1.8027	0.179386	0.263677	-0.13264	-0.671148	0.0653409	0.798245	0.845964	1.42982	-0.671148	6.38522	0.0115074	0.0225655	-0.32706	-0.671148	0.476969	0.489798
AT5G53895	unknown protein; BEST Arabidopsis thaliana protein match is: unknown protein (TAIR:AT4G27530.1); Has 30201 Blast hits to 17322 proteins in 780 species: Archae - 12; Bacteria - 1396; Metazoa - 17338; Fungi - 3422; Plants - 5037; Viruses - 0; Other Eukaryotes - 2996 (source: NCBI BLink).	0.746909	0.416869	0.321015	0.558198	0.312392	0.052567	0.299396	0.561472	0.576003	0.430231	0.321	0.307163	0.43247	0.475201	0.560121	0.506247	1.00981	0.504188	0.38191	0.517855	0.487932	0.534405	0.304917	0.111157	-0.448456	-0.970036	0.85274	0.355778	0.451917	-0.258157	-0.970036	0.315311	0.574439	0.668454	0.597765	-0.970036	2.03917	0.153293	0.222667	-0.379673	-0.970036	0.615277	0.432808	0.519939	-0.00338717	-0.970036	7.45668e-05	0.99311
AT4G23700	cation/H+ exchanger 17	2.09135	2.18856	0.612847	2.79099	3.21317	1.15647	2.14567	1.524	2.88001	2.02209	7.74987	2.58894	3.31561	2.77617	5.01308	12.0993	7.88614	8.82328	1.63676	1.68984	5.72678	3.78194	2.13442	3.81638	0.62057	1.826	1.99208	0.158123	0.233346	0.638619	1.826	2.00876	0.156393	0.235816	1.53196	1.826	13.4408	0.000246213	0.000749761	0.824285	1.826	3.25324	0.0712824	0.112676	0.395368	1.826	0.835294	0.360746
AT3G21520	DUF679 domain membrane protein 1	0.224073	0.104217	0.175099	0.093033	0.357019	0.315402	0.149698	0.240631	0.15158	0.645347	0.733715	0.394924	0.43247	2.05087	0.784169	2.12624	0.625121	0.420156	0.791099	0.136278	0.590654	0.411081	0.348477	0.407574	0.741988	-0.979381	1.1797	0.277416	0.369312	1.85128	-0.979381	8.82585	0.00296994	0.00778876	-0.0337635	-0.979381	0.00302898	0.95611	0.967087	-0.148286	-0.979381	0.0628496	0.802047	0.847871	0.162178	-0.979381	0.0604923	0.80572
AT1G30760	FAD-binding Berberine family protein	0.273867	0.130272	0.437748	0.465165	0.401647	0.788504	0.324346	0.240631	0.424423	0.344185	0.687858	0.482685	0.192209	0.175074	0.224048	0.75937	0.865552	0.882328	0.109117	0.190789	0.102722	0.369973	0.348477	0.296418	1.17272	-1.19881	8.03259	0.00459431	0.0109964	0.774309	-1.19881	3.89818	0.0483385	0.0878667	2.21781	-1.19881	32.9501	9.45571e-09	6.03711e-08	1.57028	-1.19881	10.2777	0.0013465	0.00325815	0.359009	-1.19881	0.774007	0.37898
AT5G54020	Cysteine/Histidine-rich C1 domain family protein	0	0.0521086	0.0583664	0.093033	0.0892548	0	0.0997988	0.0534735	0	0.258139	0.0917144	0	0.120131	0.125053	0.028006	0.253123	0.721293	0.126047	0.136396	0	0.0256806	0.123324	0.130679	0.148209	0.872104	-2.63471	0.646052	0.421528	0.517863	1.06986	-2.63471	1.21852	0.269652	0.368112	1.91556	-2.63471	5.79137	0.016105	0.0319272	1.96369	-2.63471	3.949	0.0468993	0.0781305	0.569143	-2.63471	0.327671	0.567034
AT2G21100	Disease resistance-responsive (dirigent-like protein) family protein	0.373455	0.729521	0.525298	0.511682	0.401647	0.788504	0.548893	0.374315	0.485055	0.430231	1.19229	0.745967	0.480522	0.775328	0.588127	1.06312	1.7311	1.13442	0.927495	0.272555	0.359529	0.86327	1.08899	0.592835	0.191747	-0.436582	0.204943	0.65076	0.728037	0.849477	-0.436582	4.1995	0.0404359	0.075553	1.23395	-0.436582	10.803	0.00101333	0.00270195	1.27279	-0.436582	8.72706	0.00313522	0.00702287	-0.149413	-0.436582	0.14019	0.708092
AT4G25470	C-repeat/DRE binding factor 2	2.51459	8.4416	2.53894	20.1882	28.383	27.3874	8.2833	3.87683	4.21392	25.1255	18.7556	14.3928	8.19291	7.8033	10.9504	47.4353	53.6642	31.1336	4.28284	15.4266	12.9944	21.7051	22.5639	22.1202	3.19672	4.17706	70.2149	5.31829e-17	8.01976e-16	2.14854	4.17706	39.0301	4.17324e-10	3.68455e-09	2.45099	4.17706	57.8686	2.80223e-14	3.39889e-13	1.13471	4.17706	12.0369	0.000521587	0.0013645	0.73883	4.17706	4.15307	0.0415591
AT4G06534	unknown protein; FUNCTIONS IN: molecular_function unknown; INVOLVED IN: biological_process unknown; LOCATED IN: endomembrane system; Has 22 Blast hits to 22 proteins in 8 species: Archae - 0; Bacteria - 0; Metazoa - 0; Fungi - 0; Plants - 22; Viruses - 0; Other Eukaryotes - 0 (source: NCBI BLink).	2.34032	2.21462	3.823	4.69817	5.84619	5.20413	2.44507	2.86083	3.27412	7.01277	5.13601	4.87073	3.17145	2.47605	2.60456	8.55557	8.07848	8.15103	2.70065	3.35243	2.79919	17.3887	18.992	20.1564	1.20726	2.64401	43.9746	3.32669e-11	3.01397e-10	1.11119	2.64401	41.5638	1.14087e-10	1.08914e-09	1.73126	2.64401	114.902	8.26947e-27	2.28448e-25	2.94022	2.64401	360.406	2.29672e-80	2.56288e-78	0.233318	2.64401	1.63576	0.200908
AT5G57550	xyloglucan endotransglucosylase/hydrolase 25	0.796703	0.312652	0.496115	1.48853	2.81153	1.89241	1.69658	2.37957	0.909478	0.5593	1.51329	1.53581	1.53767	1.92581	1.73637	1.31624	0.817465	1.76466	2.20962	2.2077	1.82332	0.657729	0.609835	0.778096	2.11178	0.566646	33.7164	6.37616e-09	4.4026e-08	-0.292152	0.566646	0.685701	0.40763	0.511793	-0.258227	0.566646	0.583981	0.444756	0.534965	-1.33237	0.566646	13.986	0.000184175	0.000523318	1.75596	0.566646	23.8433	1.04503e-06
AT5G66670	Protein of unknown function (DUF677)	0.373455	0.390815	0.116733	0.232583	0.223137	0.315402	0.174648	0.160421	0.15158	0.387208	0.0458572	0.307163	0.144157	0.250106	0.168036	0.151874	0.673207	0.294109	0.272793	0.163533	0.205445	0.411081	0.261358	0.259365	-0.114315	-1.68935	0.0477769	0.826978	0.872914	0.842543	-1.68935	2.20233	0.137802	0.211905	0.92431	-1.68935	2.84151	0.0918577	0.144393	0.792336	-1.68935	2.41272	0.120353	0.177725	-0.836729	-1.68935	2.76204	0.0965249
AT1G30700	FAD-binding Berberine family protein	2.4648	2.08434	1.40079	8.41949	8.21144	2.89118	1.94608	3.02126	2.72843	8.64765	12.5649	4.34416	7.08771	11.0797	11.5945	28.8561	13.7046	10.672	5.7832	1.55356	2.20853	5.34405	4.00749	5.44667	1.92441	2.66597	24.1354	8.97958e-07	4.5604e-06	1.93097	2.66597	24.7518	6.52085e-07	3.67709e-06	0.780127	2.66597	4.17891	0.04093	0.0721474	1.30277	2.66597	9.89535	0.00165697	0.00393403	0.422671	2.66597	1.23546	0.266348
AT1G37130	nitrate reductase 2	167.731	298.661	233.553	245.095	279.724	262.414	200.546	355.091	213.697	251.212	335.491	310.937	281.586	339.068	453.838	215.256	255.626	273.774	880.22	1691.83	457.68	876.013	450.276	182.63	0.311966	8.44254	1.00787	0.315414	0.410325	0.399954	8.44254	1.63744	0.200677	0.289092	-0.376344	8.44254	1.46585	0.226002	0.307844	-0.717628	8.44254	3.56783	0.0589092	0.095539	0.172511	8.44254	0.305886	0.580216
AT3G07150	unknown protein; Has 19 Blast hits to 19 proteins in 8 species: Archae - 0; Bacteria - 0; Metazoa - 0; Fungi - 0; Plants - 19; Viruses - 0; Other Eukaryotes - 0 (source: NCBI BLink).	0.871394	0.807684	0.379382	0.465165	0.624783	1.31417	0.449094	0.641682	0.454739	0.989532	0.82543	0.614326	0.408444	0.575243	0.448097	1.16437	0.913638	0.756281	0.818378	0.517855	0.487932	0.493297	0.566275	0.518731	0.0841738	-0.498984	0.0492812	0.824319	0.870935	0.812413	-0.498984	5.24085	0.0220625	0.0451592	1.11698	-0.498984	10.1144	0.00147118	0.0037788	0.0590511	-0.498984	0.0258651	0.87223	0.903423	-0.409437	-0.498984	1.44493	0.229343
AT1G62990	KNOTTED-like homeobox of Arabidopsis thaliana 7	1.74279	1.22455	1.10896	1.95369	1.51733	2.10268	1.42213	0.882313	1.42485	1.6779	1.55914	2.2379	1.17728	1.07545	1.06423	3.18935	3.22178	2.81505	0.654702	1.00845	0.744738	2.34316	2.4829	1.37093	0.58538	0.747459	5.47982	0.0192372	0.0386786	0.702678	0.747459	7.74456	0.00538746	0.0131597	1.6175	0.747459	45.7301	1.35723e-11	1.22303e-10	1.65303	0.747459	39.8756	2.70664e-10	1.79602e-09	-0.062941	0.747459	0.065996	0.797258
AT2G45570	cytochrome P450, family 76, subfamily C, polypeptide 2	0.672218	0.599249	0.408565	1.67459	1.51733	0.788504	1.37223	2.00526	2.03117	1.59186	2.568	0.745967	2.28248	2.47605	3.7248	6.02433	2.06771	2.01675	2.45513	0.708643	1.23267	1.39767	2.2651	1.18567	1.38289	0.790353	10.1369	0.00145331	0.00394315	0.000482744	0.790353	1.3374e-06	0.999077	0.999525	0.0430949	0.790353	0.0108298	0.917117	0.937592	0.613066	0.790353	2.07303	0.149924	0.214256	1.72653	0.790353	16.9552	3.8273e-05
AT5G38020	S-adenosyl-L-methionine-dependent methyltransferases superfamily protein	5.92548	4.03842	5.89501	5.72153	3.03466	4.20536	4.86519	2.6202	3.97139	6.75463	3.71443	4.65132	3.86821	3.27639	3.38873	7.44183	5.72226	4.41164	4.55564	2.94359	2.77351	2.42538	3.35409	2.07492	-0.145052	2.0758	0.309696	0.577867	0.663259	0.497461	2.0758	3.42123	0.064363	0.112125	0.886288	2.0758	11.5423	0.0006803	0.00188009	-0.102492	2.0758	0.140701	0.707585	0.769119	-0.382471	2.0758	2.19241	0.138692
AT2G37430	C2H2 and C2HC zinc fingers superfamily protein	0.0497939	0.0781629	0.0875496	8.60555	7.22964	9.25179	0.0748491	0.187157	0.212212	7.05579	7.9333	8.24952	0.264287	0.225095	0.532115	7.5937	9.52107	5.96622	0.35463	0.163533	0.308167	7.19391	5.14004	6.78055	6.93966	1.89816	453.767	1.09202e-100	1.76889e-98	5.77373	1.89816	392.959	1.87839e-87	2.43415e-85	4.75555	1.89816	301.928	1.2523e-67	1.27684e-65	4.77887	1.89816	321.876	5.65366e-72	5.25738e-70	1.1303	1.89816	3.61317	0.0573238
AT3G25250	AGC (cAMP-dependent, cGMP-dependent and protein kinase C) kinase family protein	0.124485	0.208434	0.262649	15.8621	11.7816	13.0892	0.623742	0.935787	0.303159	13.2941	9.63001	13.8662	0.528575	0.575243	1.26027	10.7324	13.945	9.07538	1.20029	0.163533	0.744738	7.97497	8.27633	9.04073	6.22925	2.64061	383.3	2.37961e-85	2.93233e-83	4.41057	2.64061	229.041	9.64827e-52	6.0561e-50	4.20836	2.64061	206.041	1.00355e-46	5.75921e-45	3.77181	2.64061	145.808	1.4297e-33	4.52235e-32	1.74762	2.64061	19.4001	1.06e-05
AT2G23960	Class I glutamine amidotransferase-like superfamily protein	0.174279	0.130272	0.437748	0.418649	0.0892548	0	0.0997988	0.133684	0.121264	0.0430231	0.137572	0.131641	0.192209	0.225095	0.168036	0.354373	0.0961724	0.126047	0.163676	0.408833	0.128403	0.20554	0.0871193	0	-0.944941	-2.15243	1.34853	0.245535	0.33511	-0.0253857	-2.15243	0.00102365	0.974476	0.983782	0.0859699	-2.15243	0.0156654	0.900396	0.925224	-1.08354	-2.15243	1.93912	0.163764	0.230898	-0.893127	-2.15243	1.80038	0.179667
AT3G62100	indole-3-acetic acid inducible 30	0.846497	0.547141	0.963046	0.976847	0.937175	0.946205	0.374245	0.454525	0.454739	0.602324	0.596144	0.702087	0.456496	0.500212	0.700151	1.31624	2.11579	0.96636	0.35463	0.218044	0.590654	0.493297	0.827633	0.518731	0.432161	-0.428662	1.7881	0.181158	0.261404	0.729654	-0.428662	3.86206	0.0493898	0.0894538	1.46299	-0.428662	19.8875	8.21355e-06	3.34233e-05	0.969378	-0.428662	6.40672	0.0113689	0.0223287	-0.810593	-0.428662	5.93054	0.0148807
AT3G62320	Polynucleotidyl transferase, ribonuclease H-like superfamily protein	0.174279	0.0521086	0.0291832	0.232583	0.267764	0.262835	0.0498994	0.106947	0.0606319	0.301162	0.275143	0.307163	0.0720784	0.300127	0	0.506247	0.721293	0.252094	0.0272793	0.054511	0.154084	0.328865	0.304917	0.0741044	1.73473	-2.00444	5.90548	0.0150939	0.0313911	2.12456	-2.00444	9.33053	0.00225367	0.00609496	2.76351	-2.00444	15.037	0.000105422	0.000347246	1.76598	-2.00444	6.3424	0.0117885	0.0230559	-0.108413	-2.00444	0.0193235	0.889443
AT3G05550	Hypoxia-responsive family protein	0.672218	0.833738	0.758763	0.651231	0.624783	0.630804	0.449094	0.74863	0.606319	0.903485	0.687858	0.877608	0.552601	0.675286	0.560121	1.21499	0.528948	1.17644	0.627423	0.517855	0.513612	0.698837	0.479156	0.778096	-0.0990677	-0.409776	0.104868	0.746065	0.808364	0.623564	-0.409776	4.45219	0.0348565	0.0665645	0.928825	-0.409776	10.1423	0.00144902	0.00373093	0.517629	-0.409776	2.83247	0.0923761	0.141315	-0.274864	-0.409776	1.02831	0.310557
AT1G16150	wall associated kinase-like 4	0.0746909	0.0260543	0.350198	0.604715	0.758666	0.52567	0.249497	0.347578	0.485055	0.645347	0.82543	0.570445	0.816888	0.750317	1.3723	3.2906	2.83709	1.97473	0.35463	0.218044	0.359529	1.10992	0.696954	0.963357	3.03853	-0.202529	30.8198	2.83134e-08	1.79345e-07	1.08837	-0.202529	7.8668	0.00503506	0.0123803	1.64426	-0.202529	30.6553	3.08189e-08	1.82604e-07	1.82791	-0.202529	24.3187	8.16444e-07	3.43581e-06	2.12298	-0.202529	14.2564	0.000159514
AT1G68250	unknown protein; Has 5 Blast hits to 5 proteins in 2 species: Archae - 0; Bacteria - 0; Metazoa - 0; Fungi - 0; Plants - 5; Viruses - 0; Other Eukaryotes - 0 (source: NCBI BLink).	0	0.0260543	0	0.744264	0.84792	0.420536	0	0	0	0.344185	0.183429	1.05313	0	0	0.028006	1.51874	1.49067	0.336125	0	0	0.0770418	0.493297	0.304917	0.518731	5.81908	-1.48012	40.5733	1.89375e-10	1.57965e-09	6.81063	-1.48012	34.5536	4.14671e-09	3.23585e-08	6.61133	-1.48012	55.4092	9.78749e-14	1.12402e-12	4.77335	-1.48012	25.3497	4.78238e-07	2.0801e-06	-1.58633	-1.48012	1.29819	0.254544
AT1G01480	1-amino-cyclopropane-1-carboxylate synthase 2	0.199176	0.104217	0.0291832	0.093033	0.0892548	0.210268	0.149698	0.187157	0.0909478	0.387208	0.366858	0.131641	0.552601	0.375159	0.784169	2.83498	0.577034	1.38652	0.900216	0.0272555	0.0770418	0.328865	0.566275	0.407574	0.320597	-1.19076	0.164185	0.685333	0.756892	1.18085	-1.19076	3.05443	0.0805173	0.135354	1.46744	-1.19076	6.84301	0.00889888	0.0189266	2.37207	-1.19076	9.70106	0.00184162	0.00432844	0.39082	-1.19076	0.30747	0.579237
AT1G13550	Protein of unknown function (DUF1262)	0.024897	0.0521086	0.0875496	0.13955	0.223137	0.157701	0.124748	0.106947	0.0909478	0.172092	0.642001	0.175522	0.288313	0.150063	0.392084	0.455622	0.432776	0.462172	0.109117	0.054511	0.282487	0.0822162	0.174239	0.33347	1.77237	-1.93825	5.50875	0.0189216	0.0381509	1.38998	-1.93825	4.54079	0.0330963	0.0637486	0.855222	-1.93825	2.91078	0.0879891	0.13915	0.852151	-1.93825	1.7879	0.181182	0.251588	1.01815	-1.93825	1.89736	0.168374
AT1G79180	myb domain protein 63	0.423249	0.234489	0.554481	0.232583	0.133882	0.315402	0.249497	0.160421	0.303159	0.473254	0.642001	0.307163	0.288313	0.250106	0.364078	0.354373	0.288517	0.378141	0.327351	0.163533	0.282487	0.246648	0.304917	0.370522	-0.685392	-1.40171	2.19102	0.138817	0.209401	1.1513	-1.40171	7.45047	0.00634201	0.0151993	0.33707	-1.40171	0.599651	0.438711	0.529195	0.521056	-1.40171	1.37718	0.240582	0.319937	-0.693419	-1.40171	3.07514	0.0794978
AT1G21240	wall associated kinase 3	0.323661	0.416869	0.350198	0.418649	0.535529	0.630804	1.79638	3.85009	0.757899	1.07558	1.46743	0.263282	1.34546	1.07545	5.34915	3.84747	2.30814	3.90745	1.88227	0.490599	0.950182	0.534405	1.00187	1.92671	0.677152	0.496408	1.22086	0.269192	0.360683	-0.797611	0.496408	1.90446	0.16758	0.24963	1.07357	0.496408	3.36182	0.0667241	0.109872	0.37256	0.496408	0.431466	0.51127	0.594602	2.40856	0.496408	16.3329	5.31346e-05
AT3G59220	pirin	0.448146	0.390815	0.554481	1.30246	3.48094	0.998772	0.324346	0.481262	0.606319	1.03255	1.46743	0.833728	0.480522	0.350148	0.700151	12.7068	1.7311	1.68063	0.654702	0.463344	0.564973	5.87846	12.9808	0.741044	2.02463	0.55178	11.2138	0.000811904	0.00234477	1.40368	0.55178	5.61933	0.0177634	0.0374825	2.44029	0.55178	15.4383	8.52436e-05	0.000286553	3.6635	0.55178	34.1639	5.06598e-09	2.88667e-08	0.0715078	0.55178	0.0144339	0.904371
AT5G58910	laccase 16	0.224073	0.104217	0.204282	0	0.133882	0.105134	0.0997988	0.133684	0.15158	0.129069	0.366858	0.219402	0.288313	0.125053	0.224048	0.202499	0.480862	0.0420156	0.190955	0.190789	0.0513612	0.123324	0.304917	0.0741044	-0.969244	-2.11766	1.61051	0.20442	0.289073	1.03487	-2.11766	2.59017	0.107529	0.172552	0.0514767	-2.11766	0.00605741	0.937964	0.95331	0.426975	-2.11766	0.410923	0.521502	0.604157	-0.405915	-2.11766	0.430916	0.51154
AT4G28940	Phosphorylase superfamily protein	0.224073	0.442923	0.758763	0.465165	0.758666	0.473103	0.623742	0.133684	0.454739	0.387208	0.779572	0.570445	0.528575	0.42518	0.532115	1.67061	1.3945	0.798297	0.627423	0.490599	0.642015	0.369973	0.827633	0.555783	0.494013	-0.575036	1.15023	0.283501	0.375942	0.559361	-0.575036	1.50424	0.22002	0.312231	1.51447	-0.575036	13.9623	0.000186512	0.000582896	0.250538	-0.575036	0.345872	0.556459	0.636868	0.0256994	-0.575036	0.00323703	0.954629
AT5G63590	flavonol synthase 3	1.12036	0.990064	1.45916	1.30246	0.84792	1.47188	1.29738	0.775366	0.909478	1.46279	1.23814	1.14089	0.840914	0.625264	0.952205	1.72124	2.06771	1.17644	1.25485	0.626877	0.513612	0.657729	1.87306	1.03746	0.163981	0.209381	0.246453	0.619584	0.700927	0.520616	0.209381	2.49771	0.114012	0.181117	1.18274	0.209381	12.9492	0.000320059	0.000950901	0.844132	0.209381	5.1016	0.0239038	0.043123	-0.187538	0.209381	0.352236	0.55285
AT4G16620	nodulin MtN21 /EamA-like transporter family protein	0.423249	0.521086	0.612847	0.837297	0.267764	0.473103	0.299396	0.267368	0.363791	0.516277	1.51329	0.482685	0.336366	0.400169	0.476103	0.911244	0.817465	0.630235	0.436468	0.327066	0.43657	0.452189	0.522716	0.518731	0.081108	-0.864192	0.0429908	0.835743	0.879891	1.18222	-0.864192	8.13091	0.00435168	0.0108933	1.09953	-0.864192	9.47751	0.00208007	0.00515296	0.576842	-0.864192	2.30692	0.128799	0.188328	-0.677673	-0.864192	3.40494	0.0650016
AT5G41030	TCP family transcription factor	0.224073	0.104217	0.145916	0.093033	0.133882	0	0.124748	0.133684	0.121264	0.172092	0.366858	0.175522	0.168183	0.250106	0.308066	0.354373	0.192345	0.420156	0.245513	0.272555	0.179764	0.328865	0.304917	0.222313	-0.827034	-1.87798	1.4474	0.228946	0.316513	1.03622	-1.87798	3.66778	0.055474	0.0988862	0.585418	-1.87798	1.72869	0.188578	0.26475	0.547397	-1.87798	1.47705	0.224237	0.301031	-0.263547	-1.87798	0.254654	0.613817
AT5G10210	CONTAINS InterPro DOMAIN/s: C2 calcium-dependent membrane targeting (InterPro:IPR000008); BEST Arabidopsis thaliana protein match is: unknown protein (TAIR:AT5G65030.1); Has 1807 Blast hits to 1807 proteins in 277 species: Archae - 0; Bacteria - 0; Metazoa - 736; Fungi - 347; Plants - 385; Viruses - 0; Other Eukaryotes - 339 (source: NCBI BLink).	0.0497939	0.0260543	0.0583664	0.13955	0.223137	0.105134	0	0	0	0.0430231	0.229286	0.263282	0	0.0250106	0	0.202499	0.577034	0.588219	0.0545585	0.136278	0.0513612	0.657729	0.435596	0.555783	1.88342	-2.10874	5.94124	0.0147906	0.030837	5.57843	-2.10874	22.7537	1.84152e-06	9.66775e-06	5.31584	-2.10874	45.5828	1.46318e-11	1.31496e-10	2.98112	-2.10874	30.65	3.0902e-08	1.58665e-07	-3.46085	-2.10874	6.40154	0.0114022
AT5G25260	SPFH/Band 7/PHB domain-containing membrane-associated protein family	0.199176	0.36476	0.233466	1.1164	0.803293	0.735938	0.673642	1.89831	0.636635	0.645347	1.23814	0.570445	1.27338	0.550233	3.41674	4.1006	2.93326	3.69738	1.66404	0.163533	0.43657	0.986594	0.958312	1.14862	1.85984	0.258488	11.8681	0.000571041	0.00170633	-0.00600279	0.258488	0.0001372	0.990654	0.993821	1.61143	0.258488	9.86179	0.00168746	0.00427366	1.48273	0.258488	6.93661	0.00844488	0.0170992	1.82502	0.258488	11.4723	0.000706422
AT2G35770	serine carboxypeptidase-like 28	0.199176	0.0781629	0.204282	0.13955	0.133882	0.105134	0.124748	0.160421	0.181896	0.344185	0.550286	0.438804	0.192209	0.300127	0.196042	0.202499	0.673207	0.588219	0.38191	0.218044	0.128403	0.20554	0.217798	0.296418	-0.176226	-1.66261	0.0764978	0.782101	0.837426	1.65811	-1.66261	11.7398	0.00061177	0.00191223	1.27313	-1.66261	8.13943	0.00433129	0.00991966	0.305395	-1.66261	0.36911	0.54349	0.625196	0.00912579	-1.66261	0.000291638	0.986375
AT1G27730	salt tolerance zinc finger	9.36126	18.1338	5.34053	433.766	465.598	449.185	16.4418	6.49704	6.36635	486.893	395.656	410.545	16.8663	11.755	20.5844	505.335	442.585	416.711	9.13855	24.2574	11.094	448.407	414.601	437.216	5.75906	8.05461	245.029	3.14912e-55	2.0671e-53	6.00638	8.05461	289.805	5.48229e-65	4.53157e-63	4.949	8.05461	284.728	7.00317e-64	6.33629e-62	5.46772	8.05461	257.405	6.31218e-58	4.1706e-56	-0.234502	8.05461	0.590411	0.44226
AT5G21080	Uncharacterized protein	0	0	0	0.13955	0.17851	0.315402	0	0	0	0.301162	0.137572	0.263282	0	0	0.028006	0.101249	0.240431	0.294109	0	0	0	0.123324	0.348477	0.111157	5.72781	-2.69987	25.3027	4.90017e-07	2.59354e-06	5.97601	-2.69987	28.7073	8.4184e-08	5.47933e-07	4.23021	-2.69987	20.8023	5.09209e-06	2.14558e-05	5.70733	-2.69987	24.2832	8.31621e-07	3.49382e-06	0	-2.69987	0	1
AT3G12955	SAUR-like auxin-responsive protein family	0.224073	0.130272	0.0875496	0.232583	0.0446274	0.157701	0.0249497	0.133684	0.0909478	0.129069	0	0.263282	0.0480522	0.175074	0.0840181	0.151874	0.288517	0.168063	0.0818378	0.109022	0.102722	0.164432	0.174239	0.0370522	0.0847716	-2.40005	0.0156901	0.900318	0.928278	0.836173	-2.40005	1.23305	0.266815	0.365121	1.09828	-2.40005	2.77075	0.0960009	0.149988	0.564077	-2.40005	0.617441	0.432	0.519061	-0.779766	-2.40005	1.40757	0.23546
AT2G46670	CCT motif family protein	0.024897	0.0521086	0.233466	0.093033	0.17851	0.052567	0	0.267368	0.121264	0	0.0917144	0.394924	0.0720784	0.125053	0.196042	0.253123	0.480862	0.294109	0	0.054511	0.333848	0.246648	0.696954	0.407574	0.508546	-2.05754	0.260924	0.609486	0.69192	0.0475377	-2.05754	0.00235949	0.961258	0.973963	1.52096	-2.05754	3.27185	0.0704783	0.115148	2.85364	-2.05754	8.67492	0.00322619	0.00720254	0.590795	-2.05754	0.402974	0.525558
AT5G01050	Laccase/Diphenol oxidase family protein	0.0497939	0.104217	0.0583664	0.325616	0.0892548	0.157701	0.0249497	0.0534735	0.0606319	0.215116	0.275143	0.263282	0.120131	0.0750317	0	0.455622	0.288517	0.420156	0.0272793	0	0.0513612	0.20554	0.304917	0.296418	1.51541	-2.228	5.38053	0.0203627	0.0406566	2.52322	-2.228	14.6802	0.000127376	0.000462739	2.52726	-2.228	20.9571	4.69683e-06	1.99199e-05	3.40597	-2.228	24	9.63345e-07	4.00865e-06	-0.546457	-2.228	0.496582	0.481006
AT4G13235	embryo sac development arrest 21	0.199176	0.130272	0.321015	0.325616	0.401647	0.105134	0.149698	0.160421	0.212212	0.5593	0.0917144	0.438804	0.0720784	0.225095	0.252054	0.658121	0.336603	0.462172	0.327351	0.136278	0.128403	0.575513	0.304917	0.222313	0.537841	-1.57409	0.86957	0.351074	0.446931	1.28568	-1.57409	5.08948	0.0240714	0.0486612	1.54939	-1.57409	8.15544	0.00429322	0.00984253	1.14844	-1.57409	4.37207	0.0365327	0.0627214	-0.246714	-1.57409	0.189902	0.662998
AT5G12030	heat shock protein 17.6A	0.522836	0.0521086	0	0	1.07106	0	0.0249497	0.0267368	0.0606319	0.0860462	0	0.0438804	0.0961045	0.175074	0.14003	0.556871	0.0480862	0.0840313	0.0272793	0.0272555	0.0770418	0.328865	2.22154	0	-0.137748	-2.16333	0.0087088	0.925649	0.947875	0.371535	-2.16333	0.0635457	0.800977	0.85625	0.872546	-2.16333	0.463147	0.496157	0.583711	4.02181	-2.16333	7.87407	0.00501486	0.0106965	-1.73307	-2.16333	1.55891	0.211824
AT5G53710	unknown protein; FUNCTIONS IN: molecular_function unknown; INVOLVED IN: biological_process unknown; LOCATED IN: endomembrane system; EXPRESSED IN: 8 plant structures; EXPRESSED DURING: 4 anthesis, C globular stage, petal differentiation and expansion stage; Has 30201 Blast hits to 17322 proteins in 780 species: Archae - 12; Bacteria - 1396; Metazoa - 17338; Fungi - 3422; Plants - 5037; Viruses - …	0.24897	0.130272	0.0583664	0.13955	0.0446274	0.052567	0.124748	0.267368	0.394107	0.172092	0.137572	0.0438804	0.816888	0.575243	0.784169	0.404997	0.961724	1.05039	0.163676	0.163533	0.205445	1.56211	1.91662	0.555783	-0.731383	-0.96711	0.909855	0.340153	0.435512	-0.938261	-0.96711	2.08515	0.148737	0.226294	0.30965	-0.96711	0.491029	0.483469	0.571569	3.20676	-0.96711	41.7031	1.06242e-10	7.38908e-10	0.829998	-0.96711	2.20688	0.137397
AT2G14060	S-adenosyl-L-methionine-dependent methyltransferases superfamily protein	0.149382	0.0781629	0.0583664	0	0	0.157701	0.0249497	0.160421	0.0909478	0.0860462	0.0458572	0.0438804	0.264287	0.150063	0.112024	0.0506247	0.144259	0.0420156	0.136396	0.136278	0.128403	0.164432	0.0435596	0.148209	-2.01527	-2.57463	2.90654	0.0882207	0.143019	-0.43462	-2.57463	0.267175	0.605233	0.695822	-1.00852	-2.57463	2.01006	0.156259	0.226288	0.118963	-2.57463	0.032902	0.856062	0.890787	-0.0366766	-2.57463	0.00310892	0.955535
AT2G45360	Protein of unknown function (DUF1442)	0.0995879	0.260543	0.0875496	0.511682	0.0892548	0.210268	0.124748	0.0802103	0.0606319	0.129069	0.550286	0.175522	0.144157	0.275116	0.252054	0.708745	0.673207	0.840313	0.327351	0.272555	0.205445	0.945486	0.217798	0.259365	0.861702	-1.57919	1.74182	0.186908	0.26839	1.50823	-1.57919	4.70015	0.03016	0.059027	1.86623	-1.57919	13.396	0.000252168	0.000766502	0.635924	-1.57919	1.23259	0.266904	0.349389	-0.610936	-1.57919	0.833741	0.361193
AT1G17345	SAUR-like auxin-responsive protein family	0.348558	0.234489	0.262649	0.13955	0.133882	0.210268	0.174648	0.133684	0.181896	0.215116	0.137572	0	0.192209	0.200085	0.224048	0.303748	0.240431	0.168063	0.300072	0.136278	0.128403	0.287757	0.0871193	0.0741044	-0.670208	-1.98844	1.59506	0.206605	0.291587	-0.206185	-1.98844	0.109989	0.740157	0.808285	0.333152	-1.98844	0.431637	0.511187	0.596959	-0.228991	-1.98844	0.143301	0.705021	0.76708	-0.722867	-1.98844	2.55918	0.109656
AT4G01830	P-glycoprotein 5	0.0746909	0.104217	0.0875496	0.093033	0.0892548	0.052567	0.0997988	0.0534735	0.212212	0.301162	0.137572	0.0438804	0.144157	0.0500212	0.14003	0.253123	0.192345	0.168063	0.190955	0.163533	0.154084	0	0.0435596	0	-0.0125484	-2.47789	0.000249406	0.9874	0.991101	0.521125	-2.47789	0.617537	0.431964	0.535415	0.989252	-2.47789	2.68904	0.101041	0.156574	-3.08232	-2.47789	9.82285	0.00172357	0.00407625	0.413374	-2.47789	0.423879	0.515008
AT1G70170	matrix metalloproteinase	0.024897	0.0521086	0.145916	0.13955	0.0892548	0.052567	0.0498994	0.106947	0.121264	0.215116	0.596144	0.219402	0	0.200085	0.14003	0.303748	0.336603	0.378141	0.0818378	0.0272555	0.0513612	0.328865	0.130679	0.148209	0.585861	-2.21653	0.484856	0.486231	0.580058	1.93058	-2.21653	8.90885	0.00283792	0.00747574	1.58695	-2.21653	6.63469	0.0100011	0.0209975	2.10337	-2.21653	8.32636	0.00390738	0.00854477	0.441619	-2.21653	0.344161	0.557437
AT5G38900	Thioredoxin superfamily protein	1.07057	1.22455	0.583664	1.76763	1.96361	0.578237	1.34728	2.40631	1.72801	1.97906	3.16415	0.789847	1.99417	1.85078	5.01308	6.7837	5.67417	5.20994	2.01867	0.844921	1.25835	1.97319	1.65527	2.03787	0.789932	1.16231	3.63085	0.0567177	0.0984557	0.293078	1.16231	0.517212	0.472034	0.573961	1.40441	1.16231	12.0949	0.000505596	0.00144202	0.744097	1.16231	3.5439	0.0597647	0.0967001	0.97165	1.16231	6.07987	0.0136731
AT1G06020	pfkB-like carbohydrate kinase family protein	0.149382	0.260543	0.0875496	0.186066	0	0.105134	0.149698	0.294104	0.121264	0	0.183429	0.0877608	0.168183	0.325137	0.364078	0.455622	0.240431	0.294109	0.136396	0.163533	0.308167	0.246648	0.217798	0.370522	-0.642663	-1.88994	0.835843	0.360588	0.456718	-0.943658	-1.88994	1.81667	0.17771	0.261808	0.355948	-1.88994	0.496013	0.481257	0.569457	0.719602	-1.88994	1.84634	0.174209	0.243386	0.225484	-1.88994	0.173976	0.676602
AT4G01110	unknown protein; BEST Arabidopsis thaliana protein match is: unknown protein (TAIR:AT1G01453.1); Has 273 Blast hits to 272 proteins in 18 species: Archae - 0; Bacteria - 0; Metazoa - 0; Fungi - 0; Plants - 273; Viruses - 0; Other Eukaryotes - 0 (source: NCBI BLink).	0.423249	0.208434	0.233466	0.186066	0.0892548	0.578237	0.249497	0.347578	0.121264	0.645347	0.0917144	0.175522	0.384418	0.275116	0.224048	0.455622	0.528948	0.336125	0.272793	0.109022	0.154084	0.287757	0.304917	0.0741044	-0.294721	-1.62967	0.219979	0.639056	0.717741	-0.00235411	-1.62967	1.43626e-05	0.996976	0.998318	0.703848	-1.62967	1.79941	0.179784	0.254378	0.545847	-1.62967	0.809088	0.36839	0.455914	-0.197627	-1.62967	0.141035	0.707254
AT3G47380	Plant invertase/pectin methylesterase inhibitor superfamily protein	2.29052	2.47516	3.76463	1.81414	2.54376	1.57701	2.71952	3.3421	3.75918	2.62441	2.01772	2.36954	2.93119	3.15133	4.621	7.84682	5.33757	5.04188	3.60086	4.82422	4.905	6.70062	10.1494	4.261	-0.337754	1.94356	1.49789	0.220997	0.307747	-0.316871	1.94356	1.42934	0.231872	0.326078	0.905992	1.94356	12.8946	0.000329533	0.000976541	0.869393	1.94356	11.1619	0.00083494	0.00209921	0.286437	1.94356	1.24576	0.264363
AT3G50300	HXXXD-type acyl-transferase family protein	0.423249	0.495032	0.496115	0.372132	0.312392	0.630804	0.498994	0.213894	0.242528	0.731393	0.458572	0.394924	0.456496	0.42518	0.392084	1.01249	0.721293	0.630235	0.436468	0.190789	0.282487	0.575513	0.566275	0.185261	0.022487	-0.95646	0.00293587	0.956789	0.96963	0.956407	-0.95646	4.98118	0.0256245	0.0512542	1.01942	-0.95646	7.41263	0.00647675	0.0142317	0.838304	-0.95646	3.77717	0.0519563	0.0854985	-0.566586	-0.95646	1.96468	0.161013
AT5G26690	Heavy metal transport/detoxification superfamily protein	0.273867	0.18238	0.204282	0.372132	0.223137	0.315402	0.224547	0.213894	0.303159	0.172092	0.596144	0.0877608	0.216235	0.150063	0.560121	0.860619	0.721293	0.504188	0.218234	0.136278	0.205445	0.411081	0.479156	0.148209	0.590026	-1.47373	1.252	0.263171	0.354222	-0.128448	-1.47373	0.0461542	0.829896	0.878765	1.58572	-1.47373	11.185	0.000824599	0.00224189	1.11261	-1.47373	4.67969	0.0305212	0.053462	0.206656	-1.47373	0.176068	0.674774
AT4G17490	ethylene responsive element binding factor 6	3.56027	7.65997	2.42221	171.553	154.857	172.42	5.58873	2.86083	2.75875	178.503	130.831	146.868	6.51108	3.75159	7.44961	146.356	155.174	157.054	2.86432	5.56012	3.36416	133.437	133.51	143.54	5.71224	6.49413	370.652	1.3498e-82	1.55817e-80	5.72454	6.49413	419.661	2.89283e-93	4.33622e-91	4.77951	6.49413	364.042	3.71024e-81	5.13958e-79	5.53213	6.49413	417.007	1.09388e-92	1.5473e-90	-0.0665679	6.49413	0.0637267	0.8007
AT1G62760	Plant invertase/pectin methylesterase inhibitor superfamily protein	0.473043	0.495032	0.379382	0.232583	0.223137	0.262835	0.349296	0.213894	0.545687	0.301162	0.412715	0.263282	0.43247	0.87537	0.336072	1.41749	0.336603	0.462172	0.709261	0.327066	0.41089	0.493297	0.348477	0.370522	-0.759561	-1.06956	2.13019	0.144423	0.216321	-0.00884319	-1.06956	0.000309577	0.985962	0.990895	0.23446	-1.06956	0.226651	0.634018	0.708596	0.0149577	-1.06956	0.00105528	0.974085	0.981365	-0.239017	-1.06956	0.291197	0.589454
ATCG01040	Cytochrome C assembly protein	0.273867	0.156326	0.0291832	9.76847	7.40815	7.09654	0.174648	0.0802103	0.0909478	8.26044	7.33715	8.99548	0.144157	0.0500212	0.0840181	7.5937	7.16484	8.15103	0.109117	0.0272555	0.128403	7.31724	6.5775	6.37298	5.69866	1.92136	490.302	1.22464e-108	2.32057e-106	6.23602	1.92136	587.428	9.08701e-130	2.3104e-127	6.43258	1.92136	582.754	9.44124e-129	2.7091e-126	6.44563	1.92136	561.328	4.32182e-124	9.86455e-122	-0.439225	1.92136	0.683971	0.408223
AT3G55970	jasmonate-regulated gene 21	0.373455	2.44911	1.13815	3.86087	4.77513	2.05011	1.22253	0.775366	1.5158	2.7965	1.23814	1.93074	0.912993	0.775328	3.52876	19.288	5.52991	5.16792	2.59153	0.844921	2.13149	8.71491	19.2534	2.66776	1.77581	1.7303	7.62602	0.00575321	0.013434	0.925951	1.7303	2.33968	0.126115	0.196903	2.76911	1.7303	15.8607	6.818e-05	0.000233777	2.5242	1.7303	15.9701	6.43493e-05	0.000198544	0.0858776	1.7303	0.0188482	0.890803
AT5G51310	2-oxoglutarate (2OG) and Fe(II)-dependent oxygenase superfamily protein	0.57263	1.12034	0.72958	0.186066	0.357019	0.473103	0.349296	0.427788	0.576003	0.430231	0.504429	0.219402	0.672731	0.675286	0.616133	0.404997	0.673207	0.588219	0.654702	0.490599	0.282487	0.164432	0.261358	0.222313	-1.07409	-0.862979	6.7749	0.00924484	0.0204192	-0.0535457	-0.862979	0.0162259	0.898639	0.928692	-0.0833687	-0.862979	0.049516	0.823908	0.866758	-0.859359	-0.862979	3.51835	0.0606929	0.0980045	-0.753784	-0.862979	4.57644	0.0324145
AT1G29920	chlorophyll A/B-binding protein 2	881.328	1133.1	1672.49	8093.55	8749.6	8844.29	2056.85	2632.74	2513.13	10659.1	10926.5	10402.3	2636.7	2854.33	3072.71	10655.9	10859.5	9901.87	3954.27	4214.9	4580.34	14105.9	13720.8	12870.3	3.03068	12.8587	461.353	2.44094e-102	4.12006e-100	2.30956	12.8587	434.322	1.86269e-96	3.06673e-94	2.02737	12.8587	350.761	2.8931e-78	3.7981e-76	1.94113	12.8587	323.506	2.49597e-72	2.34271e-70	1.10997	12.8587	75.2833	4.07802e-18
AT4G22212	Arabidopsis defensin-like protein	0.722012	1.09428	0.846313	1.81414	1.16031	0.630804	0.723541	0.561472	0.757899	0.860462	0.596144	1.05313	0.696758	0.725307	0.644139	2.32873	1.77919	1.42853	0.681982	0.327066	0.513612	0.945486	1.65527	0.592835	0.568927	-0.0402226	2.68291	0.10143	0.16113	0.461043	-0.0402226	1.63676	0.200771	0.289178	1.55815	-0.0402226	22.1762	2.48737e-06	1.10193e-05	1.18025	-0.0402226	9.91804	0.00163667	0.00389089	-0.326383	-0.0402226	0.937845	0.332833
AT4G37290	unknown protein; FUNCTIONS IN: molecular_function unknown; INVOLVED IN: response to karrikin; LOCATED IN: endomembrane system; EXPRESSED IN: cotyledon, hypocotyl, leaf; EXPRESSED DURING: LP.04 four leaves visible; BEST Arabidopsis thaliana protein match is: unknown protein (TAIR:AT2G23270.1); Has 30201 Blast hits to 17322 proteins in 780 species: Archae - 12; Bacteria - 1396; Metazoa - 17338; Fun…	0.0497939	0.0260543	0.0875496	2.55841	2.81153	2.62835	0.249497	0.0267368	0.0303159	5.42091	2.38457	3.24715	0.120131	0.125053	0.028006	2.17686	2.40431	1.8907	0.136396	0.218044	0.0770418	3.65862	2.52646	2.74186	5.68168	0.475663	169.404	9.9836e-39	4.204e-37	5.89484	0.475663	148.385	3.90739e-34	1.50641e-32	4.61045	0.475663	130.538	3.12505e-30	1.0324e-28	4.60867	0.475663	157.928	3.20824e-36	1.14054e-34	0.166982	0.475663	0.0384613	0.84452
AT3G27170	chloride channel B	3.68475	3.88209	5.07788	16.839	15.575	16.4009	5.68853	6.95156	6.54824	21.4685	21.5529	22.9933	7.13576	7.55319	11.5945	38.171	29.8615	40.251	12.3848	15.3994	16.7181	56.5647	50.3114	43.7216	2.12175	4.3426	203.055	4.50046e-46	2.34795e-44	1.94736	4.3426	198.082	5.4752e-45	2.94839e-43	2.33377	4.3426	247.32	9.97158e-56	7.50147e-54	2.01033	4.3426	229.483	7.72922e-52	4.34872e-50	0.683585	4.3426	20.6798	5.42845e-06
AT2G13570	nuclear factor Y, subunit B7	0.448146	0.286597	0.408565	0.093033	0.17851	0.052567	0.474044	0.187157	0.303159	0.0430231	0	0.0877608	0.120131	0.0500212	0.476103	0	0.0961724	0.126047	0.300072	0.490599	0.359529	0.164432	0.0435596	0	-1.5994	-1.88708	6.19763	0.0127921	0.0271495	-2.6135	-1.88708	11.4882	0.000700383	0.00215567	-0.612101	-1.88708	0.560842	0.453921	0.543223	-2.52045	-1.88708	11.0965	0.000864924	0.00216809	-0.17037	-1.88708	0.121163	0.727776
AT1G29860	WRKY DNA-binding protein 71	0.298764	0.312652	0.145916	0.325616	0.312392	0.52567	0.424145	0.401052	0.636635	0.731393	1.284	0.965369	1.12923	0.87537	2.04444	2.83498	3.02943	1.76466	0.654702	0.436088	0.616335	0.698837	1.04543	1.03746	0.721241	-0.0842471	2.38727	0.122327	0.1887	1.19202	-0.0842471	10.8532	0.000986274	0.00293225	1.20331	-0.0842471	14.5858	0.000133921	0.000432953	0.966234	-0.0842471	7.52831	0.00607367	0.0127066	0.963362	-0.0842471	5.59865	0.0179743
AT3G47980	Integral membrane HPP family protein	0.697115	0.833738	0.437748	0.93033	0.401647	0.578237	0.623742	0.347578	0.454739	0.301162	0.137572	0.745967	0.552601	0.275116	0.616133	0.658121	1.20215	0.882328	0.436468	0.572366	0.154084	0.246648	0.479156	0.815148	0.0897817	-0.717607	0.0362456	0.849009	0.890111	-0.349385	-0.717607	0.410342	0.521796	0.621047	1.07627	-0.717607	5.35308	0.0206857	0.0397906	0.64133	-0.717607	1.65136	0.198774	0.27214	-0.404614	-0.717607	0.783668	0.376022
AT2G47360	unknown protein; BEST Arabidopsis thaliana protein match is: unknown protein (TAIR:AT1G02570.1); Has 58 Blast hits to 55 proteins in 6 species: Archae - 0; Bacteria - 0; Metazoa - 0; Fungi - 0; Plants - 58; Viruses - 0; Other Eukaryotes - 0 (source: NCBI BLink).	0.473043	0.208434	0.204282	0.232583	0.17851	0.367969	0.0748491	0.106947	0.0606319	0.0860462	0.137572	0.175522	0.0240261	0.125053	0.196042	0.202499	0	0.336125	0.0545585	0.054511	0.102722	0.246648	0.130679	0.0370522	-0.0619769	-2.1851	0.0112834	0.915405	0.939878	0.837307	-2.1851	1.20256	0.272811	0.371318	0.923308	-2.1851	1.7818	0.181928	0.25688	1.15422	-2.1851	2.29552	0.129748	0.189495	-1.75816	-2.1851	7.78653	0.00526371
AT3G29300	unknown protein; FUNCTIONS IN: molecular_function unknown; INVOLVED IN: biological_process unknown; LOCATED IN: endomembrane system; EXPRESSED IN: 12 plant structures; EXPRESSED DURING: 6 growth stages; Has 451 Blast hits to 349 proteins in 91 species: Archae - 0; Bacteria - 85; Metazoa - 81; Fungi - 88; Plants - 18; Viruses - 1; Other Eukaryotes - 178 (source: NCBI BLink).	0.298764	0.130272	0.116733	0.093033	0.0892548	0.052567	0.0249497	0.0802103	0.121264	0.0430231	0	0.175522	0.120131	0.275116	0.196042	0.151874	0.240431	0.126047	0.0545585	0.0272555	0.0770418	0	0.130679	0	-1.03165	-2.53044	1.99949	0.157352	0.232447	-0.117626	-2.53044	0.016141	0.898903	0.928917	-0.0468291	-2.53044	0.00589208	0.938815	0.954062	-1.17486	-2.53044	0.854928	0.355162	0.442186	-1.2308	-2.53044	3.70384	0.0542874
AT1G09155	phloem protein 2-B15	0.199176	0.104217	0.145916	0.325616	0.267764	0	0.0498994	0.0534735	0.242528	0.258139	0.0917144	0.263282	0.168183	0.0750317	0.0560121	0.303748	0.38469	0.210078	0.436468	0.136278	0.154084	0.246648	0.217798	0.296418	0.669302	-2.00428	1.1049	0.293193	0.386321	1.37724	-2.00428	3.75147	0.0527612	0.0947187	1.65383	-2.00428	7.07638	0.00781068	0.0168495	0.52019	-2.00428	0.792957	0.373208	0.460684	-0.716935	-2.00428	1.07935	0.298842
AT4G04500	cysteine-rich RLK (RECEPTOR-like protein kinase) 37	0.348558	0.338706	0.145916	0.0465165	0.624783	0.315402	0.79839	3.47578	0.848846	0.860462	1.05472	0.482685	1.32144	1.00042	2.96864	2.83498	2.98134	2.43691	2.67337	0.54511	0.898821	0.534405	0.696954	0.778096	0.340965	0.173364	0.291779	0.589083	0.673554	-0.371925	0.173364	0.47059	0.492716	0.593291	0.911499	0.173364	3.37465	0.0662068	0.109146	-0.326072	0.173364	0.35971	0.548668	0.629645	2.09149	0.173364	13.8802	0.000194837
AT2G18370	Bifunctional inhibitor/lipid-transfer protein/seed storage 2S albumin superfamily protein	0.946085	2.00618	2.13037	1.67459	2.94541	1.99754	2.34527	1.04273	1.63706	2.36627	2.43043	2.19402	1.72988	1.75074	1.4003	4.75872	4.76053	2.26884	2.31874	1.39003	1.43811	2.0143	3.17985	1.85261	0.47801	1.14632	2.02456	0.154774	0.229228	0.666735	1.14632	3.9924	0.0457058	0.0837405	1.46184	1.14632	20.0409	7.58014e-06	3.10217e-05	0.713081	1.14632	4.80451	0.0283853	0.0501538	-0.042542	1.14632	0.0161011	0.899027
AT5G24155	FAD/NAD(P)-binding oxidoreductase family protein	1.56851	1.27666	1.78018	0.325616	0.84792	1.31417	0.923139	1.22989	1.15201	1.1186	0.779572	0.789847	2.04222	1.82577	1.8484	1.67061	1.20215	1.8907	1.36396	1.60807	0.770418	3.37086	3.22341	1.48209	-0.720412	0.640282	4.18534	0.0407751	0.0742124	-0.126358	0.640282	0.14695	0.701467	0.777079	-0.110619	0.640282	0.139904	0.708376	0.772709	1.41379	0.640282	22.0387	2.67215e-06	1.03856e-05	-0.426092	0.640282	2.08592	0.148663
AT5G14130	Peroxidase superfamily protein	0.124485	0.208434	0.350198	0.232583	0.223137	0.157701	0.224547	0.133684	0.242528	0.473254	0.550286	0.351043	0.144157	0.350148	0.476103	0.809995	0.480862	0.504188	0.327351	0.299811	0.128403	0.369973	0.653394	0.33347	0.0276205	-1.35122	0.00247666	0.960309	0.972033	1.34214	-1.35122	7.68711	0.00556166	0.013531	1.00995	-1.35122	5.29586	0.0213761	0.0409618	1.08955	-1.35122	5.55163	0.0184635	0.0344247	-0.105094	-1.35122	0.0441801	0.833519
AT1G80745	Transcription factor TFIIIC, tau55-related protein	0.323661	0.260543	0.437748	0.325616	0.267764	0.262835	0.498994	0.454525	0.485055	0.344185	0.275143	0.526565	0.31234	0.275116	0.420091	0.961869	0.577034	0.252094	0.436468	0.190789	0.333848	0.657729	0.435596	0.370522	-0.0924217	-1.13711	0.0401807	0.841128	0.883901	-0.161367	-1.13711	0.158919	0.690154	0.767747	0.889362	-1.13711	4.41968	0.0355268	0.0637989	0.859686	-1.13711	4.56386	0.0326535	0.0567761	0.558178	-1.13711	2.24649	0.133917
AT4G23280	cysteine-rich RLK (RECEPTOR-like protein kinase) 20	0.373455	0.260543	0.321015	0.511682	0.357019	0.630804	0.249497	0.641682	0.363791	0.989532	0.733715	0.307163	0.576627	0.525222	1.68036	1.97436	2.59665	1.17644	0.545585	0.654132	0.693376	0.739945	0.740514	0.926305	0.778067	-0.350408	2.69752	0.100505	0.159848	0.911047	-0.350408	4.23218	0.0396645	0.0742983	1.56801	-0.350408	14.485	0.000141282	0.000453612	0.612972	-0.350408	2.27414	0.131548	0.191602	0.424948	-0.350408	0.890128	0.345443
AT5G22545	unknown protein; BEST Arabidopsis thaliana protein match is: unknown protein (TAIR:AT5G22530.1); Has 30201 Blast hits to 17322 proteins in 780 species: Archae - 12; Bacteria - 1396; Metazoa - 17338; Fungi - 3422; Plants - 5037; Viruses - 0; Other Eukaryotes - 2996 (source: NCBI BLink).	0.024897	0	0	0.465165	0.669411	0.683371	0.0498994	0	0.121264	1.1186	0.275143	0.614326	0.0240261	0	0.028006	1.16437	0.817465	0.714266	0.0818378	0	0.0256806	0.86327	0.958312	0.407574	5.67196	-1.34631	48.8453	2.76967e-12	2.82824e-11	3.66015	-1.34631	30.6908	3.02592e-08	2.10814e-07	5.53602	-1.34631	61.1188	5.37335e-15	6.90526e-14	4.5167	-1.34631	47.2188	6.34892e-12	5.0385e-11	2.10798	-1.34631	3.39666	0.0653287
AT4G18150	Kinase-related protein of unknown function (DUF1296)	0.0995879	0.104217	0.0875496	0.093033	0.133882	0.105134	0.0997988	0.160421	0.181896	0.172092	0.137572	0.219402	0.0480522	0.100042	0.196042	0.253123	0.192345	0.294109	0.109117	0.054511	0.0256806	0.0822162	0.130679	0.111157	0.324413	-2.38113	0.218596	0.640112	0.718766	0.437946	-2.38113	0.603102	0.437397	0.540749	1.30302	-2.38113	5.55887	0.0183873	0.035871	1.00673	-2.38113	1.90218	0.167835	0.235793	0.609199	-2.38113	1.17597	0.278178
AT2G40435	BEST Arabidopsis thaliana protein match is: transcription regulators (TAIR:AT3G56220.1); Has 289 Blast hits to 289 proteins in 30 species: Archae - 0; Bacteria - 0; Metazoa - 0; Fungi - 0; Plants - 289; Viruses - 0; Other Eukaryotes - 0 (source: NCBI BLink).	0.522836	0.703466	0.671214	0.93033	0.714038	0.367969	0.79839	0.534735	0.697267	0.301162	0.687858	0.745967	0.576627	0.775328	0.476103	1.26562	1.25024	1.38652	0.545585	0.490599	0.41089	0.904378	1.21967	0.555783	0.254717	-0.36108	0.552841	0.457159	0.551999	-0.051673	-0.36108	0.0220744	0.881889	0.917178	1.23195	-0.36108	16.3307	5.3196e-05	0.000185825	1.13728	-0.36108	11.8226	0.000585147	0.00151596	0.161079	-0.36108	0.270781	0.602809
AT1G68390	Core-2/I-branching beta-1,6-N-acetylglucosaminyltransferase family protein	0.24897	0.156326	0.0583664	0.093033	0.133882	0	0.124748	0.133684	0.121264	0.0430231	0.137572	0	0.0720784	0.200085	0.364078	0.202499	0.240431	0.168063	0.300072	0.109022	0.154084	0.123324	0.217798	0.0370522	-0.818181	-2.25887	1.10325	0.293553	0.386744	-0.954075	-2.25887	1.23811	0.265836	0.364005	0.154374	-2.25887	0.0592704	0.807653	0.853278	-0.337767	-2.25887	0.247659	0.618729	0.691932	-0.246269	-2.25887	0.151901	0.696725
ATCG00530	CemA-like proton extrusion protein-related	0.497939	0.468978	0.466931	25.5376	23.4294	15.0342	0.424145	0.347578	0.333475	19.1883	16.9213	23.3444	0.576627	0.475201	0.728157	17.3643	13.1756	20.7977	0.35463	0.572366	0.513612	17.7176	12.5016	13.9316	5.66391	3.1472	538.186	4.67807e-119	1.06777e-116	5.88627	3.1472	551.703	5.36328e-122	1.19697e-119	5.01447	3.1472	456.265	3.12421e-101	6.33867e-99	5.18401	3.1472	459.706	5.56981e-102	9.40128e-100	-0.306885	3.1472	0.823649	0.364115
AT2G07687	Cytochrome c oxidase, subunit III	0.0497939	0.0260543	0	1.3955	1.33882	1.47188	0	0.0534735	0.0909478	1.24767	2.247	1.09701	0.0480522	0	0.0560121	1.36687	1.58684	1.09241	0.0545585	0	0.0513612	1.06881	1.00187	2.00082	5.65274	-0.557832	101.076	8.85244e-24	2.08209e-22	5.03075	-0.557832	92.1405	8.07373e-22	1.86187e-20	5.27782	-0.557832	95.968	1.16758e-22	2.6e-21	5.2929	-0.557832	94.8964	2.00619e-22	3.72769e-21	0.743412	-0.557832	0.609802	0.434862
AT5G38030	MATE efflux family protein	1.59341	1.35482	1.75099	1.20943	1.51733	1.36674	1.64668	0.802103	1.3339	2.15116	1.65086	1.49193	1.27338	1.37558	1.00822	2.12624	2.54857	1.63861	2.07322	1.14473	1.00154	1.0277	1.69883	1.03746	-0.0462069	0.61165	0.0258332	0.872308	0.908184	0.605024	0.61165	4.48401	0.0342134	0.0655111	0.924932	0.61165	11.0863	0.00086969	0.00235236	0.231423	0.61165	0.586327	0.443843	0.53072	-0.207062	0.61165	0.566156	0.451791
ATCG00600	PETG	0.0497939	0	0.0291832	1.72111	1.33882	1.10391	0.0748491	0.0534735	0	0.989532	0.458572	1.53581	0.0240261	0.0500212	0	1.06312	1.29833	1.09241	0.0272793	0.0272555	0.128403	1.35657	1.39391	0.629887	5.63883	-0.72421	88.3875	5.38099e-21	1.07975e-19	4.51972	-0.72421	60.9376	5.89122e-15	8.58093e-14	5.41753	-0.72421	79.2534	5.46333e-19	9.7979e-18	4.46632	-0.72421	64.5626	9.35126e-16	1.05345e-14	0.727981	-0.72421	0.573893	0.448716
AT3G25855	Copper transport protein family	0.522836	0.130272	0.321015	0.651231	0.446274	0.367969	0.374245	0.213894	0.15158	0.860462	0.642001	0.614326	0.336366	0.250106	0.224048	1.11374	0.865552	0.462172	0.245513	0.218044	0.231125	0.411081	0.522716	0.370522	0.732026	-1.05114	2.67251	0.102095	0.161994	1.63762	-1.05114	15.1003	0.000101949	0.000378094	1.70108	-1.05114	17.2144	3.33896e-05	0.00012108	1.15232	-1.05114	6.41802	0.0112968	0.0222045	-0.30823	-1.05114	0.465714	0.494965
AT1G03840	C2H2 and C2HC zinc fingers superfamily protein	0.273867	0.312652	0.0583664	0.186066	0.0892548	0.420536	0.174648	0.106947	0.272843	0.129069	0.0917144	0.131641	0.0961045	0.275116	0.0560121	0.202499	0.38469	0.168063	0.163676	0.054511	0.205445	0.0822162	0.217798	0.0741044	0.128537	-2.09018	0.038239	0.844964	0.886866	-0.45972	-2.09018	0.406322	0.523842	0.622856	1.0973	-2.09018	2.55507	0.109941	0.168262	0.0503853	-2.09018	0.00477161	0.944928	0.958577	-0.208059	-2.09018	0.11825	0.73094
AT5G63160	BTB and TAZ domain protein 1	13.0211	11.6202	11.2064	10.0941	12.2279	11.3545	11.9759	18.5018	14.3394	10.8418	12.84	14.6122	11.2683	9.02882	10.8103	12.2512	11.7811	15.6718	42.6648	76.2064	21.6488	72.8024	36.8514	18.1926	0.0600753	4.11089	0.054474	0.815453	0.863608	-0.0621316	4.11089	0.0589961	0.80809	0.861671	0.502026	4.11089	3.80854	0.0509918	0.0871826	0.0408003	4.11089	0.0166838	0.897227	0.922062	0.377122	4.11089	2.19734	0.138249
AT3G48290	cytochrome P450, family 71, subfamily A, polypeptide 24	0.921188	0.911901	0.787947	0.744264	0.446274	0.52567	0.673642	0.641682	0.424423	0.516277	0.229286	0.570445	0.576627	0.500212	0.532115	0.860619	0.721293	0.504188	0.600144	0.626877	0.205445	0.164432	0.261358	0.296418	-0.465759	-0.685995	1.97005	0.160442	0.236264	-0.242799	-0.685995	0.443683	0.50535	0.605311	0.502255	-0.685995	2.18822	0.13907	0.205379	-0.816997	-0.685995	3.68653	0.0548536	0.0897734	-0.519715	-0.685995	3.12374	0.0771594
AT4G28330	unknown protein; BEST Arabidopsis thaliana protein match is: unknown protein (TAIR:AT4G28340.1); Has 48 Blast hits to 48 proteins in 10 species: Archae - 0; Bacteria - 0; Metazoa - 0; Fungi - 0; Plants - 48; Viruses - 0; Other Eukaryotes - 0 (source: NCBI BLink).	1.6681	0.729521	1.51753	1.02336	0.892548	0.735938	0.82334	1.016	1.27327	0.774416	0.596144	1.22865	0.912993	0.87537	1.31628	1.16437	1.63493	1.13442	0.982053	0.708643	0.642015	0.739945	0.871193	0.592835	-0.471063	0.0743779	2.23026	0.135331	0.20509	-0.0890857	0.0743779	0.0795353	0.777928	0.837737	0.495743	0.0743779	2.77485	0.0957555	0.149688	0.176977	0.0743779	0.289368	0.590626	0.667829	-0.344781	0.0743779	1.45046	0.228455
AT2G46830	circadian clock associated 1	128.643	143.273	322.27	369.667	366.168	369.546	219.782	374.101	386.316	451.829	454.307	439.989	381.895	457.694	552.139	424.994	415.176	464.525	409.653	517.255	616.283	392.664	397.699	402.053	1.44434	8.65823	63.4648	1.6326e-15	2.21721e-14	0.539205	8.65823	10.3863	0.00126953	0.00366798	0.0592604	8.65823	0.139936	0.708345	0.772709	-0.121318	8.65823	0.571517	0.449657	0.535853	1.26288	8.65823	46.6505	8.48455e-12
AT2G45760	BON association protein 2	0.0746909	0.0521086	0.116733	5.30288	2.54376	3.62712	0.0997988	0.454525	0.0606319	2.88255	2.38457	4.34416	0.168183	0.175074	0.112024	2.58186	2.50048	1.80667	0.245513	0	0	2.46648	2.52646	3.29764	5.62302	0.671281	171.386	3.6855e-39	1.5784e-37	4.76436	0.671281	111.99	3.59182e-26	1.01756e-24	4.01361	0.671281	102.982	3.38258e-24	8.16618e-23	7.6048	0.671281	139.905	2.79211e-32	8.47165e-31	0.701277	0.671281	1.06794	0.301412
AT2G40180	phosphatase 2C5	0.0497939	0.18238	0.204282	0.186066	0.17851	0.105134	0.174648	0.401052	0.212212	0.258139	0	0	0.192209	0.0750317	0.14003	0.354373	0.336603	0.210078	0.272793	0.163533	0.487932	0.493297	0.522716	0.296418	0.283763	-1.78738	0.188511	0.664159	0.739361	-3.15557	-1.78738	10.0368	0.0015344	0.0043445	1.24844	-1.78738	4.65274	0.0310039	0.0566338	0.763914	-1.78738	2.49672	0.114084	0.169651	0.909118	-1.78738	2.83167	0.092422
AT2G25440	receptor like protein 20	0.547733	0.573195	0.350198	0.186066	0.401647	0.262835	0.873239	0.989261	0.606319	0.172092	0.963001	0.658206	0.840914	0.825349	2.01643	2.07561	0.673207	1.00838	0.791099	0.490599	0.667696	0.287757	0.566275	0.444626	-0.633046	-0.436467	1.51232	0.218785	0.305238	-0.215817	-0.436467	0.229416	0.631957	0.718608	0.170297	-0.436467	0.146521	0.701883	0.767599	-0.320973	-0.436467	0.483501	0.486841	0.571685	0.795859	-0.436467	3.49891	0.0614094
AT1G07135	glycine-rich protein	6.99605	17.4564	2.97669	274.959	317.569	267.093	16.841	5.85535	4.09265	274.272	217.042	242.922	13.5027	9.55404	13.751	233.278	234.276	238.817	7.06533	16.7621	8.85981	224.203	197.107	212.42	5.5291	7.20309	163.779	1.69021e-37	6.73603e-36	5.52316	7.20309	194.309	3.64647e-44	1.94279e-42	4.41414	7.20309	184.59	4.82184e-42	2.52217e-40	4.73863	7.20309	171.433	3.59909e-39	1.40645e-37	-0.148545	7.20309	0.172268	0.678104
AT1G52830	indole-3-acetic acid 6	0.298764	0.677412	0.554481	0.93033	0.624783	0.841071	0.224547	0.401052	0.303159	0.602324	0.596144	1.22865	0.192209	0.400169	0.308066	0.809995	1.44259	0.630235	0.163676	0.272555	0.231125	0.328865	0.435596	0.33347	0.785481	-0.848692	4.00685	0.0453159	0.0812939	1.49587	-0.848692	12.6446	0.000376654	0.00123207	1.74587	-0.848692	17.6087	2.71351e-05	0.000100264	0.963379	-0.848692	4.0115	0.0451909	0.0755791	-0.660031	-0.848692	2.57374	0.108651
ATCG00690	photosystem II reaction center protein T	0.124485	0.156326	0.0583664	8.7451	3.88258	4.31049	0	0.160421	0.0909478	4.77557	5.82386	5.92386	0.0240261	0.150063	0.168036	5.56871	4.23159	6.34436	0.136396	0.0817665	0.102722	5.0974	4.05105	3.63111	5.48509	1.28022	222.315	2.82758e-50	1.66066e-48	6.04929	1.28022	247.652	8.43911e-56	5.80507e-54	5.62569	1.28022	243.254	7.67665e-55	5.60703e-53	5.52788	1.28022	233.246	1.16806e-52	6.82023e-51	-0.301058	1.28022	0.226127	0.634411
AT5G39420	CDC2C	0.398352	0.390815	0.496115	1.48853	0.446274	0.315402	0.299396	0.401052	0.333475	0.430231	0.412715	0.570445	0.336366	0.275116	0.476103	0.607496	0.913638	1.09241	0.35463	0.054511	0.256806	0.164432	0.522716	0.222313	0.465164	-1.03389	0.989703	0.319815	0.414921	0.610611	-1.03389	1.86216	0.172375	0.255301	1.4242	-1.03389	12.2003	0.000477823	0.00136893	0.483153	-1.03389	0.830942	0.362	0.449085	-0.250249	-1.03389	0.353619	0.552072
AT4G15236	ABC-2 and Plant PDR ABC-type transporter family protein	0.672218	1.06823	0.81713	0.558198	0.580156	0.367969	0.399195	0.82884	0.576003	1.16162	0.871287	0.789847	0.74481	0.87537	1.09224	1.06312	0.913638	1.13442	0.681982	0.817665	0.564973	0.698837	0.522716	0.666939	-0.598984	-0.273274	3.23118	0.0722487	0.121114	0.832525	-0.273274	7.28765	0.00694303	0.0164824	0.358289	-0.273274	1.59167	0.207088	0.286216	0.146306	-0.273274	0.213409	0.644109	0.714217	-0.468219	-0.273274	2.6341	0.104591
AT2G07732	Ribulose bisphosphate carboxylase large chain, catalytic domain	0	0	0	0.279099	0.0892548	0.157701	0	0	0	0.0860462	0.0917144	0.219402	0.0240261	0	0	0.151874	0.288517	0.294109	0	0	0	0.164432	0.217798	0.296418	5.48172	-2.75127	22.4512	2.15556e-06	1.03383e-05	5.16551	-2.75127	17.6484	2.65741e-05	0.000112089	4.42901	-2.75127	25.4185	4.61462e-07	2.29315e-06	6.03051	-2.75127	31.7399	1.76263e-08	9.35134e-08	0	-2.75127	0	1
AT5G49780	Leucine-rich repeat protein kinase family protein	0.323661	0.156326	0.466931	0.604715	0.357019	0.420536	0.0997988	0.160421	0.272843	0.301162	0.458572	0.394924	0.144157	0.0750317	0.28006	0.253123	0.38469	0.756281	0.136396	0.354322	0.102722	0.246648	0.435596	0.148209	0.698321	-1.50008	1.87332	0.171095	0.249193	1.28406	-1.50008	5.31076	0.0211942	0.0436308	1.6535	-1.50008	9.23861	0.00236964	0.0057805	0.873704	-1.50008	2.16711	0.140991	0.203255	-0.771001	-1.50008	2.06908	0.150313
AT5G59190	subtilase family protein	0.298764	0.442923	0.321015	0.13955	0.223137	0.157701	0.299396	0.374315	0.303159	0.172092	0.366858	0.0877608	0.360392	0.225095	0.336072	0.303748	0.336603	0.252094	0.190955	0.2453	0.462251	0.164432	0.0435596	0.185261	-0.860296	-1.60545	2.93139	0.0868725	0.141118	-0.57539	-1.60545	1.31787	0.250975	0.347349	0.0937241	-1.60545	0.0431579	0.835428	0.875348	-0.826026	-1.60545	2.37859	0.123008	0.181073	-0.0645298	-1.60545	0.0283401	0.866312
AT3G44540	fatty acid reductase 4	0.771806	0.833738	0.846313	0.837297	0.446274	1.20904	0.77344	0.534735	0.848846	0.5593	0.82543	0.482685	0.792862	0.625264	0.644139	1.16437	1.92345	1.00838	0.73654	0.599621	0.590654	0.86327	1.08899	0.518731	0.115563	-0.243155	0.116323	0.733058	0.798319	-0.0458963	-0.243155	0.0176989	0.894164	0.925735	1.06843	-0.243155	11.5046	0.000694237	0.00191439	0.606125	-0.243155	3.40778	0.0648896	0.103863	-0.128472	-0.243155	0.178236	0.672893
AT3G18200	nodulin MtN21 /EamA-like transporter family protein	0.647321	0.599249	0.291832	0.13955	0.357019	0.52567	0.948088	0.507999	0.788214	0.301162	0.82543	0.526565	0.576627	0.650275	0.224048	0.506247	0.961724	0.420156	0.518306	1.00845	0.539293	0.20554	0.392037	0.33347	-0.46103	-0.732633	0.816072	0.366331	0.462484	-0.287676	-0.732633	0.389688	0.532464	0.630531	0.489719	-0.732633	1.08158	0.298345	0.387141	-0.880279	-0.732633	3.1896	0.0741081	0.116611	0.593148	-0.732633	1.82997	0.176131
AT1G13530	Protein of unknown function (DUF1262)	0.199176	0.104217	0.0583664	1.02336	0.535529	0.420536	0.199598	0.401052	0.424423	1.20465	0.82543	1.22865	0.672731	0.375159	0.672145	1.61999	2.16388	1.8907	0.300072	0.218044	0.539293	2.75424	2.4829	4.52037	2.49182	0.0320513	26.1893	3.09528e-07	1.68808e-06	1.84057	0.0320513	23.2543	1.41932e-06	7.60634e-06	1.86855	0.0320513	30.5876	3.19131e-08	1.88753e-07	3.44078	0.0320513	91.3668	1.19361e-21	2.13299e-20	1.4763	0.0320513	8.971	0.00274299
AT5G18240	myb-related protein 1	0.124485	0.156326	0.145916	0.093033	0.0446274	0.052567	0.0249497	0.133684	0.0606319	0.129069	0.0917144	0.219402	0.288313	0.150063	0.0840181	0.202499	0.192345	0.0840313	0.300072	0	0.154084	0.0822162	0.0435596	0.259365	-0.972078	-2.36266	1.29089	0.255883	0.346439	1.1378	-2.36266	2.07722	0.149512	0.227249	-0.0218332	-2.36266	0.00101276	0.974613	0.980667	-0.0297729	-2.36266	0.00150909	0.969012	0.97748	-0.875621	-2.36266	1.42715	0.23223
AT2G05070	photosystem II light harvesting complex gene 2.2	237.691	275.863	494.626	1594.4	1795.18	1689.92	475.716	757.399	784.061	2375.09	2238.93	2238.69	631.551	680.688	839.901	2313.29	2224.32	2347.88	869.663	908.562	1317.57	2659.57	2620.33	2833.27	2.72549	10.6433	233.181	1.20662e-52	7.45727e-51	1.85843	10.6433	133.866	5.84555e-31	1.98e-29	1.83051	10.6433	146.813	8.62068e-34	3.32351e-32	1.7379	10.6433	117.033	2.82376e-27	6.85001e-26	1.37149	10.6433	63.7247	1.4308e-15
AT1G71015	unknown protein; BEST Arabidopsis thaliana protein match is: unknown protein (TAIR:AT2G01340.1); Has 85 Blast hits to 85 proteins in 12 species: Archae - 0; Bacteria - 0; Metazoa - 0; Fungi - 0; Plants - 85; Viruses - 0; Other Eukaryotes - 0 (source: NCBI BLink).	0.647321	0.964009	0.671214	0.418649	0.580156	0.473103	0.648692	0.855577	0.848846	1.37674	1.00886	0.526565	1.05715	0.900381	0.616133	1.41749	0.961724	0.882328	0.872936	1.00845	0.84746	0.945486	0.609835	0.703992	-0.481414	-0.170054	1.80554	0.179044	0.258911	0.533351	-0.170054	2.79667	0.0944601	0.154798	0.466809	-0.170054	2.36141	0.12437	0.186871	-0.00299014	-0.170054	9.0651e-05	0.992403	0.994896	0.0905891	-0.170054	0.0919733	0.761683
AT5G52760	Copper transport protein family	0.547733	1.17244	0.758763	31.3056	33.0243	28.7541	1.09779	2.37957	0.97011	33.515	27.4226	34.0512	1.27338	1.30055	4.70501	44.8535	39.7673	33.2344	3.51902	0.953943	0.975863	32.5165	28.5316	30.0493	5.45387	4.23494	359.405	3.79467e-80	4.23443e-78	4.82466	4.23494	279.652	8.94312e-63	7.01686e-61	4.83568	4.23494	266.353	7.07506e-60	5.97099e-58	4.98408	4.23494	271.043	6.72502e-61	4.82424e-59	0.731238	4.23494	5.57009	0.0182698
AT4G35655	RPM1-interacting protein 4 (RIN4) family protein	0	0	0	0.13955	0.312392	0.052567	0.0249497	0.0267368	0	0.0860462	0.0917144	0.175522	0	0.0250106	0	0.556871	0.38469	0.168063	0.0272793	0.054511	0.0513612	0.246648	0.261358	0.259365	5.42908	-2.55124	20.7583	5.21039e-06	2.35605e-05	2.60963	-2.55124	7.47797	0.00624584	0.0150082	4.9714	-2.55124	34.8458	3.56882e-09	2.40306e-08	2.67745	-2.55124	14.9547	0.000110124	0.000326199	2.39106	-2.55124	2.84208	0.0918256
AT5G33210	SHI-related sequence 8	0.273867	0.312652	0.321015	0.325616	0.267764	0.105134	0.224547	0.213894	0.272843	0.344185	0.229286	0.438804	0.360392	0.200085	0.224048	0.303748	0.577034	0.336125	0.163676	0.354322	0.333848	0.328865	0.261358	0.222313	-0.193092	-1.50692	0.170618	0.679563	0.752548	0.677027	-1.50692	2.34222	0.12591	0.196613	0.754686	-1.50692	3.2724	0.0704546	0.115128	0.184675	-1.50692	0.176329	0.674547	0.741312	-0.29339	-1.50692	0.527245	0.467767
ATCG01050	NADH-Ubiquinone/plastoquinone (complex I) protein	1.29464	1.56326	1.66344	63.1229	63.5048	48.1513	1.74648	0.775366	0.666951	53.6498	51.1308	68.7167	1.44157	1.75074	2.63257	59.3827	48.2785	63.9478	0.654702	1.00845	0.975863	52.2484	39.7264	44.3885	5.41927	4.86699	820.453	1.92872e-180	7.9062e-178	6.24452	4.86699	735.671	5.23809e-162	1.814e-159	5.12852	4.86699	670.391	8.21407e-148	2.70472e-145	5.95025	4.86699	881.769	9.01648e-194	4.11602e-191	-0.766277	4.86699	9.17055	0.00245941
AT1G05575	unknown protein; FUNCTIONS IN: molecular_function unknown; INVOLVED IN: anaerobic respiration; LOCATED IN: endomembrane system; EXPRESSED IN: 17 plant structures; EXPRESSED DURING: 9 growth stages; BEST Arabidopsis thaliana protein match is: unknown protein (TAIR:AT2G31945.1); Has 63 Blast hits to 63 proteins in 10 species: Archae - 0; Bacteria - 0; Metazoa - 0; Fungi - 0; Plants - 63; Viruses - …	1.89217	2.24067	1.13815	65.0766	80.731	63.4483	2.32032	1.55073	1.09137	70.2137	50.9932	66.7421	1.6578	2.00085	3.19269	47.6884	45.5376	40.1249	1.14573	1.77161	2.46534	66.2251	43.2983	40.6463	5.40416	4.92321	430.134	1.51925e-95	2.24379e-93	5.49675	4.92321	405.091	4.29339e-90	5.94738e-88	4.53187	4.92321	310.32	1.85975e-69	1.99759e-67	4.97634	4.92321	343.425	1.14568e-76	1.17409e-74	-0.175765	4.92321	0.442514	0.505912
AT1G49450	Transducin/WD40 repeat-like superfamily protein	1.14526	1.04217	2.68486	1.1164	1.38345	0.946205	1.24748	1.84484	2.06148	1.80697	1.32986	1.49193	2.47469	2.67613	3.2487	3.18935	3.60646	3.94947	1.03661	1.17199	3.13303	4.43967	4.5302	2.40839	-0.0463771	1.17354	0.0179165	0.893519	0.923951	0.0178559	1.17354	0.00332758	0.953999	0.968749	0.509182	1.17354	3.20572	0.073381	0.119163	1.77167	1.17354	29.0969	6.88473e-08	3.37284e-07	0.428961	1.17354	1.77924	0.182242
AT1G60130	Mannose-binding lectin superfamily protein	0.199176	0.312652	0	0.232583	0.17851	0.157701	0.174648	0.106947	0.121264	0.473254	0.366858	0.526565	0.264287	0.400169	0.364078	0.556871	0.769379	0.588219	0.436468	0.163533	0.487932	0.493297	0.304917	0.111157	0.0950352	-1.3789	0.0248481	0.874746	0.910229	1.88202	-1.3789	13.0188	0.000308379	0.00102961	1.03951	-1.3789	5.69178	0.0170446	0.0335974	-0.0604468	-1.3789	0.0152442	0.901737	0.925607	-0.470004	-1.3789	0.683631	0.408339
AT3G47200	Plant protein of unknown function (DUF247)	0.124485	0.104217	0.145916	0.186066	0.0446274	0.052567	0.149698	0.0267368	0.121264	0.215116	0.137572	0.307163	0.0961045	0.200085	0.112024	0.354373	0.0961724	0.168063	0.0818378	0.0272555	0.179764	0.123324	0.348477	0	-0.23286	-2.33891	0.0880811	0.766631	0.824908	1.27315	-2.33891	3.43777	0.0637216	0.111219	0.709766	-2.33891	1.12719	0.288375	0.376001	0.551082	-2.33891	0.470209	0.492891	0.577382	-0.251455	-2.33891	0.1334	0.714933
AT3G02380	CONSTANS-like 2	75.8362	95.6975	170.722	258.957	296.058	278.237	161.549	245.898	242.952	364.793	381.303	334.325	236.729	287.021	303.978	279.144	302.751	299.445	262.017	328.701	435.903	323.356	320.425	318.649	1.6478	8.15622	79.6614	4.44406e-19	7.7688e-18	0.856491	8.15622	28.3618	1.00629e-07	6.46797e-07	0.242021	8.15622	2.46388	0.116491	0.176845	0.21073	8.15622	1.65612	0.198129	0.271368	1.23879	8.15622	45.1926	1.78575e-11
AT4G16240	unknown protein; Has 17010 Blast hits to 4557 proteins in 509 species: Archae - 32; Bacteria - 2889; Metazoa - 6537; Fungi - 648; Plants - 4769; Viruses - 447; Other Eukaryotes - 1688 (source: NCBI BLink).	0.448146	0.260543	0.145916	0.279099	0.401647	0	0.274447	0.213894	0.394107	0.731393	0.229286	0.482685	0.408444	0.250106	0.924199	0.75937	1.49067	0.630235	0.245513	0.381577	0.231125	0.369973	0.304917	0.33347	-0.0443366	-1.0937	0.00545679	0.941114	0.957901	0.880674	-1.0937	2.71986	0.099107	0.161122	1.19523	-1.0937	5.56567	0.018316	0.0357457	0.495447	-1.0937	0.806922	0.369032	0.456467	0.0804856	-1.0937	0.0228228	0.879919
AT4G10500	2-oxoglutarate (2OG) and Fe(II)-dependent oxygenase superfamily protein	0.373455	0.36476	0.204282	0.744264	0.803293	0.630804	1.17264	1.92505	0.97011	0.645347	1.51329	0.351043	1.39352	0.525222	2.66057	2.27811	1.58684	0.924344	0.627423	0.490599	0.744738	0.781053	0.871193	1.07451	1.33708	-0.00565198	7.45468	0.00632716	0.0145893	-0.819823	-0.00565198	3.00811	0.0828487	0.138583	0.329672	-0.00565198	0.544326	0.460645	0.550058	0.815198	-0.00565198	3.33182	0.0679515	0.108058	2.14031	-0.00565198	21.9196	2.84316e-06
AT2G27300	NTM1-like 8	0.348558	0.156326	0.291832	0.232583	0.133882	0.315402	0.0997988	0.0802103	0.15158	0.301162	0.275143	0.394924	0.144157	0.225095	0.112024	0.253123	0.192345	0.336125	0.109117	0.163533	0.0770418	0.123324	0.261358	0.185261	-0.103321	-1.9225	0.0446992	0.832558	0.877408	1.69964	-1.9225	10.6546	0.00109797	0.00321814	0.835215	-1.9225	2.71235	0.0995742	0.154587	0.944508	-1.9225	2.74826	0.0973601	0.148028	-1.1976	-1.9225	5.95979	0.0146358
AT5G59590	UDP-glucosyl transferase 76E2	0.174279	0.0781629	0.350198	0.465165	0.490901	0.367969	0.199598	0.320841	0.333475	0.387208	0.229286	0.438804	0.168183	0.125053	0.364078	1.61999	1.00981	0.714266	0.218234	0.463344	0.385209	1.39767	2.65714	0.8522	1.39524	-0.791426	6.32541	0.011902	0.025492	0.4783	-0.791426	0.82331	0.364214	0.467809	2.51364	-0.791426	26.6295	2.46448e-07	1.27911e-06	2.29956	-0.791426	25.1992	5.17029e-07	2.23961e-06	0.663791	-0.791426	1.47747	0.224171
AT1G70260	nodulin MtN21 /EamA-like transporter family protein	0.995879	1.58931	1.51753	9.11723	8.74697	17.1368	2.29537	2.08547	2.33433	15.3162	13.2986	13.1202	3.82015	2.90123	2.57656	19.0349	20.0519	29.7891	3.32807	6.65034	4.62251	15.2511	14.1569	8.89253	3.04443	3.09952	127.425	1.49951e-29	4.5156e-28	2.79776	3.09952	124.433	6.77258e-29	2.1389e-27	3.01318	3.09952	147.243	6.94297e-34	2.69742e-32	1.76198	3.09952	48.5588	3.20538e-12	2.61508e-11	0.767696	3.09952	8.46627	0.00361792
AT4G27530	unknown protein; BEST Arabidopsis thaliana protein match is: unknown protein (TAIR:AT5G53895.1); Has 14 Blast hits to 14 proteins in 3 species: Archae - 0; Bacteria - 0; Metazoa - 0; Fungi - 0; Plants - 14; Viruses - 0; Other Eukaryotes - 0 (source: NCBI BLink).	0.0995879	0.0781629	0.116733	0.279099	0.401647	0.157701	0.0249497	0.106947	0	0.172092	0.275143	0.219402	0.0720784	0.0250106	0.0560121	0.404997	0.288517	0.210078	0.0272793	0.0817665	0.0770418	0.123324	0.348477	0.148209	1.64897	-2.26261	8.20818	0.00417019	0.010104	2.6418	-2.26261	12.4696	0.000413635	0.00134373	2.58443	-2.26261	16.6722	4.44263e-05	0.000157269	1.88366	-2.26261	8.30373	0.00395636	0.00863965	-1.27839	-2.26261	2.50961	0.113154
AT4G01360	unknown protein; BEST Arabidopsis thaliana protein match is: Protein of unknown function (DUF793) (TAIR:AT1G01550.2); Has 99 Blast hits to 99 proteins in 25 species: Archae - 0; Bacteria - 10; Metazoa - 0; Fungi - 0; Plants - 89; Viruses - 0; Other Eukaryotes - 0 (source: NCBI BLink).	0.348558	1.30272	0.204282	2.60492	6.15858	2.62835	0.424145	1.22989	1.06106	4.4744	2.43043	2.76447	0.504549	1.97584	2.66057	22.3255	14.6663	4.45366	1.41852	0.272555	1.36107	3.90527	2.52646	3.26059	3.29699	1.79433	22.8362	1.76415e-06	8.54468e-06	2.00277	1.79433	11.6182	0.000653106	0.00202662	3.17554	1.79433	27.1486	1.88398e-07	9.97145e-07	1.90168	1.79433	10.4016	0.00125909	0.00306138	1.12731	1.79433	2.99875	0.0833286
AT2G23348	unknown protein; FUNCTIONS IN: molecular_function unknown; INVOLVED IN: biological_process unknown; LOCATED IN: endomembrane system; Has 3 Blast hits to 3 proteins in 2 species: Archae - 0; Bacteria - 0; Metazoa - 0; Fungi - 0; Plants - 3; Viruses - 0; Other Eukaryotes - 0 (source: NCBI BLink).	0.946085	0.729521	0.81713	0.372132	1.16031	0.262835	0.873239	1.20315	0.757899	0.774416	0.412715	0.482685	1.08118	1.67571	2.7726	1.21499	1.63493	2.05877	0.73654	0.926687	1.15563	0.534405	0.522716	0.592835	-0.763945	0.0237699	3.06137	0.0801741	0.132085	-0.592049	0.0237699	2.50445	0.113525	0.180473	0.106651	0.0237699	0.106203	0.74451	0.802351	-0.501787	0.0237699	1.84564	0.174291	0.24345	0.244002	0.0237699	0.540982	0.462026
AT2G14800	unknown protein; BEST Arabidopsis thaliana protein match is: unknown protein (TAIR:AT3G44713.1); Has 41 Blast hits to 38 proteins in 14 species: Archae - 0; Bacteria - 0; Metazoa - 7; Fungi - 2; Plants - 16; Viruses - 0; Other Eukaryotes - 16 (source: NCBI BLink).	0.871394	0.781629	0.963046	0.837297	0.669411	0.52567	0.598793	0.74863	0.454739	0.645347	0.550286	0.394924	0.456496	0.700296	0.560121	0.961869	0.865552	0.756281	0.600144	0.463344	0.667696	0.616621	0.261358	0.703992	-0.201921	-0.486089	0.467452	0.494162	0.588011	-0.0256862	-0.486089	0.006195	0.937265	0.956357	0.727491	-0.486089	5.96913	0.0145585	0.0292101	0.222502	-0.486089	0.467357	0.494206	0.578811	-0.462133	-0.486089	3.03811	0.0813304
AT5G62430	cycling DOF factor 1	19.7433	24.2305	56.0901	32.9337	40.8787	35.6404	49.6499	73.5796	69.7873	48.5731	43.0599	41.9058	65.8796	74.6816	77.5487	43.2335	46.9802	49.9146	75.509	79.1227	95.9171	51.714	52.925	45.9818	0.701182	5.77062	16.5285	4.79253e-05	0.000180843	-0.396192	5.77062	6.97809	0.00825135	0.0191891	-0.487414	5.77062	11.0623	0.000881031	0.00238111	-0.467731	5.77062	10.2638	0.00135668	0.00327909	1.45654	5.77062	66.9104	2.84134e-16
AT1G32900	UDP-Glycosyltransferase superfamily protein	39.3621	41.5045	71.207	156.668	165.746	166.532	67.5388	82.5899	88.8257	245.533	240.521	231.118	97.0175	120.501	165.348	240.67	247.211	294.572	128.131	140.72	195.25	302.555	282.005	259.217	2.0305	7.48118	147.103	7.45162e-34	2.58057e-32	1.75106	7.48118	137.498	9.38437e-32	3.26115e-30	1.24506	7.48118	60.8124	6.27817e-15	8.01674e-14	1.19928	7.48118	59.7706	1.06584e-14	1.09004e-13	0.904984	7.48118	31.7003	1.79891e-08
AT5G63350	unknown protein; BEST Arabidopsis thaliana protein match is: unknown protein (TAIR:AT3G48510.1); Has 103 Blast hits to 102 proteins in 13 species: Archae - 0; Bacteria - 0; Metazoa - 2; Fungi - 0; Plants - 101; Viruses - 0; Other Eukaryotes - 0 (source: NCBI BLink).	0.597527	0.547141	1.42998	0.13955	0.267764	0.262835	0.424145	0.882313	1.21264	0.946508	0.642001	0.307163	0.504549	0.675286	0.448097	0.607496	0.528948	0.504188	0.272793	0.299811	1.07859	0.698837	0.871193	0.666939	-1.60044	-0.603257	8.47436	0.00360188	0.00888461	-0.226081	-0.603257	0.244216	0.621178	0.709685	0.152314	-0.603257	0.101081	0.750536	0.807138	1.14847	-0.603257	5.11764	0.0236838	0.0427838	0.190218	-0.603257	0.179257	0.672013
AT5G16230	Plant stearoyl-acyl-carrier-protein desaturase family protein	0.373455	0.312652	0.350198	0.13955	0.267764	0.420536	0.249497	0.240631	0.0303159	0.301162	0.183429	0.263282	0.336366	0.325137	0.336072	0.556871	0.625121	0.336125	0.327351	0.163533	0.179764	0.20554	0.130679	0.185261	-0.200554	-1.52597	0.202485	0.652722	0.729622	0.501834	-1.52597	0.988982	0.319991	0.422832	0.727726	-1.52597	3.55891	0.0592265	0.0993008	-0.0796334	-1.52597	0.0241259	0.876565	0.906626	-0.741437	-1.52597	3.05512	0.0804829
AT3G10320	Glycosyltransferase family 61 protein	0.398352	0.312652	0.233466	0.558198	0.892548	0.52567	0.573843	1.524	0.909478	0.817439	1.19229	0.394924	1.24936	1.30055	1.59634	2.48061	0.961724	0.67225	0.872936	0.463344	1.07859	0.822162	0.696954	0.518731	1.20323	-0.17264	6.58441	0.0102876	0.0223996	-0.0911094	-0.17264	0.0464648	0.829333	0.878308	-0.232743	-0.17264	0.29655	0.586053	0.665882	0.0170069	-0.17264	0.00161404	0.967954	0.976657	1.6472	-0.17264	14.0828	0.000174939
AT2G35658	unknown protein; FUNCTIONS IN: molecular_function unknown; INVOLVED IN: biological_process unknown; LOCATED IN: cellular_component unknown; BEST Arabidopsis thaliana protein match is: unknown protein (TAIR:AT4G16840.1); Has 30201 Blast hits to 17322 proteins in 780 species: Archae - 12; Bacteria - 1396; Metazoa - 17338; Fungi - 3422; Plants - 5037; Viruses - 0; Other Eukaryotes - 2996 (source: NC…	0.0497939	0.468978	0.262649	10.9314	9.59489	8.93638	0.174648	0.240631	0.212212	9.93834	9.35487	8.77608	0.144157	0.275116	0.28006	9.26431	11.2522	7.64685	0.300072	0.190789	0.179764	8.6327	8.79905	8.81842	5.38042	2.24191	415.961	1.84756e-92	2.61338e-90	5.62485	2.24191	570.117	5.29531e-126	1.23676e-123	5.46498	2.24191	550.906	7.99543e-122	2.03286e-119	5.5362	2.24191	570.46	4.45846e-126	1.05356e-123	-0.240006	2.24191	0.275187	0.599873
AT4G15990	unknown protein; BEST Arabidopsis thaliana protein match is: unknown protein (TAIR:AT4G16024.1); Has 14 Blast hits to 14 proteins in 2 species: Archae - 0; Bacteria - 0; Metazoa - 0; Fungi - 0; Plants - 14; Viruses - 0; Other Eukaryotes - 0 (source: NCBI BLink).	1.51872	0.885847	0.933863	2.27931	1.38345	1.94498	0.77344	0.74863	0.485055	1.89302	1.32986	0.745967	0.648705	0.475201	0.504109	1.61999	2.16388	1.42853	1.41852	0.926687	0.719057	7.72832	6.62106	3.22354	0.887486	0.825363	6.94472	0.00840671	0.0187423	1.14638	0.825363	9.88613	0.00166529	0.00466643	1.81402	0.825363	25.3999	4.65934e-07	2.31194e-06	2.84648	0.825363	73.0343	1.27416e-17	1.69264e-16	-0.664204	0.825363	3.62185	0.0570254
AT4G33550	Bifunctional inhibitor/lipid-transfer protein/seed storage 2S albumin superfamily protein	0.124485	0.156326	0.0875496	0.372132	0.0892548	0.052567	0.224547	0.0534735	0.121264	0.301162	0.412715	0.307163	0.240261	0.250106	0.14003	0.404997	0.192345	0.252094	0.0272793	0.054511	0.128403	0.534405	0.566275	0.259365	0.254733	-1.86312	0.127286	0.721263	0.788333	1.47543	-1.86312	7.34448	0.0067269	0.016028	0.542079	-1.86312	1.06811	0.301372	0.390213	2.85003	-1.86312	25.4491	4.54203e-07	1.97984e-06	0.16566	-1.86312	0.0785368	0.77929
AT4G03450	Ankyrin repeat family protein	0.323661	0.286597	0.262649	0.744264	1.16031	0.946205	0.698591	1.44379	0.576003	2.02209	1.65086	1.53581	0.408444	1.12548	1.98843	2.07561	1.20215	1.09241	1.17301	0.899432	0.873141	1.23324	1.65527	2.00082	1.83984	0.225142	18.3989	1.79157e-05	7.3771e-05	1.2407	0.225142	10.6069	0.00112666	0.00329548	0.491439	0.225142	1.54748	0.213508	0.293513	0.998378	0.225142	7.78468	0.00526913	0.0111901	1.53704	0.225142	13.0672	0.000300514
AT4G23150	cysteine-rich RLK (RECEPTOR-like protein kinase) 7	0.622424	0.36476	0.466931	0.790781	1.42808	0.315402	1.29738	2.6202	0.81853	1.03255	1.88015	0.745967	1.20131	0.925391	4.20091	3.54373	2.26005	2.73102	1.60948	1.03571	1.12995	1.06881	1.21967	1.48209	0.842578	0.459011	2.98556	0.0840104	0.137458	-0.0817671	0.459011	0.0334927	0.85479	0.897085	1.16771	0.459011	6.69449	0.00967111	0.0203834	0.267885	0.459011	0.399842	0.527171	0.610022	1.5901	0.459011	12.2877	0.000455947
AT1G18290	unknown protein; FUNCTIONS IN: molecular_function unknown; INVOLVED IN: N-terminal protein myristoylation; LOCATED IN: chloroplast; EXPRESSED IN: root; Has 94 Blast hits to 94 proteins in 12 species: Archae - 0; Bacteria - 0; Metazoa - 0; Fungi - 0; Plants - 94; Viruses - 0; Other Eukaryotes - 0 (source: NCBI BLink).	0.224073	0.18238	0.175099	0.0465165	0.223137	0.105134	0.274447	0.187157	0.212212	0.129069	0.0917144	0.263282	0.240261	0.225095	0.196042	0.556871	0.336603	0.504188	0.327351	0.218044	0.128403	0.20554	0.174239	0.0741044	-0.45694	-1.82429	0.596714	0.439835	0.535425	-0.311139	-1.82429	0.341791	0.558797	0.654652	1.20555	-1.82429	8.31799	0.00392543	0.00908785	-0.313917	-1.82429	0.348313	0.55507	0.635531	0.267777	-1.82429	0.361084	0.547905
AT5G14360	Ubiquitin-like superfamily protein	1.14526	0.964009	0.642031	0.325616	0.490901	0.473103	1.52193	1.06947	1.36422	0.473254	0.321	0.394924	0.528575	0.575243	0.644139	0.607496	0.480862	0.462172	1.22757	1.14473	0.873141	0.781053	0.261358	0.481678	-0.95196	-0.316097	7.52887	0.00607179	0.0140797	-1.5595	-0.316097	22.1703	2.49502e-06	1.27552e-05	-0.0271973	-0.316097	0.00592308	0.938654	0.953947	-0.874796	-0.316097	6.97552	0.00826323	0.0167703	0.5713	-0.316097	4.8982	0.0268847
AT4G25850	OSBP(oxysterol binding protein)-related protein 4B	0.672218	0.521086	0.408565	0.418649	0.133882	0.052567	0.349296	0.74863	0.242528	0.172092	0.871287	0.219402	0.576627	0.600254	1.23227	0.556871	0.432776	0.504188	0.436468	0.272555	0.41089	0.369973	1.13255	0.185261	-1.44606	-0.950688	5.18105	0.0228345	0.0448824	-0.354707	-0.950688	0.337881	0.561055	0.65676	-0.524075	-0.950688	1.04607	0.306414	0.395568	0.386307	-0.950688	0.44712	0.503706	0.587814	-0.254229	-0.950688	0.248366	0.618228
AT5G15890	TRICHOME BIREFRINGENCE-LIKE 21	0.024897	0.18238	0.0583664	0.232583	0.223137	0.210268	0.0748491	0.0267368	0.0606319	0.301162	0.275143	0.263282	0.0240261	0.0250106	0.112024	0.202499	0.192345	0.462172	0.0272793	0.136278	0.154084	0.164432	0.130679	0.33347	1.70988	-2.21574	6.00842	0.0142377	0.0298019	2.44025	-2.21574	13.4003	0.000251577	0.000856862	2.63057	-2.21574	15.0021	0.000107391	0.000353154	1.23819	-2.21574	4.0893	0.0431555	0.072506	-0.329651	-2.21574	0.165819	0.683855
AT2G29460	glutathione S-transferase tau 4	0.672218	1.77169	0.72958	1.90718	2.58839	1.20904	3.64265	4.9463	2.45559	1.84999	2.84315	1.18477	2.2104	2.20093	7.98172	8.04932	4.1835	5.16792	3.95549	1.52631	1.56652	2.42538	4.5302	2.37134	1.17952	1.52443	6.40062	0.0114081	0.0245414	-0.742732	1.52443	3.07921	0.0792991	0.133703	1.1426	1.52443	6.3426	0.0117872	0.0242307	0.863719	1.52443	3.79248	0.0514835	0.0848037	2.03541	1.52443	19.2764	1.13097e-05
AT1G67920	unknown protein; BEST Arabidopsis thaliana protein match is: unknown protein (TAIR:AT1G24600.1); Has 22 Blast hits to 22 proteins in 5 species: Archae - 0; Bacteria - 0; Metazoa - 0; Fungi - 0; Plants - 22; Viruses - 0; Other Eukaryotes - 0 (source: NCBI BLink).	0.846497	1.17244	0.933863	1.48853	1.82972	1.89241	0.898189	1.33684	1.21264	3.14069	2.38457	1.97462	0.912993	1.6507	2.29649	6.7837	7.40527	3.52931	1.09117	0.926687	1.25835	2.91867	2.78782	2.29724	0.961305	1.12175	10.1593	0.00143573	0.00389914	1.29026	1.12175	20.3125	6.57693e-06	3.12989e-05	2.05961	1.12175	51.4275	7.42897e-13	7.7516e-12	1.54849	1.12175	29.6855	5.08142e-08	2.54781e-07	0.272115	1.12175	0.84387	0.358292
AT3G18250	Putative membrane lipoprotein	0.24897	0.390815	0.321015	1.76763	1.20494	0.998772	0.77344	0.74863	0.697267	2.15116	2.98072	1.40417	1.27338	0.975412	2.15646	10.8843	8.27083	4.41164	0.654702	0.490599	0.564973	2.0554	2.39578	3.59406	2.18107	1.03688	30.3856	3.54156e-08	2.20919e-07	1.71439	1.03688	24.4991	7.43439e-07	4.15953e-06	2.71391	1.03688	64.1429	1.15714e-15	1.57281e-14	2.49701	1.03688	50.5669	1.15174e-12	9.80662e-12	1.25703	1.03688	10.0501	0.00152339
AT3G56780	FBD, F-box and Leucine Rich Repeat domains containing protein	0.273867	0.130272	0.437748	0.186066	0.267764	0.315402	0.399195	0.213894	0.394107	0.387208	0.229286	0.351043	0.216235	0.400169	0.252054	0.556871	0.480862	0.546203	0.327351	0.190789	0.231125	0.369973	0.130679	0.148209	0.0841893	-1.44935	0.0278929	0.867361	0.904794	0.11118	-1.44935	0.061124	0.804728	0.85909	1.00338	-1.44935	5.73194	0.0166591	0.0329086	-0.0126046	-1.44935	0.000594993	0.98054	0.986235	0.387525	-1.44935	0.826968	0.363151
AT5G46295	unknown protein; BEST Arabidopsis thaliana protein match is: unknown protein (TAIR:AT1G06475.1); Has 30201 Blast hits to 17322 proteins in 780 species: Archae - 12; Bacteria - 1396; Metazoa - 17338; Fungi - 3422; Plants - 5037; Viruses - 0; Other Eukaryotes - 2996 (source: NCBI BLink).	0.348558	0.807684	0.321015	14.8853	19.0559	12.1955	0.82334	0.401052	0.424423	21.0383	13.9864	15.402	0.792862	0.675286	1.03622	15.5924	16.734	12.7307	0.35463	0.626877	0.616335	13.0724	10.1494	11.1157	5.32411	2.88629	349.27	6.11141e-78	6.56438e-76	5.16093	2.88629	363.847	4.0925e-81	4.54155e-79	4.32133	2.88629	340.046	6.23509e-76	7.68332e-74	4.67921	2.88629	353.796	6.31858e-79	6.86027e-77	0.353681	2.88629	0.928664	0.33521
AT3G02940	myb domain protein 107	0.0746909	0.0521086	0.0291832	0.093033	0.0892548	0.105134	0.0748491	0.0267368	0.0606319	0.0430231	0.0917144	0.263282	0.0720784	0.100042	0	0.303748	0.240431	0.0840313	0.0818378	0.190789	0.179764	0.246648	0.0871193	0.0370522	0.940372	-2.59055	1.18551	0.276236	0.368107	1.30066	-2.59055	2.53502	0.111346	0.177443	1.8584	-2.59055	6.6187	0.0100914	0.0211692	-0.190594	-2.59055	0.0716884	0.788894	0.836274	0.0875781	-2.59055	0.010735	0.917479
AT2G22905	Expressed protein	0.224073	0.573195	0.583664	0.790781	0.84792	0.630804	0.174648	0.133684	0.272843	1.03255	0.82543	0.614326	0.288313	0.100042	0.532115	0.809995	1.44259	0.546203	0.272793	0.190789	0.308167	0.411081	0.871193	0.407574	0.856365	-0.818443	3.58171	0.0584188	0.100981	2.24652	-0.818443	20.8048	5.08554e-06	2.46456e-05	1.77314	-0.818443	13.0576	0.000302059	0.000903792	1.3649	-0.818443	7.83949	0.00511171	0.0108834	-1.19557	-0.818443	5.75605	0.016432
AT3G50800	unknown protein; FUNCTIONS IN: molecular_function unknown; INVOLVED IN: N-terminal protein myristoylation; LOCATED IN: cellular_component unknown; BEST Arabidopsis thaliana protein match is: unknown protein (TAIR:AT5G66580.1); Has 249 Blast hits to 249 proteins in 14 species: Archae - 0; Bacteria - 0; Metazoa - 0; Fungi - 0; Plants - 249; Viruses - 0; Other Eukaryotes - 0 (source: NCBI BLink).	1.14526	1.74564	0.583664	39.2134	46.1001	37.27	1.89618	0.614946	0.697267	50.6812	40.9046	34.7533	2.25846	1.37558	1.20426	28.1473	31.1118	41.8476	1.41852	2.07142	1.12995	36.4218	39.9877	44.7961	5.32283	4.47604	328.824	1.73366e-73	1.68223e-71	5.89756	4.47604	377.654	4.03333e-84	4.73763e-82	4.62563	4.47604	311.693	9.342e-70	1.01429e-67	5.03646	4.47604	373.743	2.86614e-83	3.40646e-81	-0.45652	4.47604	1.95191	0.162381
AT2G36210	SAUR-like auxin-responsive protein family	0.0746909	0.130272	0.0875496	0.186066	0.17851	0.157701	0.0498994	0.106947	0.0909478	0.0860462	0.321	0.263282	0.0961045	0.125053	0.112024	0.202499	0.721293	0.336125	0.163676	0.054511	0.102722	0.328865	0.174239	0.222313	0.955807	-2.13837	2.14855	0.142705	0.214257	1.55497	-2.13837	6.06039	0.0138247	0.0301633	1.87186	-2.13837	11.3489	0.000754943	0.00206873	1.41344	-2.13837	5.97891	0.0144779	0.0276929	-0.190778	-2.13837	0.0818837	0.774761
AT5G65090	DNAse I-like superfamily protein	0.647321	0.547141	0.583664	0.232583	0.133882	0.157701	0.274447	0.374315	0.363791	0.301162	0.458572	0.219402	0.552601	0.600254	0.588127	0.303748	0.865552	0.67225	0.600144	0.218044	0.359529	0.287757	0.435596	0.185261	-1.59426	-1.05869	12.1823	0.000482456	0.00146729	0.11492	-1.05869	0.0721304	0.78826	0.846005	0.275196	-1.05869	0.631329	0.426868	0.517727	-0.0400706	-1.05869	0.00874127	0.925511	0.943932	-0.756814	-1.05869	4.84193	0.0277757
AT4G14450	unknown protein; LOCATED IN: chloroplast; BEST Arabidopsis thaliana protein match is: unknown protein (TAIR:AT3G23170.1); Has 74 Blast hits to 74 proteins in 6 species: Archae - 0; Bacteria - 0; Metazoa - 0; Fungi - 0; Plants - 74; Viruses - 0; Other Eukaryotes - 0 (source: NCBI BLink).	0.199176	0.36476	0.554481	11.257	13.2097	15.4021	0.449094	0.267368	0.181896	16.0906	15.3163	11.6283	0.384418	0.45019	1.31628	10.0743	13.1275	9.45352	0.436468	0.436088	0.693376	13.8534	10.1058	8.18853	5.32267	2.66105	308.46	4.72749e-69	4.14657e-67	5.72973	2.66105	349.619	5.13022e-78	5.31163e-76	4.53947	2.66105	211.518	6.40857e-48	3.83103e-46	4.56555	2.66105	264.028	2.27268e-59	1.55799e-57	-0.223253	2.66105	0.3074	0.57928
AT2G04050	MATE efflux family protein	2.14114	1.38088	1.92609	4.32603	2.45451	2.47065	5.83823	27.9667	6.39666	5.24882	3.39343	3.07163	4.25262	7.75328	11.2024	5.46746	4.66436	7.18467	32.9533	3.54322	3.10735	1.76765	3.04917	2.92712	0.908161	2.212	4.73763	0.0295096	0.0561777	-0.87901	2.212	4.12033	0.0423708	0.0784677	-0.266277	2.212	0.443836	0.505277	0.591674	-0.496584	2.212	1.2363	0.266186	0.348631	2.20976	2.212	25.1679	5.25507e-07
AT1G08990	plant glycogenin-like starch initiation protein 5	0.149382	0.234489	0.204282	0.325616	0.133882	0	0.274447	0.0267368	0.181896	0.0860462	0.0917144	0.0877608	0.240261	0.275116	0.168036	0.556871	0.144259	0.294109	0.136396	0.109022	0.128403	0.0411081	0.0871193	0.185261	-0.288574	-2.08329	0.179053	0.672189	0.74648	-0.779974	-2.08329	1.13539	0.286628	0.386831	0.624788	-2.08329	1.26139	0.261389	0.34662	0.0459335	-2.08329	0.00419987	0.948328	0.961492	-0.116484	-2.08329	0.0406924	0.840133
AT5G02810	pseudo-response regulator 7	2.31542	2.26673	9.01761	23.8164	23.117	22.8666	2.79437	6.9783	7.51835	27.836	26.3679	27.162	6.39095	8.82873	9.57806	45.7141	42.412	50.965	7.55636	7.68605	11.017	44.7256	43.0805	48.3161	3.29999	4.4738	180.295	4.17855e-41	1.90751e-39	2.23521	4.4738	107.001	4.45027e-25	1.19984e-23	2.64009	4.4738	175.724	4.15938e-40	2.03273e-38	2.65886	4.4738	172.077	2.60389e-39	1.02352e-37	1.35968	4.4738	31.3133	2.19573e-08
AT4G10695	CDC68-related	0.0995879	0.156326	0.175099	0.13955	0	0.052567	0.349296	0.641682	0.333475	0.0860462	0.229286	0.307163	0.0720784	0.225095	0.336072	0.0506247	0.192345	0.294109	0.38191	0.408833	0.43657	0.20554	0.174239	0.148209	-0.973181	-1.72297	1.56659	0.210703	0.296143	-0.922789	-1.72297	3.40058	0.0651735	0.113338	-0.0614683	-1.72297	0.0113323	0.915223	0.936197	-0.943031	-1.72297	3.39617	0.0653479	0.104497	1.66199	-1.72297	12.1817	0.000482602
AT5G49690	UDP-Glycosyltransferase superfamily protein	0.124485	0.130272	0.233466	0.465165	0.446274	0.473103	0.124748	0.213894	0.181896	0.301162	0.458572	0.526565	0.264287	0.45019	0.336072	1.97436	0.528948	0.67225	0.73654	0.272555	0.590654	0.657729	0.479156	0.296418	1.64324	-1.12146	10.0033	0.00156259	0.0042084	1.45185	-1.12146	7.93038	0.00486115	0.0120055	1.29669	-1.12146	7.9487	0.0048122	0.0109041	0.0924128	-1.12146	0.0450732	0.831869	0.871487	0.156754	-1.12146	0.0803418	0.776835
AT1G20440	cold-regulated 47	152.22	168.389	158.436	149.178	191.809	122.954	145.107	149.004	169.921	130.919	122.393	120.715	162.993	153.39	164.115	394.062	286.642	318.184	130.313	143.309	140.73	463.987	543.668	373.079	0.0128321	7.70146	0.0107736	0.917331	0.941422	-0.146752	7.70146	1.61151	0.20428	0.293355	1.15603	7.70146	92.5703	6.49747e-22	1.39283e-20	2.02641	7.70146	275.819	6.11904e-62	4.60326e-60	0.00983883	7.70146	0.00731751	0.93183
AT4G27360	Dynein light chain type 1 family protein	0.622424	0.521086	1.69263	3.72132	3.70407	4.20536	1.17264	1.12294	2.33433	8.73369	7.24544	7.81071	1.92209	3.92666	3.52876	8.40369	7.88614	8.15103	1.36396	2.2077	4.16026	4.52189	5.1836	4.92794	2.61099	2.0909	62.0878	3.28474e-15	4.35206e-14	2.69488	2.0909	81.9462	1.39839e-19	2.81163e-18	1.48323	2.0909	30.9705	2.61974e-08	1.56841e-07	1.37927	2.0909	21.5516	3.44434e-06	1.31652e-05	1.02262	2.0909	8.72815	0.00313335
AT2G32210	unknown protein; BEST Arabidopsis thaliana protein match is: unknown protein (TAIR:AT2G32190.1); Has 214 Blast hits to 214 proteins in 21 species: Archae - 0; Bacteria - 0; Metazoa - 1; Fungi - 10; Plants - 203; Viruses - 0; Other Eukaryotes - 0 (source: NCBI BLink).	0.547733	1.30272	1.0506	39.1204	34.5862	35.9558	0.997988	1.39031	1.24295	36.8278	32.5586	39.0536	1.51365	1.57567	3.19269	39.2341	42.8929	28.8647	1.63676	0.926687	1.64356	39.1349	33.0182	31.5685	5.28161	4.28195	671.125	5.68825e-148	1.78522e-145	5.06384	4.28195	764.589	2.69911e-168	9.85715e-166	4.59946	4.28195	544.602	1.88086e-120	4.66408e-118	4.82968	4.28195	665.335	1.03277e-146	3.09615e-144	0.275589	4.28195	1.32189	0.250253
AT1G49860	glutathione S-transferase (class phi) 14	0.174279	0.0521086	0.204282	0.325616	0.133882	0.157701	0.0748491	0.0802103	0.121264	0.172092	0.183429	0.307163	0.0720784	0.0500212	0.196042	0.253123	0.38469	0.168063	0.163676	0.163533	0.154084	0.20554	0.261358	0.111157	0.669942	-2.12494	1.33847	0.247304	0.337113	1.40603	-2.12494	5.32375	0.0210367	0.0433512	1.57897	-2.12494	7.12609	0.00759703	0.0164394	0.494255	-2.12494	0.78707	0.374987	0.462455	-0.565709	-2.12494	0.892111	0.344906
ATCG00750	ribosomal protein S11	0.746909	0.625303	1.40079	30.6079	24.7236	28.3862	0.548893	0.90905	0.788214	23.1034	24.9922	34.841	0.840914	0.800338	0.644139	31.5898	27.9381	26.806	0.73654	1.2265	1.12995	23.0205	20.9086	23.5281	5.28006	3.72153	775.458	1.16981e-170	4.5186e-168	5.28936	3.72153	881.042	1.29758e-193	5.66591e-191	5.37234	3.72153	972.974	1.34526e-213	7.30294e-211	4.68395	3.72153	763.921	3.77059e-168	1.40252e-165	-0.0303114	3.72153	0.013416	0.907789
AT3G04570	AT-hook motif nuclear-localized protein 19	0.57263	0.573195	0.379382	0.697748	0.624783	0.893638	0.474044	0.0802103	0.424423	1.29069	0.550286	0.614326	0.552601	0.375159	0.448097	1.67061	1.10598	0.96636	0.409189	0.272555	0.462251	0.739945	0.653394	0.481678	0.664535	-0.574627	3.04366	0.0810532	0.133282	1.17625	-0.574627	7.71025	0.00549082	0.0133829	1.5728	-0.574627	19.3883	1.0666e-05	4.25413e-05	0.962007	-0.574627	5.92468	0.0149302	0.0284443	-0.418286	-0.574627	1.08391	0.297825
AT1G69930	glutathione S-transferase TAU 11	0.224073	0.0260543	0.204282	0.837297	0.803293	0.52567	0.523944	0.401052	0.424423	0.430231	1.37572	0.526565	0.43247	0.525222	1.17625	3.0881	2.64474	1.30248	0.791099	0.0817665	0.308167	0.452189	0.784073	0.444626	2.34313	-0.380986	16.2289	5.6132e-05	0.000208559	0.74576	-0.380986	1.92904	0.164864	0.24637	1.9562	-0.380986	15.6979	7.43047e-05	0.000252706	1.10484	-0.380986	3.59095	0.0580949	0.094336	1.57629	-0.380986	7.48316	0.00622787
AT5G10625	BEST Arabidopsis thaliana protein match is: flowering promoting factor 1 (TAIR:AT5G24860.1); Has 35333 Blast hits to 34131 proteins in 2444 species: Archae - 798; Bacteria - 22429; Metazoa - 974; Fungi - 991; Plants - 531; Viruses - 0; Other Eukaryotes - 9610 (source: NCBI BLink).	0.547733	0.495032	0.350198	0.883814	1.38345	0.630804	0.474044	0.561472	0.212212	0.774416	0.917144	0.921489	0.456496	0.275116	0.504109	2.53123	1.34641	1.17644	0.709261	0.272555	0.385209	0.945486	2.43934	0.741044	1.20187	-0.333431	7.7773	0.00529067	0.0124772	1.20589	-0.333431	7.58428	0.00588794	0.0142454	2.10823	-0.333431	24.3339	8.10008e-07	3.88209e-06	1.57224	-0.333431	12.1345	0.000494988	0.00130016	-0.0924374	-0.333431	0.0439932	0.833866
AT1G02530	P-glycoprotein 12	0.323661	0.0781629	0.204282	0.13955	0.0446274	0.052567	0.0498994	0.0802103	0.0606319	0.215116	0.0917144	0	0.168183	0.0500212	0.28006	0.0506247	0.0961724	0.210078	0.109117	0.190789	0.154084	0.0822162	0	0.0370522	-1.16282	-2.45395	2.27352	0.1316	0.200457	0.714478	-2.45395	0.669732	0.413145	0.517068	-0.256638	-2.45395	0.126468	0.722123	0.784164	-1.55955	-2.45395	3.13941	0.0764212	0.119781	-1.55084	-2.45395	4.88273	0.0271267
AT5G10090	Tetratricopeptide repeat (TPR)-like superfamily protein	0.0746909	0.104217	0.204282	0.093033	0.0446274	0.105134	0.174648	0.106947	0.181896	0.129069	0.183429	0.263282	0.0720784	0.100042	0.0840181	0.0506247	0.0480862	0.210078	0.0818378	0.054511	0.0513612	0.246648	0.0871193	0.111157	-0.48057	-2.45885	0.426615	0.513655	0.606043	0.466862	-2.45885	0.679456	0.409774	0.51381	0.42502	-2.45885	0.335179	0.562625	0.644476	1.45482	-2.45885	4.42557	0.0354043	0.0609993	0.35266	-2.45885	0.415228	0.519328
AT1G72070	Chaperone DnaJ-domain superfamily protein	0.0995879	0.0521086	0.145916	0.0465165	0.0892548	0.210268	0.0498994	0.106947	0.0909478	0.215116	0.0917144	0.0438804	0.0720784	0	0.196042	0.253123	0.144259	0.0840313	0.109117	0.163533	0.128403	0.369973	0.130679	0.148209	0.331173	-2.42548	0.189066	0.663695	0.739091	0.664861	-2.42548	0.76019	0.383269	0.487144	1.23648	-2.42548	2.55751	0.109772	0.168029	0.933426	-2.42548	2.2585	0.132883	0.193286	-0.192852	-2.42548	0.0740357	0.785549
AT3G26760	NAD(P)-binding Rossmann-fold superfamily protein	2.4399	1.69353	2.39302	2.79099	1.56196	2.83862	1.77143	1.84484	2.15243	2.45232	1.88015	2.4573	2.28248	1.75074	1.8484	2.98686	4.42393	4.91583	2.53697	1.63533	1.5922	3.41197	3.35409	2.74186	0.323055	1.33062	1.90122	0.167942	0.245439	0.40346	1.33062	3.03507	0.0814831	0.136651	1.2273	1.33062	31.5548	1.93886e-08	1.18084e-07	1.0355	1.33062	20.6107	5.62804e-06	2.07498e-05	-0.120518	1.33062	0.299894	0.583949
AT2G33205	Serinc-domain containing serine and sphingolipid biosynthesis protein	0.298764	0.36476	0.379382	0.372132	0.535529	0.157701	0.449094	0.213894	0.272843	0.473254	0.275143	0.570445	0.336366	0.200085	0.168036	0.354373	0.288517	0.798297	0.600144	0.272555	0.231125	0.20554	0.392037	0.481678	0.204823	-1.26971	0.171687	0.678617	0.751688	0.640518	-1.26971	1.77901	0.182271	0.267097	1.10585	-1.26971	4.84316	0.0277559	0.0514684	0.343533	-1.26971	0.484309	0.486477	0.571325	-0.0800528	-1.26971	0.0300544	0.862367
AT2G34238	unknown protein; Has 30201 Blast hits to 17322 proteins in 780 species: Archae - 12; Bacteria - 1396; Metazoa - 17338; Fungi - 3422; Plants - 5037; Viruses - 0; Other Eukaryotes - 2996 (source: NCBI BLink).	0.224073	0.312652	0.379382	0.232583	0.0446274	0.052567	0.324346	0.240631	0.181896	0.215116	0	0.219402	0.31234	0.150063	0.336072	0.253123	0	0.252094	0.327351	0.109022	0.487932	0	0.0435596	0.259365	-1.32504	-1.83978	3.36107	0.0667549	0.113241	-0.561045	-1.83978	0.673453	0.41185	0.515769	-0.425539	-1.83978	0.404054	0.525003	0.609127	-1.99794	-1.83978	5.69177	0.0170446	0.032062	-0.216241	-1.83978	0.139332	0.708946
AT1G54540	Late embryogenesis abundant (LEA) hydroxyproline-rich glycoprotein family	0.149382	0.234489	0.466931	0.279099	0.580156	0.157701	0.399195	0.320841	0.181896	0.473254	0.458572	0.482685	0.408444	0.200085	0.308066	0.75937	0.817465	0.588219	0.436468	0.272555	0.333848	0.781053	0.522716	0.444626	0.467843	-1.09666	0.839177	0.359632	0.455816	0.780561	-1.09666	3.3341	0.0678577	0.117317	1.36511	-1.09666	11.7499	0.000608466	0.00170265	0.999975	-1.09666	6.31759	0.0119546	0.0233352	0.323733	-1.09666	0.525119	0.468666
ATCG00065	ribosomal protein S12A	0.149382	0.156326	0.204282	6.37276	5.98007	5.78237	0.124748	0.213894	0.181896	6.41044	6.23658	7.94235	0.144157	0.150063	0.224048	6.47996	4.90479	6.13428	0.163676	0.136278	0.102722	5.0974	4.35596	4.77973	5.27674	1.53165	445.651	6.37572e-99	9.92734e-97	5.44603	1.53165	496.266	6.17198e-110	1.16953e-107	5.21036	1.53165	441.897	4.18408e-98	8.00395e-96	5.37449	1.53165	411.851	1.44971e-91	2.0082e-89	0.0863032	1.53165	0.0336799	0.854389
AT5G24200	alpha/beta-Hydrolases superfamily protein	1.29464	1.01612	0.554481	0.558198	0.714038	0.735938	1.34728	1.79136	1.63706	1.24767	1.69672	0.307163	1.05715	1.12548	2.24048	2.27811	3.02943	1.80667	1.20029	0.626877	1.28403	0.86327	1.00187	0.889253	-0.375862	0.393377	0.902601	0.342085	0.437679	-0.219375	0.393377	0.347016	0.555807	0.652099	0.943608	0.393377	7.05137	0.00792047	0.017057	0.0892669	0.393377	0.0578865	0.809868	0.854135	0.777363	0.393377	4.99431	0.0254308
AT2G28970	Leucine-rich repeat protein kinase family protein	0.323661	0.260543	0.379382	0.325616	0.267764	0.052567	0.523944	0.160421	0.545687	0.430231	0.183429	0.219402	0.480522	0.575243	0.532115	0.607496	1.10598	0.67225	0.245513	0.381577	0.487932	0.369973	0.261358	0.111157	-0.369016	-1.11813	0.501723	0.478744	0.572872	-0.470491	-1.11813	0.963648	0.32627	0.42934	0.730869	-1.11813	3.53495	0.0600883	0.100519	-0.342126	-1.11813	0.50189	0.478671	0.563773	0.498151	-1.11813	1.35811	0.243865
AT2G05100	photosystem II light harvesting complex gene 2.1	385.704	446.467	759.114	1819.59	1995.11	1868.18	730.203	1065.35	1086.71	2523.05	2399.8	2417.5	1011.33	1097.16	1345.13	2387.16	2189.94	2410.61	1255.2	1358.63	1858.27	2579.78	2549.76	2788.4	2.1936	10.8075	179.7	5.63543e-41	2.54367e-39	1.46894	10.8075	100.63	1.10888e-23	2.81224e-22	1.16936	10.8075	70.7981	3.95721e-17	6.17116e-16	1.15544	10.8075	62.1118	3.24505e-15	3.48556e-14	1.16659	10.8075	53.4277	2.68282e-13
AT2G17050	disease resistance protein (TIR-NBS-LRR class), putative	0.174279	0.208434	0.262649	0.511682	0.0446274	0.157701	0.124748	0.187157	0.363791	0.172092	0.137572	0.351043	0.0961045	0.700296	0.504109	0.911244	0.721293	0.546203	0.190955	0.272555	0.128403	0.123324	0.174239	0.148209	-0.118032	-1.50229	0.0286161	0.865668	0.903451	0.155931	-1.50229	0.0630867	0.801682	0.856748	0.777229	-1.50229	2.23946	0.134528	0.199846	-0.139597	-1.50229	0.0446316	0.832683	0.871971	0.102287	-1.50229	0.0311846	0.859829
AT2G47770	TSPO(outer membrane tryptophan-rich sensory protein)-related	0.423249	0.234489	0.700397	0.418649	0.223137	0.420536	0.498994	0.454525	1.06106	0.817439	0.321	0.219402	0.985071	0.675286	1.23227	0.708745	0.528948	0.378141	0.190955	0.872176	0.487932	1.35657	1.21967	0.815148	-0.201343	-0.530136	0.145576	0.7028	0.773037	-0.53027	-0.530136	0.995878	0.31831	0.420986	-0.689952	-0.530136	2.12036	0.145352	0.213181	1.47578	-0.530136	9.3145	0.00227348	0.00524112	0.567219	-0.530136	1.43795	0.230471
AT2G19660	Cysteine/Histidine-rich C1 domain family protein	1.04567	1.09428	0.671214	0.604715	1.07106	0.578237	1.22253	0.74863	0.697267	0.387208	1.00886	0.614326	0.600653	0.925391	0.308066	0.556871	0.865552	1.30248	1.50036	2.39848	0.924502	0.822162	0.871193	1.14862	-0.164453	-0.0393309	0.151838	0.696785	0.767465	-0.260084	-0.0393309	0.371912	0.541964	0.638918	0.729823	-0.0393309	2.88858	0.0892095	0.140878	-0.420515	-0.0393309	1.07865	0.299	0.384096	-0.0132243	-0.0393309	0.00111939	0.97331
AT5G24655	response to low sulfur 4	0.672218	1.1985	0.787947	0.325616	0.401647	0.578237	1.12274	0.614946	0.757899	0.473254	0.642001	0.438804	0.768836	0.575243	0.448097	0.708745	0.480862	0.462172	0.545585	0.817665	0.462251	0.328865	0.609835	0.33347	-0.881841	-0.562095	5.04508	0.024696	0.0480289	-0.529852	-0.562095	1.9886	0.158488	0.238372	0.0100101	-0.562095	0.000658605	0.979526	0.984476	-0.267308	-0.562095	0.453962	0.50046	0.584772	-0.0196179	-0.562095	0.00360336	0.952133
AT1G31885	NOD26-like intrinsic protein 3;1	0.199176	0.260543	0.408565	0.697748	0.17851	0.420536	0.274447	0.160421	0.272843	0.0860462	0.321	0.614326	0.192209	0.350148	0.28006	0.708745	0.769379	0.798297	0.218234	0.163533	0.179764	0.20554	0.0435596	0.222313	0.716999	-1.39992	2.25925	0.132818	0.201952	0.613456	-1.39992	1.33824	0.247345	0.343367	1.60872	-1.39992	13.9962	0.000183178	0.000574087	0.0485351	-1.39992	0.00694449	0.933586	0.949709	-0.217705	-1.39992	0.214859	0.642986
AT4G11170	Disease resistance protein (TIR-NBS-LRR class) family	0.149382	0.442923	0.379382	1.20943	0.580156	0.893638	0.648692	0.534735	0.606319	0.860462	1.05472	1.36029	0.696758	0.650275	2.68858	4.1006	2.54857	2.73102	0.982053	0.190789	0.462251	0.986594	0.479156	0.8522	1.59723	0.0662556	11.5965	0.000660768	0.00194521	1.02598	0.0662556	5.61412	0.0178163	0.0375468	1.96347	0.0662556	19.1978	1.17847e-05	4.66236e-05	1.00879	0.0662556	4.39958	0.0359478	0.0618138	0.935362	0.0662556	4.11717	0.04245
AT1G55950	DNA-binding storekeeper protein-related transcriptional regulator	0.124485	0.0781629	0.145916	0.232583	0.0892548	0.052567	0.0748491	0.187157	0.15158	0	0.137572	0.175522	0.120131	0.100042	0.168036	0.253123	0.288517	0.252094	0.0545585	0.0272555	0.0256806	0.123324	0.174239	0.0370522	0.275562	-2.41355	0.173313	0.677184	0.750409	-0.173787	-2.41355	0.0680221	0.794239	0.85133	1.16651	-2.41355	4.66575	0.03077	0.0562529	1.75032	-2.41355	4.55704	0.0327837	0.056978	0.28669	-2.41355	0.258202	0.611358
AT2G41250	Haloacid dehalogenase-like hydrolase (HAD) superfamily protein	74.4917	64.8492	81.8297	219	217.782	202.33	111.525	135.529	153.975	314.671	298.439	261.791	172.988	184.078	200.831	261.881	276.448	268.48	195.51	224.286	264.716	285.413	271.812	297.084	1.67979	7.75264	266.577	6.32393e-60	4.58565e-58	1.2946	7.75264	144.323	3.02031e-33	1.11314e-31	0.683768	7.75264	46.8006	7.85889e-12	7.30804e-11	0.592192	7.75264	31.9057	1.61842e-08	8.62728e-08	0.915724	7.75264	75.8653	3.03686e-18
AT1G26420	FAD-binding Berberine family protein	0.672218	0.495032	0.466931	1.95369	1.4727	0.946205	1.47203	2.13894	1.3339	2.62441	3.48515	1.49193	2.09027	1.85078	4.84504	10.3781	8.03039	5.75614	1.80043	1.30826	1.92605	2.91867	2.74426	3.37175	1.55944	1.40562	19.5416	9.84317e-06	4.24361e-05	0.828026	1.40562	7.11944	0.00762526	0.0178941	1.90684	1.40562	36.1054	1.86933e-09	1.30736e-08	1.11124	1.40562	13.621	0.00022367	0.000624323	1.64264	1.40562	23.9997	9.63525e-07
AT1G29200	O-fucosyltransferase family protein	0.348558	0.521086	0.525298	0.837297	0.401647	0.315402	0.349296	0.427788	0.181896	0.5593	0.504429	0.351043	0.240261	0.400169	0.168036	0.506247	0.721293	0.420156	0.463747	0.190789	0.179764	0.369973	0.348477	0.370522	0.252603	-1.1425	0.351338	0.553357	0.641764	0.701058	-1.1425	2.57545	0.108533	0.173871	1.14209	-1.1425	6.81078	0.0090609	0.0192286	0.783611	-1.1425	2.66861	0.102346	0.154611	-0.455801	-1.1425	1.26708	0.260315
AT3G60961	P-loop containing nucleoside triphosphate hydrolases superfamily protein	0.149382	0.0781629	0.145916	0.13955	0.0446274	0.262835	0.0997988	0.213894	0.121264	0.129069	0.183429	0.307163	0.0961045	0.200085	0.0840181	0.253123	0.577034	0.126047	0.136396	0	0.128403	0.246648	0.261358	0.185261	0.354075	-2.14837	0.265451	0.6064	0.689117	0.65816	-2.14837	1.14075	0.285495	0.385509	1.24168	-2.14837	4.04315	0.044351	0.0772192	1.51265	-2.14837	5.53578	0.0186315	0.0347025	0.272205	-2.14837	0.200511	0.654308
AT4G28790	basic helix-loop-helix (bHLH) DNA-binding superfamily protein	0.522836	0.208434	0.0875496	0.279099	0.133882	0.315402	0.224547	0.160421	0.272843	0.301162	0.366858	0.263282	0.240261	0.700296	0.616133	0.708745	1.15407	0.67225	0.190955	0.190789	0.231125	0.369973	0.217798	0.296418	0.241136	-1.27201	0.170568	0.679607	0.752555	0.660189	-1.27201	1.57203	0.209912	0.300327	0.81249	-1.27201	3.79877	0.0512901	0.0876405	0.786908	-1.27201	2.24442	0.134097	0.194813	0.021205	-1.27201	0.00151524	0.968949
ATCG00660	ribosomal protein L20	0.174279	0.260543	0.204282	8.65207	7.22964	6.5183	0.0249497	0.213894	0	7.443	7.01615	9.96085	0.168183	0.0750317	0.112024	9.11244	6.78015	7.10064	0.0818378	0.136278	0.308167	6.1251	5.22716	6.55824	5.25112	1.90767	388.46	1.79142e-86	2.27738e-84	7.82873	1.90767	395.228	6.02196e-88	7.90569e-86	6.10182	1.90767	445.682	6.27732e-99	1.23614e-96	5.47679	1.90767	337.426	2.32034e-75	2.31872e-73	-2.38323	1.90767	11.2522	0.000795305
AT5G62480	glutathione S-transferase tau 9	0.697115	0.573195	0.496115	1.86066	1.96361	0.735938	1.64668	5.24041	1.36422	2.06511	2.889	1.27253	2.2104	1.45061	3.86483	4.85997	4.42393	3.69738	4.88299	0.490599	1.12995	1.31546	1.26323	1.81556	1.51048	1.00327	9.89834	0.00165428	0.0044292	0.186187	1.00327	0.152152	0.696487	0.772994	0.95792	1.00327	4.70854	0.0300131	0.0550541	0.626573	1.00327	1.50342	0.220145	0.296377	1.84477	1.00327	14.1158	0.000171893
AT5G54610	ankyrin	1.07057	1.12034	0.963046	0.372132	1.02643	0.998772	1.69658	4.25115	2.36464	1.37674	1.69672	0.745967	2.33053	3.37643	6.46939	2.98686	1.44259	3.99149	3.35535	2.56202	3.74937	1.97319	2.13442	1.7044	-0.21144	1.15028	0.271092	0.6026	0.686002	-0.833622	1.15028	4.8524	0.0276077	0.0546332	-0.149878	1.15028	0.166092	0.683608	0.752175	-0.467887	1.15028	1.76086	0.184518	0.255443	1.32828	1.15028	12.829	0.000341294
AT1G12940	nitrate transporter2.5	0.473043	0.208434	0.321015	0.604715	0.17851	0.105134	0.449094	0.320841	0.848846	0.5593	0.733715	0.482685	1.15325	1.45061	1.62435	1.77186	1.77919	1.3445	0.545585	0.463344	0.385209	0.411081	0.261358	0.926305	-0.402248	-0.377112	0.549766	0.458413	0.55338	0.437148	-0.377112	1.14132	0.285373	0.385397	0.361098	-0.377112	1.30065	0.254095	0.338677	0.246965	-0.377112	0.325065	0.56858	0.647787	0.593127	-0.377112	2.09869	0.147425
AT1G76250	unknown protein; INVOLVED IN: biological_process unknown; LOCATED IN: endomembrane system; EXPRESSED IN: 6 plant structures; EXPRESSED DURING: 4 anthesis, petal differentiation and expansion stage; Has 74 Blast hits to 74 proteins in 16 species: Archae - 0; Bacteria - 0; Metazoa - 1; Fungi - 0; Plants - 69; Viruses - 0; Other Eukaryotes - 4 (source: NCBI BLink).	0.547733	0.36476	0.408565	0.558198	0.669411	0.735938	0.274447	0.187157	0.485055	0.301162	0.596144	0.351043	0.408444	0.42518	0.336072	0.961869	0.961724	1.26047	0.409189	0.272555	0.513612	0.493297	0.566275	0.518731	0.7021	-0.812517	4.34562	0.0371043	0.0683616	0.659883	-0.812517	2.6353	0.104512	0.168464	1.58568	-0.812517	26.9933	2.04157e-07	1.07376e-06	0.653905	-0.812517	3.56329	0.0590707	0.0957545	-0.538015	-0.812517	2.2397	0.134507
AT2G35070	unknown protein; FUNCTIONS IN: molecular_function unknown; INVOLVED IN: pollen tube development, pollen development; LOCATED IN: mitochondrion; BEST Arabidopsis thaliana protein match is: Protein of unknown function (DUF1640) (TAIR:AT2G35090.1); Has 62 Blast hits to 62 proteins in 11 species: Archae - 0; Bacteria - 0; Metazoa - 0; Fungi - 0; Plants - 62; Viruses - 0; Other Eukaryotes - 0 (source:…	0.0746909	0.0521086	0.0875496	0.186066	0	0.315402	0.149698	0.347578	0.303159	0.516277	0.137572	0.219402	0.240261	0.100042	0.168036	0.506247	0.528948	0.420156	0.163676	0.136278	0.231125	0.698837	0.522716	0.444626	1.36846	-1.62715	3.67313	0.0552964	0.0963299	0.148711	-1.62715	0.0818857	0.774758	0.83583	1.62849	-1.62715	11.745	0.000610057	0.00170612	1.88089	-1.62715	17.2157	3.33662e-05	0.000108096	1.88744	-1.62715	11.0084	0.000907018
AT5G63600	flavonol synthase 5	3.08722	5.18481	3.03505	4.7912	4.50737	1.41931	3.8173	2.53999	3.72886	4.99068	8.02501	3.02775	4.06041	5.37727	5.62921	10.4287	15.4357	15.2097	4.09189	2.69829	4.72523	6.33064	6.09835	4.44626	0.265139	2.46168	0.698162	0.403402	0.499953	0.747559	2.46168	5.73724	0.0166089	0.0353858	1.59741	2.46168	30.2155	3.86602e-08	2.25998e-07	0.817161	2.46168	7.77487	0.00529779	0.0112402	-0.0520339	2.46168	0.0300206	0.862443
AT2G43000	NAC domain containing protein 42	0.448146	0.495032	0.145916	0.418649	0.357019	0.210268	0.77344	0.481262	0.81853	0.68837	0.642001	0.351043	0.816888	0.45019	1.56834	1.51874	1.25024	0.714266	0.763819	0.354322	0.462251	0.369973	0.435596	0.8522	-0.0201419	-0.548184	0.00143475	0.969785	0.978554	-0.135967	-0.548184	0.0846462	0.771097	0.832702	0.603573	-0.548184	1.79287	0.180576	0.255337	0.350526	-0.548184	0.554651	0.456424	0.542373	0.943214	-0.548184	4.15011	0.0416318
AT3G57950	unknown protein; FUNCTIONS IN: molecular_function unknown; INVOLVED IN: biological_process unknown; LOCATED IN: chloroplast; EXPRESSED IN: 9 plant structures; EXPRESSED DURING: 4 anthesis, C globular stage, petal differentiation and expansion stage; BEST Arabidopsis thaliana protein match is: unknown protein (TAIR:AT2G42180.1); Has 81 Blast hits to 81 proteins in 11 species: Archae - 0; Bacteria …	0.57263	0.338706	0.496115	0.093033	0.312392	0.473103	0.324346	0.267368	0.454739	0.473254	0.504429	0.394924	0.264287	0.475201	0.560121	0.607496	0.577034	0.336125	0.245513	0.054511	0.308167	0.452189	0.827633	0.296418	-0.51112	-1.11521	1.11812	0.290324	0.383169	0.559398	-1.11521	1.5214	0.217408	0.30918	0.371322	-1.11521	0.720963	0.395828	0.487235	1.46384	-1.11521	9.08865	0.00257201	0.00587328	-0.374314	-1.11521	0.794438	0.372762
AT4G15150	glycine-rich protein	0.0995879	0.0781629	0.116733	3.81435	2.45451	3.57455	0.274447	0.133684	0.181896	2.06511	2.15529	2.63282	0.264287	0.0750317	0.588127	3.84747	5.62608	2.94109	0.109117	0.0272555	0.0513612	2.63092	1.91662	1.33388	5.15276	0.576623	144.453	2.8281e-33	9.57928e-32	3.65735	0.576623	86.7677	1.22049e-20	2.61631e-19	4.07577	0.576623	94.743	2.16774e-22	4.76902e-21	5.14505	0.576623	119.79	7.03287e-28	1.76799e-26	1.05041	0.576623	3.44765	0.0633418
AT5G16960	Zinc-binding dehydrogenase family protein	0.597527	0.442923	1.02141	0.279099	0.312392	0	0.249497	0.935787	0.697267	0.473254	0.275143	0.219402	0.624679	0.950402	1.34429	0.708745	0.432776	0.546203	0.136396	0.272555	1.00154	0.369973	0.392037	0.481678	-1.50955	-0.74605	6.51594	0.0106912	0.023203	-0.790771	-0.74605	2.08853	0.148409	0.225864	-0.630617	-0.74605	1.56738	0.210588	0.290314	0.709307	-0.74605	1.42734	0.232199	0.310454	-0.0566136	-0.74605	0.0134453	0.907689
AT1G56320	BEST Arabidopsis thaliana protein match is: Glycine-rich protein family (TAIR:AT5G49350.2); Has 60 Blast hits to 60 proteins in 12 species: Archae - 0; Bacteria - 0; Metazoa - 0; Fungi - 0; Plants - 60; Viruses - 0; Other Eukaryotes - 0 (source: NCBI BLink).	0.448146	0.416869	0.408565	0.372132	0.490901	0.157701	0.324346	0.240631	0.333475	0.68837	0.596144	0.570445	0.384418	0.42518	0.560121	0.809995	0.625121	0.630235	0.35463	0.136278	0.43657	0.328865	0.609835	0.370522	-0.137727	-0.989686	0.122983	0.725822	0.792071	1.20204	-0.989686	11.0968	0.000864755	0.00260412	0.740232	-0.989686	5.09057	0.0240563	0.0453917	0.658531	-0.989686	2.95043	0.0858548	0.132408	-0.445039	-0.989686	1.61071	0.204392
AT5G36925	unknown protein; BEST Arabidopsis thaliana protein match is: unknown protein (TAIR:AT5G36920.1); Has 9 Blast hits to 9 proteins in 2 species: Archae - 0; Bacteria - 0; Metazoa - 0; Fungi - 0; Plants - 9; Viruses - 0; Other Eukaryotes - 0 (source: NCBI BLink).	0.8216	1.01612	0.642031	25.6306	26.107	27.5977	0.923139	0.802103	0.636635	32.1813	24.0292	27.8202	0.648705	1.02543	2.15646	27.8436	33.468	19.1171	0.845657	0.926687	1.0529	29.68	22.3896	20.0082	5.13221	3.74069	504.881	8.24266e-112	1.65562e-109	5.29828	3.74069	529.103	4.42639e-117	9.35879e-115	4.91078	3.74069	346.293	2.71892e-77	3.45646e-75	4.89667	3.74069	467.522	1.10936e-103	1.93762e-101	-0.00946153	3.74069	0.00121161	0.972233
AT1G61255	BEST Arabidopsis thaliana protein match is: glycine-rich protein (TAIR:AT4G21620.2); Has 58 Blast hits to 58 proteins in 12 species: Archae - 0; Bacteria - 2; Metazoa - 0; Fungi - 0; Plants - 56; Viruses - 0; Other Eukaryotes - 0 (source: NCBI BLink).	0.273867	0.156326	0.496115	0.186066	0.312392	0.52567	0.449094	0.561472	0.242528	0.602324	0.596144	0.482685	0.600653	0.325137	0.392084	1.21499	1.34641	0.714266	0.218234	0.163533	0.333848	1.06881	2.30866	0.444626	0.311328	-0.775055	0.320464	0.571329	0.65763	0.573628	-0.775055	1.36718	0.242297	0.337877	1.44426	-0.775055	9.73995	0.00180306	0.00454178	2.41459	-0.775055	21.9749	2.76232e-06	1.07236e-05	0.535236	-0.775055	1.15905	0.281662
AT4G26220	S-adenosyl-L-methionine-dependent methyltransferases superfamily protein	0.423249	0.547141	0.700397	0.279099	0.446274	0.473103	0.324346	0.507999	0.545687	0.473254	0.82543	0.526565	0.43247	0.800338	0.896193	1.11374	0.673207	1.00838	0.436468	0.163533	0.667696	0.246648	0.348477	0.481678	-0.325269	-0.701377	0.566952	0.451473	0.546809	0.571671	-0.701377	1.96932	0.16052	0.240847	0.550367	-0.701377	2.24989	0.133624	0.198621	-0.00831076	-0.701377	0.000343027	0.985223	0.990054	-0.222921	-0.701377	0.336411	0.561908
AT1G49500	unknown protein; FUNCTIONS IN: molecular_function unknown; INVOLVED IN: biological_process unknown; LOCATED IN: endomembrane system; EXPRESSED IN: 19 plant structures; EXPRESSED DURING: 10 growth stages; BEST Arabidopsis thaliana protein match is: unknown protein (TAIR:AT3G19030.1); Has 24 Blast hits to 24 proteins in 2 species: Archae - 0; Bacteria - 0; Metazoa - 0; Fungi - 0; Plants - 24; Virus…	7.14543	11.49	6.36194	10.6058	14.37	12.0904	5.81328	12.2187	5.66908	9.24997	14.766	13.4274	5.64614	4.9771	6.38538	14.0737	23.2256	14.5374	25.1515	51.8945	10.2466	60.2233	39.9006	23.454	0.728001	3.95537	4.50171	0.0338609	0.0631915	0.957359	3.95537	7.14269	0.00752703	0.0176968	1.75985	3.95537	25.5929	4.21585e-07	2.1096e-06	0.917814	3.95537	5.48353	0.0191964	0.0356164	-0.145869	3.95537	0.16882	0.681163
AT1G76650	calmodulin-like 38	2.29052	6.80018	1.34243	73.7287	77.2946	63.7112	5.33923	2.70041	4.03202	86.6485	63.1454	68.3218	5.16562	2.75116	7.28157	165.998	139.258	73.6534	3.57358	4.98776	2.87623	65.8962	65.2959	71.0661	5.1251	5.54268	150.878	1.11444e-34	3.9479e-33	4.33333	5.54268	163.841	1.63902e-37	7.09514e-36	4.81547	5.54268	174.169	9.0931e-40	4.35904e-38	4.40751	5.54268	168.198	1.83136e-38	6.98e-37	0.889329	5.54268	6.35325	0.0117167
AT5G20550	2-oxoglutarate (2OG) and Fe(II)-dependent oxygenase superfamily protein	0.149382	0.208434	0.145916	0.465165	0.357019	0.105134	0.124748	0.213894	0.15158	0.172092	0.321	0.263282	0.144157	0.0500212	0.448097	0.303748	0.721293	0.504188	0.35463	0.136278	0.0770418	0.164432	0.130679	0.222313	1.02511	-1.77368	3.09656	0.078458	0.129822	0.77107	-1.77368	1.63925	0.200429	0.288838	1.89806	-1.77368	10.404	0.00125745	0.00328101	0.360917	-1.77368	0.308583	0.578551	0.656677	0.010159	-1.77368	0.000300132	0.986178
AT5G06570	alpha/beta-Hydrolases superfamily protein	4.50635	4.74188	5.48644	1.72111	2.18674	2.26038	2.96901	3.71641	5.06276	2.19418	2.79729	2.28178	5.11756	4.82704	5.82526	5.72059	6.68398	4.66374	2.86432	3.59773	3.72369	6.86505	7.49226	4.92794	-1.10726	2.10616	28.6873	8.50578e-08	5.04718e-07	-0.454216	2.10616	4.69812	0.0301957	0.0590795	0.2638	2.10616	2.09972	0.147326	0.215653	1.19514	2.10616	41.167	1.39764e-10	9.57144e-10	-0.342816	2.10616	3.30881	0.0689092
AT1G23200	Plant invertase/pectin methylesterase inhibitor superfamily	1.76769	1.95407	3.06424	0.418649	0.937175	0.788504	2.27042	2.27263	3.12254	1.03255	0.733715	1.05313	2.01819	2.27596	1.45631	1.77186	1.25024	1.26047	2.34602	2.23495	3.54392	1.93208	2.35222	2.4825	-1.43206	0.948454	21.1173	4.32018e-06	1.98162e-05	-1.26895	0.948454	19.8318	8.45629e-06	3.93816e-05	-0.287368	0.948454	1.09183	0.296066	0.384738	0.0222645	0.948454	0.00766881	0.930217	0.947322	0.293184	0.948454	1.34981	0.245312
AT1G51850	Leucine-rich repeat protein kinase family protein	1.12036	1.06823	0.700397	2.88402	2.72227	1.20904	0.898189	1.73789	1.15201	2.10813	2.568	1.7991	2.37859	4.17677	5.1251	9.31494	9.28064	6.42839	1.33668	1.2265	2.25989	2.0554	2.09086	2.33429	1.44419	1.49698	20.8589	4.94387e-06	2.24412e-05	0.949629	1.49698	9.6217	0.00192292	0.00530545	1.20916	1.49698	19.0419	1.27882e-05	5.02079e-05	0.742791	1.49698	5.98181	0.0144542	0.0276554	0.4248	1.49698	1.85113	0.173652
AT1G69260	ABI five binding protein	0.597527	0.651358	0.81713	1.02336	1.33882	1.57701	0.399195	0.721893	0.848846	0.860462	1.05472	1.27253	0.86494	0.650275	1.34429	1.82249	2.40431	2.26884	2.07322	4.00656	0.719057	6.57729	5.14004	1.6303	1.07695	0.753305	6.14919	0.0131473	0.0278209	0.863033	0.753305	3.8482	0.0497994	0.0900658	1.33981	0.753305	10.4433	0.00123093	0.00321975	1.47931	0.753305	10.8351	0.00099596	0.00246183	-0.0195824	0.753305	0.00202044	0.964148
AT2G19330	plant intracellular ras group-related LRR 6	0.298764	0.468978	0.175099	0.093033	0.133882	0.157701	0.199598	0.213894	0.333475	0.516277	0.137572	0.0438804	0.336366	0.500212	0.476103	0.303748	0.192345	0.462172	0.272793	0.408833	0.41089	0.411081	0.435596	0.111157	-1.1472	-1.47701	3.67603	0.0552003	0.0962048	-0.523354	-1.47701	0.666411	0.414306	0.518166	-0.277754	-1.47701	0.343025	0.558088	0.640119	0.0845469	-1.47701	0.030787	0.860716	0.893963	-0.306077	-1.47701	0.427534	0.513202
AT1G65240	Eukaryotic aspartyl protease family protein	0.547733	0.885847	0.846313	0.976847	0.84792	0.473103	0.673642	0.588209	0.515371	1.1186	0.458572	1.00925	0.672731	0.750317	1.03622	1.06312	1.87536	1.59659	0.872936	0.599621	0.564973	0.411081	0.696954	1.18567	0.171985	-0.178174	0.231103	0.630707	0.710191	0.727671	-0.178174	4.06937	0.0436676	0.0805425	1.04124	-0.178174	10.326	0.00131168	0.00341055	0.330869	-0.178174	0.791031	0.373789	0.461288	-0.290357	-0.178174	0.723654	0.394948
ATCG01130	Ycf1 protein	0.373455	0.260543	0.321015	12.4664	9.86265	8.14788	0.0748491	0.0534735	0.181896	7.443	7.97915	12.2865	0.0720784	0.200085	0.392084	8.60619	8.84786	7.47878	0.136396	0.163533	0.256806	7.56389	6.27259	6.29887	5.12138	2.06852	396.133	3.82556e-88	5.02224e-86	6.59051	2.06852	421.557	1.1185e-93	1.70198e-91	5.51394	2.06852	327.557	3.27277e-73	3.86687e-71	5.40254	2.06852	364.403	3.09627e-81	3.53362e-79	-1.61728	2.06852	11.0314	0.000895816
AT5G47230	ethylene responsive element binding factor 5	3.11212	5.52351	1.54671	97.0799	98.6265	91.9922	5.81328	1.8181	1.69769	125.584	92.4023	73.5875	5.74224	4.70199	6.0213	69.4064	81.2176	108.526	1.39124	5.80542	3.82641	76.0911	79.3221	76.5869	5.1159	5.7141	157.675	3.64517e-36	1.38145e-34	5.66551	5.7141	186.29	2.05189e-42	1.04871e-40	4.12424	5.7141	152.872	4.08642e-35	1.66829e-33	4.61594	5.7141	138.323	6.19358e-32	1.85401e-30	-0.453576	5.7141	1.50668	0.219646
AT3G03650	Exostosin family protein	0.149382	0.130272	0.145916	0.186066	0.0892548	0	0.0748491	0	0	0.0860462	0.0917144	0.0438804	0.192209	0.150063	0.14003	0.202499	0.0961724	0.294109	0.0818378	0.0272555	0.179764	0.20554	0.130679	0.148209	-0.41559	-2.45121	0.360051	0.548478	0.63721	2.16895	-2.45121	3.71613	0.0538893	0.0964426	0.452734	-2.45121	0.649506	0.420289	0.510982	1.04534	-2.45121	2.62498	0.105194	0.158283	-2.86302	-2.45121	9.8422	0.00170553
ATCG00160	ribosomal protein S2	0.57263	0.234489	0.583664	18.9787	14.5485	12.5635	0.249497	0.320841	0.272843	13.6813	12.84	21.7647	0.408444	0.300127	0.364078	16.3011	13.1275	14.3273	0.38191	0.599621	0.513612	11.0581	11.1077	11.2639	5.10467	2.74177	485.819	1.15758e-107	2.15289e-105	5.85594	2.74177	568.598	1.13307e-125	2.61596e-123	5.48076	2.74177	568.168	1.40554e-125	3.66645e-123	4.73679	2.74177	458.683	9.299e-102	1.54363e-99	-0.720146	2.74177	4.10331	0.0427994
AT1G67980	caffeoyl-CoA 3-O-methyltransferase	0.497939	0.964009	0.379382	0.697748	1.38345	0.473103	1.07284	1.04273	0.757899	1.46279	2.65972	0.789847	1.58572	0.85036	2.12846	8.09995	5.33757	4.53769	1.66404	0.735899	0.898821	1.84986	2.39578	3.11238	0.604463	0.910689	1.65389	0.19843	0.282051	0.786041	0.910689	3.42883	0.0640676	0.111717	2.13434	0.910689	29.8208	4.7387e-08	2.73589e-07	1.47017	0.910689	13.1292	0.000290735	0.000795166	0.782204	0.910689	3.26196	0.0709041
AT2G07727	Di-haem cytochrome, transmembrane;Cytochrome b/b6, C-terminal	0.0497939	0.0781629	0	1.1164	1.42808	2.15525	0.0249497	0.0534735	0.0303159	1.84999	1.46743	2.2379	0.144157	0.0250106	0.0560121	1.87311	1.87536	2.18481	0.0545585	0	0	1.68543	2.4829	2.11197	5.09777	-0.0711535	117.807	1.91104e-27	5.31651e-26	5.68319	-0.0711535	151.365	8.72097e-35	3.45502e-33	4.86913	-0.0711535	136.472	1.57329e-31	5.51504e-30	7.25958	-0.0711535	174.062	9.59721e-40	3.84769e-38	-0.208539	-0.0711535	0.0550708	0.814464
AT3G10150	purple acid phosphatase 16	0.697115	0.547141	0.525298	0.232583	0.267764	0.315402	0.449094	0.507999	0.576003	0.172092	0.275143	0.263282	0.336366	0.475201	0.420091	0.404997	0.336603	0.294109	0.163676	0.463344	0.385209	0.287757	0.0871193	0.0370522	-0.974563	-1.22042	6.08542	0.0136302	0.0286827	-0.931882	-1.22042	5.12496	0.0235841	0.0478592	-0.10887	-1.22042	0.0764031	0.782232	0.83317	-1.47737	-1.22042	6.78669	0.00918399	0.0184156	-0.163256	-1.22042	0.301357	0.583033
AT1G29395	COLD REGULATED 314 INNER MEMBRANE 1	35.9512	40.8532	36.9459	52.6567	56.5429	42.369	33.4076	28.6351	40.7143	55.5428	41.6383	38.3515	40.5561	38.4162	28.8182	161.645	70.1578	108.947	33.9081	33.606	29.43	175.819	161.606	124.088	0.559573	5.95147	9.51914	0.0020334	0.00533893	0.537731	5.95147	8.47733	0.003596	0.00920821	1.72017	5.95147	73.852	8.4198e-18	1.38396e-16	2.51675	5.95147	176.321	3.08148e-40	1.26315e-38	-0.0903282	5.95147	0.250146	0.616973
AT3G50970	dehydrin family protein	0.771806	0.416869	0.496115	6.79141	8.12219	1.94498	0.748491	0.454525	0.363791	2.96859	1.23814	2.0185	1.15325	0.675286	1.06423	30.3242	9.80958	9.07538	1.06389	0.626877	0.590654	17.512	36.4594	9.92999	3.54999	2.18278	53.602	2.45511e-13	2.8059e-12	2.13518	2.18278	20.3774	6.3576e-06	3.03534e-05	3.82286	2.18278	61.9169	3.5826e-15	4.6697e-14	4.83785	2.18278	92.3551	7.24387e-22	1.31437e-20	-0.0330886	2.18278	0.00470663	0.945304
AT5G54570	beta glucosidase 41	0.174279	0.18238	0.145916	0.0465165	0.133882	0.052567	0.149698	0.160421	0.0606319	0.0430231	0.137572	0.0438804	0.0240261	0.100042	0.0840181	0.0506247	0.192345	0	0.35463	0.163533	0.0770418	0.0822162	0.130679	0.0370522	-0.904128	-2.53354	1.45155	0.228279	0.31572	-0.580489	-2.53354	0.55194	0.457526	0.559675	-0.0403942	-2.53354	0.00184206	0.965766	0.974156	-0.844019	-2.53354	1.34441	0.246258	0.326125	-0.349881	-2.53354	0.338673	0.560596
AT2G07835	unknown protein; BEST Arabidopsis thaliana protein match is: unknown protein (TAIR:ATMG00400.1); Has 30201 Blast hits to 17322 proteins in 780 species: Archae - 12; Bacteria - 1396; Metazoa - 17338; Fungi - 3422; Plants - 5037; Viruses - 0; Other Eukaryotes - 2996 (source: NCBI BLink).	0	0	0.175099	0.465165	0.490901	0.420536	0	0.0802103	0	0.473254	0.275143	0.394924	0	0	0	0.75937	0.480862	0.420156	0	0.0272555	0	0.287757	0.522716	0.33347	5.07402	-1.8668	38.601	5.19922e-10	4.10824e-09	4.57933	-1.8668	32.9998	9.21697e-09	6.88223e-08	7.1046	-1.8668	66.9667	2.76127e-16	3.97584e-15	5.12193	-1.8668	44.0579	3.18801e-11	2.33958e-10	0.304241	-1.8668	0.0424295	0.836803
AT3G62760	Glutathione S-transferase family protein	0	0	0.0291832	0.604715	0.17851	0.420536	0.0748491	0.0534735	0	0.129069	0.458572	0.965369	0	0.0250106	0.028006	0.253123	0.192345	0.252094	0.0272793	0	0.102722	0.0411081	0.304917	0.148209	5.05846	-2.23269	26.3939	2.78424e-07	1.52674e-06	3.44612	-2.23269	18.4085	1.7826e-05	7.8044e-05	3.6053	-2.23269	14.3438	0.000152278	0.000485347	2.17575	-2.23269	5.86016	0.0154873	0.0294053	1.92845	-2.23269	2.58477	0.107896
AT4G18550	alpha/beta-Hydrolases superfamily protein	0.746909	0.703466	0.963046	0.790781	0.803293	0.998772	0.598793	0.561472	0.545687	0.731393	1.284	0.614326	0.624679	0.950402	0.560121	1.87311	0.961724	1.38652	0.545585	0.735899	0.513612	1.06881	1.30679	0.778096	0.250123	-0.1642	0.614116	0.433242	0.528875	0.698568	-0.1642	4.1851	0.0407809	0.0760562	1.11266	-0.1642	13.9554	0.000187197	0.000584857	1.06387	-0.1642	11.5826	0.000665726	0.00170784	-0.430084	-0.1642	1.94456	0.163174
AT4G33960	unknown protein; FUNCTIONS IN: molecular_function unknown; INVOLVED IN: biological_process unknown; LOCATED IN: endomembrane system; EXPRESSED IN: 20 plant structures; EXPRESSED DURING: 10 growth stages; BEST Arabidopsis thaliana protein match is: unknown protein (TAIR:AT2G15830.1); Has 32 Blast hits to 32 proteins in 4 species: Archae - 0; Bacteria - 0; Metazoa - 0; Fungi - 0; Plants - 32; Virus…	1.54361	2.16251	1.07978	0.418649	0.535529	0.578237	1.12274	1.17642	1.03074	0.344185	0.596144	0.526565	0.985071	0.750317	0.616133	0.455622	1.00981	0.126047	2.1005	4.00656	0.590654	1.68543	0.740514	0.33347	-1.49519	0.0721646	8.0829	0.00446849	0.0107246	-1.0179	0.0721646	3.72179	0.0537069	0.0961612	-0.633877	0.0721646	1.21231	0.270875	0.356797	-1.19896	0.0721646	4.65052	0.0310442	0.0542456	-0.470157	0.0721646	0.962665	0.326516
AT5G05965	unknown protein; FUNCTIONS IN: molecular_function unknown; INVOLVED IN: biological_process unknown; LOCATED IN: chloroplast; BEST Arabidopsis thaliana protein match is: unknown protein (TAIR:AT2G39855.2); Has 30201 Blast hits to 17322 proteins in 780 species: Archae - 12; Bacteria - 1396; Metazoa - 17338; Fungi - 3422; Plants - 5037; Viruses - 0; Other Eukaryotes - 2996 (source: NCBI BLink).	0.597527	0.599249	0.291832	0.790781	0.84792	0.788504	0.224547	0.427788	0.272843	0.430231	0.596144	0.482685	0.216235	0.275116	0.252054	0.708745	1.0579	0.462172	0.327351	0.272555	0.128403	0.781053	0.871193	0.778096	0.814301	-0.839558	5.80128	0.0160145	0.0330253	0.859063	-0.839558	4.71331	0.02993	0.0586396	1.67274	-0.839558	18.7025	1.52779e-05	5.91046e-05	1.99437	-0.839558	29.263	6.31908e-08	3.11167e-07	-0.658671	-0.839558	3.33639	0.0677633
AT1G66960	Terpenoid cyclases family protein	0.373455	0.286597	0.233466	0	1.24957	0.105134	0.548893	0.802103	0.636635	0.215116	0.458572	0.0877608	0.768836	1.05044	1.82039	0.911244	0.625121	1.09241	0.218234	0.408833	0.282487	0.739945	0.392037	0.185261	-1.1992	-0.734333	2.46525	0.116389	0.180878	-1.30345	-0.734333	5.71411	0.0168291	0.0357855	-0.303203	-0.734333	0.475436	0.490497	0.578448	0.686735	-0.734333	1.67366	0.195769	0.268484	1.19017	-0.734333	6.22679	0.0125831
AT4G35160	O-methyltransferase family protein	1.29464	0.964009	1.0506	0.790781	0.446274	0.315402	0.948088	0.721893	0.879162	0.473254	0.642001	0.745967	0.816888	0.900381	1.31628	0.75937	1.29833	0.630235	1.06389	0.899432	0.796099	0.534405	1.04543	0.741044	-0.94894	-0.148889	8.14642	0.00431463	0.0104063	-0.293761	-0.148889	0.825606	0.363546	0.467181	-0.0917911	-0.148889	0.0880192	0.766711	0.819898	0.010108	-0.148889	0.00112154	0.973284	0.980952	-0.316646	-0.148889	1.37031	0.241759
AT3G22600	Bifunctional inhibitor/lipid-transfer protein/seed storage 2S albumin superfamily protein	1.39423	1.61537	1.34243	4.41907	3.2578	2.89118	2.47002	2.96778	2.6678	3.95813	4.26472	2.4573	5.71822	4.0267	7.78568	9.97306	7.93422	7.77289	3.16439	1.49905	1.66924	5.26183	6.14191	2.96418	1.42114	2.01803	26.8969	2.14597e-07	1.19967e-06	0.577106	2.01803	4.82426	0.0280619	0.0554067	0.720523	2.01803	8.35282	0.00385089	0.00893039	1.66634	2.01803	33.9457	5.66719e-09	3.21194e-08	0.948904	2.01803	12.4925	0.000408597
AT3G25780	allene oxide cyclase 3	1.41913	2.24067	2.24711	63.4485	48.0191	62.5547	1.12274	1.41705	2.03117	38.8068	33.9343	43.5294	1.75391	1.9008	9.69009	75.6839	75.1587	45.0408	1.28213	0.926687	1.90036	37.0795	34.7606	24.3803	5.02347	4.67533	292.652	1.31456e-65	1.07334e-63	4.84043	4.67533	268.385	2.55249e-60	1.91303e-58	5.08075	4.67533	217.803	2.72669e-49	1.68518e-47	4.84248	4.67533	255.322	1.79572e-57	1.17488e-55	-0.324898	4.67533	1.3276	0.249233
AT4G12735	unknown protein; FUNCTIONS IN: molecular_function unknown; INVOLVED IN: biological_process unknown; LOCATED IN: plasma membrane; EXPRESSED IN: rosette leaf, cultured cell; BEST Arabidopsis thaliana protein match is: unknown protein (TAIR:AT4G12731.1); Has 35333 Blast hits to 34131 proteins in 2444 species: Archae - 798; Bacteria - 22429; Metazoa - 974; Fungi - 991; Plants - 531; Viruses - 0; Othe…	0.398352	0.156326	0.291832	2.65144	2.14211	2.73348	0.673642	2.8341	0.576003	3.48487	2.38457	2.06238	0.840914	0.85036	2.15646	2.27811	2.83709	3.44528	3.51902	0.436088	0.539293	2.09651	1.43747	1.7044	3.2798	0.721239	49.5424	1.94129e-12	2.0235e-11	1.80686	0.721239	15.1055	0.000101665	0.000377246	1.48843	0.721239	11.9198	0.000555395	0.00156703	1.67073	0.721239	12.0296	0.000523625	0.00136911	1.62715	0.721239	10.7554	0.00103977
AT3G46080	C2H2-type zinc finger family protein	0.298764	0.36476	0.0291832	9.44285	12.2725	8.09531	0.498994	2.13894	0.545687	11.6162	10.0427	12.8131	0.384418	1.02543	1.51233	14.8837	14.1854	9.11739	2.34602	0.299811	0.487932	9.90705	8.88616	15.8213	5.39342	2.68073	118.244	1.53325e-27	4.30724e-26	4.18199	2.68073	73.5011	1.00582e-17	1.84587e-16	3.79488	2.68073	76.3658	2.35697e-18	4.03255e-17	4.69262	2.68073	83.7322	5.66561e-20	8.95353e-19	1.49183	2.68073	8.4841	0.00358264
AT3G47420	phosphate starvation-induced gene 3	28.1585	26.6796	37.0043	44.6558	50.9199	45.0499	37.6491	55.7194	59.5405	75.6777	76.9484	64.4603	62.0835	65.5777	77.3247	68.8495	64.147	79.2415	64.9519	86.5907	114.946	73.0079	73.3544	74.8084	0.800952	5.98191	29.8314	4.7129e-08	2.88872e-07	0.61423	5.98191	17.6804	2.61311e-05	0.000110382	0.2018	5.98191	2.10864	0.146469	0.214584	0.0150061	5.98191	0.00975398	0.921327	0.940669	0.886468	5.98191	34.799	3.65559e-09
AT5G49525	unknown protein; Has 23 Blast hits to 23 proteins in 7 species: Archae - 0; Bacteria - 0; Metazoa - 0; Fungi - 0; Plants - 23; Viruses - 0; Other Eukaryotes - 0 (source: NCBI BLink).	0.473043	0.312652	0.583664	0.418649	0.401647	0.630804	0.573843	0.641682	0.545687	0.860462	1.10057	0.263282	0.456496	0.42518	0.588127	0.809995	1.00981	1.00838	0.409189	0.381577	0.333848	1.80876	1.08899	1.40798	0.223943	-0.428239	0.347105	0.555757	0.644139	0.651344	-0.428239	3.693	0.0546412	0.0976011	1.09996	-0.428239	11.4769	0.000704667	0.00194076	2.19752	-0.428239	49.8407	1.66748e-12	1.40314e-11	0.430681	-0.428239	1.74574	0.186413
ATMG00630	unknown protein.	0.0995879	0.0781629	0.116733	0.511682	0.0892548	0.210268	0.0249497	0.0534735	0.121264	0.215116	0.412715	0.614326	0.0720784	0.100042	0.0840181	0.809995	0.240431	0.294109	0.0545585	0.0817665	0.0256806	0.123324	0.174239	0.185261	1.40733	-2.11521	4.28489	0.0384525	0.0705125	2.77287	-2.11521	18.558	1.64815e-05	7.27097e-05	2.25354	-2.11521	12.3811	0.000433693	0.00125232	1.7784	-2.11521	5.55034	0.0184771	0.0344373	-0.5232	-2.11521	0.496218	0.481167
AT2G38240	2-oxoglutarate (2OG) and Fe(II)-dependent oxygenase superfamily protein	0	0.625303	0.116733	3.07009	8.83622	1.83984	0.224547	0.74863	0.181896	0.344185	0.366858	1.09701	0.168183	0.300127	0.504109	36.8041	2.789	1.21845	0.436468	0.0272555	0.102722	15.3333	38.376	1.14862	5.00209	1.87339	16.5698	4.6891e-05	0.000177507	0.801694	1.87339	0.685165	0.407814	0.511922	4.0489	1.87339	13.8267	0.000200467	0.000622249	6.98625	1.87339	30.7808	2.88879e-08	1.48742e-07	1.34097	1.87339	1.55532	0.212352
AT5G52340	exocyst subunit exo70 family protein A2	0.24897	0.312652	0.496115	0.0465165	0.133882	0.105134	0.224547	0.481262	0.303159	0.0860462	0.0917144	0.175522	0.408444	0.375159	0.224048	0.151874	0.0480862	0.294109	0.327351	0.299811	0.385209	0.0822162	0.348477	0.0741044	-1.68179	-1.68288	7.55147	0.0059961	0.0139267	-1.31674	-1.68288	5.21761	0.0223592	0.0457077	-0.836168	-1.68288	2.44491	0.117906	0.17871	-1.10723	-1.68288	3.55201	0.0594735	0.0962754	0.000561323	-1.68288	2.39511e-06	0.998765
AT4G12480	Bifunctional inhibitor/lipid-transfer protein/seed storage 2S albumin superfamily protein	12.8219	11.5421	16.1091	19.6765	17.8956	11.3019	15.1694	19.1168	17.7348	26.8464	28.7066	23.6077	36.0632	51.4468	64.1338	71.077	104.251	62.1831	19.9684	11.7471	18.7982	21.4584	24.0014	22.5648	0.468278	4.85055	5.87836	0.0153281	0.0318025	0.771843	4.85055	17.2411	3.29237e-05	0.000135569	0.667825	4.85055	11.6776	0.000632581	0.00176154	0.64597	4.85055	11.3064	0.000772402	0.00195544	0.419643	4.85055	5.09988	0.0239275
AT1G05260	Peroxidase superfamily protein	1.89217	1.14639	1.69263	1.44201	1.60659	1.36674	0.997988	1.016	1.84927	1.6779	1.55914	1.66746	1.63378	1.32556	1.73637	2.63248	3.07752	2.18481	1.5822	1.58082	1.23267	1.64432	3.09273	1.59324	0.0542138	0.777144	0.0435511	0.834691	0.879161	0.644267	0.777144	5.57074	0.018263	0.0383514	0.896488	0.777144	13.9642	0.000186326	0.000582408	0.638051	0.777144	6.02906	0.0140723	0.0269895	-0.368253	0.777144	2.02314	0.154918
AT1G49900	C2H2 type zinc finger transcription factor family	0.473043	0.234489	0.233466	0.093033	0.267764	0.210268	0.149698	0.641682	0.15158	0.5593	0.596144	0.175522	0.480522	0.550233	0.644139	0.708745	0.288517	0.462172	0.545585	0.436088	0.179764	0.452189	0.522716	0.741044	-0.566229	-1.10395	0.935748	0.333374	0.428661	1.15019	-1.10395	4.12769	0.0421868	0.0782063	-0.0499364	-1.10395	0.0109679	0.916592	0.937216	0.835559	-1.10395	3.09033	0.0787589	0.122832	-0.431141	-1.10395	0.608258	0.435445
AT2G20870	cell wall protein precursor, putative	3.06233	3.54339	2.18874	1.34898	2.18674	1.26161	1.17264	3.52925	1.21264	0.903485	4.08129	0.877608	2.40261	2.15091	7.53362	2.93623	2.93326	3.36125	1.00933	0.299811	1.7206	0.411081	0.304917	0.778096	-0.723007	0.971519	2.26211	0.132573	0.201686	-0.248469	0.971519	0.204074	0.651452	0.735819	0.118011	0.971519	0.0564114	0.812261	0.856884	-0.731329	0.971519	1.84955	0.173836	0.242898	-0.760712	0.971519	2.33383	0.12659
AT2G23270	unknown protein; FUNCTIONS IN: molecular_function unknown; INVOLVED IN: biological_process unknown; LOCATED IN: endomembrane system; EXPRESSED IN: stem, sperm cell, root, stamen; EXPRESSED DURING: 4 anthesis; BEST Arabidopsis thaliana protein match is: unknown protein (TAIR:AT4G37290.1); Has 36 Blast hits to 35 proteins in 6 species: Archae - 0; Bacteria - 0; Metazoa - 0; Fungi - 0; Plants - 36; …	0	0.104217	0.0291832	0.93033	0.84792	1.62958	0.0748491	0	0.0909478	1.84999	1.605	0.614326	0.0240261	0.0500212	0.392084	1.77186	1.0579	1.05039	0.136396	0	0.0513612	1.68543	0.871193	1.00041	4.95654	-0.537869	49.3792	2.10974e-12	2.19225e-11	4.71349	-0.537869	55.9343	7.49333e-14	9.96103e-13	4.30634	-0.537869	39.8749	2.70754e-10	2.1227e-09	4.59653	-0.537869	49.8163	1.68833e-12	1.41891e-11	0.595194	-0.537869	0.392811	0.530826
AT3G29575	ABI five binding protein 3	3.68475	3.54339	5.19461	5.58198	6.33709	6.25547	3.34326	4.1442	5.72971	8.38951	7.9333	5.48505	5.40588	4.52691	6.58142	14.4787	13.5122	10.84	5.15578	5.04227	5.49565	22.3628	18.2079	12.7089	0.717551	2.95639	11.8505	0.000576449	0.00172044	0.970329	2.95639	20.8676	4.9214e-06	2.39233e-05	1.38712	2.95639	49.5707	1.91348e-12	1.9112e-11	2.04165	2.95639	101.125	8.63406e-24	1.73771e-22	0.10366	2.95639	0.24005	0.62417
AT5G59845	Gibberellin-regulated family protein	0.224073	0.104217	0.437748	0.418649	0.535529	0.315402	0.0249497	0.0534735	0.121264	0.387208	0.183429	0.131641	0.0720784	0.0750317	0.308066	0.303748	0.528948	0.336125	0.136396	0.0817665	0.179764	0.452189	0.435596	0.370522	1.04302	-1.7169	4.13914	0.0419023	0.0759201	1.97822	-1.7169	8.71042	0.00316397	0.0082406	1.88326	-1.7169	10.3637	0.00128514	0.00334673	1.88399	-1.7169	12.801	0.000346429	0.000935769	-1.70892	-1.7169	7.17049	0.00741123
AT1G05770	Mannose-binding lectin superfamily protein	0.871394	0.911901	0.904679	1.02336	0.714038	1.20904	0.573843	0.454525	0.576003	0.989532	0.82543	1.18477	0.552601	0.500212	0.448097	0.708745	1.20215	1.00838	0.38191	0.517855	0.564973	0.698837	0.696954	0.592835	0.262904	-0.328464	1.04783	0.306006	0.400316	1.06412	-0.328464	14.8576	0.000115939	0.000424334	1.10199	-0.328464	15.3374	8.99184e-05	0.00030116	0.693447	-0.328464	5.26227	0.0217925	0.0398113	-0.682634	-0.328464	7.21539	0.0072281
AT2G04395	Nucleic acid-binding, OB-fold-like protein	0.124485	0.208434	0.145916	0.093033	0.133882	0.210268	0.199598	0.240631	0.0909478	0.129069	0.183429	0.131641	0.144157	0.0750317	0.168036	0.0506247	0.192345	0.420156	0.136396	0.136278	0.128403	0.0822162	0.130679	0.111157	-0.00844854	-2.23122	0.000192666	0.988925	0.992033	-0.123578	-2.23122	0.0447993	0.832374	0.880785	0.830522	-2.23122	1.90653	0.167349	0.239499	-0.042105	-2.23122	0.00422783	0.948157	0.961367	0.227298	-2.23122	0.202692	0.652556
AT4G30320	CAP (Cysteine-rich secretory proteins, Antigen 5, and Pathogenesis-related 1 protein) superfamily protein	0	0	0.0291832	0.279099	0.669411	0.210268	0	0	0	0.430231	0.366858	0.614326	0.0480522	0.0500212	0.028006	0.253123	0.673207	0.168063	0.0272793	0	0.0256806	0.123324	0.174239	0.0741044	4.95316	-2.28443	30.79	2.87512e-08	1.81717e-07	6.96412	-2.28443	46.4176	9.5554e-12	1.02967e-10	2.90385	-2.28443	15.4617	8.41945e-05	0.000283177	2.77344	-2.28443	8.47537	0.00359988	0.00794322	-1.59005	-2.28443	1.31238	0.251964
AT3G46090	C2H2 and C2HC zinc fingers superfamily protein	0.323661	0.625303	0.262649	39.9112	38.5581	33.4326	0.648692	1.92505	0.424423	46.551	33.1548	48.1807	0.600653	1.10047	1.14825	41.9678	32.9871	30.2933	1.63676	0.408833	1.10427	27.008	29.0543	40.6463	6.77773	4.33321	434.311	1.87313e-96	2.87204e-94	6.13609	4.33321	343.85	9.25475e-77	9.34126e-75	5.34079	4.33321	367.16	7.77336e-82	1.08428e-79	5.12907	4.33321	271.294	5.92899e-61	4.26845e-59	0.907757	4.33321	5.58552	0.0181096
AT4G39795	Protein of unknown function (DUF581)	1.39423	0.781629	0.787947	0.558198	0.937175	0.630804	0.973038	0.989261	0.879162	0.430231	1.10057	0.614326	0.624679	0.87537	0.840181	0.961869	1.3945	0.756281	0.600144	0.817665	0.487932	0.575513	0.479156	0.444626	-0.28346	-0.254797	0.704193	0.401378	0.497783	-0.363827	-0.254797	1.09413	0.295559	0.39646	0.554418	-0.254797	3.01603	0.0824448	0.131689	-0.0791178	-0.254797	0.0477393	0.827045	0.867803	0.0363403	-0.254797	0.0148239	0.903094
AT4G16000	unknown protein; BEST Arabidopsis thaliana protein match is: unknown protein (TAIR:AT4G15990.1); Has 30201 Blast hits to 17322 proteins in 780 species: Archae - 12; Bacteria - 1396; Metazoa - 17338; Fungi - 3422; Plants - 5037; Viruses - 0; Other Eukaryotes - 2996 (source: NCBI BLink).	5.42754	4.11658	3.56035	5.95411	6.15858	6.5183	3.61771	2.64694	2.6678	5.93719	3.89786	4.73908	3.09937	3.60152	2.52054	7.44183	5.52991	4.95784	3.35535	2.64378	3.38984	20.7596	19.4712	14.8579	0.653148	2.62007	11.4352	0.000720658	0.00210456	0.862945	2.62007	18.3301	1.85748e-05	8.10544e-05	1.07199	2.62007	28.3596	1.00747e-07	5.5487e-07	2.81661	2.62007	212.28	4.36975e-48	2.26213e-46	-0.491092	2.62007	6.32864	0.0118804
AT3G24982	receptor like protein 40	0.199176	0.312652	0.350198	0.13955	0.0892548	0.052567	0.174648	0.240631	0.303159	0.0860462	0.137572	0.0438804	0.240261	0.150063	0.308066	0.202499	0.0961724	0.126047	0.38191	0.2453	0.385209	0.0411081	0.0871193	0.111157	-1.39425	-1.93819	5.55947	0.018381	0.0372065	-1.21693	-1.93819	3.96374	0.0464904	0.0849996	-0.557778	-1.93819	1.01637	0.313382	0.402699	-1.75498	-1.93819	9.53188	0.00201933	0.00470373	-0.208287	-1.93819	0.25795	0.611532
AT5G42965	Polynucleotidyl transferase, ribonuclease H-like superfamily protein	0.0995879	0.0260543	0.116733	0.093033	0.490901	0.052567	0.149698	0.133684	0.0606319	0.129069	0.183429	0.175522	0.216235	0.0750317	0.028006	0.202499	0.288517	0.336125	0.109117	0.109022	0.0770418	0.246648	0.174239	0.111157	0.881091	-2.31721	1.22985	0.267436	0.358857	0.616599	-2.31721	0.883747	0.347177	0.450624	1.71733	-2.31721	7.18934	0.00733381	0.0159182	1.07522	-2.31721	2.72785	0.0986118	0.149691	0.583273	-2.31721	0.764467	0.381934
AT3G57130	Ankyrin repeat family protein / BTB/POZ domain-containing protein	1.17016	1.58931	1.57589	1.34898	1.29419	1.62958	0.973038	1.22989	1.39453	2.15116	1.46743	0.745967	0.768836	1.10047	1.14825	1.67061	1.87536	1.72264	1.69131	1.74435	1.61788	1.0277	1.48103	1.11157	0.122508	0.524896	0.237632	0.625922	0.706545	0.468881	0.524896	2.88163	0.0895954	0.148104	0.957708	0.524896	14.4886	0.000141012	0.00045296	-0.220702	0.524896	0.801135	0.370754	0.458049	-0.217388	0.524896	0.852816	0.355757
AT2G07676	unknown protein; BEST Arabidopsis thaliana protein match is: unknown protein (TAIR:ATMG00970.1); Has 9 Blast hits to 9 proteins in 2 species: Archae - 0; Bacteria - 0; Metazoa - 0; Fungi - 0; Plants - 9; Viruses - 0; Other Eukaryotes - 0 (source: NCBI BLink).	0	0.0260543	0	0.279099	0.357019	0.473103	0.0748491	0	0.0606319	0.258139	0.412715	0.526565	0.0240261	0.0500212	0.0560121	0.556871	0.480862	0.336125	0	0	0.0256806	0.534405	0.174239	0.222313	4.95035	-2.0654	36.0645	1.90892e-09	1.4159e-08	3.1831	-2.0654	25.6006	4.19908e-07	2.44685e-06	3.42862	-2.0654	30.8781	2.74754e-08	1.6376e-07	4.70677	-2.0654	29.5189	5.53743e-08	2.75513e-07	1.95587	-2.0654	3.01138	0.0826818
AT2G34600	jasmonate-zim-domain protein 7	0.124485	0.599249	0.145916	5.58198	6.73874	5.099	0.149698	0.534735	0.333475	3.31278	4.31058	4.91461	0.31234	0.200085	2.46453	12.403	6.49164	3.90745	0.545585	0.190789	0.102722	2.67203	1.39391	3.14944	4.92819	1.38042	62.4148	2.78219e-15	3.72306e-14	3.77852	1.38042	50.7837	1.03129e-12	1.22145e-11	4.37381	1.38042	49.1759	2.34011e-12	2.31544e-11	3.66397	1.38042	39.058	4.11408e-10	2.67342e-09	0.74539	1.38042	1.47557	0.224469
AT5G06800	myb-like HTH transcriptional regulator family protein	2.83826	3.07441	2.36384	2.69796	2.49913	1.83984	2.49497	1.41705	2.39496	3.31278	2.52215	3.33491	2.25846	2.42603	1.8764	2.68311	3.55838	3.69738	2.04594	2.12593	2.31125	2.34316	2.96205	2.11197	-0.0842175	1.38266	0.16495	0.684639	0.756293	0.631713	1.38266	9.03324	0.00265114	0.00704375	0.747398	1.38266	13.8121	0.000202026	0.000626509	0.452173	1.38266	4.79981	0.0284629	0.0502732	-0.265496	1.38266	1.73641	0.187594
AT5G01880	RING/U-box superfamily protein	3.98352	3.54339	4.8736	1.30246	2.58839	1.41931	4.74044	4.03725	5.94192	2.7965	1.69672	1.49193	4.54094	3.42645	4.70501	2.93623	3.51029	3.44528	5.15578	4.7152	4.77659	5.5907	4.00749	4.52037	-1.21698	1.95985	25.2106	5.13997e-07	2.71474e-06	-1.24111	1.95985	29.1651	6.64667e-08	4.38728e-07	-0.203249	1.95985	0.992621	0.319103	0.408769	0.215665	1.95985	1.24065	0.265347	0.347668	0.305977	1.95985	2.59298	0.107339
AT3G16430	jacalin-related lectin 31	8.2409	7.50364	8.11293	7.44264	5.71231	6.30804	7.934	6.20293	7.00298	9.59415	7.97915	6.45042	6.75134	5.17719	7.11353	10.0237	9.95384	6.93258	9.24767	6.81388	7.62714	6.98837	8.58125	6.41003	-0.147467	2.91043	0.787758	0.374779	0.471254	0.347566	2.91043	4.3779	0.0364078	0.069061	0.683933	2.91043	16.687	4.40822e-05	0.000156244	0.155362	2.91043	0.913821	0.339103	0.425541	-0.113637	2.91043	0.5127	0.473972
AT2G30670	NAD(P)-binding Rossmann-fold superfamily protein	0.448146	0.208434	0.262649	0.651231	0.312392	0.420536	0.299396	0.133684	0.606319	0.68837	0.550286	1.00925	0.31234	0.175074	0.112024	0.354373	0.817465	0.462172	0.627423	0.517855	0.308167	0.493297	0.479156	0.296418	0.720524	-1.04098	2.20047	0.137969	0.208316	1.47231	-1.04098	9.51777	0.00203492	0.00558151	1.55139	-1.04098	9.80227	0.00174296	0.004402	0.0632008	-1.04098	0.0189917	0.89039	0.916912	0.0205378	-1.04098	0.00168417	0.967265
AT3G51400	Arabidopsis protein of unknown function (DUF241)	0.298764	0.36476	0.321015	0.186066	0.133882	0.052567	0.249497	0.267368	0.121264	0.0430231	0.183429	0.0877608	0.336366	0.275116	0.28006	0.303748	0	0.252094	0.218234	0.218044	0.333848	0.328865	0	0	-1.19835	-1.88049	4.84372	0.0277469	0.0532154	-0.880618	-1.88049	2.12241	0.145158	0.221688	-0.368763	-1.88049	0.53303	0.465336	0.554801	-3.28588	-1.88049	11.9241	0.000554118	0.00144114	-0.533284	-1.88049	1.65743	0.19795
AT3G12320	unknown protein; BEST Arabidopsis thaliana protein match is: unknown protein (TAIR:AT5G06980.4); Has 102 Blast hits to 102 proteins in 16 species: Archae - 0; Bacteria - 0; Metazoa - 0; Fungi - 0; Plants - 98; Viruses - 0; Other Eukaryotes - 4 (source: NCBI BLink).	7.59358	15.841	51.6835	77.3569	80.9987	72.5424	18.6873	66.8152	71.0303	114.054	117.624	118.916	44.184	68.2539	99.9535	140.888	135.892	133.778	29.407	45.0261	116.462	156.211	148.495	142.577	2.38073	6.51227	28.5381	9.18728e-08	5.41659e-07	1.20537	6.51227	10.1262	0.00146177	0.0041588	1.10734	6.51227	9.38362	0.00218933	0.00539305	1.92402	6.51227	22.2371	2.40975e-06	9.43515e-06	1.85101	6.51227	17.622	2.69454e-05
AT3G04181	unknown protein; FUNCTIONS IN: molecular_function unknown; INVOLVED IN: biological_process unknown; LOCATED IN: cellular_component unknown; Has 30201 Blast hits to 17322 proteins in 780 species: Archae - 12; Bacteria - 1396; Metazoa - 17338; Fungi - 3422; Plants - 5037; Viruses - 0; Other Eukaryotes - 2996 (source: NCBI BLink).	0.473043	0.547141	0.496115	0.232583	0.312392	0.262835	0.349296	0.187157	0.515371	0.215116	0.412715	0.351043	0.43247	0.700296	0.420091	0.404997	0.480862	0.588219	0.38191	0.463344	0.385209	0.369973	0.0871193	0.259365	-0.748609	-1.1292	3.08381	0.0790751	0.13066	0.0661696	-1.1292	0.023527	0.878094	0.914471	0.0802108	-1.1292	0.0476205	0.827257	0.869007	-0.466248	-1.1292	1.14692	0.284196	0.368233	-0.480118	-1.1292	1.79659	0.180125
AT3G24780	Uncharacterised conserved protein UCP015417, vWA	0.497939	0.442923	0.583664	0.465165	0.937175	0.683371	0.299396	0.641682	0.454739	0.989532	1.42157	0.921489	0.43247	0.42518	0.448097	0.911244	1.10598	1.17644	0.572865	0.79041	0.487932	0.822162	0.740514	0.666939	0.609463	-0.424176	3.36235	0.0667029	0.113187	1.41577	-0.424176	21.6563	3.26136e-06	1.63646e-05	1.43789	-0.424176	21.6526	3.26759e-06	1.41847e-05	0.531887	-0.424176	2.99568	0.0834871	0.129242	-0.0714774	-0.424176	0.0500209	0.823027
AT2G01900	DNAse I-like superfamily protein	0.547733	0.442923	0.671214	0.418649	0.490901	0.367969	0.673642	0.401052	0.909478	0.68837	0.642001	0.921489	0.600653	0.725307	0.980211	1.46812	1.49067	1.42853	0.791099	0.872176	0.924502	0.575513	1.08899	0.370522	-0.212794	-0.294759	0.322427	0.570153	0.656807	0.321293	-0.294759	0.983111	0.321432	0.424448	1.08435	-0.294759	14.8956	0.00011363	0.000371902	-0.28458	-0.294759	0.720921	0.395842	0.483072	0.343409	-0.294759	1.21739	0.269873
AT2G32200	unknown protein; BEST Arabidopsis thaliana protein match is: unknown protein (TAIR:AT2G32210.1); Has 131 Blast hits to 131 proteins in 14 species: Archae - 0; Bacteria - 0; Metazoa - 0; Fungi - 1; Plants - 130; Viruses - 0; Other Eukaryotes - 0 (source: NCBI BLink).	0.124485	0.625303	0.233466	11.9082	12.1833	13.5623	0.424145	0.320841	0.576003	14.843	12.5649	13.8223	0.576627	0.475201	1.03622	11.7955	15.7242	8.69724	0.518306	0.79041	0.719057	13.2368	9.7138	11.0045	5.88014	2.67801	370.145	1.74028e-82	1.99744e-80	5.12836	2.67801	426.458	9.59017e-95	1.51676e-92	4.37777	2.67801	293.596	8.18587e-66	7.98162e-64	4.32395	2.67801	343.793	9.52246e-77	9.80862e-75	0.956411	2.67801	5.4359	0.0197269
AT5G23810	amino acid permease 7	2.41501	1.64142	2.62649	2.27931	1.56196	3.57455	1.64668	2.35284	2.0918	2.28022	1.605	3.99312	1.97014	1.97584	2.38051	4.04997	2.74091	4.53769	1.28213	1.14473	1.36107	2.75424	2.43934	1.66735	0.168145	1.19928	0.34654	0.556078	0.644437	0.371582	1.19928	1.68161	0.19471	0.282033	0.993814	1.19928	14.3015	0.000155741	0.00049552	1.11585	1.19928	15.802	7.03278e-05	0.00021527	-0.0748356	1.19928	0.0810605	0.775865
AT3G59450	Calcium-binding EF-hand family protein	0.273867	0.390815	0.379382	0.418649	0.357019	0.157701	0.324346	0.213894	0.363791	0.430231	0.458572	0.658206	0.31234	0.275116	0.28006	0.506247	0.673207	0.210078	0.327351	0.136278	0.359529	0.411081	0.435596	0.296418	0.0161126	-1.26175	0.00136086	0.970573	0.979103	0.937981	-1.26175	5.49249	0.0190984	0.0398846	0.841347	-1.26175	4.02364	0.0448668	0.078039	0.70583	-1.26175	2.77048	0.0960174	0.146273	-0.151592	-1.26175	0.150716	0.697852
AT1G71866	LOCATED IN: endomembrane system; BEST Arabidopsis thaliana protein match is: Putative membrane lipoprotein (TAIR:AT1G34245.1).	0.0746909	0.130272	0.0875496	0.0465165	0.0892548	0.105134	0.149698	0.0267368	0.0606319	0.0430231	0.0917144	0.131641	0.0720784	0.150063	0.14003	0	0.240431	0.252094	0.163676	0.218044	0.0513612	0	0.217798	0.185261	-0.139901	-2.48241	0.0280828	0.866914	0.904469	0.277272	-2.48241	0.11211	0.737755	0.806495	0.683928	-2.48241	0.965264	0.325864	0.416024	0.229604	-2.48241	0.10912	0.741148	0.798186	-0.202553	-2.48241	0.0767885	0.781698
AT4G08770	Peroxidase superfamily protein	0.398352	0.442923	0.175099	0.558198	0.669411	0.52567	0.299396	0.347578	0.303159	0.645347	0.550286	0.921489	0.360392	0.475201	0.700151	3.64498	1.15407	2.01675	0.327351	0.163533	0.462251	0.534405	0.392037	0.33347	0.91345	-0.631489	4.2069	0.0402599	0.0734212	1.30787	-0.631489	9.01314	0.00268045	0.00711317	2.1129	-0.631489	29.0264	7.13974e-08	4.00919e-07	0.65287	-0.631489	2.00221	0.15707	0.222946	-0.0557396	-0.631489	0.0156697	0.900382
AT2G34500	cytochrome P450, family 710, subfamily A, polypeptide 1	0.398352	0.36476	0.233466	0.418649	0.758666	0.367969	0.648692	0.695156	0.303159	0.301162	1.32986	0.307163	0.888967	0.300127	1.26027	2.17686	1.3945	1.72264	1.00933	0.79041	0.590654	1.0277	0.827633	1.14862	0.778041	-0.258284	2.66948	0.102289	0.162276	-0.22088	-0.258284	0.192973	0.660454	0.743478	1.16845	-0.258284	8.44482	0.00366084	0.00853629	0.600695	-0.258284	2.22499	0.135793	0.196849	0.777212	-0.258284	3.09259	0.0786495
ATMG01090	ATP synthase 9 mitochondrial	0.373455	0.130272	0.379382	0.465165	0.446274	1.10391	0.199598	0.0802103	0.272843	1.33372	1.42157	0.789847	0.168183	0.350148	0.252054	0.75937	0.865552	1.05039	0.300072	0.163533	0.128403	0.904378	0.871193	0.815148	1.11455	-0.766294	6.14164	0.0132035	0.0279105	2.83474	-0.766294	46.471	9.29853e-12	1.0036e-10	1.93711	-0.766294	22.7398	1.8549e-06	8.38002e-06	2.37772	-0.766294	31.9723	1.56383e-08	8.36069e-08	-0.637782	-0.766294	1.80709	0.178858
AT4G15160	Bifunctional inhibitor/lipid-transfer protein/seed storage 2S albumin superfamily protein	0.896291	1.04217	0.758763	1.1164	0.758666	1.26161	1.12274	0.668419	0.879162	1.07558	0.871287	1.40417	0.528575	0.600254	0.420091	0.75937	2.26005	0.924344	0.900216	0.490599	0.590654	0.739945	1.52459	0.666939	0.349812	-0.117884	1.0297	0.310229	0.405022	0.483465	-0.117884	2.03618	0.153595	0.232348	1.16989	-0.117884	9.28604	0.00230906	0.00564713	0.689216	-0.117884	3.50189	0.0612987	0.0988794	0.0444308	-0.117884	0.018397	0.892109
AT3G13900	ATPase E1-E2 type family protein / haloacid dehalogenase-like hydrolase family protein	0.0995879	0.208434	0.116733	0.13955	0.312392	0.420536	0.149698	0.213894	0.15158	0.516277	0.458572	0.438804	0.192209	0.175074	0.112024	0.607496	0.769379	0.378141	0.136396	0.190789	0.102722	0.164432	0.392037	0.0741044	1.13975	-1.66809	4.54485	0.0330179	0.0618539	1.59561	-1.66809	12.0126	0.000528413	0.00167965	1.95975	-1.66809	19.2019	1.17594e-05	4.65509e-05	0.559229	-1.66809	0.875674	0.349389	0.43646	0.325294	-1.66809	0.385932	0.534445
ATCG00510	photsystem I subunit I	0.024897	0.0260543	0.0875496	2.18628	1.16031	0.893638	0	0	0	1.6779	1.46743	1.84298	0.0240261	0.0500212	0	1.61999	1.7311	1.21845	0.0272793	0	0.0256806	1.60322	0.740514	1.29683	4.89972	-0.498589	85.3467	2.50385e-20	4.77611e-19	8.7774	-0.498589	137.583	8.99158e-32	3.13007e-30	5.81582	-0.498589	111.78	3.99243e-26	1.05239e-24	6.06474	-0.498589	104.484	1.58439e-24	3.32888e-23	-3.46476	-0.498589	6.45204	0.0110825
AT5G09520	hydroxyproline-rich glycoprotein family protein	0.373455	0.651358	0.525298	0.465165	0.357019	0.473103	0.498994	0.106947	0.363791	0.731393	1.10057	1.14089	0.528575	1.15049	0.476103	1.26562	2.01962	1.09241	0.654702	0.490599	0.539293	1.39767	0.696954	0.481678	-0.117774	-0.400355	0.0654139	0.798135	0.849703	1.66747	-0.400355	14.2764	0.000157834	0.0005622	1.30906	-0.400355	10.2452	0.00137044	0.00354558	0.709873	-0.400355	2.71198	0.0995975	0.151039	-0.517877	-0.400355	1.35056	0.24518
AT3G04370	plasmodesmata-located protein 4	0.273867	0.156326	0.0291832	0.279099	0.0892548	0.367969	0.199598	0.0802103	0.181896	0.172092	0.366858	0.394924	0.144157	0.175074	0.0840181	0.202499	0.528948	0.336125	0.245513	0.0817665	0.205445	0.0822162	0.261358	0.259365	0.692153	-1.8748	1.27686	0.258484	0.34919	1.14976	-1.8748	3.93632	0.0472542	0.0861842	1.5109	-1.8748	6.88396	0.00869726	0.0185351	0.438971	-1.8748	0.537014	0.463673	0.549394	-0.0239405	-1.8748	0.00168586	0.967249
AT1G56555	unknown protein; Has 2 Blast hits to 2 proteins in 1 species: Archae - 0; Bacteria - 0; Metazoa - 0; Fungi - 0; Plants - 2; Viruses - 0; Other Eukaryotes - 0 (source: NCBI BLink).	0.348558	0.130272	0.233466	0.558198	0.223137	0.367969	0.249497	0.106947	0.272843	0.215116	0.229286	0.438804	0.120131	0.200085	0.112024	0.607496	0.480862	0	0.190955	0.163533	0.102722	0.246648	0.304917	0.222313	0.817445	-1.68682	2.36907	0.123761	0.19059	0.64562	-1.68682	1.34339	0.246437	0.342425	1.63482	-1.68682	7.94689	0.00481701	0.0109121	1.00358	-1.68682	2.94199	0.0863043	0.13303	-0.124479	-1.68682	0.055387	0.813941
ATMG01350	unknown protein.	0.024897	0	0.0583664	0.511682	0.84792	1.10391	0.0498994	0.0802103	0.121264	1.6779	1.00886	0.745967	0.120131	0.225095	0.0560121	1.06312	1.10598	1.30248	0.0818378	0.0817665	0.0770418	0.904378	1.35035	1.29683	4.87167	-0.783141	66.3158	3.84163e-16	5.44552e-15	3.83542	-0.783141	63.07	1.99494e-15	3.04485e-14	3.21883	-0.783141	55.1474	1.11823e-13	1.27473e-12	4.08022	-0.783141	77.0024	1.70755e-18	2.44635e-17	1.52733	-0.783141	3.23597	0.0720375
AT1G24405	unknown protein; FUNCTIONS IN: molecular_function unknown; INVOLVED IN: biological_process unknown; LOCATED IN: cellular_component unknown; BEST Arabidopsis thaliana protein match is: unknown protein (TAIR:AT1G67670.1); Has 30201 Blast hits to 17322 proteins in 780 species: Archae - 12; Bacteria - 1396; Metazoa - 17338; Fungi - 3422; Plants - 5037; Viruses - 0; Other Eukaryotes - 2996 (source: NC…	0.0995879	0.260543	0.204282	0.279099	0.223137	0.210268	0.274447	0.187157	0.121264	0.215116	0.229286	0.263282	0.192209	0.175074	0.168036	0.303748	0.577034	0.336125	0.300072	0.190789	0.102722	0.123324	0.174239	0.185261	0.488597	-1.82417	0.876278	0.349223	0.445082	0.404991	-1.82417	0.632445	0.42646	0.53023	1.30406	-1.82417	7.99872	0.00468105	0.0106374	-0.0142081	-1.82417	0.00067674	0.979246	0.985489	0.142293	-1.82417	0.0904819	0.763565
AT1G55580	GRAS family transcription factor	0.423249	0.312652	0.204282	0.279099	0.357019	0.157701	0.274447	0.240631	0.424423	0.215116	0.0917144	0.526565	0.31234	0.300127	0.476103	0.404997	0.432776	0.756281	0.190955	0.2453	0.256806	0.369973	0.174239	0.259365	-0.0878308	-1.40869	0.0339067	0.853905	0.893961	-0.241365	-1.40869	0.218823	0.639938	0.725328	0.727377	-1.40869	3.25582	0.0711701	0.116118	0.477594	-1.40869	0.973922	0.323704	0.410065	0.0228577	-1.40869	0.00304401	0.956001
AT2G29100	glutamate receptor 2.9	0.0746909	0.130272	0.175099	0.232583	0	0.105134	0.149698	0.401052	0.272843	0.0860462	0.229286	0.219402	0.360392	0.375159	1.09224	1.41749	1.15407	0.882328	0.218234	0.163533	0.231125	0.20554	0.348477	0.148209	-0.0720795	-1.34969	0.00938621	0.92282	0.94575	-0.449573	-1.34969	0.606937	0.435943	0.53945	1.37608	-1.34969	9.61125	0.00193389	0.00483196	0.430416	-1.34969	0.590444	0.442248	0.529222	1.15473	-1.34969	4.41971	0.0355261
AT2G23030	SNF1-related protein kinase 2.9	0.697115	0.859792	0.496115	0.325616	0.267764	0.578237	0.623742	0.588209	0.545687	0.731393	0.458572	0.219402	0.552601	0.300127	0.392084	0.354373	1.25024	1.51256	0.572865	1.00845	0.487932	1.521	1.08899	0.815148	-0.684064	-0.43972	2.24066	0.134424	0.203961	-0.165722	-0.43972	0.137714	0.710564	0.78437	1.57442	-0.43972	13.7553	0.000208233	0.000643685	1.00763	-0.43972	6.44875	0.011103	0.0218578	-0.169919	-0.43972	0.180782	0.670702
ATMG01360	cytochrome oxidase	1.74279	2.31883	1.92609	47.0282	53.0173	55.9313	1.64668	1.95178	2.00085	53.2626	63.2829	66.9615	3.09937	2.376	2.96864	59.889	61.0695	58.9479	1.82771	2.26221	1.97741	52.0017	48.3512	53.7627	4.86531	4.84393	1550.65	0	0	5.21042	4.84393	1775.02	0	0	4.56164	4.84393	1559.68	0	0	4.93182	4.84393	1654.09	0	0	-0.0395888	4.84393	0.058556	0.808793
AT1G77200	Integrase-type DNA-binding superfamily protein	0.522836	0.677412	0.496115	0.418649	0.401647	0.473103	0.299396	0.454525	0.363791	0.516277	0.550286	0.526565	0.384418	0.475201	0.588127	0.658121	0.673207	0.588219	0.409189	0.517855	0.43657	0.369973	0.653394	0.555783	-0.253091	-0.84224	0.568787	0.450741	0.545989	0.672556	-0.84224	3.91166	0.0479522	0.0872593	0.559793	-0.84224	3.26948	0.0705799	0.115303	0.47258	-0.84224	2.20114	0.137909	0.199383	-0.548254	-0.84224	3.44756	0.0633454
AT2G04495	unknown protein; FUNCTIONS IN: molecular_function unknown; INVOLVED IN: biological_process unknown; LOCATED IN: endomembrane system; BEST Arabidopsis thaliana protein match is: unknown protein (TAIR:AT2G04515.1); Has 30201 Blast hits to 17322 proteins in 780 species: Archae - 12; Bacteria - 1396; Metazoa - 17338; Fungi - 3422; Plants - 5037; Viruses - 0; Other Eukaryotes - 2996 (source: NCBI BLin…	0.124485	0.234489	0.321015	0.976847	0.84792	0.420536	0.374245	1.09621	0.363791	1.6779	0.82543	0.482685	0.480522	0.750317	1.79239	1.72124	1.00981	2.1428	0.272793	0.654132	0.282487	0.86327	0.784073	0.8522	1.86855	-0.321587	11.7873	0.000596366	0.00177277	0.956046	-0.321587	3.21804	0.0728306	0.124649	1.08913	-0.321587	4.85837	0.0275123	0.0510765	1.34627	-0.321587	6.88871	0.00867421	0.0175119	1.26303	-0.321587	5.21055	0.0224502
AT5G57560	Xyloglucan endotransglucosylase/hydrolase family protein	8.06662	19.7752	4.99033	357.572	445.694	346.889	29.3907	12.8069	7.45772	332.784	282.389	298.255	25.5398	9.7041	28.006	460.938	445.038	447.719	50.9849	23.4397	8.78277	339.758	368.166	455.371	5.67964	7.85537	117.492	2.23949e-27	6.21303e-26	4.72219	7.85537	90.7012	1.67096e-21	3.78386e-20	4.52069	7.85537	99.35	2.11601e-23	4.95365e-22	4.28998	7.85537	70.7293	4.09752e-17	5.20574e-16	0.697556	7.85537	2.52584	0.111995
AT1G32920	unknown protein; FUNCTIONS IN: molecular_function unknown; INVOLVED IN: response to wounding; LOCATED IN: endomembrane system; EXPRESSED IN: 23 plant structures; EXPRESSED DURING: 13 growth stages; BEST Arabidopsis thaliana protein match is: unknown protein (TAIR:AT1G32928.1); Has 42 Blast hits to 42 proteins in 8 species: Archae - 0; Bacteria - 0; Metazoa - 0; Fungi - 0; Plants - 42; Viruses - 0…	12.1248	18.3683	7.73355	294.682	317.256	302.418	16.7163	9.62524	7.91246	324.351	276.335	268.109	13.8631	9.67909	14.9832	328.352	339.44	292.471	14.6762	20.4144	10.6575	326.151	293.069	306.385	4.8288	7.51672	313.03	4.7764e-70	4.28298e-68	5.03863	7.51672	369.86	2.00745e-82	2.31733e-80	4.79031	7.51672	427.143	6.80204e-95	1.20908e-92	4.66484	7.51672	339.087	1.00882e-75	1.01825e-73	-0.209883	7.51672	0.774229	0.378912
AT5G48880	peroxisomal 3-keto-acyl-CoA thiolase 2	7.61847	7.32126	8.78415	7.95432	6.56023	6.57087	9.38108	6.06925	6.82109	4.0872	4.63158	4.6952	5.50198	5.22721	7.36559	11.7449	7.83805	9.11739	6.056	4.57892	5.54701	7.72832	8.49413	6.52119	-0.0218499	2.76887	0.0179077	0.893545	0.923951	-0.492333	2.76887	7.72355	0.0054505	0.0132976	0.789356	2.76887	21.956	2.78972e-06	1.22453e-05	0.754471	2.76887	21.1642	4.21577e-06	1.58751e-05	-0.108299	2.76887	0.43211	0.510955
AT1G06135	unknown protein; FUNCTIONS IN: molecular_function unknown; INVOLVED IN: biological_process unknown; LOCATED IN: endomembrane system; BEST Arabidopsis thaliana protein match is: unknown protein (TAIR:AT2G31345.1); Has 35333 Blast hits to 34131 proteins in 2444 species: Archae - 798; Bacteria - 22429; Metazoa - 974; Fungi - 991; Plants - 531; Viruses - 0; Other Eukaryotes - 9610 (source: NCBI BLink…	0	0	0	0.0465165	0.223137	0.052567	0	0.0267368	0	0.258139	0.229286	0.175522	0	0.0750317	0.028006	0.303748	0.625121	0.126047	0.0272793	0	0	0.369973	0.0871193	0.148209	4.82245	-2.61618	12.9123	0.000326421	0.00103171	4.24515	-2.61618	17.3508	3.10766e-05	0.000128835	3.29795	-2.61618	16.5502	4.7379e-05	0.000167016	4.22166	-2.61618	17.1505	3.45319e-05	0.000111495	1.64337	-2.61618	1.41673	0.233943
AT1G74930	Integrase-type DNA-binding superfamily protein	2.36521	4.71583	1.75099	72.1006	48.153	72.4898	2.69457	1.87157	1.45517	58.5114	42.7389	38.176	2.04222	1.62569	8.70988	70.9758	86.7956	43.8643	1.80043	4.11558	1.43811	57.2224	42.34	41.6467	4.80368	4.98257	131.583	1.84613e-30	5.70482e-29	4.68949	4.98257	150.237	1.53884e-34	6.04874e-33	5.01476	4.98257	125.2	4.6004e-29	1.44381e-27	4.81133	4.98257	127.931	1.16186e-29	3.1708e-28	-0.275079	4.98257	0.572155	0.449404
AT2G01310	BEST Arabidopsis thaliana protein match is: cyclin-dependent protein kinase 3;2 (TAIR:AT1G47210.1); Has 37 Blast hits to 37 proteins in 6 species: Archae - 0; Bacteria - 0; Metazoa - 0; Fungi - 0; Plants - 37; Viruses - 0; Other Eukaryotes - 0 (source: NCBI BLink).	0.0746909	0.130272	0.233466	0.0465165	0.17851	0.105134	0.124748	0.187157	0.15158	0.215116	0.137572	0.0877608	0.0480522	0.200085	0.224048	0.253123	0.144259	0.252094	0.136396	0.054511	0.0770418	0	0	0.148209	-0.209798	-2.34889	0.0908631	0.763083	0.82197	0.0974784	-2.34889	0.0234672	0.878248	0.914584	0.598022	-2.34889	1.02265	0.311892	0.40122	-1.51914	-2.34889	1.85465	0.173243	0.242172	0.159268	-2.34889	0.0776287	0.780537
AT5G22520	unknown protein; BEST Arabidopsis thaliana protein match is: unknown protein (TAIR:AT5G22530.1); Has 14 Blast hits to 14 proteins in 2 species: Archae - 0; Bacteria - 0; Metazoa - 0; Fungi - 0; Plants - 14; Viruses - 0; Other Eukaryotes - 0 (source: NCBI BLink).	0.0995879	0.18238	0.116733	7.25657	6.82799	5.5721	0.174648	0.213894	0.242528	8.64765	4.40229	7.41579	0.384418	0.42518	0.728157	7.03683	4.56819	4.78978	0.245513	0.190789	0.205445	8.01608	5.05292	6.07656	5.72351	1.6506	270.729	7.86994e-61	5.87642e-59	5.22026	1.6506	252.109	9.00706e-57	6.30369e-55	3.55784	1.6506	148.632	3.45199e-34	1.35423e-32	5.14174	1.6506	252.54	7.25634e-57	4.68652e-55	0.688724	1.6506	1.84991	0.173793
AT5G58780	Undecaprenyl pyrophosphate synthetase family protein	0.423249	0.260543	0.291832	0.372132	0.312392	0.262835	0.498994	0.0802103	0.242528	0.602324	0.82543	0.658206	0.336366	0.42518	0.420091	1.31624	1.15407	1.3445	0.409189	0.381577	0.41089	0.616621	1.56815	0.889253	0.103516	-0.697136	0.0537555	0.816653	0.864696	1.64229	-0.697136	14.5135	0.00013916	0.000502005	1.83414	-0.697136	30.7281	2.9684e-08	1.76296e-07	1.46893	-0.697136	17.2332	3.30613e-05	0.000107246	-0.346818	-0.697136	0.587888	0.443237
AT5G61890	Integrase-type DNA-binding superfamily protein	0.174279	0.18238	0.175099	0.558198	0.312392	0.52567	0.124748	0.401052	0.363791	0.473254	0.550286	0.307163	0.792862	0.500212	0.700151	2.58186	2.26005	1.00838	0.327351	0.163533	0.385209	0.986594	2.09086	0.407574	1.50766	-0.573499	7.41737	0.00645973	0.0148574	0.754664	-0.573499	2.09646	0.14764	0.224864	1.70461	-0.573499	15.3317	9.01889e-05	0.000301872	2.01289	-0.573499	15.9426	6.52927e-05	0.0002013	0.765715	-0.573499	1.97235	0.160199
AT2G38150	alpha 1,4-glycosyltransferase family protein	0	0.0521086	0	0.418649	0.535529	0.262835	0	0	0.0303159	0.430231	0.596144	0.570445	0.0720784	0	0.028006	0.506247	0.528948	0.588219	0.0545585	0.0272555	0.0770418	0.20554	0.435596	0.259365	4.77999	-1.85753	39.8472	2.74634e-10	2.25431e-09	5.49057	-1.85753	60.0761	9.12576e-15	1.30277e-13	3.97717	-1.85753	48.9066	2.68447e-12	2.6354e-11	2.64683	-1.85753	20.0092	7.70701e-06	2.77873e-05	-0.274633	-1.85753	0.0394858	0.842489
ATCG00760	ribosomal protein L36	0.199176	0.416869	0.233466	7.95432	6.06933	6.5183	0.249497	0.240631	0.212212	6.28137	7.06201	8.5128	0.216235	0.375159	0.336072	7.94807	6.29929	8.36111	0.327351	0.272555	0.231125	5.30294	4.00749	5.33552	4.76715	1.73767	350.143	3.9455e-78	4.26071e-76	5.08927	1.73767	403.295	1.05596e-89	1.45274e-87	4.747	1.73767	391.606	3.70042e-87	5.89894e-85	4.39411	1.73767	302.264	1.05806e-67	9.12115e-66	-0.158976	1.73767	0.150796	0.697776
AT5G42610	Protein of unknown function (DUF607)	0.722012	0.573195	0.408565	0.651231	0.401647	0.262835	0.424145	0.213894	0.333475	0.602324	0.412715	0.789847	0.360392	0.575243	0.364078	0.506247	0.625121	0.630235	0.600144	0.218044	0.205445	0.411081	0.435596	0.370522	-0.220911	-0.954891	0.311165	0.576966	0.66249	1.04281	-0.954891	6.79318	0.00915065	0.0209865	0.583579	-0.954891	2.28416	0.130701	0.194997	0.784575	-0.954891	2.98828	0.083869	0.129764	-0.747522	-0.954891	4.01497	0.0450981
AT3G14370	Protein kinase superfamily protein	0.423249	0.547141	0.525298	0.186066	0.223137	0.052567	0.474044	0.588209	0.485055	0.172092	0.183429	0.351043	0.480522	0.300127	0.672145	0.455622	0.38469	0.840313	0.463747	0.463344	0.359529	0.698837	0.261358	0.444626	-1.48181	-1.03785	8.94254	0.00278606	0.00706843	-0.955532	-1.03785	4.6374	0.0312824	0.0608442	0.385763	-1.03785	1.04107	0.307573	0.396838	0.38142	-1.03785	0.947851	0.330267	0.416745	0.108423	-1.03785	0.0974826	0.754872
AT2G20470	AGC (cAMP-dependent, cGMP-dependent and protein kinase C) kinase family protein	0.0995879	0.104217	0.291832	0	0.17851	0.262835	0.199598	0.0802103	0.121264	0.129069	0.0458572	0.0438804	0.168183	0.325137	0.364078	0.354373	0.336603	0.714266	0.218234	0.0817665	0.154084	0	0.392037	0.33347	0.0726016	-1.88598	0.0100754	0.920046	0.943533	-0.685429	-1.88598	0.710882	0.399151	0.503539	0.876096	-1.88598	2.4311	0.118949	0.179925	1.05515	-1.88598	2.63612	0.104459	0.157283	-0.164951	-1.88598	0.0631182	0.801634
AT4G25480	dehydration response element B1A	0.24897	0.521086	0.671214	2.23279	3.03466	3.10145	0.124748	0.374315	0.333475	3.57092	2.15529	1.75522	0.240261	0.600254	0.448097	9.41619	12.8871	5.67211	0.0818378	0.2453	0.642015	5.26183	5.27072	3.00123	2.6855	1.34233	41.6833	1.0732e-10	9.27148e-10	3.32571	1.34233	56.1877	6.58707e-14	8.79123e-13	4.58265	1.34233	114.086	1.24764e-26	3.39107e-25	4.39267	1.34233	76.0536	2.76062e-18	3.88304e-17	-0.735765	1.34233	2.46187	0.11664
AT3G04010	O-Glycosyl hydrolases family 17 protein	1.79258	2.08434	1.66344	1.25595	2.23137	1.05134	2.66962	3.07473	2.81938	1.80697	1.69672	1.62358	2.97924	2.70114	2.54855	3.64498	2.789	3.2352	2.86432	2.53476	1.90036	4.43967	4.61732	1.48209	-0.265779	1.35734	0.894752	0.344193	0.439843	-0.573854	1.35734	5.33841	0.0208605	0.0430409	0.379086	1.35734	2.64371	0.10396	0.160343	0.978137	1.35734	16.2899	5.43543e-05	0.000169765	0.680516	1.35734	8.53837	0.00347737
AT5G46350	WRKY DNA-binding protein 8	0.373455	0.442923	0.262649	0.697748	0.490901	0.262835	0.598793	0.74863	0.666951	0.860462	1.10057	0.482685	1.03312	1.25053	1.73637	2.88561	2.06771	2.26884	0.654702	0.681388	0.513612	1.0277	1.17611	0.926305	0.576695	0.00498615	2.21389	0.136773	0.206791	0.46597	0.00498615	2.1585	0.141783	0.217079	1.00048	0.00498615	16.669	4.45015e-05	0.000157508	1.0174	0.00498615	11.5715	0.000669692	0.00171662	0.935584	0.00498615	8.15182	0.00430179
AT5G48400	Glutamate receptor family protein	0.348558	0.495032	0.408565	1.44201	1.69584	0.998772	1.19759	1.17642	1.60674	0.430231	1.32986	0.438804	2.25846	1.87579	3.86483	5.01184	1.82728	2.18481	1.66404	0.54511	1.23267	0.781053	1.39391	1.33388	1.86482	0.520396	19.6256	9.41979e-06	4.08299e-05	-1.00706	0.520396	5.07101	0.0243293	0.0490886	0.0971311	0.520396	0.0637491	0.800665	0.847813	0.24667	0.520396	0.394351	0.530021	0.612367	1.71122	0.520396	17.5468	2.80329e-05
AT2G46480	galacturonosyltransferase 2	0.149382	0.260543	0.145916	0.13955	0.0446274	0.105134	0.149698	0.106947	0.0909478	0.129069	0.0917144	0	0.144157	0.150063	0.168036	0.0506247	0.144259	0.210078	0.0545585	0.163533	0.128403	0.164432	0.0435596	0.0370522	-0.792429	-2.42079	1.46686	0.225842	0.313126	-0.48775	-2.42079	0.433045	0.510498	0.609986	0.00800084	-2.42079	0.000178227	0.989348	0.991471	-0.290663	-2.42079	0.161468	0.687809	0.752428	-0.588759	-2.42079	1.22146	0.269075
AT2G33080	receptor like protein 28	0.24897	0.0521086	0.175099	0.279099	0.133882	0.262835	0.199598	0.481262	0.303159	0.344185	0.366858	0.0438804	0.384418	0.475201	0.924199	0.961869	0.625121	0.798297	0.709261	0.163533	0.462251	0.369973	0.348477	0.222313	0.626823	-1.15359	0.972175	0.324138	0.419118	-0.144485	-1.15359	0.0634982	0.80105	0.856255	0.585394	-1.15359	1.5296	0.216173	0.296548	-0.28026	-1.15359	0.2784	0.597752	0.673574	1.0787	-1.15359	3.76034	0.0524819
AT1G52330	Late embryogenesis abundant (LEA) hydroxyproline-rich glycoprotein family	0.199176	0.312652	0.291832	0.372132	0.357019	0.157701	0.249497	0.240631	0.212212	0.215116	0.275143	0.394924	0.264287	0.42518	0.224048	0.607496	0.432776	0.756281	0.409189	0.218044	0.179764	0.452189	0.261358	0.148209	0.314953	-1.41871	0.438781	0.507711	0.600512	0.481809	-1.41871	1.00426	0.316283	0.418828	1.11476	-1.41871	7.75929	0.00534369	0.0119645	0.337818	-1.41871	0.508989	0.475577	0.560787	-0.121953	-1.41871	0.0765605	0.782014
AT2G17740	Cysteine/Histidine-rich C1 domain family protein	1.36933	1.30272	1.19651	3.3957	1.7851	1.99754	1.47203	1.17642	1.57643	3.69999	4.21886	3.99312	3.62794	4.92708	5.46118	13.6687	17.0225	10.0838	1.17301	1.25375	1.77196	3.042	3.13629	3.51996	0.936097	1.92017	13.5657	0.000230359	0.000751622	1.6568	1.92017	53.432	2.67695e-13	3.35734e-12	1.71636	1.92017	74.609	5.73804e-18	9.57854e-17	1.471	1.92017	41.5726	1.13575e-10	7.86641e-10	0.180206	1.92017	0.561741	0.453559
AT2G33350	CCT motif family protein	0.199176	0.156326	0.175099	0.093033	0.0446274	0.262835	0.0498994	0.160421	0.0909478	0.0860462	0.137572	0.263282	0.0720784	0.300127	0.0840181	0.101249	0.240431	0.126047	0.190955	0.0272555	0.154084	0.164432	0.0871193	0	-0.370508	-2.35796	0.259906	0.610185	0.692517	0.836025	-2.35796	1.3343	0.248041	0.344156	0.42833	-2.35796	0.342273	0.55852	0.640577	-0.32867	-2.35796	0.176758	0.674174	0.740983	-0.744932	-2.35796	1.28059	0.257788
AT4G16670	Plant protein of unknown function (DUF828) with plant pleckstrin homology-like region	1.59341	1.32877	0.671214	1.1164	0.624783	0.788504	0.898189	1.016	1.15201	0.903485	0.687858	0.745967	1.12923	1.62569	0.868187	1.36687	1.29833	1.42853	0.845657	1.28101	1.18131	1.31546	0.871193	0.926305	-0.445973	0.184767	1.97458	0.159962	0.23573	-0.218682	0.184767	0.472519	0.491831	0.592545	0.352695	0.184767	1.44967	0.228581	0.31102	0.177367	0.184767	0.356678	0.550357	0.631359	-0.261304	0.184767	0.838975	0.35969
AT1G80840	WRKY DNA-binding protein 40	3.03743	16.5966	2.18874	192.95	184.266	189.609	10.6535	4.81262	3.45602	183.752	143.166	166.789	10.9079	7.5782	17.9519	205.384	180.179	158.903	3.60086	11.2838	6.49719	153.621	149.976	153.655	6.02307	6.68271	165.419	7.40777e-38	2.9972e-36	5.1749	6.68271	148.256	4.17042e-34	1.60473e-32	4.12541	6.68271	120.55	4.79313e-28	1.43053e-26	4.82118	6.68271	133.571	6.78275e-31	1.94905e-29	0.722698	6.68271	3.456	0.0630225
ATMG01200	LOCATED IN: endomembrane system; EXPRESSED IN: 21 plant structures; EXPRESSED DURING: 13 growth stages; BEST Arabidopsis thaliana protein match is: ATPase, F1 complex, alpha subunit protein (TAIR:AT2G07698.1).	0.024897	0.104217	0.0875496	1.06988	2.14211	2.05011	0.0997988	0.0534735	0.0606319	1.93604	1.55914	1.97462	0.0720784	0.0750317	0.112024	1.21499	1.20215	1.80667	0.163676	0.109022	0.102722	2.0143	2.17798	1.48209	4.74656	-0.166592	123.267	1.2192e-28	3.55943e-27	4.74038	-0.166592	128.135	1.04875e-29	3.39761e-28	4.13379	-0.166592	97.8012	4.62578e-23	1.06065e-21	4.13682	-0.166592	121.544	2.90546e-28	7.43427e-27	0.0792416	-0.166592	0.0126122	0.910582
AT2G35380	Peroxidase superfamily protein	0.348558	0.208434	0.262649	0.13955	0.267764	0.157701	0.0997988	0.294104	0.363791	0.430231	0.458572	0.394924	0.336366	0.375159	0.28006	0.658121	0.625121	0.630235	0.272793	0.2453	0.359529	0.287757	0.304917	0.185261	-0.371959	-1.35257	0.580514	0.446111	0.541425	0.865826	-1.35257	4.57184	0.0325016	0.0627961	1.07765	-1.35257	9.84035	0.00170725	0.00431615	0.0682352	-1.35257	0.0254456	0.873262	0.903908	-0.0154974	-1.35257	0.00153477	0.96875
AT5G06070	C2H2 and C2HC zinc fingers superfamily protein	0.149382	0.156326	0.0875496	0	0.133882	0.105134	0.0748491	0.187157	0.181896	0.0430231	0.0917144	0	0.0720784	0.175074	0.028006	0.101249	0.192345	0	0.0818378	0.163533	0.205445	0	0	0.0370522	-0.562999	-2.62102	0.519168	0.471197	0.565752	-1.47708	-2.62102	2.9622	0.0852318	0.141931	0.233958	-2.62102	0.0846394	0.771106	0.823583	-2.92656	-2.62102	7.74474	0.00538692	0.0114065	0.190624	-2.62102	0.0954474	0.757363
AT5G35110	unknown protein; BEST Arabidopsis thaliana protein match is: unknown protein (TAIR:AT2G46490.1); Has 1807 Blast hits to 1807 proteins in 277 species: Archae - 0; Bacteria - 0; Metazoa - 736; Fungi - 347; Plants - 385; Viruses - 0; Other Eukaryotes - 339 (source: NCBI BLink).	0.0746909	0.0260543	0.0291832	0.0465165	0.223137	0.052567	0.0249497	0.187157	0.121264	0.172092	0.366858	0.175522	0.0240261	0.200085	0.168036	0.911244	0.432776	0.294109	0.163676	0.054511	0.102722	0.493297	0	0.0741044	1.38753	-2.16224	2.14856	0.142703	0.214257	1.24732	-2.16224	2.67767	0.101764	0.164643	2.1828	-2.16224	9.68576	0.00185702	0.00465842	-0.0138349	-2.16224	0.000214867	0.988305	0.991811	1.29215	-2.16224	2.19549	0.138416
ATCG00170	DNA-directed RNA polymerase family protein	1.56851	1.56326	2.42221	56.0059	39.2275	37.8482	1.32233	1.44379	0.939794	37.301	35.31	57.615	1.68183	1.92581	1.90441	47.4859	32.8429	41.3854	1.5822	1.25375	2.08013	29.6389	25.9615	31.272	4.7449	4.23525	510.365	5.28192e-113	1.09374e-110	5.17832	4.23525	607.85	3.28397e-134	8.67918e-132	4.61588	4.23525	547.396	4.63911e-121	1.16476e-118	4.41462	4.23525	484.997	1.74731e-107	3.19058e-105	-0.454351	4.23525	3.9666	0.0464114
ATCG00770	ribosomal protein S8	0.622424	0.911901	0.612847	20.7464	17.5832	13.2994	0.498994	0.668419	0.606319	13.3372	15.087	21.0187	0.43247	0.725307	0.896193	16.6555	11.6849	16.4701	0.763819	0.899432	0.975863	13.7712	11.4997	12.783	4.73	2.91486	445.009	8.79558e-99	1.35898e-96	4.908	2.91486	444.732	1.01048e-98	1.69138e-96	4.58756	2.91486	400.381	4.54886e-89	7.42832e-87	4.10951	2.91486	357.234	1.12696e-79	1.24374e-77	-0.226439	2.91486	0.620421	0.430891
AT5G18180	H/ACA ribonucleoprotein complex, subunit Gar1/Naf1 protein	0.199176	0.468978	0.408565	0.511682	0.312392	0.367969	0.224547	0.294104	0.424423	0.0860462	0.366858	0.570445	0.360392	0.225095	0.336072	0.658121	0.528948	0.588219	0.272793	0.327066	0.282487	0.328865	0.392037	0.666939	0.291526	-1.18126	0.446245	0.504124	0.596936	0.402202	-1.18126	0.764069	0.382058	0.485972	1.08352	-1.18126	7.01104	0.00810086	0.017397	0.929073	-1.18126	4.88673	0.027064	0.0481238	-0.150359	-1.18126	0.135694	0.7126
AT1G79680	WALL ASSOCIATED KINASE (WAK)-LIKE 10	0.547733	0.651358	0.233466	1.02336	0.84792	1.10391	0.349296	0.882313	0.666951	1.24767	2.06357	1.05313	1.0091	0.85036	2.26849	6.02433	2.69283	2.56295	0.954774	0.517855	0.898821	1.60322	1.65527	1.88966	1.1644	0.36612	7.68029	0.0055827	0.0130769	1.3676	0.36612	11.9707	0.000540446	0.0017141	1.60812	0.36612	16.1174	5.95355e-05	0.000206177	1.38276	0.36612	13.155	0.000286746	0.000785218	0.423988	0.36612	1.04778	0.306019
AT1G20130	GDSL-like Lipase/Acylhydrolase superfamily protein	0.0746909	0.495032	0.291832	0.0465165	0.0892548	0.052567	0.0498994	0.213894	0.15158	0	0	0.0438804	0.31234	0.100042	1.26027	0.202499	0.192345	0.0420156	0	0.0817665	0.0513612	0.0411081	0	0	-1.97633	-2.32208	4.31612	0.0377529	0.0694227	-2.76953	-2.32208	4.97871	0.0256611	0.0513068	-1.18458	-2.32208	1.818	0.177551	0.25175	-1.24951	-2.32208	0.822263	0.364519	0.451987	-0.997995	-2.32208	1.55197	0.212845
AT5G65600	Concanavalin A-like lectin protein kinase family protein	0.24897	0.442923	0.350198	0.558198	0.357019	0.473103	0.698591	0.347578	0.485055	0.430231	0.642001	0.307163	0.576627	0.87537	1.03622	1.92374	1.53876	1.13442	0.491027	0.218044	0.43657	0.904378	0.696954	1.03746	0.551907	-0.476545	1.68438	0.194344	0.277086	-0.00354515	-0.476545	8.12853e-05	0.992807	0.995433	1.03347	-0.476545	10.6416	0.00110572	0.00291845	1.468	-0.476545	16.1104	5.97556e-05	0.000185453	0.619612	-0.476545	2.68035	0.101593
AT2G26480	UDP-glucosyl transferase 76D1	0.0497939	0.18238	0.145916	0.325616	0.17851	0.315402	0.199598	0.454525	0.121264	0.0860462	0.733715	0.131641	0.144157	0.175074	0.224048	0.658121	1.15407	0.882328	0.136396	0.054511	0.231125	0.20554	0.304917	0.33347	1.23421	-1.56518	4.08665	0.0432232	0.0779897	-0.271609	-1.56518	0.166687	0.683073	0.761768	2.44386	-1.56518	24.939	5.91725e-07	2.88971e-06	1.23546	-1.56518	4.57646	0.0324142	0.056404	0.961388	-1.56518	2.72658	0.0986907
AT2G34390	NOD26-like intrinsic protein 2;1	0.199176	0.18238	0.0875496	0.093033	0.0892548	0.210268	0.0498994	0.160421	0.0606319	0.129069	0.0458572	0.0877608	0.0961045	0.225095	0.028006	0.151874	0.0480862	0.252094	0.0545585	0.136278	0.0770418	0.164432	0.217798	0	-0.151431	-2.46523	0.0446869	0.832581	0.877408	0.124432	-2.46523	0.0230624	0.879295	0.915294	0.638449	-2.46523	0.754705	0.384991	0.476283	0.770192	-2.46523	1.02129	0.312214	0.398015	-0.723609	-2.46523	1.1486	0.283843
AT2G43570	chitinase, putative	3.51047	3.43917	1.28406	6.46579	7.36352	3.41685	6.81127	7.53977	7.48804	5.37789	11.9687	3.24715	10.0189	6.42772	25.9896	25.3123	17.1187	15.9239	6.056	3.59773	4.16026	6.90616	6.49038	7.37339	1.13634	2.96141	9.62599	0.00191843	0.00506822	-0.245128	2.96141	0.427456	0.51324	0.612788	1.06521	2.96141	8.00591	0.00466249	0.0106	0.856881	2.96141	6.01867	0.0141553	0.0271328	1.38566	2.96141	14.4648	0.000142803
AT5G59490	Haloacid dehalogenase-like hydrolase (HAD) superfamily protein	0.323661	0.234489	0.0875496	0.325616	0.535529	0.315402	0.349296	0.213894	0.303159	0.430231	0.366858	0.570445	0.216235	0.300127	0.504109	1.01249	1.58684	0.630235	0.327351	0.136278	0.205445	0.575513	0.348477	0.518731	0.981626	-1.09303	3.89272	0.0484958	0.08605	0.809953	-1.09303	3.05839	0.0803214	0.135132	1.77097	-1.09303	18.368	1.82091e-05	6.94281e-05	1.36917	-1.09303	8.55242	0.00345064	0.00764836	0.447698	-1.09303	0.885866	0.3466
AT5G47170	unknown protein; BEST Arabidopsis thaliana protein match is: unknown protein (TAIR:AT1G01130.1); Has 1807 Blast hits to 1807 proteins in 277 species: Archae - 0; Bacteria - 0; Metazoa - 736; Fungi - 347; Plants - 385; Viruses - 0; Other Eukaryotes - 339 (source: NCBI BLink).	0.24897	0.234489	0.116733	0.0465165	0.133882	0.157701	0.199598	0.133684	0.15158	0.215116	0.321	0.0438804	0.0961045	0.175074	0.224048	0.253123	0.192345	0.0420156	0.109117	0.163533	0.128403	0.123324	0.130679	0.148209	-0.698243	-2.16735	1.23854	0.265752	0.357097	0.442016	-2.16735	0.602807	0.437509	0.540855	0.0910264	-2.16735	0.023222	0.878881	0.909303	0.269454	-2.16735	0.1892	0.663583	0.731423	-0.254459	-2.16735	0.260645	0.609677
AT1G19040	NAC (No Apical Meristem) domain transcriptional regulator superfamily protein	1.46892	1.69353	0.612847	0.511682	0.446274	0.683371	0.648692	0.90905	0.424423	0.5593	0.275143	0.702087	1.68183	1.70072	1.00822	1.46812	0.865552	0.924344	0.0818378	0.599621	1.00154	0.287757	0.217798	0.111157	-1.07764	-0.196289	5.13428	0.0234579	0.0459235	-0.203733	-0.196289	0.17504	0.675671	0.755821	-0.289024	-0.196289	0.430414	0.511786	0.597554	-1.29968	-0.196289	5.20562	0.022514	0.0409633	-0.885388	-0.196289	3.99484	0.0456398
AT1G73040	Mannose-binding lectin superfamily protein	0.8216	0.625303	1.07978	1.06988	0.401647	0.683371	0.399195	0.454525	0.606319	1.20465	0.504429	0.570445	0.840914	0.825349	0.700151	1.26562	1.00981	1.21845	0.491027	0.272555	0.590654	0.698837	0.0871193	0.370522	-0.0827682	-0.428064	0.0495578	0.823835	0.870603	0.6845	-0.428064	2.83368	0.0923065	0.151799	0.705003	-0.428064	4.10671	0.0427135	0.0747864	-0.00361848	-0.428064	6.16267e-05	0.993736	0.995646	-0.731771	-0.428064	4.12106	0.0423526
AT3G21890	B-box type zinc finger family protein	0.597527	0.442923	2.13037	3.44222	2.85615	4.10022	0.673642	1.09621	2.42528	4.86161	4.08129	4.51968	1.48962	2.67613	2.99665	4.50559	5.52991	6.7225	0.872936	1.25375	3.98049	3.69973	3.83325	2.26018	2.49326	1.55357	31.4926	2.00206e-08	1.29345e-07	2.15042	1.55357	26.9806	2.05512e-07	1.25851e-06	1.37937	1.55357	14.3398	0.000152605	0.000486313	1.50809	1.55357	13.2087	0.000278645	0.000764182	0.790443	1.55357	3.01605	0.0824439
AT2G21820	unknown protein; Has 45 Blast hits to 45 proteins in 13 species: Archae - 0; Bacteria - 0; Metazoa - 0; Fungi - 0; Plants - 45; Viruses - 0; Other Eukaryotes - 0 (source: NCBI BLink).	0.398352	0.390815	0.379382	0.325616	0.580156	0.683371	0.474044	0.427788	0.515371	1.16162	0.504429	0.482685	0.384418	0.45019	0.252054	0.455622	0.817465	0.504188	0.409189	0.517855	0.539293	1.35657	1.78594	1.25977	0.573878	-0.58782	2.32428	0.127369	0.195218	0.556768	-0.58782	2.28157	0.130919	0.203061	0.833416	-0.58782	5.16837	0.0230018	0.0436192	1.83364	-0.58782	39.5972	3.12133e-10	2.06098e-09	0.328233	-0.58782	0.924646	0.336258
AT1G73270	serine carboxypeptidase-like 6	0.224073	0.0781629	0.116733	0.232583	0.0446274	0.262835	0.0748491	0.0267368	0.181896	0.0430231	0.275143	0.0877608	0.192209	0.150063	0.0560121	0.455622	0.0961724	0.336125	0.136396	0.0817665	0.154084	0.0822162	0.217798	0.0370522	0.464862	-2.26331	0.430902	0.511546	0.603945	0.594754	-2.26331	0.534038	0.464914	0.566952	1.25132	-2.26331	3.68232	0.0549922	0.0931579	0.073022	-2.26331	0.0091783	0.923677	0.942589	-0.575056	-2.26331	0.649003	0.42047
AT3G29000	Calcium-binding EF-hand family protein	0.398352	1.06823	0.204282	56.0059	77.8302	43.6306	1.02294	0.74863	0.242528	80.9265	54.3866	59.1508	1.24936	1.12548	2.49254	46.6253	47.6053	55.7968	0.763819	0.763154	0.975863	52.9883	42.2964	43.4622	7.26524	4.86292	475.942	1.63208e-105	2.87561e-103	6.56526	4.86292	495.861	7.55919e-110	1.41901e-107	5.31005	4.86292	386.864	3.98678e-86	6.20763e-84	6.05106	4.86292	548.731	2.37706e-121	5.30507e-119	0.964673	4.86292	6.64994	0.00991592
AT1G58420	Uncharacterised conserved protein UCP031279	0.746909	1.51115	0.612847	18.4205	17.0923	21.7102	1.04789	0.588209	0.97011	23.3185	16.692	17.9032	1.03312	1.15049	2.10045	24.8567	25.678	17.9407	0.900216	1.17199	1.23267	19.8963	19.7325	17.8221	4.72258	3.40897	383.651	1.9956e-85	2.48966e-83	4.58408	3.40897	434.212	1.96872e-96	3.21494e-94	4.34719	3.40897	375.805	1.0191e-83	1.49414e-81	4.37835	3.40897	443.327	2.04307e-98	3.23127e-96	0.209787	3.40897	0.545891	0.460002
AT5G09978	elicitor peptide 7 precursor	0.0746909	0.0260543	0.175099	0.186066	0.357019	0.052567	0.0498994	0	0.0303159	0.0430231	0.183429	0.175522	0.0720784	0	0.14003	0.455622	0.144259	0.252094	0.136396	0.163533	0.102722	0.0822162	0.130679	0.296418	1.31298	-2.36326	3.18729	0.074213	0.123859	2.28651	-2.36326	6.09105	0.0135868	0.0297217	2.0984	-2.36326	8.49569	0.00355988	0.0083247	0.619805	-2.36326	0.799686	0.371187	0.4585	-1.50191	-2.36326	2.68787	0.101115
AT1G53080	Legume lectin family protein	0	0.0521086	0.0583664	0.325616	0.401647	0.052567	0.0748491	0	0.0909478	0.430231	0.229286	0.351043	0.0240261	0.0250106	0.0560121	0.354373	0.336603	0.126047	0	0.109022	0.0513612	0.904378	0.827633	0.555783	2.95612	-1.8732	16.2992	5.40867e-05	0.000201631	2.70539	-1.8732	17.427	2.98558e-05	0.000124261	2.96024	-1.8732	16.527	4.79621e-05	0.000168923	4.01862	-1.8732	48.8086	2.82203e-12	2.31644e-11	0.610192	-1.8732	0.474275	0.491027
AT4G37022	unknown protein; FUNCTIONS IN: molecular_function unknown; INVOLVED IN: biological_process unknown; LOCATED IN: cellular_component unknown; Has 0 Blast hits to 0 proteins in 0 species (source: NCBI BLink).	0.796703	0.495032	0.525298	0.511682	0.624783	0.367969	0.523944	0.481262	0.666951	0.5593	0.504429	0.570445	0.360392	0.550233	0.420091	0.658121	0.721293	0.546203	1.00933	0.381577	0.590654	0.616621	0.609835	0.592835	-0.115275	-0.685756	0.106288	0.74441	0.807138	0.13945	-0.685756	0.160112	0.689053	0.766638	0.669228	-0.685756	3.6428	0.056312	0.0951049	0.29783	-0.685756	0.751527	0.385993	0.473498	-0.0775337	-0.685756	0.0632196	0.801478
[truncated: 19,316 more rows]
[truncated: 41 more columns]

## Sheet: phot1 vs WT NT, 118
Gene	Description	Non-treated: phot1 vs. WT (log2FC)
[truncated: 118 more rows]

## Sheet: phot2 vs WT NT, 331
Gene	Description	Non-treated: phot2 vs. WT (log2FC)
AT5G43650	basic helix-loop-helix (bHLH) DNA-binding superfamily protein	5.77129		AT3G48360	#N/A
[truncated: 333 more rows]

## Sheet: phot1phot2 vs NT, 264
Gene	Description	Non-treated: phot1/phot2 vs. WT (log2FC)
[truncated: 264 more rows]

[truncated: 3 more sheets: UV phot1 vs WT, 58, UV phot2 vs WT, 572, UV phot1,2 vs WT, 795]
