# Supplementary material for: Phototropin 1 and 2 Influence Photosynthesis, UV-C Induced Photooxidative Stress Responses, and Cell Death
Source: Cells. 2021 Jan 20;10(2):200. doi: 10.3390/cells10020200 (PMC7909289; doi:10.3390/cells10020200)
Supplement: Supplementary file 1 [file cells-10-00200-s001.zip › cells-1039510 supplementary proofreading back - Copy/Supplementary Data Set 2_19.01.2021.xlsx]

## Sheet: Cellular component
GO Term	p-value	Genes	GO Term	Matches
cell periphery	0.03720858534119022	AT1G16150,AT1G21240,AT1G26420,AT1G32960,AT1G35140,AT1G60740,AT1G69480,AT2G04040,AT2G04070,AT2G28120,AT2G45220,AT3G09450,AT3G25250,AT3G44300,AT3G45780,AT3G45970,AT3G54510,AT4G04490,AT4G24000,AT4G25810,AT4G30280,AT5G11210,AT5G37450,AT5G39120,AT5G48400,AT5G57550,AT5G59320,AT5G62380	GO:0071944	28
cell wall	0.00009397199134896964	AT1G16150,AT1G26420,AT1G32960,AT1G35140,AT2G45220,AT3G45970,AT4G25810,AT4G30280,AT5G39120,AT5G57550,AT5G59320,AT5G62380	GO:0005618	12
external encapsulating structure	0.00009643874991820855	AT1G16150,AT1G26420,AT1G32960,AT1G35140,AT2G45220,AT3G45970,AT4G25810,AT4G30280,AT5G39120,AT5G57550,AT5G59320,AT5G62380	GO:0030312	12
apoplast	0.00023949119586200366	AT1G29920,AT1G32960,AT1G35140,AT2G43570,AT4G25810,AT4G30280,AT5G39120,AT5G57550,AT5G59320	GO:0048046	9
plant-type cell wall	0.0036210075753954473	AT1G16150,AT1G32960,AT1G35140,AT3G45970,AT5G62380	GO:0009505	5
photosystem I	0.000043757758952963106	AT1G29920,AT2G05070,AT2G05100,AT3G27690	GO:0009522	4
photosystem II	0.00031776667907883584	AT1G29920,AT2G05070,AT2G05100,AT3G27690	GO:0009523	4
plastoglobule	0.00040940894609317873	AT1G29920,AT2G05070,AT2G05100,AT3G27690	GO:0010287	4
photosystem	0.0009685835487940039	AT1G29920,AT2G05070,AT2G05100,AT3G27690	GO:0009521	4
thylakoid light-harvesting complex	0.0000029522808573000402	AT2G05070,AT2G05100,AT3G27690	GO:0009503	3
PSII associated light-harvesting complex II	0.0000029522808573000402	AT2G05070,AT2G05100,AT3G27690	GO:0009517	3
light-harvesting complex	0.0000029522808573000402	AT2G05070,AT2G05100,AT3G27690	GO:0030076	3
chloroplast thylakoid membrane protein complex	0.00014183149103114506	AT2G05070,AT2G05100,AT3G27690	GO:0098807	3
cell surface	0.002858766702208117	AT1G16150,AT3G45780	GO:0009986	2
SCF ubiquitin ligase complex	0.04508511788747573	AT1G68050,AT1G80440	GO:0019005	2
cis-Golgi network membrane	0.004443920088091872	AT5G59220	GO:0033106	1

## Sheet: Biological process
GO Term	p-value	Genes	GO Term	Matches
response to stimulus	1.7383738967557628e-9	AT1G03850,AT1G13609,AT1G15580,AT1G16150,AT1G29920,AT1G32960,AT1G33960,AT1G35140,AT1G47395,AT1G47400,AT1G60740,AT1G65970,AT1G68050,AT1G69480,AT1G75490,AT1G80440,AT2G05070,AT2G05100,AT2G14247,AT2G14560,AT2G29350,AT2G29460,AT2G30766,AT2G36750,AT2G43570,AT2G45220,AT2G46790,AT2G46830,AT3G13610,AT3G25250,AT3G26470,AT3G27690,AT3G30775,AT3G44300,AT3G45780,AT3G47340,AT3G48850,AT3G54500,AT3G55580,AT3G56400…	GO:0050896	60
biological regulation	0.0020965742651812523	AT1G03850,AT1G15580,AT1G26790,AT1G47395,AT1G47400,AT1G60740,AT1G65970,AT1G68050,AT1G75490,AT1G80440,AT2G04040,AT2G05070,AT2G05100,AT2G29460,AT2G30766,AT2G32550,AT2G46790,AT2G46830,AT3G02380,AT3G12320,AT3G27690,AT3G44300,AT3G45780,AT3G54500,AT3G55580,AT3G56400,AT3G56980,AT3G59060,AT4G10500,AT4G15248,AT4G27410,AT5G02810,AT5G06980,AT5G11210,AT5G17300,AT5G39660,AT5G43500,AT5G45820,AT5G48400,AT5G59220…	GO:0065007	45
regulation of biological process	0.0012014847373705976	AT1G03850,AT1G15580,AT1G26790,AT1G47395,AT1G47400,AT1G60740,AT1G65970,AT1G68050,AT1G75490,AT1G80440,AT2G05070,AT2G05100,AT2G29460,AT2G30766,AT2G32550,AT2G46790,AT2G46830,AT3G02380,AT3G12320,AT3G27690,AT3G45780,AT3G54500,AT3G55580,AT3G56400,AT3G56980,AT3G59060,AT4G15248,AT4G27410,AT5G02810,AT5G06980,AT5G11210,AT5G17300,AT5G39660,AT5G43500,AT5G45820,AT5G48400,AT5G59220,AT5G62165,AT5G62380,AT5G62430…	GO:0050789	42
response to chemical	3.837339492601916e-8	AT1G03850,AT1G15580,AT1G16150,AT1G29920,AT1G35140,AT1G60740,AT1G65970,AT1G75490,AT2G05070,AT2G05100,AT2G14247,AT2G14560,AT2G29460,AT2G36750,AT2G43570,AT2G46830,AT3G13610,AT3G25250,AT3G27690,AT3G30775,AT3G44300,AT3G47340,AT3G56400,AT4G04490,AT4G10500,AT4G27410,AT4G30280,AT4G32480,AT5G11210,AT5G17300,AT5G45820,AT5G48400,AT5G56550,AT5G59220,AT5G59320,AT5G62380,AT5G62480	GO:0042221	37
response to stress	0.000008843575365994383	AT1G03850,AT1G13609,AT1G32960,AT1G35140,AT1G47395,AT1G47400,AT1G60740,AT1G65970,AT1G69480,AT2G05070,AT2G05100,AT2G14247,AT2G14560,AT2G29350,AT2G29460,AT2G30766,AT2G43570,AT2G45220,AT2G46830,AT3G13610,AT3G25250,AT3G26470,AT3G27690,AT3G30775,AT3G47340,AT3G48850,AT3G55580,AT3G56400,AT3G56980,AT4G10500,AT4G27410,AT4G30280,AT4G32480,AT5G43500,AT5G56550,AT5G59220,AT5G59320	GO:0006950	37
regulation of cellular process	0.003675150444070046	AT1G03850,AT1G15580,AT1G26790,AT1G60740,AT1G65970,AT1G68050,AT1G75490,AT1G80440,AT2G05070,AT2G05100,AT2G32550,AT2G46790,AT2G46830,AT3G12320,AT3G27690,AT3G45780,AT3G54500,AT3G55580,AT3G56400,AT3G56980,AT3G59060,AT4G27410,AT5G02810,AT5G06980,AT5G11210,AT5G17300,AT5G39660,AT5G43500,AT5G45820,AT5G48400,AT5G59220,AT5G62165,AT5G62380,AT5G62430,AT5G64060,AT5G64170	GO:0050794	36
regulation of cellular metabolic process	0.00014616834824568805	AT1G03850,AT1G15580,AT1G26790,AT1G68050,AT1G75490,AT1G80440,AT2G05070,AT2G05100,AT2G32550,AT2G46790,AT2G46830,AT3G12320,AT3G27690,AT3G54500,AT3G55580,AT3G56400,AT3G56980,AT3G59060,AT4G27410,AT5G02810,AT5G06980,AT5G17300,AT5G39660,AT5G43500,AT5G62165,AT5G62380,AT5G62430,AT5G64060,AT5G64170	GO:0031323	29
regulation of metabolic process	0.0010250516880449662	AT1G03850,AT1G15580,AT1G26790,AT1G68050,AT1G75490,AT1G80440,AT2G05070,AT2G05100,AT2G32550,AT2G46790,AT2G46830,AT3G12320,AT3G27690,AT3G54500,AT3G55580,AT3G56400,AT3G56980,AT3G59060,AT4G27410,AT5G02810,AT5G06980,AT5G17300,AT5G39660,AT5G43500,AT5G62165,AT5G62380,AT5G62430,AT5G64060,AT5G64170	GO:0019222	29
regulation of biosynthetic process	0.000013843804173322183	AT1G03850,AT1G15580,AT1G26790,AT1G68050,AT1G75490,AT2G05070,AT2G05100,AT2G32550,AT2G46790,AT2G46830,AT3G12320,AT3G27690,AT3G54500,AT3G55580,AT3G56400,AT3G56980,AT3G59060,AT4G27410,AT5G02810,AT5G06980,AT5G17300,AT5G39660,AT5G43500,AT5G62165,AT5G62380,AT5G62430,AT5G64060,AT5G64170	GO:0009889	28
cellular response to stimulus	0.0006740015687775624	AT1G15580,AT1G35140,AT1G60740,AT1G65970,AT1G69480,AT2G05070,AT2G05100,AT2G14247,AT2G46790,AT3G13610,AT3G25250,AT3G27690,AT3G30775,AT3G45780,AT3G47340,AT3G55580,AT3G56400,AT3G56980,AT3G59060,AT4G30280,AT4G32480,AT5G02810,AT5G11210,AT5G17300,AT5G43500,AT5G45820,AT5G48400,AT5G59220	GO:0051716	28
response to abiotic stimulus	0.000008479936066891835	AT1G29920,AT1G35140,AT1G68050,AT2G05070,AT2G05100,AT2G14247,AT2G36750,AT2G46790,AT2G46830,AT3G25250,AT3G27690,AT3G30775,AT3G45780,AT3G47340,AT3G48850,AT3G55580,AT3G56400,AT3G59060,AT4G27410,AT4G30280,AT4G32480,AT5G02810,AT5G06980,AT5G11210,AT5G48400,AT5G59220,AT5G59320	GO:0009628	27
response to external stimulus	0.000001048485430725887	AT1G03850,AT1G13609,AT1G32960,AT1G33960,AT1G47395,AT1G47400,AT1G69480,AT2G14560,AT2G29350,AT2G29460,AT2G30766,AT2G43570,AT2G45220,AT3G13610,AT3G26470,AT3G30775,AT3G44300,AT3G45780,AT3G47340,AT3G54500,AT3G56400,AT3G56980,AT3G59060,AT4G10500,AT5G62380,AT5G64170	GO:0009605	26
aromatic compound biosynthetic process	0.0009587636232459647	AT1G02390,AT1G03850,AT1G15580,AT1G26790,AT1G68050,AT1G75490,AT2G46790,AT2G46830,AT3G12320,AT3G13610,AT3G44300,AT3G54500,AT3G55580,AT3G56400,AT3G56980,AT4G27410,AT5G02810,AT5G06980,AT5G17300,AT5G39660,AT5G43500,AT5G62165,AT5G62380,AT5G62430,AT5G64060,AT5G64170	GO:0019438	26
organic cyclic compound biosynthetic process	0.0017963187078264035	AT1G02390,AT1G03850,AT1G15580,AT1G26790,AT1G68050,AT1G75490,AT2G46790,AT2G46830,AT3G12320,AT3G13610,AT3G44300,AT3G54500,AT3G55580,AT3G56400,AT3G56980,AT4G27410,AT5G02810,AT5G06980,AT5G17300,AT5G39660,AT5G43500,AT5G62165,AT5G62380,AT5G62430,AT5G64060,AT5G64170	GO:1901362	26
regulation of cellular biosynthetic process	0.00022874679421690272	AT1G03850,AT1G15580,AT1G26790,AT1G68050,AT1G75490,AT2G32550,AT2G46790,AT2G46830,AT3G12320,AT3G54500,AT3G55580,AT3G56400,AT3G56980,AT3G59060,AT4G27410,AT5G02810,AT5G06980,AT5G17300,AT5G39660,AT5G43500,AT5G62165,AT5G62380,AT5G62430,AT5G64060,AT5G64170	GO:0031326	25
heterocycle biosynthetic process	0.0014581844532920508	AT1G02390,AT1G03850,AT1G15580,AT1G26790,AT1G68050,AT1G75490,AT2G46790,AT2G46830,AT3G12320,AT3G13610,AT3G44300,AT3G54500,AT3G56400,AT3G56980,AT4G27410,AT5G02810,AT5G06980,AT5G17300,AT5G39660,AT5G43500,AT5G62165,AT5G62380,AT5G62430,AT5G64060,AT5G64170	GO:0018130	25
regulation of cellular macromolecule biosynthetic process	0.0007418845808834679	AT1G03850,AT1G15580,AT1G26790,AT1G68050,AT1G75490,AT2G32550,AT2G46790,AT2G46830,AT3G12320,AT3G54500,AT3G56400,AT3G56980,AT4G27410,AT5G02810,AT5G06980,AT5G17300,AT5G39660,AT5G43500,AT5G62165,AT5G62380,AT5G62430,AT5G64060,AT5G64170	GO:2000112	23
regulation of macromolecule biosynthetic process	0.0008118225001311897	AT1G03850,AT1G15580,AT1G26790,AT1G68050,AT1G75490,AT2G32550,AT2G46790,AT2G46830,AT3G12320,AT3G54500,AT3G56400,AT3G56980,AT4G27410,AT5G02810,AT5G06980,AT5G17300,AT5G39660,AT5G43500,AT5G62165,AT5G62380,AT5G62430,AT5G64060,AT5G64170	GO:0010556	23
nucleobase-containing compound biosynthetic process	0.0022685182372108254	AT1G02390,AT1G03850,AT1G15580,AT1G26790,AT1G68050,AT1G75490,AT2G46790,AT2G46830,AT3G12320,AT3G54500,AT3G56400,AT3G56980,AT4G27410,AT5G02810,AT5G06980,AT5G17300,AT5G39660,AT5G43500,AT5G62165,AT5G62380,AT5G62430,AT5G64060,AT5G64170	GO:0034654	23
regulation of gene expression	0.004150118943785438	AT1G03850,AT1G15580,AT1G26790,AT1G68050,AT1G75490,AT2G32550,AT2G46790,AT2G46830,AT3G12320,AT3G54500,AT3G56400,AT3G56980,AT4G27410,AT5G02810,AT5G06980,AT5G17300,AT5G39660,AT5G43500,AT5G62165,AT5G62380,AT5G62430,AT5G64060,AT5G64170	GO:0010468	23
regulation of nitrogen compound metabolic process	0.006347050679818755	AT1G03850,AT1G15580,AT1G26790,AT1G68050,AT1G75490,AT2G32550,AT2G46790,AT2G46830,AT3G12320,AT3G54500,AT3G56400,AT3G56980,AT4G27410,AT5G02810,AT5G06980,AT5G17300,AT5G39660,AT5G43500,AT5G62165,AT5G62380,AT5G62430,AT5G64060,AT5G64170	GO:0051171	23
regulation of primary metabolic process	0.009170326420299385	AT1G03850,AT1G15580,AT1G26790,AT1G68050,AT1G75490,AT2G32550,AT2G46790,AT2G46830,AT3G12320,AT3G54500,AT3G56400,AT3G56980,AT4G27410,AT5G02810,AT5G06980,AT5G17300,AT5G39660,AT5G43500,AT5G62165,AT5G62380,AT5G62430,AT5G64060,AT5G64170	GO:0080090	23
regulation of macromolecule metabolic process	0.022848936252414936	AT1G03850,AT1G15580,AT1G26790,AT1G68050,AT1G75490,AT2G32550,AT2G46790,AT2G46830,AT3G12320,AT3G54500,AT3G56400,AT3G56980,AT4G27410,AT5G02810,AT5G06980,AT5G17300,AT5G39660,AT5G43500,AT5G62165,AT5G62380,AT5G62430,AT5G64060,AT5G64170	GO:0060255	23
response to organic substance	0.00026081990661478457	AT1G03850,AT1G15580,AT1G29920,AT1G75490,AT2G05070,AT2G05100,AT2G14560,AT2G43570,AT2G46830,AT3G27690,AT3G47340,AT3G56400,AT4G04490,AT4G10500,AT4G27410,AT5G11210,AT5G17300,AT5G45820,AT5G48400,AT5G59220,AT5G59320,AT5G62380	GO:0010033	22
regulation of transcription, DNA-templated	0.00044830901834684486	AT1G03850,AT1G15580,AT1G26790,AT1G68050,AT1G75490,AT2G46790,AT2G46830,AT3G12320,AT3G54500,AT3G56400,AT3G56980,AT4G27410,AT5G02810,AT5G06980,AT5G17300,AT5G39660,AT5G43500,AT5G62165,AT5G62380,AT5G62430,AT5G64060,AT5G64170	GO:0006355	22
regulation of nucleic acid-templated transcription	0.0004512962281823229	AT1G03850,AT1G15580,AT1G26790,AT1G68050,AT1G75490,AT2G46790,AT2G46830,AT3G12320,AT3G54500,AT3G56400,AT3G56980,AT4G27410,AT5G02810,AT5G06980,AT5G17300,AT5G39660,AT5G43500,AT5G62165,AT5G62380,AT5G62430,AT5G64060,AT5G64170	GO:1903506	22
regulation of RNA biosynthetic process	0.0004603633450161849	AT1G03850,AT1G15580,AT1G26790,AT1G68050,AT1G75490,AT2G46790,AT2G46830,AT3G12320,AT3G54500,AT3G56400,AT3G56980,AT4G27410,AT5G02810,AT5G06980,AT5G17300,AT5G39660,AT5G43500,AT5G62165,AT5G62380,AT5G62430,AT5G64060,AT5G64170	GO:2001141	22
regulation of RNA metabolic process	0.0007741304433445435	AT1G03850,AT1G15580,AT1G26790,AT1G68050,AT1G75490,AT2G46790,AT2G46830,AT3G12320,AT3G54500,AT3G56400,AT3G56980,AT4G27410,AT5G02810,AT5G06980,AT5G17300,AT5G39660,AT5G43500,AT5G62165,AT5G62380,AT5G62430,AT5G64060,AT5G64170	GO:0051252	22
transcription, DNA-templated	0.0010689407446895145	AT1G03850,AT1G15580,AT1G26790,AT1G68050,AT1G75490,AT2G46790,AT2G46830,AT3G12320,AT3G54500,AT3G56400,AT3G56980,AT4G27410,AT5G02810,AT5G06980,AT5G17300,AT5G39660,AT5G43500,AT5G62165,AT5G62380,AT5G62430,AT5G64060,AT5G64170	GO:0006351	22
nucleic acid-templated transcription	0.0010753322347514078	AT1G03850,AT1G15580,AT1G26790,AT1G68050,AT1G75490,AT2G46790,AT2G46830,AT3G12320,AT3G54500,AT3G56400,AT3G56980,AT4G27410,AT5G02810,AT5G06980,AT5G17300,AT5G39660,AT5G43500,AT5G62165,AT5G62380,AT5G62430,AT5G64060,AT5G64170	GO:0097659	22
RNA biosynthetic process	0.0011143837196886876	AT1G03850,AT1G15580,AT1G26790,AT1G68050,AT1G75490,AT2G46790,AT2G46830,AT3G12320,AT3G54500,AT3G56400,AT3G56980,AT4G27410,AT5G02810,AT5G06980,AT5G17300,AT5G39660,AT5G43500,AT5G62165,AT5G62380,AT5G62430,AT5G64060,AT5G64170	GO:0032774	22
regulation of nucleobase-containing compound metabolic process	0.0011546621934406223	AT1G03850,AT1G15580,AT1G26790,AT1G68050,AT1G75490,AT2G46790,AT2G46830,AT3G12320,AT3G54500,AT3G56400,AT3G56980,AT4G27410,AT5G02810,AT5G06980,AT5G17300,AT5G39660,AT5G43500,AT5G62165,AT5G62380,AT5G62430,AT5G64060,AT5G64170	GO:0019219	22
response to oxygen-containing compound	0.0002514412483494011	AT1G29920,AT1G75490,AT2G05070,AT2G05100,AT2G14560,AT2G46830,AT3G13610,AT3G27690,AT3G30775,AT3G47340,AT3G56400,AT4G04490,AT4G10500,AT4G27410,AT5G11210,AT5G45820,AT5G48400,AT5G59220,AT5G59320,AT5G62380	GO:1901700	20
cellular response to chemical stimulus	0.00031832090484558586	AT1G15580,AT1G35140,AT1G60740,AT1G65970,AT2G05070,AT2G05100,AT2G14247,AT3G13610,AT3G25250,AT3G27690,AT3G30775,AT3G56400,AT4G30280,AT4G32480,AT5G11210,AT5G17300,AT5G48400,AT5G59220	GO:0070887	18
response to endogenous stimulus	0.0010613367377507823	AT1G03850,AT1G15580,AT2G05070,AT2G05100,AT2G14560,AT2G46830,AT3G27690,AT3G56400,AT4G04490,AT4G10500,AT4G27410,AT5G11210,AT5G17300,AT5G45820,AT5G48400,AT5G59220,AT5G59320,AT5G62380	GO:0009719	18
response to acid chemical	0.0005753167248235772	AT2G05070,AT2G05100,AT2G14560,AT2G46830,AT3G27690,AT3G30775,AT3G56400,AT4G04490,AT4G10500,AT4G27410,AT5G11210,AT5G45820,AT5G48400,AT5G59220,AT5G59320,AT5G62380	GO:0001101	16
response to hormone	0.005340771155744873	AT1G03850,AT1G15580,AT2G05070,AT2G05100,AT2G14560,AT2G46830,AT3G27690,AT3G56400,AT4G04490,AT4G10500,AT4G27410,AT5G17300,AT5G45820,AT5G59220,AT5G59320,AT5G62380	GO:0009725	16
cellular response to stress	0.0011068883422624383	AT1G35140,AT1G60740,AT1G65970,AT1G69480,AT2G14247,AT3G13610,AT3G25250,AT3G30775,AT3G47340,AT3G55580,AT3G56400,AT3G56980,AT4G30280,AT4G32480,AT5G43500	GO:0033554	15
response to external biotic stimulus	0.003855527347403238	AT1G03850,AT1G13609,AT1G32960,AT1G33960,AT2G14560,AT2G29350,AT2G29460,AT2G43570,AT2G45220,AT3G26470,AT3G30775,AT3G44300,AT3G56400,AT4G10500,AT5G62380	GO:0043207	15
response to other organism	0.003855527347403238	AT1G03850,AT1G13609,AT1G32960,AT1G33960,AT2G14560,AT2G29350,AT2G29460,AT2G43570,AT2G45220,AT3G26470,AT3G30775,AT3G44300,AT3G56400,AT4G10500,AT5G62380	GO:0051707	15
response to biotic stimulus	0.004199888336652473	AT1G03850,AT1G13609,AT1G32960,AT1G33960,AT2G14560,AT2G29350,AT2G29460,AT2G43570,AT2G45220,AT3G26470,AT3G30775,AT3G44300,AT3G56400,AT4G10500,AT5G62380	GO:0009607	15
response to light stimulus	0.0000279445695819115	AT1G29920,AT1G68050,AT2G05070,AT2G05100,AT2G36750,AT2G46790,AT2G46830,AT3G27690,AT3G45780,AT3G47340,AT3G59060,AT5G02810,AT5G11210,AT5G48400	GO:0009416	14
response to radiation	0.00003896425573148578	AT1G29920,AT1G68050,AT2G05070,AT2G05100,AT2G36750,AT2G46790,AT2G46830,AT3G27690,AT3G45780,AT3G47340,AT3G59060,AT5G02810,AT5G11210,AT5G48400	GO:0009314	14
response to inorganic substance	0.0003525085842242161	AT1G16150,AT2G05070,AT2G05100,AT2G43570,AT2G46830,AT3G13610,AT3G27690,AT3G30775,AT3G44300,AT3G56400,AT4G27410,AT5G56550,AT5G59220,AT5G59320	GO:0010035	14
regulation of biological quality	0.0036929138506211247	AT1G03850,AT1G60740,AT1G65970,AT2G04040,AT2G05070,AT2G05100,AT3G27690,AT3G44300,AT3G56980,AT3G59060,AT4G10500,AT5G11210,AT5G17300,AT5G48400	GO:0065008	14
positive regulation of biological process	0.006406934817616798	AT1G47395,AT1G47400,AT1G68050,AT1G75490,AT2G05070,AT2G05100,AT2G29460,AT2G30766,AT2G46830,AT3G27690,AT3G56400,AT4G27410,AT5G62165,AT5G62380	GO:0048518	14
defense response	0.046017853933754196	AT1G03850,AT1G13609,AT1G32960,AT2G14560,AT2G29350,AT2G29460,AT2G43570,AT2G45220,AT3G25250,AT3G26470,AT3G30775,AT3G56400,AT4G10500	GO:0006952	13
defense response to other organism	0.01227309423445387	AT1G03850,AT1G13609,AT1G32960,AT2G14560,AT2G29350,AT2G29460,AT2G43570,AT2G45220,AT3G26470,AT3G30775,AT3G56400,AT4G10500	GO:0098542	12
circadian rhythm	1.6429083046831108e-10	AT1G68050,AT2G46790,AT2G46830,AT3G12320,AT3G45780,AT3G54500,AT4G15248,AT5G02810,AT5G06980,AT5G17300,AT5G64170	GO:0007623	11
rhythmic process	2.7125440091083476e-10	AT1G68050,AT2G46790,AT2G46830,AT3G12320,AT3G45780,AT3G54500,AT4G15248,AT5G02810,AT5G06980,AT5G17300,AT5G64170	GO:0048511	11
response to lipid	0.002015464861016129	AT2G05070,AT2G05100,AT2G46830,AT3G27690,AT3G56400,AT4G04490,AT4G27410,AT5G45820,AT5G59220,AT5G59320,AT5G62380	GO:0033993	11
negative regulation of biological process	0.036480412582079	AT1G03850,AT1G68050,AT1G80440,AT2G32550,AT2G46790,AT2G46830,AT3G45780,AT3G56400,AT5G02810,AT5G59220,AT5G62430	GO:0048519	11
polysaccharide metabolic process	0.00011551634425169948	AT1G68050,AT2G43570,AT2G45220,AT4G08160,AT4G24000,AT4G25810,AT4G30280,AT5G18670,AT5G57550,AT5G62380	GO:0005976	10
response to abscisic acid	0.0006630124674445103	AT2G05070,AT2G05100,AT2G46830,AT3G27690,AT4G04490,AT4G27410,AT5G45820,AT5G59220,AT5G59320,AT5G62380	GO:0009737	10
response to alcohol	0.001161822240291266	AT2G05070,AT2G05100,AT2G46830,AT3G27690,AT4G04490,AT4G27410,AT5G45820,AT5G59220,AT5G59320,AT5G62380	GO:0097305	10
negative regulation of cellular process	0.004461288828306232	AT1G03850,AT1G68050,AT1G80440,AT2G32550,AT2G46790,AT2G46830,AT3G56400,AT5G02810,AT5G59220,AT5G62430	GO:0048523	10
ion transport	0.008675491033046982	AT1G47395,AT1G47400,AT1G69480,AT2G04040,AT2G30766,AT3G22910,AT3G45780,AT3G48850,AT5G11210,AT5G48400	GO:0006811	10
shoot system development	0.023224279074108654	AT1G68050,AT2G43570,AT3G02380,AT3G56400,AT4G10500,AT4G15248,AT5G39660,AT5G59220,AT5G62165,AT5G62430	GO:0048367	10
homeostatic process	0.0045524874675157	AT1G03850,AT1G60740,AT1G65970,AT2G05070,AT2G05100,AT3G27690,AT3G56980,AT5G11210,AT5G48400	GO:0042592	9
cell wall organization or biogenesis	0.010747289640726895	AT2G43570,AT2G45220,AT3G45970,AT4G08160,AT4G24000,AT4G25810,AT4G30280,AT5G57550,AT5G62380	GO:0071554	9
negative regulation of cellular macromolecule biosynthetic process	0.0004357759525590592	AT1G03850,AT1G68050,AT2G32550,AT2G46790,AT2G46830,AT3G56400,AT5G02810,AT5G62430	GO:2000113	8
negative regulation of macromolecule biosynthetic process	0.00045196249963407736	AT1G03850,AT1G68050,AT2G32550,AT2G46790,AT2G46830,AT3G56400,AT5G02810,AT5G62430	GO:0010558	8
negative regulation of cellular biosynthetic process	0.0006424021960374468	AT1G03850,AT1G68050,AT2G32550,AT2G46790,AT2G46830,AT3G56400,AT5G02810,AT5G62430	GO:0031327	8
negative regulation of biosynthetic process	0.0007107241356787456	AT1G03850,AT1G68050,AT2G32550,AT2G46790,AT2G46830,AT3G56400,AT5G02810,AT5G62430	GO:0009890	8
response to water deprivation	0.0008375528583809317	AT2G05070,AT2G05100,AT3G27690,AT3G30775,AT3G56400,AT4G27410,AT5G59220,AT5G59320	GO:0009414	8
response to water	0.0009516268623738276	AT2G05070,AT2G05100,AT3G27690,AT3G30775,AT3G56400,AT4G27410,AT5G59220,AT5G59320	GO:0009415	8
response to oxidative stress	0.002261883722989671	AT1G03850,AT1G60740,AT1G65970,AT3G13610,AT3G25250,AT3G30775,AT3G56400,AT5G56550	GO:0006979	8
negative regulation of cellular metabolic process	0.0026099985872621084	AT1G03850,AT1G68050,AT2G32550,AT2G46790,AT2G46830,AT3G56400,AT5G02810,AT5G62430	GO:0031324	8
cation transport	0.0033495311325785846	AT1G47395,AT1G47400,AT2G04040,AT2G30766,AT3G22910,AT3G45780,AT5G11210,AT5G48400	GO:0006812	8
response to fungus	0.01207192577523794	AT1G03850,AT1G13609,AT2G14560,AT2G45220,AT3G26470,AT3G56400,AT4G10500,AT5G62380	GO:0009620	8
positive regulation of biosynthetic process	0.012509583904566026	AT1G75490,AT2G05070,AT2G05100,AT2G46830,AT3G27690,AT4G27410,AT5G62165,AT5G62380	GO:0009891	8
cellular response to oxygen-containing compound	0.0234000897255377	AT2G05070,AT2G05100,AT3G13610,AT3G27690,AT3G56400,AT5G11210,AT5G48400,AT5G59220	GO:1901701	8
negative regulation of macromolecule metabolic process	0.025008733821262293	AT1G03850,AT1G68050,AT2G32550,AT2G46790,AT2G46830,AT3G56400,AT5G02810,AT5G62430	GO:0010605	8
negative regulation of metabolic process	0.035615296656440684	AT1G03850,AT1G68050,AT2G32550,AT2G46790,AT2G46830,AT3G56400,AT5G02810,AT5G62430	GO:0009892	8
response to starvation	0.00014351403227864685	AT1G47395,AT1G47400,AT1G69480,AT2G30766,AT3G13610,AT3G47340,AT3G56980	GO:0042594	7
cellular response to hypoxia	0.00018196894924916928	AT1G35140,AT2G14247,AT3G25250,AT3G30775,AT3G56400,AT4G30280,AT4G32480	GO:0071456	7
cellular response to decreased oxygen levels	0.00019155414042291852	AT1G35140,AT2G14247,AT3G25250,AT3G30775,AT3G56400,AT4G30280,AT4G32480	GO:0036294	7
cellular response to oxygen levels	0.00019155414042291852	AT1G35140,AT2G14247,AT3G25250,AT3G30775,AT3G56400,AT4G30280,AT4G32480	GO:0071453	7
response to red or far red light	0.00020154380907469875	AT1G29920,AT2G05070,AT2G05100,AT2G46790,AT3G27690,AT3G59060,AT5G02810	GO:0009639	7
response to hypoxia	0.000334182683137441	AT1G35140,AT2G14247,AT3G25250,AT3G30775,AT3G56400,AT4G30280,AT4G32480	GO:0001666	7
response to decreased oxygen levels	0.0003659859023681473	AT1G35140,AT2G14247,AT3G25250,AT3G30775,AT3G56400,AT4G30280,AT4G32480	GO:0036293	7
response to oxygen levels	0.00037430419754523516	AT1G35140,AT2G14247,AT3G25250,AT3G30775,AT3G56400,AT4G30280,AT4G32480	GO:0070482	7
response to nutrient levels	0.0005404917315873476	AT1G47395,AT1G47400,AT1G69480,AT2G30766,AT3G13610,AT3G47340,AT3G56980	GO:0031667	7
cellular polysaccharide metabolic process	0.0009377586944306936	AT1G68050,AT4G08160,AT4G24000,AT4G25810,AT4G30280,AT5G57550,AT5G62380	GO:0044264	7
response to extracellular stimulus	0.001145667416402489	AT1G47395,AT1G47400,AT1G69480,AT2G30766,AT3G13610,AT3G47340,AT3G56980	GO:0009991	7
metal ion transport	0.0024729035851976866	AT1G47395,AT1G47400,AT2G04040,AT2G30766,AT3G22910,AT5G11210,AT5G48400	GO:0030001	7
negative regulation of nitrogen compound metabolic process	0.0055396883679184996	AT1G03850,AT2G32550,AT2G46790,AT2G46830,AT3G56400,AT5G02810,AT5G62430	GO:0051172	7
cellular carbohydrate metabolic process	0.007911351468847942	AT1G68050,AT4G08160,AT4G24000,AT4G25810,AT4G30280,AT5G57550,AT5G62380	GO:0044262	7
response to bacterium	0.015373032910549755	AT1G32960,AT1G33960,AT2G45220,AT3G30775,AT3G44300,AT3G56400,AT4G10500	GO:0009617	7
flower development	0.021475526392018253	AT1G68050,AT3G02380,AT3G56400,AT4G15248,AT5G39660,AT5G62165,AT5G62430	GO:0009908	7
cell wall organization	0.023972650499948466	AT2G45220,AT3G45970,AT4G24000,AT4G25810,AT4G30280,AT5G57550,AT5G62380	GO:0071555	7
reproductive shoot system development	0.023972650499948466	AT1G68050,AT3G02380,AT3G56400,AT4G15248,AT5G39660,AT5G62165,AT5G62430	GO:0090567	7
external encapsulating structure organization	0.032655155504570516	AT2G45220,AT3G45970,AT4G24000,AT4G25810,AT4G30280,AT5G57550,AT5G62380	GO:0045229	7
response to temperature stimulus	0.03570337012645333	AT2G05070,AT2G05100,AT2G46790,AT2G46830,AT3G27690,AT3G55580,AT5G02810	GO:0009266	7
negative regulation of gene expression	0.036760227260489546	AT1G03850,AT2G32550,AT2G46790,AT2G46830,AT3G56400,AT5G02810,AT5G62430	GO:0010629	7
protein-chromophore linkage	1.1509409045364078e-7	AT1G29920,AT1G68050,AT2G05070,AT2G05100,AT3G27690,AT3G45780	GO:0018298	6
response to blue light	0.000010962402262205765	AT1G29920,AT1G68050,AT2G05100,AT3G27690,AT3G45780,AT3G59060	GO:0009637	6
stomatal movement	0.0000812869991069453	AT2G05070,AT2G05100,AT3G27690,AT3G45780,AT3G56400,AT5G59220	GO:0010118	6
cell wall macromolecule metabolic process	0.0002434243369441696	AT2G43570,AT4G08160,AT4G25810,AT4G30280,AT5G57550,AT5G62380	GO:0044036	6
aging	0.00027472401561095183	AT2G29350,AT2G43570,AT3G56400,AT4G10500,AT5G59220,AT5G62165	GO:0007568	6
response to organonitrogen compound	0.002215953345856341	AT1G75490,AT2G43570,AT2G46830,AT3G56400,AT5G11210,AT5G48400	GO:0010243	6
negative regulation of transcription, DNA-templated	0.004180380792084892	AT1G03850,AT2G46790,AT2G46830,AT3G56400,AT5G02810,AT5G62430	GO:0045892	6
negative regulation of RNA biosynthetic process	0.004314429894832226	AT1G03850,AT2G46790,AT2G46830,AT3G56400,AT5G02810,AT5G62430	GO:1902679	6
negative regulation of nucleic acid-templated transcription	0.004314429894832226	AT1G03850,AT2G46790,AT2G46830,AT3G56400,AT5G02810,AT5G62430	GO:1903507	6
negative regulation of RNA metabolic process	0.005109336873146799	AT1G03850,AT2G46790,AT2G46830,AT3G56400,AT5G02810,AT5G62430	GO:0051253	6
response to nitrogen compound	0.006270856444935259	AT1G75490,AT2G43570,AT2G46830,AT3G56400,AT5G11210,AT5G48400	GO:1901698	6
negative regulation of nucleobase-containing compound metabolic process	0.006542906799839599	AT1G03850,AT2G46790,AT2G46830,AT3G56400,AT5G02810,AT5G62430	GO:0045934	6
cellular homeostasis	0.00963326291630971	AT1G03850,AT1G60740,AT1G65970,AT3G56980,AT5G11210,AT5G48400	GO:0019725	6
response to organic cyclic compound	0.010256149932105364	AT2G14560,AT2G43570,AT2G46830,AT3G56400,AT4G10500,AT5G62380	GO:0014070	6
chemical homeostasis	0.023110291190923556	AT2G05070,AT2G05100,AT3G27690,AT3G56980,AT5G11210,AT5G48400	GO:0048878	6
cellular response to acid chemical	0.03623790164117813	AT2G05070,AT2G05100,AT3G27690,AT3G56400,AT5G11210,AT5G48400	GO:0071229	6
regulation of stomatal movement	0.00009419560106243816	AT2G05070,AT2G05100,AT3G27690,AT3G45780,AT3G56400	GO:0010119	5
hemicellulose metabolic process	0.000209458031346804	AT4G08160,AT4G25810,AT4G30280,AT5G57550,AT5G62380	GO:0010410	5
leaf senescence	0.0006845031682701946	AT2G43570,AT3G56400,AT4G10500,AT5G59220,AT5G62165	GO:0010150	5
cell wall polysaccharide metabolic process	0.0008261326805982951	AT4G08160,AT4G25810,AT4G30280,AT5G57550,AT5G62380	GO:0010383	5
plant organ senescence	0.0008261326805982951	AT2G43570,AT3G56400,AT4G10500,AT5G59220,AT5G62165	GO:0090693	5
response to light intensity	0.0009599738108717707	AT2G05070,AT2G05100,AT3G27690,AT3G47340,AT3G59060	GO:0009642	5
reactive oxygen species metabolic process	0.0026220788833808675	AT1G60740,AT1G65970,AT2G05070,AT2G05100,AT3G27690	GO:0072593	5
response to toxic substance	0.00333471554578026	AT2G29460,AT2G36750,AT2G43570,AT3G13610,AT5G62480	GO:0009636	5
cellular glucan metabolic process	0.006527273673227573	AT1G68050,AT4G24000,AT4G25810,AT4G30280,AT5G57550	GO:0006073	5
glucan metabolic process	0.006527273673227573	AT1G68050,AT4G24000,AT4G25810,AT4G30280,AT5G57550	GO:0044042	5
drug catabolic process	0.009093690230718343	AT1G60740,AT1G65970,AT2G43570,AT2G45220,AT4G10500	GO:0042737	5
regulation of shoot system development	0.01013648072049884	AT1G68050,AT3G02380,AT3G56400,AT4G15248,AT5G62165	GO:0048831	5
response to antibiotic	0.018384099890822417	AT2G14560,AT2G46830,AT3G13610,AT3G56400,AT4G10500	GO:0046677	5
secondary metabolic process	0.0395827543939387	AT1G80440,AT2G29460,AT3G13610,AT3G55580,AT5G62480	GO:0019748	5
leaf development	0.048435499240309564	AT2G43570,AT3G56400,AT4G10500,AT5G59220,AT5G62165	GO:0048366	5
response to iron ion starvation	2.722730860708478e-7	AT1G47395,AT1G47400,AT2G30766,AT3G13610	GO:1990641	4
response to low light intensity stimulus	0.0000025852248156329383	AT2G05070,AT2G05100,AT3G27690,AT3G59060	GO:0009645	4
photosynthesis, light harvesting in photosystem I	0.0000046714116196516646	AT1G29920,AT2G05070,AT2G05100,AT3G27690	GO:0009768	4
regulation of stomatal closure	0.000010598532300726405	AT2G05070,AT2G05100,AT3G27690,AT3G56400	GO:0090333	4
stomatal closure	0.00006613582375029026	AT2G05070,AT2G05100,AT3G27690,AT3G56400	GO:0090332	4
photosynthesis, light harvesting	0.00007231386791755965	AT1G29920,AT2G05070,AT2G05100,AT3G27690	GO:0009765	4
response to far red light	0.00017099759470475654	AT1G29920,AT2G05070,AT2G05100,AT3G27690	GO:0010218	4
regulation of ion transport	0.0003831983144989602	AT1G47395,AT1G47400,AT2G30766,AT3G45780	GO:0043269	4
response to red light	0.0005267027052553337	AT1G29920,AT2G05070,AT2G05100,AT3G27690	GO:0010114	4
transition metal ion transport	0.00328461818200813	AT1G47395,AT1G47400,AT2G04040,AT2G30766	GO:0000041	4
divalent metal ion transport	0.004003259389075428	AT2G04040,AT3G22910,AT5G11210,AT5G48400	GO:0070838	4
divalent inorganic cation transport	0.004226627963965908	AT2G04040,AT3G22910,AT5G11210,AT5G48400	GO:0072511	4
cellular response to light stimulus	0.004577250482270541	AT2G46790,AT3G45780,AT3G59060,AT5G02810	GO:0071482	4
cellular response to radiation	0.005336263290707114	AT2G46790,AT3G45780,AT3G59060,AT5G02810	GO:0071478	4
regulation of transport	0.006175337613782148	AT1G47395,AT1G47400,AT2G30766,AT3G45780	GO:0051049	4
photosynthesis, light reaction	0.0069382644294597425	AT1G29920,AT2G05070,AT2G05100,AT3G27690	GO:0019684	4
regulation of flower development	0.009991985603823455	AT1G68050,AT3G02380,AT4G15248,AT5G62165	GO:0009909	4
polysaccharide catabolic process	0.012140389222766659	AT2G43570,AT2G45220,AT4G08160,AT5G18670	GO:0000272	4
chloroplast organization	0.016992680158625345	AT3G02380,AT3G45780,AT5G59220,AT5G62430	GO:0009658	4
response to salicylic acid	0.023599213639857546	AT2G14560,AT2G46830,AT3G56400,AT4G10500	GO:0009751	4
cellular response to abiotic stimulus	0.02465369725242329	AT2G46790,AT3G45780,AT3G59060,AT5G02810	GO:0071214	4
cellular response to environmental stimulus	0.02465369725242329	AT2G46790,AT3G45780,AT3G59060,AT5G02810	GO:0104004	4
regulation of localization	0.029949455720481778	AT1G47395,AT1G47400,AT2G30766,AT3G45780	GO:0032879	4
cell wall biogenesis	0.0404877563300015	AT4G24000,AT4G25810,AT4G30280,AT5G57550	GO:0042546	4
plastid organization	0.0444145051914953	AT3G02380,AT3G45780,AT5G59220,AT5G62430	GO:0009657	4
photosynthesis	0.048548595930095736	AT1G29920,AT2G05070,AT2G05100,AT3G27690	GO:0015979	4
positive regulation of iron ion transport	1.1816147829060015e-7	AT1G47395,AT1G47400,AT2G30766	GO:0034758	3
positive regulation of reactive oxygen species biosynthetic process	0.000004076451603275143	AT2G05070,AT2G05100,AT3G27690	GO:1903428	3
regulation of iron ion transport	0.000006498866732791318	AT1G47395,AT1G47400,AT2G30766	GO:0034756	3
photosynthesis, light harvesting in photosystem II	0.000013826189327155447	AT2G05070,AT2G05100,AT3G27690	GO:0009769	3
positive regulation of ion transport	0.000013826189327155447	AT1G47395,AT1G47400,AT2G30766	GO:0043270	3
water homeostasis	0.00003259846112970748	AT2G05070,AT2G05100,AT3G27690	GO:0030104	3
positive regulation of reactive oxygen species metabolic process	0.00003259846112970748	AT2G05070,AT2G05100,AT3G27690	GO:2000379	3
regulation of reactive oxygen species biosynthetic process	0.000051489329211933716	AT2G05070,AT2G05100,AT3G27690	GO:1903426	3
regulation of metal ion transport	0.00010808935454581289	AT1G47395,AT1G47400,AT2G30766	GO:0010959	3
positive regulation of transport	0.00019473143227616367	AT1G47395,AT1G47400,AT2G30766	GO:0051050	3
response to desiccation	0.00022175242783531858	AT2G05070,AT2G05100,AT3G27690	GO:0009269	3
reactive oxygen species biosynthetic process	0.000435344285828009	AT2G05070,AT2G05100,AT3G27690	GO:1903409	3
auxin biosynthetic process	0.0019564833880087295	AT3G44300,AT3G59060,AT5G17300	GO:0009851	3
regulation of reactive oxygen species metabolic process	0.0027083991312329475	AT2G05070,AT2G05100,AT3G27690	GO:2000377	3
regulation of circadian rhythm	0.0028486874542670115	AT2G46830,AT3G54500,AT5G64170	GO:0042752	3
xyloglucan metabolic process	0.0031425135828152587	AT4G25810,AT4G30280,AT5G57550	GO:0010411	3
response to high light intensity	0.003956379877848897	AT2G05070,AT2G05100,AT3G27690	GO:0009644	3
iron ion transport	0.005719982382412559	AT1G47395,AT1G47400,AT2G30766	GO:0006826	3
calcium ion transport	0.006396739483315441	AT3G22910,AT5G11210,AT5G48400	GO:0006816	3
auxin metabolic process	0.006632471261537419	AT3G44300,AT3G59060,AT5G17300	GO:0009850	3
red or far-red light signaling pathway	0.006873323124345206	AT2G46790,AT3G59060,AT5G02810	GO:0010017	3
cellular response to oxidative stress	0.007119322112311572	AT1G60740,AT1G65970,AT3G13610	GO:0034599	3
cellular response to red or far red light	0.007370494487122059	AT2G46790,AT3G59060,AT5G02810	GO:0071489	3
antibiotic catabolic process	0.018259066346229282	AT1G60740,AT1G65970,AT4G10500	GO:0017001	3
cellular metal ion homeostasis	0.032498523476941814	AT3G56980,AT5G11210,AT5G48400	GO:0006875	3
phenylpropanoid metabolic process	0.03368509131513371	AT1G80440,AT3G13610,AT3G55580	GO:0009698	3
cell redox homeostasis	0.039951997430582184	AT1G03850,AT1G60740,AT1G65970	GO:0045454	3
organic acid catabolic process	0.04127163956880671	AT3G30775,AT3G47340,AT4G10500	GO:0016054	3
carboxylic acid catabolic process	0.04127163956880671	AT3G30775,AT3G47340,AT4G10500	GO:0046395	3
floral organ senescence	0.0003605175349463745	AT3G56400,AT5G62165	GO:0080187	2
circadian regulation of gene expression	0.0005030939682836142	AT3G54500,AT5G64170	GO:0032922	2
regulation of auxin biosynthetic process	0.0015558041111095322	AT3G59060,AT5G17300	GO:0010600	2
regulation of auxin metabolic process	0.002131319037669763	AT3G59060,AT5G17300	GO:0090354	2
entrainment of circadian clock	0.0024512928389709655	AT3G54500,AT5G64170	GO:0009649	2
response to fructose	0.003940964433692585	AT1G29920,AT3G47340	GO:0009750	2
regulation of phenylpropanoid metabolic process	0.003940964433692585	AT1G80440,AT3G55580	GO:2000762	2
cellular response to amino acid stimulus	0.005272592951428414	AT5G11210,AT5G48400	GO:0071230	2
defense response to insect	0.009676988187125854	AT2G29350,AT2G29460	GO:0002213	2
induced systemic resistance	0.01031124509759216	AT1G32960,AT3G56400	GO:0009682	2
cell wall macromolecule catabolic process	0.011633437731528666	AT2G43570,AT4G08160	GO:0016998	2
response to amino acid	0.011633437731528666	AT5G11210,AT5G48400	GO:0043200	2
phosphate ion transport	0.016015961788332096	AT1G69480,AT3G48850	GO:0006817	2
toxin catabolic process	0.024619872890173894	AT2G29460,AT5G62480	GO:0009407	2
cellular response to organonitrogen compound	0.024619872890173894	AT5G11210,AT5G48400	GO:0071417	2
regulation of hormone biosynthetic process	0.02556418078609743	AT3G59060,AT5G17300	GO:0046885	2
xylan metabolic process	0.03050119352942926	AT4G08160,AT5G62380	GO:0045491	2
glutathione metabolic process	0.032573533333305295	AT2G29460,AT5G62480	GO:0006749	2
cellular calcium ion homeostasis	0.032573533333305295	AT5G11210,AT5G48400	GO:0006874	2
cellulose biosynthetic process	0.03362996747316431	AT1G68050,AT4G24000	GO:0030244	2
regulation of secondary metabolic process	0.03362996747316431	AT1G80440,AT3G55580	GO:0043455	2
calcium ion homeostasis	0.034699702697387105	AT5G11210,AT5G48400	GO:0055074	2
regulation of hormone metabolic process	0.036878458295535224	AT3G59060,AT5G17300	GO:0032350	2
cellular divalent inorganic cation homeostasis	0.04490070861064695	AT5G11210,AT5G48400	GO:0072503	2
cellular response to antibiotic	0.047301216120237355	AT3G13610,AT3G56400	GO:0071236	2
beta-glucan biosynthetic process	0.04851882007133404	AT1G68050,AT4G24000	GO:0051274	2
toxin metabolic process	0.0497478022262149	AT2G29460,AT5G62480	GO:0009404	2
response to amitrole	0.0049615615288152205	AT2G43570	GO:0072722	1
regulation of anion channel activity by blue light	0.009898775154817265	AT3G45780	GO:0010361	1
negative regulation of anion channel activity by blue light	0.009898775154817265	AT3G45780	GO:0010362	1
hydrogen peroxide-mediated programmed cell death	0.009898775154817265	AT3G13610	GO:0010421	1
cell death in response to hydrogen peroxide	0.009898775154817265	AT3G13610	GO:0036474	1
proline catabolic process	0.01481175903948446	AT3G30775	GO:0006562	1
response to nickel cation	0.01481175903948446	AT1G16150	GO:0010045	1
proline catabolic process to glutamate	0.01481175903948446	AT3G30775	GO:0010133	1
negative regulation of circadian rhythm	0.01481175903948446	AT2G46830	GO:0042754	1
regulation of protein homodimerization activity	0.01481175903948446	AT2G46830	GO:0043496	1
L-asparagine biosynthetic process	0.01481175903948446	AT3G47340	GO:0070981	1
L-asparagine metabolic process	0.01481175903948446	AT3G47340	GO:0070982	1
cellular response to freezing	0.01481175903948446	AT3G55580	GO:0071497	1
metaxylem development	0.01481175903948446	AT5G62380	GO:0090058	1
negative regulation of cellulose biosynthetic process	0.01481175903948446	AT1G68050	GO:2001007	1
asparagine biosynthetic process	0.019700630777264333	AT3G47340	GO:0006529	1
response to silver ion	0.019700630777264333	AT2G43570	GO:0010272	1
negative regulation of anion channel activity	0.019700630777264333	AT3G45780	GO:0010360	1
negative regulation of transporter activity	0.019700630777264333	AT3G45780	GO:0032410	1
negative regulation of ion transmembrane transporter activity	0.019700630777264333	AT3G45780	GO:0032413	1
negative regulation of transmembrane transport	0.019700630777264333	AT3G45780	GO:0034763	1
negative regulation of ion transmembrane transport	0.019700630777264333	AT3G45780	GO:0034766	1
cellular response to sucrose starvation	0.019700630777264333	AT3G47340	GO:0043617	1
salicylic acid catabolic process	0.019700630777264333	AT4G10500	GO:0046244	1
negative regulation of anion transport	0.019700630777264333	AT3G45780	GO:1903792	1
negative regulation of anion transmembrane transport	0.019700630777264333	AT3G45780	GO:1903960	1
asparagine metabolic process	0.024565507398263894	AT3G47340	GO:0006528	1
mitochondrial translational elongation	0.024565507398263894	AT1G45332	GO:0070125	1
coumarin biosynthetic process	0.029406505370927406	AT3G13610	GO:0009805	1
cyanide metabolic process	0.029406505370927406	AT3G44300	GO:0019499	1
cell death in response to oxidative stress	0.029406505370927406	AT3G13610	GO:0036473	1
negative regulation of ion transport	0.029406505370927406	AT3G45780	GO:0043271	1
regulation of protein binding	0.029406505370927406	AT2G46830	GO:0043393	1
negative regulation of cytokinin-activated signaling pathway	0.029406505370927406	AT1G80440	GO:0080037	1
positive regulation of salicylic acid mediated signaling pathway	0.029406505370927406	AT3G56400	GO:0080151	1
programmed cell death in response to reactive oxygen species	0.029406505370927406	AT3G13610	GO:0097468	1
positive regulation of response to drug	0.029406505370927406	AT3G56400	GO:2001025	1
positive regulation of cellular response to drug	0.029406505370927406	AT3G56400	GO:2001040	1
coumarin metabolic process	0.03422374060470137	AT3G13610	GO:0009804	1
regulation of proton transport	0.03422374060470137	AT3G45780	GO:0010155	1
regulation of cell wall macromolecule metabolic process	0.03422374060470137	AT5G62380	GO:0010981	1
phenol-containing compound catabolic process	0.03422374060470137	AT4G10500	GO:0019336	1
positive regulation of defense response to insect	0.03422374060470137	AT2G29460	GO:1900367	1
cellular response to iron ion starvation	0.03901732845268719	AT3G56980	GO:0010106	1
negative regulation of cellular carbohydrate metabolic process	0.03901732845268719	AT1G68050	GO:0010677	1
xanthophyll biosynthetic process	0.03901732845268719	AT5G52570	GO:0016123	1
response to low fluence blue light stimulus by blue low-fluence system	0.04378738371428133	AT3G59060	GO:0010244	1
cadmium ion transport	0.04378738371428133	AT2G04040	GO:0015691	1
negative regulation of transport	0.04378738371428133	AT3G45780	GO:0051051	1
regulation of lignin biosynthetic process	0.04378738371428133	AT3G55580	GO:1901141	1
regulation of defense response to insect	0.04378738371428133	AT2G29460	GO:2000068	1
induced systemic resistance, jasmonic acid mediated signaling pathway	0.04853402063780305	AT3G56400	GO:0009864	1

## Sheet: Molecular function
GO Term	p-value	Genes	GO Term	Matches
transcription regulator activity	0.002775344856951933	AT1G15580,AT1G26790,AT1G75490,AT2G46830,AT3G02380,AT3G54500,AT3G56400,AT3G56980,AT3G59060,AT4G27410,AT5G17300,AT5G39660,AT5G62165,AT5G62380,AT5G62430,AT5G64060,AT5G64170	GO:0140110	17
DNA-binding transcription factor activity	0.008045972795454746	AT1G15580,AT1G26790,AT1G75490,AT2G46830,AT3G02380,AT3G56400,AT3G56980,AT3G59060,AT4G27410,AT5G17300,AT5G39660,AT5G62165,AT5G62380,AT5G62430,AT5G64060	GO:0003700	15
transferase activity, transferring glycosyl groups	0.004046357043446304	AT1G05675,AT1G73810,AT2G36750,AT3G10320,AT4G00700,AT4G24000,AT4G25810,AT4G30280,AT5G57550	GO:0016757	9
regulatory region nucleic acid binding	0.026110235927239288	AT1G75490,AT3G56400,AT3G56980,AT4G27410,AT5G39660,AT5G62165,AT5G62380,AT5G62430,AT5G64060	GO:0001067	9
transcription regulatory region DNA binding	0.026110235927239288	AT1G75490,AT3G56400,AT3G56980,AT4G27410,AT5G39660,AT5G62165,AT5G62380,AT5G62430,AT5G64060	GO:0044212	9
sequence-specific DNA binding	0.04110914761044249	AT1G26790,AT1G75490,AT2G46830,AT3G56400,AT3G56980,AT5G39660,AT5G62165,AT5G62380,AT5G62430	GO:0043565	9
transferase activity, transferring hexosyl groups	0.0032974451590402636	AT1G05675,AT1G73810,AT2G36750,AT4G24000,AT4G25810,AT4G30280,AT5G57550	GO:0016758	7
glucosyltransferase activity	0.0002692048411673909	AT1G05675,AT2G36750,AT4G24000,AT4G25810,AT4G30280,AT5G57550	GO:0046527	6
molecular transducer activity	0.003962668264825048	AT1G68050,AT2G46790,AT3G45780,AT5G02810,AT5G11210,AT5G48400	GO:0060089	6
hydrolase activity, hydrolyzing O-glycosyl compounds	0.011389980082244736	AT2G43570,AT4G08160,AT4G25810,AT4G30280,AT5G18670,AT5G57550	GO:0004553	6
hydrolase activity, acting on glycosyl bonds	0.017669783161602504	AT2G43570,AT4G08160,AT4G25810,AT4G30280,AT5G18670,AT5G57550	GO:0016798	6
UDP-glycosyltransferase activity	0.012816585148201439	AT1G05675,AT1G73810,AT2G36750,AT3G10320,AT4G24000	GO:0008194	5
tetrapyrrole binding	0.047478086576822315	AT1G29920,AT2G05070,AT2G05100,AT2G45570,AT3G27690	GO:0046906	5
chlorophyll binding	0.000024114734089717528	AT1G29920,AT2G05070,AT2G05100,AT3G27690	GO:0016168	4
signaling receptor activity	0.04054166535035161	AT1G68050,AT3G45780,AT5G11210,AT5G48400	GO:0038023	4
xyloglucan:xyloglucosyl transferase activity	0.0004975571273627461	AT4G25810,AT4G30280,AT5G57550	GO:0016762	3
xenobiotic transmembrane transporter activity	0.0025853121665723776	AT2G04040,AT2G04050,AT2G04070	GO:0042910	3
calcium ion transmembrane transporter activity	0.003574256329267548	AT3G22910,AT5G11210,AT5G48400	GO:0015085	3
gated channel activity	0.010238464949514706	AT3G54510,AT5G11210,AT5G48400	GO:0022836	3
cation channel activity	0.015181668142901117	AT3G54510,AT5G11210,AT5G48400	GO:0005261	3
UDP-glucosyltransferase activity	0.029010615056996848	AT1G05675,AT2G36750,AT4G24000	GO:0035251	3
ion channel activity	0.03567920254045025	AT3G54510,AT5G11210,AT5G48400	GO:0005216	3
thioredoxin peroxidase activity	0.0009637024726184389	AT1G60740,AT1G65970	GO:0008379	2
peroxiredoxin activity	0.0009637024726184389	AT1G60740,AT1G65970	GO:0051920	2
photoreceptor activity	0.0025230953536982716	AT1G68050,AT3G45780	GO:0009881	2
glutamate receptor activity	0.003946359077675441	AT5G11210,AT5G48400	GO:0008066	2
intracellular ligand-gated ion channel activity	0.005663046278076492	AT5G11210,AT5G48400	GO:0005217	2
ligand-gated ion channel activity	0.009932103150372067	AT5G11210,AT5G48400	GO:0015276	2
ligand-gated channel activity	0.009932103150372067	AT5G11210,AT5G48400	GO:0022834	2
phosphorelay response regulator activity	0.010540783538953321	AT2G46790,AT5G02810	GO:0000156	2
calcium channel activity	0.012462943661124425	AT5G11210,AT5G48400	GO:0005262	2
polysaccharide binding	0.02867591705636527	AT1G16150,AT1G21240	GO:0030247	2
glutathione transferase activity	0.03059508116214727	AT2G29460,AT5G62480	GO:0004364	2
FAD binding	0.047646405914563664	AT1G26420,AT3G30775	GO:0071949	2
DNA-binding transcription repressor activity	0.009403122752296217	AT5G62430	GO:0001217	1
DNA-binding transcription repressor activity, RNA polymerase II-specific	0.009403122752296217	AT5G62430	GO:0001227	1
proline dehydrogenase activity	0.009403122752296217	AT3G30775	GO:0004657	1
carotene beta-ring hydroxylase activity	0.014071863232809387	AT5G52570	GO:0010291	1
trans-zeatin O-beta-D-glucosyltransferase activity	0.014071863232809387	AT2G36750	GO:0050403	1
cis-zeatin O-beta-D-glucosyltransferase activity	0.014071863232809387	AT2G36750	GO:0050502	1
nitrilase activity	0.018718857334240627	AT3G44300	GO:0000257	1
asparagine synthase (glutamine-hydrolyzing) activity	0.018718857334240627	AT3G47340	GO:0004066	1
hydrolase activity, acting on carbon-nitrogen (but not peptide) bonds, in nitriles	0.018718857334240627	AT3G44300	GO:0016815	1
nitrile hydratase activity	0.018718857334240627	AT3G44300	GO:0018822	1
1,4-beta-D-xylan synthase activity	0.018718857334240627	AT3G10320	GO:0047517	1
indole-3-acetonitrile nitrilase activity	0.018718857334240627	AT3G44300	GO:0080061	1
indole-3-acetonitrile nitrile hydratase activity	0.018718857334240627	AT3G44300	GO:0080109	1
blue light photoreceptor activity	0.02334420514805916	AT3G45780	GO:0009882	1
galactose binding	0.027948006310571098	AT3G42850	GO:0005534	1
beta-amylase activity	0.027948006310571098	AT5G18670	GO:0016161	1
endo-1,4-beta-xylanase activity	0.03253036000496418	AT4G08160	GO:0031176	1
glycerol-3-phosphate O-acyltransferase activity	0.03709136496334345	AT1G02390	GO:0004366	1
G protein-coupled receptor activity	0.03709136496334345	AT5G11210	GO:0004930	1
sn-1-glycerol-3-phosphate C16:0-DCA-CoA acyl transferase activity	0.03709136496334345	AT1G02390	GO:0102420	1
amylase activity	0.04163111946875782	AT5G18670	GO:0016160	1
glycerol-3-phosphate 2-O-acyltransferase activity	0.04163111946875782	AT1G02390	GO:0090447	1

## Sheet: MapMan output
Process	AGI	Gene description	log2FC
Photosynthesis
PS.lightreaction.photosystem II.LHC-II	AT1G29920	CAB2, AB165, LHCB1.1 | CAB2 (CHLOROPHYLL A/B-BINDING PROTEIN 2); chlorophyll binding | chr1:10474784-10475959 REVERSE	1.110
PS.lightreaction.photosystem II.LHC-II	AT2G05070	LHCB2.2, LHCB2 | LHCB2.2; chlorophyll binding | chr2:1799234-1800392 REVERSE	1.371
PS.lightreaction.photosystem II.LHC-II	AT2G05100	LHCB2.1, LHCB2 | LHCB2.1; chlorophyll binding | chr2:1823240-1824425 REVERSE	1.167
PS.lightreaction.photosystem II.LHC-II	AT3G27690	LHCB2.4, LHCB2.3, LHCB2 | LHCB2.3; chlorophyll binding | chr3:10255947-10257011 FORWARD	1.029
Major CHO metabolism
major CHO metabolism.degradation.starch.starch cleavage.beta amylase	AT5G18670	BMY3, BAM9 | BMY3; beta-amylase/ catalytic/ cation binding | chr5:6225956-6228132 FORWARD	1.099
Minor CHO metabolism
minor CHO metabolism.galactose.galactokinases	AT3G42850	galactokinase, putative | chr3:14940114-14945291 REVERSE	-6.347
Cell wall synthesis/degradation/modification
cell wall.cellulose synthesis.cellulose synthase	AT4G24000	ATCSLG2, CSLG2 | ATCSLG2; cellulose synthase/ transferase/ transferase, transferring glycosyl groups | chr4:12462030-12465625 FORWARD	2.352
cell wall.modification	AT3G45970	ATEXLA1, EXPL1, ATEXPL1, ATHEXP BETA 2.1 | ATEXLA1 (ARABIDOPSIS THALIANA EXPANSIN-LIKE A1) | chr3:16896166-16897308 FORWARD	1.297
cell wall.modification	AT4G25810	XTR6, XTH23 | XTR6 (XYLOGLUCAN ENDOTRANSGLYCOSYLASE 6); hydrolase, acting on glycosyl bonds / hydrolase, hydrolyzing O-glycosyl compounds / xyloglucan:xyloglucosyl transferase | chr4:13128643-13129884 FORWARD	1.833
cell wall.modification	AT4G30280	ATXTH18, XTH18 | XTH18 (XYLOGLUCAN ENDOTRANSGLUCOSYLASE/HYDROLASE 18); hydrolase, acting on glycosyl bonds / hydrolase, hydrolyzing O-glycosyl compounds / xyloglucan:xyloglucosyl transferase | chr4:14825808-14827047 REVERSE	1.407
cell wall.modification	AT5G57550	XTR3 | XTR3 (XYLOGLUCAN ENDOTRANSGLYCOSYLASE 3); hydrolase, acting on glycosyl bonds / xyloglucan:xyloglucosyl transferase | chr5:23304888-23306421 REVERSE	1.756
cell wall.pectin*esterases.misc	AT2G45220	pectinesterase family protein | chr2:18644084-18646447 REVERSE	1.378
Lipid metabolism
lipid metabolism.Phospholipid synthesis	AT1G02390	ATGPAT2, GPAT2 | GPAT2 (GLYCEROL-3-PHOSPHATE ACYLTRANSFERASE 2); acyltransferase | chr1:480852-483292 FORWARD	1.028
lipid metabolism.lipid transfer proteins etc	AT5G59320	LTP3 | LTP3 (LIPID TRANSFER PROTEIN 3); lipid binding | chr5:23928971-23929745 FORWARD	3.113
Amino acid metabolism
amino acid metabolism.synthesis.aspartate family.asparagine.asparagine synthetase	AT3G47340	ASN1, DIN6, AT-ASN1 | ASN1 (GLUTAMINE-DEPENDENT ASPARAGINE SYNTHASE 1); asparagine synthase (glutamine-hydrolyzing) | chr3:17437884-17441243 REVERSE	1.176
amino acid metabolism.degradation.glutamate family.proline	AT3G30775	ERD5, PRODH, AT-POX, ATPOX, ATPDH, PRO1 | ERD5 (EARLY RESPONSIVE TO DEHYDRATION 5); proline dehydrogenase | chr3:12448636-12451248 REVERSE	1.067
Secondary metabolism
secondary metabolism.isoprenoids.carotenoids.carotenoid beta ring hydroxylase	AT5G52570	BETA-OHASE 2, B2, CHY2 | BETA-OHASE 2 (BETA-CAROTENE HYDROXYLASE 2); carotene beta-ring hydroxylase | chr5:21334793-21337002 REVERSE	1.412
secondary metabolism.sulfur-containing.glucosinolates.degradation.nitrilase	AT3G44300	NIT2 | NIT2 (nitrilase 2); indole-3-acetonitrile nitrilase/ indole-3-acetonitrile nitrile hydratase/ nitrilase | chr3:15983311-15985535 FORWARD	1.406
Hormone metabolism
hormone metabolism.abscisic acid.induced-regulated-responsive-activated	AT5G59220	protein phosphatase 2C, putative / PP2C, putative | chr5:23894404-23896619 REVERSE	1.171
hormone metabolism.auxin.synthesis-degradation	AT3G44300	NIT2 | NIT2 (nitrilase 2); indole-3-acetonitrile nitrilase/ indole-3-acetonitrile nitrile hydratase/ nitrilase | chr3:15983311-15985535 FORWARD	1.406
hormone metabolism.cytokinin.synthesis-degradation	AT2G36750	UGT73C1 | UGT73C1 (UDP-GLUCOSYL TRANSFERASE 73C1); UDP-glucosyltransferase/ UDP-glycosyltransferase/ cis-zeatin O-beta-D-glucosyltransferase/ trans-zeatin O-beta-D-glucosyltransferase/ transferase, transferring glycosyl groups | chr2:15410462-15412038 REVERSE	2.927
Stress response
stress.biotic	AT2G43570	chitinase, putative | chr2:18076224-18077463 REVERSE	1.386
stress.biotic.signalling	AT1G33960	AIG1 | AIG1 (AVRRPT2-INDUCED GENE 1); GTP binding | chr1:12346232-12348513 FORWARD	1.831
stress.biotic.PR-proteins.plant defensins	AT1G13609	Encodes a defensin-like (DEFL) family protein. | chr1:4662721-4663192 FORWARD	-1.617
stress.abiotic.drought/salt	AT3G54510	early-responsive to dehydration protein-related / ERD protein-related | chr3:20180292-20183509 FORWARD	1.190
stress.abiotic.unspecified	AT5G39120	germin-like protein, putative | chr5:15662705-15663486 REVERSE	5.150
Redox regulation
redox.glutaredoxins	AT1G03850	glutaredoxin family protein | chr1:976097-977761 REVERSE	1.296
redox.peroxiredoxin	AT1G60740	peroxiredoxin type 2, putative | chr1:22361074-22361952 FORWARD	2.779
redox.peroxiredoxin	AT1G65970	TPX2 | TPX2 (thioredoxin-dependent peroxidase 2); antioxidant/ oxidoreductase | chr1:24557372-24558322 REVERSE	1.664
Miscellaneous enzyme families
misc.UDP glucosyl and glucoronyl transferases	AT1G05675	UDP-Glycosyltransferase superfamily protein; FUNCTIONS IN: transferase activity, transferring hexosyl groups; INVOLVED IN: metabolic process; CONTAINS InterPro DOMAIN/s: UDP-glucuronosyl/UDP-glucosyltransferase (InterPro:IPR002213); BEST Arabidopsis thaliana protein match is: Uridine diphosphate glycosyltransferase 74E2 (TAIR:AT1G05680.1).	1.077
misc.nitrilases, *nitrile lyases, berberine bridge enzymes, reticuline oxidases, troponine reductases	AT1G26420	FAD-binding domain-containing protein | chr1:9141567-9143304 REVERSE	1.643
misc.nitrilases, *nitrile lyases, berberine bridge enzymes, reticuline oxidases, troponine reductases	AT2G29350	SAG13 | SAG13; alcohol dehydrogenase/ oxidoreductase | chr2:12600914-12602556 FORWARD	2.244
misc.glutathione S transferases	AT2G29460	ATGSTU4, GST22 | ATGSTU4 (ARABIDOPSIS THALIANA GLUTATHIONE S-TRANSFERASE TAU 4); glutathione transferase | chr2:12626536-12627678 REVERSE	2.035
misc.glutathione S transferases	AT5G62480	ATGSTU9, GST14, GST14B | ATGSTU9 (ARABIDOPSIS THALIANA GLUTATHIONE S-TRANSFERASE TAU 9); glutathione transferase | chr5:25088694-25089620 REVERSE	1.845
misc.cytochrome P450	AT2G45570	CYP76C2 | CYP76C2; electron carrier/ heme binding / iron ion binding / monooxygenase/ oxygen binding | chr2:18779793-18781958 REVERSE	1.727
misc.short chain dehydrogenase/reductase (SDR)	AT3G29250	copper ion binding / oxidoreductase | chr3:11193659-11194993 REVERSE	2.780
RNA-involving processes
RNA.regulation of transcription.AP2/EREBP, APETALA2/Ethylene-responsive element binding protein family	AT1G75490	DNA binding / transcription factor | chr1:28335502-28336706 FORWARD	1.116
RNA.regulation of transcription.bHLH,Basic Helix-Loop-Helix family	AT3G56980	BHLH039, ORG3 | BHLH039; DNA binding / transcription factor | chr3:21086546-21087494 REVERSE	-2.622
RNA.regulation of transcription.bHLH,Basic Helix-Loop-Helix family	AT3G59060	PIL6, PIF5 | PIL6 (PHYTOCHROME INTERACTING FACTOR 3-LIKE 6); DNA binding / transcription factor | chr3:21827978-21830507 REVERSE	1.157
RNA.regulation of transcription.C2C2(Zn) DOF zinc finger family	AT1G26790	Dof-type zinc finger domain-containing protein | chr1:9273857-9275312 REVERSE	2.423
RNA.regulation of transcription.C2C2(Zn) DOF zinc finger family	AT5G39660	CDF2 | CDF2 (CYCLING DOF FACTOR 2); DNA binding / protein binding / transcription factor | chr5:15878699-15881023 FORWARD	1.069
RNA.regulation of transcription.C2C2(Zn) DOF zinc finger family	AT5G62430	CDF1 | CDF1 (CYCLING DOF FACTOR 1); DNA binding / protein binding / transcription factor | chr5:25069093-25070934 REVERSE	1.457
RNA.regulation of transcription.C2H2 zinc finger family	AT3G42860	zinc knuckle (CCHC-type) family protein | chr3:14946188-14948167 REVERSE	-9.202
RNA.regulation of transcription.MADS box transcription factor family	AT5G62165	AGL42 | AGL42 (AGAMOUS LIKE 42); transcription factor | chr5:24964700-24968520 FORWARD	-1.298
RNA.regulation of transcription.MYB-related transcription factor family	AT2G46830	CCA1 | CCA1 (CIRCADIAN CLOCK ASSOCIATED 1); DNA binding / transcription activator/ transcription factor/ transcription repressor | chr2:19245672-19248909 FORWARD	1.263
RNA.regulation of transcription.MYB-related transcription factor family	AT5G17300	myb family transcription factor | chr5:5690227-5692902 REVERSE	1.045
RNA.regulation of transcription.WRKY domain transcription factor family	AT3G56400	WRKY70, ATWRKY70 | WRKY70; transcription factor/ transcription repressor | chr3:20908928-20910481 REVERSE	1.185
RNA.regulation of transcription.Aux/IAA family	AT1G15580	IAA5, ATAUX2-27, AUX2-27 | IAA5 (INDOLE-3-ACETIC ACID INDUCIBLE 5); transcription factor | chr1:5365665-5366497 REVERSE	-1.568
RNA.regulation of transcription.Psudo ARR transcription factor family	AT2G46790	APRR9, PRR9, TL1 | APRR9 (ARABIDOPSIS PSEUDO-RESPONSE REGULATOR 9); protein binding / transcription regulator/ two-component response regulator | chr2:19232649-19235087 FORWARD	4.081
RNA.regulation of transcription.Psudo ARR transcription factor family	AT5G02810	PRR7, APRR7 | PRR7 (PSEUDO-RESPONSE REGULATOR 7); transcription regulator/ two-component response regulator | chr5:637897-641977 REVERSE	1.360
RNA.regulation of transcription.putative transcription regulator	AT5G43500	ATARP9 | ATARP9 (ACTIN-RELATED PROTEIN 9); protein binding | chr5:17469675-17473591 FORWARD	-1.616
RNA.regulation of transcription.unclassified	AT2G32550	rcd1-like cell differentiation family protein | chr2:13819379-13822839 FORWARD	-1.465
DNA-involving processes
DNA.unspecified	AT3G13610	oxidoreductase, 2OG-Fe(II) oxygenase family protein | chr3:4449374-4450811 FORWARD	3.030
DNA.unspecified	AT4G15248	zinc ion binding | chr4:8708848-8709373 FORWARD	1.630
Protein synthesis/degradation/modification
protein.synthesis.elongation	AT1G45332	mitochondrial elongation factor, putative | chr1:17172322-17176821 REVERSE	-1.524
protein.postranslational modification	AT3G25250	AGC2-1, AGC2, OXI1 | AGC2-1 (OXIDATIVE SIGNAL-INDUCIBLE1); kinase | chr3:9195503-9197124 FORWARD	1.748
protein.postranslational modification	AT5G45820	CIPK20, SnRK3.6, PKS18 | CIPK20 (CBL-INTERACTING PROTEIN KINASE 20); kinase/ protein serine/threonine kinase | chr5:18586980-18588543 REVERSE	3.655
protein.degradation.subtilases	AT1G32960	ATSBT3.3, SBT3.3 | SBT3.3; identical protein binding / serine-type endopeptidase | chr1:11945307-11948650 FORWARD	1.784
protein.degradation.ubiquitin.E3.SCF.FBOX	AT1G23390	kelch repeat-containing F-box family protein | chr1:8309112-8310649 REVERSE	1.163
protein.degradation.ubiquitin.E3.SCF.FBOX	AT1G68050	ADO3, FKF1 | FKF1 (FLAVIN-BINDING, KELCH REPEAT, F BOX 1); signal transducer/ two-component sensor/ ubiquitin-protein ligase | chr1:25508676-25510889 FORWARD	-1.525
protein.degradation.ubiquitin.E3.SCF.FBOX	AT1G80440	kelch repeat-containing F-box family protein | chr1:30241607-30243071 FORWARD	1.011
protein.degradation.ubiquitin.E3.SCF.FBOX	AT5G55150	F-box family protein | chr5:22382275-22383392 REVERSE	5.559
Signalling
signalling.in sugar and nutrient physiology	AT1G35140	PHI-1, EXL7 | PHI-1 (PHOSPHATE-INDUCED 1) | chr1:12851997-12853128 FORWARD	2.829
signalling.in sugar and nutrient physiology	AT5G11210	ATGLR2.5, GLR2.5 | ATGLR2.5; intracellular ligand-gated ion channel | chr5:3571214-3574537 REVERSE	2.003
signalling.in sugar and nutrient physiology	AT5G48400	ATGLR1.2, GLR1.2 | ATGLR1.2; intracellular ligand-gated ion channel | chr5:19616244-19619246 FORWARD	1.711
signalling.receptor kinases.leucine rich repeat VIII.VIII-1	AT5G37450	leucine-rich repeat transmembrane protein kinase, putative | chr5:14852801-14857098 REVERSE	2.748
signalling.receptor kinases.DUF 26	AT4G04490	protein kinase family protein | chr4:2231957-2234638 REVERSE	1.496
signalling.receptor kinases.wall associated kinase	AT1G16150	WAKL4 | WAKL4 (WALL ASSOCIATED KINASE-LIKE 4); kinase | chr1:5532415-5534877 FORWARD	2.123
signalling.receptor kinases.wall associated kinase	AT1G21240	WAK3 | WAK3 (wall associated kinase 3); kinase/ protein serine/threonine kinase | chr1:7434303-7436830 FORWARD	2.409
signalling.receptor kinases.misc	AT1G51860	leucine-rich repeat protein kinase, putative | chr1:19257634-19261479 REVERSE	1.329
signalling.calcium	AT3G22910	calcium-transporting ATPase, plasma membrane-type, putative / Ca(2+)-ATPase, putative (ACA13) | chr3:8116335-8119388 REVERSE	2.292
signalling.light	AT3G45780	PHOT1, NPH1, JK224, RPT1 | PHOT1 (PHOTOTROPIN 1); FMN binding / blue light photoreceptor/ kinase/ protein binding / protein serine/threonine kinase | chr3:16816866-16824210 FORWARD	-1.345
Cell cycle
cell.division	AT3G55580	regulator of chromosome condensation (RCC1) family protein | chr3:20612700-20615920 FORWARD	1.645
Development
development.unspecified	AT1G07050	CONSTANS-like protein-related | chr1:2164188-2165239 REVERSE	-1.1
development.unspecified	AT2G28120	nodulin family protein | chr2:11985687-11987738 FORWARD	1.022
development.unspecified	AT3G02380	COL2 | COL2 (constans-like 2); transcription factor/ zinc ion binding | chr3:487236-488693 REVERSE	1.239
development.unspecified	AT4G27410	RD26 | RD26 (RESPONSIVE TO DESICCATION 26); transcription activator/ transcription factor | chr4:13707900-13709013 REVERSE	1.052
development.unspecified	AT5G62380	VND6, ANAC101 | ANAC101 (ARABIDOPSIS NAC-DOMAIN PROTEIN 101); transcription activator/ transcription factor/ transcription regulator | chr5:25050684-25051858 FORWARD	-1.005
development.unspecified	AT5G64060	anac103 | anac103 (Arabidopsis NAC domain containing protein 103); transcription factor | chr5:25633536-25635781 REVERSE	-1.368
Transport
transport.phosphate	AT1G69480	EXS family protein / ERD1/XPR1/SYG1 family protein | chr1:26114112-26117479 REVERSE	1.195
transport.metabolite transporters at the mitochondrial membrane	AT3G48850	mitochondrial phosphate transporter, putative | chr3:18114526-18116499 REVERSE	3.087
transport.misc	AT2G04040	ATDTX1, TX1 | TX1; antiporter/ multidrug efflux pump/ multidrug transporter/ transporter | chr2:1334512-1336489 REVERSE	1.128
transport.misc	AT2G04050	MATE efflux family protein | chr2:1337386-1339270 REVERSE	2.210
transport.misc	AT2G04070	antiporter/ drug transporter/ transporter | chr2:1353755-1355790 REVERSE	3.568
Not assigned
not assigned.no ontology	AT1G27565	unknown protein | chr1:9574550-9575189 FORWARD	8.627
not assigned.no ontology	AT1G36622	unknown protein | chr1:13836131-13836954 REVERSE	1.139
not assigned.no ontology	AT4G08160	glycosyl hydrolase family 10 protein / carbohydrate-binding domain-containing protein | chr4:5159034-5162774 REVERSE	-1.001
not assigned.no ontology	AT4G10500	oxidoreductase, 2OG-Fe(II) oxygenase family protein | chr4:6491017-6492476 FORWARD	2.140
not assigned.no ontology	AT5G64170	dentin sialophosphoprotein-related | chr5:25672466-25676746 REVERSE	2.249
not assigned.no ontology.C2 domain-containing protein	AT4G00700	C2 domain-containing protein | chr4:286051-289514 FORWARD	1.188
not assigned.unknown	AT1G04090	unknown protein | chr1:1057151-1059419 FORWARD	1.327
not assigned.unknown	AT1G07175	unknown protein | chr1:2202330-2202774 FORWARD	-2.605
not assigned.unknown	AT1G15840	unknown protein | chr1:5451432-5452374 FORWARD	1.253
not assigned.unknown	AT1G47395	unknown protein | chr1:17383034-17383408 FORWARD	-1.203
not assigned.unknown	AT1G47400	unknown protein | chr1:17385717-17386186 FORWARD	-1.856
not assigned.unknown	AT1G73810	unknown protein | chr1:27752400-27755297 REVERSE	1.455
not assigned.unknown	AT1G76960	unknown protein | chr1:28920457-28920956 REVERSE	1.215
not assigned.unknown	AT2G14247	Expressed protein | chr2:6034348-6034835 FORWARD	-1.554
not assigned.unknown	AT2G14560	LURP1 | LURP1 (LATE UPREGULATED IN RESPONSE TO HYALOPERONOSPORA PARASITICA) | chr2:6213972-6215901 FORWARD	1.684
not assigned.unknown	AT2G20670	unknown protein | chr2:8911860-8913534 REVERSE	1.455
not assigned.unknown	AT2G25200	unknown protein | chr2:10736483-10737654 REVERSE	1.044
not assigned.unknown	AT2G30766	unknown protein | chr2:13108007-13108470 FORWARD	-1.212
not assigned.unknown	AT3G09450	unknown protein | chr3:2907548-2910091 FORWARD	2.039
not assigned.unknown	AT3G10320	transferase, transferring glycosyl groups | chr3:3195314-3197346 REVERSE	1.647
not assigned.unknown	AT3G12320	unknown protein | chr3:3923735-3925465 FORWARD	1.851
not assigned.unknown	AT3G13950	unknown protein | chr3:4604149-4605425 FORWARD	2.454
not assigned.unknown	AT3G26470	FUNCTIONS IN: molecular_function unknown; INVOLVED IN: biological_process unknown; LOCATED IN: cellular_component unknown; EXPRESSED IN: 8 plant structures; EXPRESSED DURING: 4 anthesis, LP.04 four leaves visible, petal differentiation and expansion stage; CONTAINS InterPro DOMAIN/s: Disease resistance, plant (InterPro:IPR014011); BEST Arabidopsis thaliana protein match is: ADR1-L1 (ADR1-like 1);…	1.0
not assigned.unknown	AT3G41762	unknown protein.	-2.769
not assigned.unknown	AT3G43850	unknown protein | chr3:15702085-15704152 REVERSE	1.526
not assigned.unknown	AT3G44580	unknown protein | chr3:16160512-16161003 REVERSE	-6.162
not assigned.unknown	AT3G45760	unknown protein | chr3:16801996-16804759 REVERSE	6.462
not assigned.unknown	AT3G46990	unknown protein | chr3:17311672-17313752 FORWARD	-8.656
not assigned.unknown	AT3G54500	FUNCTIONS IN: molecular_function unknown; INVOLVED IN: biological_process unknown; LOCATED IN: cellular_component unknown; EXPRESSED IN: 22 plant structures; EXPRESSED DURING: 13 growth stages; BEST Arabidopsis thaliana protein match is: dentin sialophosphoprotein-related (TAIR:AT5G64170.2); Has 108 Blast hits to 102 proteins in 33 species: Archae - 0; Bacteria - 4; Metazoa - 36; Fungi - 7; Plant…	1.273
not assigned.unknown	AT4G08555	unknown protein | chr4:5448133-5448523 FORWARD	1.811
not assigned.unknown	AT4G32480	unknown protein | chr4:15676404-15677973 FORWARD	1.007
not assigned.unknown	AT5G06980	unknown protein | chr5:2167536-2169391 FORWARD	2.528
not assigned.unknown	AT5G24640	unknown protein | chr5:8436376-8436862 FORWARD	2.394
not assigned.unknown	AT5G39520	unknown protein | chr5:15823735-15825492 REVERSE	1.340
not assigned.unknown	AT5G56550	OXS3, ATOXS3 | OXS3 (OXIDATIVE STRESS 3) | chr5:22895616-22896653 REVERSE	1.001
