# Supplementary material for: Phototropin 1 and 2 Influence Photosynthesis, UV-C Induced Photooxidative Stress Responses, and Cell Death
Source: Cells. 2021 Jan 20;10(2):200. doi: 10.3390/cells10020200 (PMC7909289; doi:10.3390/cells10020200)
Supplement: Supplementary file 1 [file cells-10-00200-s001.zip › cells-1039510 supplementary proofreading back - Copy/Supplementary Data Set 3_19.01.2021.xlsx]

## Sheet: Cellular component
GO Term	p-Value	Genes	GO Term	Matches
membrane	0.00227645474557241	AT1G01190,AT1G05700,AT1G09080,AT1G10340,AT1G12940,AT1G13830,AT1G14870,AT1G16150,AT1G20350,AT1G21240,AT1G21890,AT1G24140,AT1G29920,AT1G30220,AT1G34180,AT1G36622,AT1G42560,AT1G47510,AT1G51790,AT1G51800,AT1G51820,AT1G51850,AT1G51860,AT1G51890,AT1G56550,AT1G61560,AT1G65500,AT1G65690,AT1G67520,AT1G69480,AT1G70260,AT1G73810,AT1G74770,AT1G76960,AT2G04040,AT2G04050,AT2G04070,AT2G04495,AT2G05070,AT2G05100…	GO:0016020	132
intrinsic component of membrane	0.000003529389380370149	AT1G01190,AT1G05700,AT1G10340,AT1G12940,AT1G14870,AT1G16150,AT1G20350,AT1G21240,AT1G21890,AT1G24140,AT1G29920,AT1G30220,AT1G34180,AT1G36622,AT1G42560,AT1G51790,AT1G51800,AT1G51820,AT1G51850,AT1G51860,AT1G51890,AT1G56550,AT1G61560,AT1G65500,AT1G65690,AT1G67520,AT1G69480,AT1G70260,AT1G73810,AT1G74770,AT1G76960,AT2G04040,AT2G04050,AT2G04070,AT2G04495,AT2G05070,AT2G05100,AT2G18690,AT2G19190,AT2G20142…	GO:0031224	109
integral component of membrane	0.0000016218720517857573	AT1G01190,AT1G05700,AT1G10340,AT1G12940,AT1G14870,AT1G16150,AT1G20350,AT1G21240,AT1G21890,AT1G29920,AT1G30220,AT1G34180,AT1G36622,AT1G42560,AT1G51790,AT1G51800,AT1G51820,AT1G51850,AT1G51860,AT1G51890,AT1G56550,AT1G61560,AT1G65500,AT1G65690,AT1G67520,AT1G69480,AT1G70260,AT1G73810,AT1G74770,AT1G76960,AT2G04040,AT2G04050,AT2G04070,AT2G04495,AT2G05070,AT2G05100,AT2G18690,AT2G19190,AT2G20142,AT2G25470…	GO:0016021	107
cell periphery	8.653805976271312e-7	AT1G02930,AT1G12940,AT1G13830,AT1G14870,AT1G16150,AT1G21240,AT1G21890,AT1G24140,AT1G26420,AT1G30220,AT1G30700,AT1G32960,AT1G35140,AT1G44130,AT1G47510,AT1G51800,AT1G51850,AT1G51890,AT1G61560,AT1G65500,AT1G65690,AT1G67520,AT1G69480,AT1G70260,AT2G04040,AT2G04070,AT2G18660,AT2G25470,AT2G29100,AT2G32190,AT2G32660,AT2G32680,AT2G33080,AT2G39200,AT2G39210,AT2G39518,AT2G45220,AT3G09220,AT3G09450,AT3G09520…	GO:0071944	90
extracellular region	0.000015413583016293263	AT1G02930,AT1G05700,AT1G13470,AT1G13609,AT1G14540,AT1G19610,AT1G24140,AT1G26420,AT1G29920,AT1G30370,AT1G30700,AT1G32960,AT1G35140,AT1G36622,AT1G44130,AT1G51800,AT1G51860,AT1G68765,AT2G18660,AT2G19190,AT2G25470,AT2G32680,AT2G33080,AT2G41260,AT2G43510,AT2G43570,AT2G43620,AT2G45220,AT3G02240,AT3G09220,AT3G09590,AT3G10930,AT3G22600,AT3G44990,AT3G46280,AT3G49340,AT3G57380,AT4G04490,AT4G04500,AT4G12470…	GO:0005576	69
plasma membrane	0.0011247221928436444	AT1G12940,AT1G13830,AT1G14870,AT1G16150,AT1G21240,AT1G21890,AT1G24140,AT1G30220,AT1G47510,AT1G51800,AT1G51850,AT1G51890,AT1G61560,AT1G65500,AT1G65690,AT1G67520,AT1G69480,AT1G70260,AT2G04040,AT2G04070,AT2G25470,AT2G29100,AT2G32190,AT2G32660,AT2G32680,AT2G33080,AT2G39200,AT2G39210,AT2G39518,AT3G09220,AT3G09450,AT3G15340,AT3G21080,AT3G25250,AT3G44300,AT3G44990,AT3G47420,AT3G50930,AT3G54510,AT3G59700…	GO:0005886	69
cell wall	0.000003908735049468856	AT1G02930,AT1G16150,AT1G26420,AT1G30700,AT1G32960,AT1G35140,AT1G44130,AT2G18660,AT2G45220,AT3G44990,AT4G12470,AT4G12480,AT4G12490,AT4G12500,AT4G14130,AT4G14630,AT4G25810,AT4G30270,AT4G30280,AT4G30290,AT5G03350,AT5G39580,AT5G57550,AT5G59320,AT5G64120	GO:0005618	25
external encapsulating structure	0.000004100755136142551	AT1G02930,AT1G16150,AT1G26420,AT1G30700,AT1G32960,AT1G35140,AT1G44130,AT2G18660,AT2G45220,AT3G44990,AT4G12470,AT4G12480,AT4G12490,AT4G12500,AT4G14130,AT4G14630,AT4G25810,AT4G30270,AT4G30280,AT4G30290,AT5G03350,AT5G39580,AT5G57550,AT5G59320,AT5G64120	GO:0030312	25
apoplast	8.731399639147321e-8	AT1G29920,AT1G32960,AT1G35140,AT1G68765,AT2G18660,AT2G43570,AT2G43620,AT3G09220,AT3G44990,AT4G12470,AT4G14130,AT4G14630,AT4G25810,AT4G30270,AT4G30280,AT4G30290,AT5G03350,AT5G09440,AT5G10760,AT5G57550,AT5G59320,AT5G64120	GO:0048046	22
extracellular space	0.00043536773778761587	AT1G32960,AT1G35140,AT1G68765,AT3G02240,AT3G09590,AT3G10930,AT3G49340,AT5G09440,AT5G24090	GO:0005615	9
plant-type cell wall	0.007572172137433636	AT1G16150,AT1G32960,AT1G35140,AT1G44130,AT4G12480,AT4G30270,AT5G39580,AT5G64120	GO:0009505	8
secretory vesicle	0.004984235583749086	AT1G09080,AT2G43510,AT2G43570,AT2G43620,AT4G12480,AT4G30270,AT5G64120	GO:0099503	7
photosystem I	0.0020508424676838177	AT1G29920,AT2G05070,AT2G05100,AT3G27690	GO:0009522	4
photosystem II	0.012473809887025301	AT1G29920,AT2G05070,AT2G05100,AT3G27690	GO:0009523	4
plastoglobule	0.01559249782831516	AT1G29920,AT2G05070,AT2G05100,AT3G27690	GO:0010287	4
photosystem	0.032718923924400505	AT1G29920,AT2G05070,AT2G05100,AT3G27690	GO:0009521	4
thylakoid light-harvesting complex	0.00006173994823557966	AT2G05070,AT2G05100,AT3G27690	GO:0009503	3
PSII associated light-harvesting complex II	0.00006173994823557966	AT2G05070,AT2G05100,AT3G27690	GO:0009517	3
light-harvesting complex	0.00006173994823557966	AT2G05070,AT2G05100,AT3G27690	GO:0030076	3
chloroplast thylakoid membrane protein complex	0.002700986133528713	AT2G05070,AT2G05100,AT3G27690	GO:0098807	3
plastid outer membrane	0.044057190475292364	AT4G12470,AT4G12480,AT4G12490	GO:0009527	3
chloroplast outer membrane	0.044057190475292364	AT4G12470,AT4G12480,AT4G12490	GO:0009707	3
extracellular matrix	0.024649508498240203	AT1G24140,AT1G32960	GO:0031012	2
cis-Golgi network membrane	0.012269938650306749	AT5G59220	GO:0033106	1
caveola	0.03636142141930363	AT5G25260	GO:0005901	1
plasma membrane raft	0.03636142141930363	AT5G25260	GO:0044853	1
membrane raft	0.03636142141930363	AT5G25260	GO:0045121	1
membrane region	0.03636142141930363	AT5G25260	GO:0098589	1
membrane microdomain	0.03636142141930363	AT5G25260	GO:0098857	1
endoplasmic reticulum chaperone complex	0.048186602796577084	AT1G09080	GO:0034663	1

## Sheet: Biological process
GO Term	p-Value	Genes	GO Term	Matches
response to stimulus	5.176551936494086e-26	AT1G01060,AT1G01520,AT1G02930,AT1G06040,AT1G09080,AT1G12940,AT1G13340,AT1G13609,AT1G14540,AT1G14870,AT1G15380,AT1G16150,AT1G19610,AT1G28370,AT1G29920,AT1G32960,AT1G33960,AT1G34180,AT1G35140,AT1G35210,AT1G42560,AT1G47400,AT1G47510,AT1G48000,AT1G51800,AT1G51890,AT1G61560,AT1G65500,AT1G65690,AT1G65970,AT1G66090,AT1G68050,AT1G68620,AT1G68765,AT1G69480,AT1G69570,AT1G69930,AT1G70260,AT1G72920,AT1G72930…	GO:0050896	170
response to stress	4.58047258934058e-20	AT1G01060,AT1G01520,AT1G02930,AT1G06040,AT1G09080,AT1G13340,AT1G13609,AT1G14540,AT1G14870,AT1G19610,AT1G32960,AT1G35140,AT1G42560,AT1G47400,AT1G47510,AT1G48000,AT1G51800,AT1G51890,AT1G61560,AT1G65500,AT1G65690,AT1G65970,AT1G66090,AT1G68620,AT1G68765,AT1G69480,AT1G70260,AT1G72920,AT1G72930,AT1G76600,AT1G80840,AT2G05070,AT2G05100,AT2G14247,AT2G18660,AT2G19190,AT2G29350,AT2G32200,AT2G32680,AT2G33080…	GO:0006950	116
biological regulation	0.00021016502859314787	AT1G01060,AT1G01355,AT1G01480,AT1G06040,AT1G09080,AT1G15380,AT1G18860,AT1G26790,AT1G28370,AT1G29860,AT1G34180,AT1G47400,AT1G48000,AT1G51800,AT1G65690,AT1G65970,AT1G66090,AT1G68050,AT1G68765,AT1G69570,AT1G70260,AT1G72920,AT1G72930,AT1G73870,AT1G74770,AT1G80840,AT2G04040,AT2G05070,AT2G05100,AT2G20142,AT2G25470,AT2G27550,AT2G29100,AT2G31380,AT2G32550,AT2G32660,AT2G32680,AT2G33080,AT2G36690,AT2G37430…	GO:0065007	114
regulation of biological process	0.00017672711371946815	AT1G01060,AT1G01355,AT1G06040,AT1G09080,AT1G15380,AT1G18860,AT1G26790,AT1G28370,AT1G29860,AT1G34180,AT1G47400,AT1G48000,AT1G51800,AT1G65690,AT1G65970,AT1G66090,AT1G68050,AT1G68765,AT1G69570,AT1G70260,AT1G72920,AT1G72930,AT1G73870,AT1G74770,AT1G80840,AT2G05070,AT2G05100,AT2G20142,AT2G25470,AT2G27550,AT2G29100,AT2G31380,AT2G32550,AT2G32660,AT2G32680,AT2G33080,AT2G37430,AT2G38250,AT2G38470,AT2G40080…	GO:0050789	104
response to chemical	1.1963287076080498e-17	AT1G01060,AT1G02930,AT1G09080,AT1G12940,AT1G14540,AT1G15380,AT1G16150,AT1G28370,AT1G29920,AT1G34180,AT1G35140,AT1G47510,AT1G48000,AT1G51800,AT1G65500,AT1G65690,AT1G65970,AT1G66090,AT1G68620,AT1G68765,AT1G69930,AT1G72920,AT1G76600,AT1G80840,AT2G05070,AT2G05100,AT2G14247,AT2G29100,AT2G29470,AT2G32200,AT2G32680,AT2G33080,AT2G35930,AT2G36690,AT2G36750,AT2G37430,AT2G38470,AT2G41380,AT2G43570,AT2G44840…	GO:0042221	98
regulation of cellular process	0.0005226072318511587	AT1G01060,AT1G06040,AT1G09080,AT1G15380,AT1G18860,AT1G26790,AT1G28370,AT1G29860,AT1G34180,AT1G48000,AT1G51800,AT1G65690,AT1G65970,AT1G66090,AT1G68050,AT1G69570,AT1G72920,AT1G72930,AT1G73870,AT1G80840,AT2G05070,AT2G05100,AT2G20142,AT2G25470,AT2G29100,AT2G31380,AT2G32550,AT2G32660,AT2G32680,AT2G33080,AT2G37430,AT2G38250,AT2G38470,AT2G40080,AT2G40200,AT2G42060,AT2G44840,AT2G46790,AT2G46830,AT2G47190…	GO:0050794	90
cellular response to stimulus	1.9647984891787222e-10	AT1G09080,AT1G12940,AT1G14540,AT1G15380,AT1G28370,AT1G35140,AT1G51800,AT1G65690,AT1G65970,AT1G66090,AT1G68620,AT1G69480,AT1G72920,AT1G72930,AT1G76600,AT2G05070,AT2G05100,AT2G14247,AT2G20142,AT2G25470,AT2G29100,AT2G32200,AT2G32660,AT2G32680,AT2G33080,AT2G37430,AT2G38470,AT2G40080,AT2G42060,AT2G44840,AT2G46790,AT2G47130,AT2G47190,AT3G13610,AT3G21150,AT3G25250,AT3G27690,AT3G29000,AT3G46080,AT3G46090…	GO:0051716	83
response to abiotic stimulus	9.972987088552107e-16	AT1G01060,AT1G01520,AT1G02930,AT1G06040,AT1G09080,AT1G14540,AT1G29920,AT1G35140,AT1G35210,AT1G47510,AT1G48000,AT1G65500,AT1G65690,AT1G66090,AT1G68050,AT1G68620,AT1G69570,AT1G72920,AT1G73870,AT1G76600,AT2G05070,AT2G05100,AT2G14247,AT2G23910,AT2G29100,AT2G31380,AT2G32200,AT2G33080,AT2G35930,AT2G36750,AT2G38470,AT2G40080,AT2G46790,AT2G46830,AT2G47190,AT3G04070,AT3G10930,AT3G21150,AT3G21890,AT3G25250…	GO:0009628	79
response to external stimulus	4.3310097539713797e-16	AT1G02930,AT1G13609,AT1G19610,AT1G32960,AT1G33960,AT1G47400,AT1G51800,AT1G51890,AT1G61560,AT1G68765,AT1G69480,AT1G70260,AT1G80840,AT2G18660,AT2G19190,AT2G29350,AT2G32680,AT2G38470,AT2G39200,AT2G39210,AT2G40080,AT2G43510,AT2G43570,AT2G45220,AT2G47130,AT2G47190,AT3G10930,AT3G13610,AT3G26470,AT3G28580,AT3G44300,AT3G47340,AT3G50930,AT3G54500,AT3G56400,AT3G56980,AT3G59060,AT3G59700,AT4G02380,AT4G10500…	GO:0009605	72
response to oxygen-containing compound	1.428606597036861e-16	AT1G01060,AT1G02930,AT1G12940,AT1G15380,AT1G29920,AT1G34180,AT1G47510,AT1G48000,AT1G51800,AT1G65500,AT1G65690,AT1G80840,AT2G05070,AT2G05100,AT2G29100,AT2G32680,AT2G33080,AT2G35930,AT2G36690,AT2G37430,AT2G38470,AT2G44840,AT2G46830,AT2G47190,AT3G04070,AT3G10930,AT3G13610,AT3G21150,AT3G27690,AT3G28580,AT3G46080,AT3G46090,AT3G47340,AT3G48360,AT3G50930,AT3G55980,AT3G56400,AT3G61190,AT4G02380,AT4G03450…	GO:1901700	69
response to organic substance	2.51032297607622e-11	AT1G01060,AT1G09080,AT1G15380,AT1G28370,AT1G29920,AT1G34180,AT1G47510,AT1G48000,AT1G51800,AT1G65690,AT1G68765,AT1G80840,AT2G05070,AT2G05100,AT2G29100,AT2G32680,AT2G33080,AT2G35930,AT2G36690,AT2G37430,AT2G38470,AT2G43570,AT2G44840,AT2G46830,AT2G47190,AT3G21150,AT3G27690,AT3G28580,AT3G46080,AT3G46090,AT3G47340,AT3G48360,AT3G50930,AT3G55980,AT3G56400,AT3G61190,AT4G02380,AT4G03450,AT4G04490,AT4G10500…	GO:0010033	65
defense response	1.4534101136014623e-14	AT1G02930,AT1G13609,AT1G19610,AT1G32960,AT1G42560,AT1G51800,AT1G51890,AT1G61560,AT1G68765,AT1G70260,AT1G72930,AT1G80840,AT2G18660,AT2G19190,AT2G29350,AT2G32680,AT2G35930,AT2G38470,AT2G39200,AT2G43510,AT2G43570,AT2G43620,AT2G44840,AT2G45220,AT2G47130,AT3G10930,AT3G25250,AT3G26470,AT3G50930,AT3G56400,AT3G59700,AT3G61190,AT4G02380,AT4G03450,AT4G10500,AT4G11890,AT4G12470,AT4G12480,AT4G12490,AT4G22470…	GO:0006952	62
regulation of metabolic process	0.008360029891703329	AT1G01060,AT1G01355,AT1G06040,AT1G18860,AT1G26790,AT1G28370,AT1G29860,AT1G34180,AT1G48000,AT1G65690,AT1G68050,AT1G68765,AT1G69570,AT1G73870,AT1G80840,AT2G05070,AT2G05100,AT2G31380,AT2G32550,AT2G37430,AT2G38250,AT2G38470,AT2G40200,AT2G44840,AT2G46790,AT2G46830,AT2G47190,AT3G04070,AT3G10930,AT3G12320,AT3G12977,AT3G21150,AT3G21890,AT3G27690,AT3G46080,AT3G46090,AT3G47500,AT3G48360,AT3G54500,AT3G55580…	GO:0019222	61
multi-organism process	2.6450664689911764e-9	AT1G02930,AT1G09080,AT1G13609,AT1G19610,AT1G32960,AT1G33960,AT1G51800,AT1G51890,AT1G61560,AT1G68765,AT1G70260,AT1G80840,AT2G18660,AT2G19190,AT2G29350,AT2G32680,AT2G38470,AT2G39200,AT2G39210,AT2G43510,AT2G43570,AT2G45220,AT2G47130,AT3G10930,AT3G26470,AT3G44300,AT3G50930,AT3G54150,AT3G56400,AT3G59700,AT4G02380,AT4G10500,AT4G11890,AT4G12470,AT4G12480,AT4G12490,AT4G22470,AT4G23130,AT4G23200,AT4G23210…	GO:0051704	60
response to biotic stimulus	8.923757756498901e-15	AT1G02930,AT1G13609,AT1G19610,AT1G32960,AT1G33960,AT1G42560,AT1G51800,AT1G51890,AT1G61560,AT1G68765,AT1G70260,AT1G80840,AT2G18660,AT2G19190,AT2G29350,AT2G32680,AT2G38470,AT2G39200,AT2G39210,AT2G43510,AT2G43570,AT2G45220,AT2G47130,AT3G10930,AT3G26470,AT3G44300,AT3G50930,AT3G56400,AT3G59700,AT4G02380,AT4G10500,AT4G11890,AT4G12470,AT4G12480,AT4G12490,AT4G22470,AT4G23130,AT4G23200,AT4G23210,AT4G23310…	GO:0009607	59
response to external biotic stimulus	2.2525630140228856e-14	AT1G02930,AT1G13609,AT1G19610,AT1G32960,AT1G33960,AT1G51800,AT1G51890,AT1G61560,AT1G68765,AT1G70260,AT1G80840,AT2G18660,AT2G19190,AT2G29350,AT2G32680,AT2G38470,AT2G39200,AT2G39210,AT2G43510,AT2G43570,AT2G45220,AT2G47130,AT3G10930,AT3G26470,AT3G44300,AT3G50930,AT3G56400,AT3G59700,AT4G02380,AT4G10500,AT4G11890,AT4G12470,AT4G12480,AT4G12490,AT4G22470,AT4G23130,AT4G23200,AT4G23210,AT4G23310,AT4G23320…	GO:0043207	58
response to other organism	2.2525630140228856e-14	AT1G02930,AT1G13609,AT1G19610,AT1G32960,AT1G33960,AT1G51800,AT1G51890,AT1G61560,AT1G68765,AT1G70260,AT1G80840,AT2G18660,AT2G19190,AT2G29350,AT2G32680,AT2G38470,AT2G39200,AT2G39210,AT2G43510,AT2G43570,AT2G45220,AT2G47130,AT3G10930,AT3G26470,AT3G44300,AT3G50930,AT3G56400,AT3G59700,AT4G02380,AT4G10500,AT4G11890,AT4G12470,AT4G12480,AT4G12490,AT4G22470,AT4G23130,AT4G23200,AT4G23210,AT4G23310,AT4G23320…	GO:0051707	58
regulation of cellular metabolic process	0.0026400426291285873	AT1G01060,AT1G06040,AT1G18860,AT1G26790,AT1G28370,AT1G29860,AT1G34180,AT1G48000,AT1G65690,AT1G68050,AT1G69570,AT1G73870,AT1G80840,AT2G05070,AT2G05100,AT2G31380,AT2G32550,AT2G37430,AT2G38250,AT2G38470,AT2G40200,AT2G44840,AT2G46790,AT2G46830,AT2G47190,AT3G04070,AT3G12320,AT3G12977,AT3G21150,AT3G21890,AT3G27690,AT3G46080,AT3G46090,AT3G47500,AT3G48360,AT3G54500,AT3G55580,AT3G55980,AT3G56400,AT3G56980…	GO:0031323	58
regulation of biosynthetic process	0.00004312773713790695	AT1G01060,AT1G06040,AT1G18860,AT1G26790,AT1G28370,AT1G29860,AT1G34180,AT1G48000,AT1G65690,AT1G68050,AT1G69570,AT1G73870,AT1G80840,AT2G05070,AT2G05100,AT2G31380,AT2G32550,AT2G37430,AT2G38250,AT2G38470,AT2G40200,AT2G44840,AT2G46790,AT2G46830,AT2G47190,AT3G04070,AT3G12320,AT3G12977,AT3G21150,AT3G21890,AT3G27690,AT3G46080,AT3G46090,AT3G47500,AT3G48360,AT3G54500,AT3G55580,AT3G55980,AT3G56400,AT3G56980…	GO:0009889	57
aromatic compound biosynthetic process	0.003938687106169818	AT1G01060,AT1G06040,AT1G18860,AT1G26790,AT1G28370,AT1G29860,AT1G33030,AT1G34180,AT1G48000,AT1G68050,AT1G69570,AT1G73870,AT1G80840,AT2G31380,AT2G37430,AT2G38250,AT2G38470,AT2G40200,AT2G44840,AT2G46790,AT2G46830,AT2G47190,AT3G04070,AT3G12320,AT3G12977,AT3G13610,AT3G21150,AT3G21890,AT3G44300,AT3G46080,AT3G46090,AT3G47500,AT3G48360,AT3G54500,AT3G55580,AT3G55980,AT3G56400,AT3G56980,AT4G25470,AT4G27310…	GO:0019438	55
regulation of cellular biosynthetic process	0.00019625061746781123	AT1G01060,AT1G06040,AT1G18860,AT1G26790,AT1G28370,AT1G29860,AT1G34180,AT1G48000,AT1G65690,AT1G68050,AT1G69570,AT1G73870,AT1G80840,AT2G31380,AT2G32550,AT2G37430,AT2G38250,AT2G38470,AT2G40200,AT2G44840,AT2G46790,AT2G46830,AT2G47190,AT3G04070,AT3G12320,AT3G12977,AT3G21150,AT3G21890,AT3G46080,AT3G46090,AT3G47500,AT3G48360,AT3G54500,AT3G55580,AT3G55980,AT3G56400,AT3G56980,AT3G59060,AT4G25470,AT4G27310…	GO:0031326	54
regulation of gene expression	0.001454100732227884	AT1G01060,AT1G01355,AT1G06040,AT1G18860,AT1G26790,AT1G28370,AT1G29860,AT1G34180,AT1G48000,AT1G68050,AT1G68765,AT1G69570,AT1G73870,AT1G80840,AT2G31380,AT2G32550,AT2G37430,AT2G38250,AT2G38470,AT2G40200,AT2G44840,AT2G46790,AT2G46830,AT2G47190,AT3G04070,AT3G10930,AT3G12320,AT3G12977,AT3G21150,AT3G21890,AT3G46080,AT3G46090,AT3G47500,AT3G48360,AT3G54500,AT3G55980,AT3G56400,AT3G56980,AT4G25470,AT4G27310…	GO:0010468	54
organic cyclic compound biosynthetic process	0.014239159884401883	AT1G01060,AT1G06040,AT1G18860,AT1G26790,AT1G28370,AT1G29860,AT1G34180,AT1G48000,AT1G68050,AT1G69570,AT1G73870,AT1G80840,AT2G31380,AT2G37430,AT2G38250,AT2G38470,AT2G40200,AT2G44840,AT2G46790,AT2G46830,AT2G47190,AT3G04070,AT3G12320,AT3G12977,AT3G13610,AT3G21150,AT3G21890,AT3G44300,AT3G46080,AT3G46090,AT3G47500,AT3G48360,AT3G54500,AT3G55580,AT3G55980,AT3G56400,AT3G56980,AT4G25470,AT4G27310,AT4G33980…	GO:1901362	54
regulation of macromolecule metabolic process	0.02675101093958339	AT1G01060,AT1G01355,AT1G06040,AT1G18860,AT1G26790,AT1G28370,AT1G29860,AT1G34180,AT1G48000,AT1G68050,AT1G68765,AT1G69570,AT1G73870,AT1G80840,AT2G31380,AT2G32550,AT2G37430,AT2G38250,AT2G38470,AT2G40200,AT2G44840,AT2G46790,AT2G46830,AT2G47190,AT3G04070,AT3G10930,AT3G12320,AT3G12977,AT3G21150,AT3G21890,AT3G46080,AT3G46090,AT3G47500,AT3G48360,AT3G54500,AT3G55980,AT3G56400,AT3G56980,AT4G25470,AT4G27310…	GO:0060255	54
defense response to other organism	6.314567230042589e-15	AT1G02930,AT1G13609,AT1G19610,AT1G32960,AT1G51800,AT1G51890,AT1G61560,AT1G68765,AT1G70260,AT1G80840,AT2G18660,AT2G19190,AT2G29350,AT2G32680,AT2G38470,AT2G39200,AT2G43510,AT2G43570,AT2G45220,AT2G47130,AT3G10930,AT3G26470,AT3G50930,AT3G56400,AT3G59700,AT4G02380,AT4G10500,AT4G12470,AT4G12480,AT4G12490,AT4G22470,AT4G23130,AT4G23200,AT4G23210,AT4G23310,AT4G23320,AT5G01550,AT5G03210,AT5G03350,AT5G10760…	GO:0098542	53
heterocycle biosynthetic process	0.005649438050028202	AT1G01060,AT1G06040,AT1G18860,AT1G26790,AT1G28370,AT1G29860,AT1G34180,AT1G48000,AT1G68050,AT1G69570,AT1G73870,AT1G80840,AT2G31380,AT2G37430,AT2G38250,AT2G38470,AT2G40200,AT2G44840,AT2G46790,AT2G46830,AT2G47190,AT3G04070,AT3G12320,AT3G12977,AT3G13610,AT3G21150,AT3G21890,AT3G44300,AT3G46080,AT3G46090,AT3G47500,AT3G48360,AT3G54500,AT3G55980,AT3G56400,AT3G56980,AT4G25470,AT4G27310,AT4G33980,AT4G39250…	GO:0018130	53
cellular response to chemical stimulus	2.6215991464537597e-10	AT1G09080,AT1G12940,AT1G14540,AT1G15380,AT1G28370,AT1G35140,AT1G51800,AT1G65690,AT1G65970,AT1G66090,AT1G68620,AT1G72920,AT1G76600,AT2G05070,AT2G05100,AT2G14247,AT2G29100,AT2G32200,AT2G37430,AT2G44840,AT3G13610,AT3G25250,AT3G27690,AT3G46080,AT3G46090,AT3G48360,AT3G50930,AT3G55980,AT3G56400,AT4G02380,AT4G03450,AT4G11890,AT4G30270,AT4G30280,AT4G30290,AT5G01550,AT5G03350,AT5G11210,AT5G24090,AT5G24530…	GO:0070887	52
regulation of nitrogen compound metabolic process	0.007949444145170983	AT1G01060,AT1G06040,AT1G18860,AT1G26790,AT1G28370,AT1G29860,AT1G34180,AT1G48000,AT1G68050,AT1G69570,AT1G73870,AT1G80840,AT2G31380,AT2G32550,AT2G37430,AT2G38250,AT2G38470,AT2G40200,AT2G44840,AT2G46790,AT2G46830,AT2G47190,AT3G04070,AT3G12320,AT3G12977,AT3G21150,AT3G21890,AT3G46080,AT3G46090,AT3G47500,AT3G48360,AT3G54500,AT3G55980,AT3G56400,AT3G56980,AT4G11910,AT4G25470,AT4G27310,AT4G33980,AT4G39250…	GO:0051171	52
regulation of primary metabolic process	0.014095424546332776	AT1G01060,AT1G06040,AT1G18860,AT1G26790,AT1G28370,AT1G29860,AT1G34180,AT1G48000,AT1G65690,AT1G68050,AT1G69570,AT1G73870,AT1G80840,AT2G31380,AT2G32550,AT2G37430,AT2G38250,AT2G38470,AT2G40200,AT2G44840,AT2G46790,AT2G46830,AT2G47190,AT3G04070,AT3G12320,AT3G12977,AT3G21150,AT3G21890,AT3G46080,AT3G46090,AT3G47500,AT3G48360,AT3G54500,AT3G55980,AT3G56400,AT3G56980,AT4G25470,AT4G27310,AT4G33980,AT4G39250…	GO:0080090	52
response to acid chemical	5.540769213572583e-12	AT1G01060,AT1G02930,AT1G12940,AT1G47510,AT1G48000,AT1G51800,AT1G65500,AT1G65690,AT1G80840,AT2G05070,AT2G05100,AT2G29100,AT2G35930,AT2G36690,AT2G38470,AT2G46830,AT2G47190,AT3G04070,AT3G27690,AT3G28580,AT3G48360,AT3G50930,AT3G56400,AT3G61190,AT4G02380,AT4G03450,AT4G04490,AT4G10500,AT4G11890,AT4G12480,AT4G21680,AT4G23130,AT4G30270,AT4G33980,AT5G01550,AT5G03350,AT5G11210,AT5G24090,AT5G24530,AT5G42380…	GO:0001101	51
regulation of cellular macromolecule biosynthetic process	0.0003977553258199447	AT1G01060,AT1G06040,AT1G18860,AT1G26790,AT1G28370,AT1G29860,AT1G34180,AT1G48000,AT1G68050,AT1G69570,AT1G73870,AT1G80840,AT2G31380,AT2G32550,AT2G37430,AT2G38250,AT2G38470,AT2G40200,AT2G44840,AT2G46790,AT2G46830,AT2G47190,AT3G04070,AT3G12320,AT3G12977,AT3G21150,AT3G21890,AT3G46080,AT3G46090,AT3G47500,AT3G48360,AT3G54500,AT3G55980,AT3G56400,AT3G56980,AT4G25470,AT4G27310,AT4G33980,AT4G39250,AT5G02810…	GO:2000112	51
regulation of macromolecule biosynthetic process	0.00046306261396020535	AT1G01060,AT1G06040,AT1G18860,AT1G26790,AT1G28370,AT1G29860,AT1G34180,AT1G48000,AT1G68050,AT1G69570,AT1G73870,AT1G80840,AT2G31380,AT2G32550,AT2G37430,AT2G38250,AT2G38470,AT2G40200,AT2G44840,AT2G46790,AT2G46830,AT2G47190,AT3G04070,AT3G12320,AT3G12977,AT3G21150,AT3G21890,AT3G46080,AT3G46090,AT3G47500,AT3G48360,AT3G54500,AT3G55980,AT3G56400,AT3G56980,AT4G25470,AT4G27310,AT4G33980,AT4G39250,AT5G02810…	GO:0010556	51
nucleobase-containing compound biosynthetic process	0.0025072411225996786	AT1G01060,AT1G06040,AT1G18860,AT1G26790,AT1G28370,AT1G29860,AT1G34180,AT1G48000,AT1G68050,AT1G69570,AT1G73870,AT1G80840,AT2G31380,AT2G37430,AT2G38250,AT2G38470,AT2G40200,AT2G44840,AT2G46790,AT2G46830,AT2G47190,AT3G04070,AT3G12320,AT3G12977,AT3G21150,AT3G21890,AT3G46080,AT3G46090,AT3G47500,AT3G48360,AT3G54500,AT3G55980,AT3G56400,AT3G56980,AT4G25470,AT4G27310,AT4G33980,AT4G39250,AT5G02810,AT5G06980…	GO:0034654	51
regulation of transcription, DNA-templated	0.00006016104606687832	AT1G01060,AT1G06040,AT1G18860,AT1G26790,AT1G28370,AT1G29860,AT1G34180,AT1G48000,AT1G68050,AT1G69570,AT1G73870,AT1G80840,AT2G31380,AT2G37430,AT2G38250,AT2G38470,AT2G40200,AT2G44840,AT2G46790,AT2G46830,AT2G47190,AT3G04070,AT3G12320,AT3G12977,AT3G21150,AT3G21890,AT3G46080,AT3G46090,AT3G47500,AT3G48360,AT3G54500,AT3G55980,AT3G56400,AT3G56980,AT4G25470,AT4G27310,AT4G33980,AT4G39250,AT5G02810,AT5G06980…	GO:0006355	50
regulation of nucleic acid-templated transcription	0.000060901567843078804	AT1G01060,AT1G06040,AT1G18860,AT1G26790,AT1G28370,AT1G29860,AT1G34180,AT1G48000,AT1G68050,AT1G69570,AT1G73870,AT1G80840,AT2G31380,AT2G37430,AT2G38250,AT2G38470,AT2G40200,AT2G44840,AT2G46790,AT2G46830,AT2G47190,AT3G04070,AT3G12320,AT3G12977,AT3G21150,AT3G21890,AT3G46080,AT3G46090,AT3G47500,AT3G48360,AT3G54500,AT3G55980,AT3G56400,AT3G56980,AT4G25470,AT4G27310,AT4G33980,AT4G39250,AT5G02810,AT5G06980…	GO:1903506	50
regulation of RNA biosynthetic process	0.00006317364549717389	AT1G01060,AT1G06040,AT1G18860,AT1G26790,AT1G28370,AT1G29860,AT1G34180,AT1G48000,AT1G68050,AT1G69570,AT1G73870,AT1G80840,AT2G31380,AT2G37430,AT2G38250,AT2G38470,AT2G40200,AT2G44840,AT2G46790,AT2G46830,AT2G47190,AT3G04070,AT3G12320,AT3G12977,AT3G21150,AT3G21890,AT3G46080,AT3G46090,AT3G47500,AT3G48360,AT3G54500,AT3G55980,AT3G56400,AT3G56980,AT4G25470,AT4G27310,AT4G33980,AT4G39250,AT5G02810,AT5G06980…	GO:2001141	50
regulation of RNA metabolic process	0.000163104655660803	AT1G01060,AT1G06040,AT1G18860,AT1G26790,AT1G28370,AT1G29860,AT1G34180,AT1G48000,AT1G68050,AT1G69570,AT1G73870,AT1G80840,AT2G31380,AT2G37430,AT2G38250,AT2G38470,AT2G40200,AT2G44840,AT2G46790,AT2G46830,AT2G47190,AT3G04070,AT3G12320,AT3G12977,AT3G21150,AT3G21890,AT3G46080,AT3G46090,AT3G47500,AT3G48360,AT3G54500,AT3G55980,AT3G56400,AT3G56980,AT4G25470,AT4G27310,AT4G33980,AT4G39250,AT5G02810,AT5G06980…	GO:0051252	50
transcription, DNA-templated	0.00029134866474581	AT1G01060,AT1G06040,AT1G18860,AT1G26790,AT1G28370,AT1G29860,AT1G34180,AT1G48000,AT1G68050,AT1G69570,AT1G73870,AT1G80840,AT2G31380,AT2G37430,AT2G38250,AT2G38470,AT2G40200,AT2G44840,AT2G46790,AT2G46830,AT2G47190,AT3G04070,AT3G12320,AT3G12977,AT3G21150,AT3G21890,AT3G46080,AT3G46090,AT3G47500,AT3G48360,AT3G54500,AT3G55980,AT3G56400,AT3G56980,AT4G25470,AT4G27310,AT4G33980,AT4G39250,AT5G02810,AT5G06980…	GO:0006351	50
nucleic acid-templated transcription	0.00029446819595251657	AT1G01060,AT1G06040,AT1G18860,AT1G26790,AT1G28370,AT1G29860,AT1G34180,AT1G48000,AT1G68050,AT1G69570,AT1G73870,AT1G80840,AT2G31380,AT2G37430,AT2G38250,AT2G38470,AT2G40200,AT2G44840,AT2G46790,AT2G46830,AT2G47190,AT3G04070,AT3G12320,AT3G12977,AT3G21150,AT3G21890,AT3G46080,AT3G46090,AT3G47500,AT3G48360,AT3G54500,AT3G55980,AT3G56400,AT3G56980,AT4G25470,AT4G27310,AT4G33980,AT4G39250,AT5G02810,AT5G06980…	GO:0097659	50
RNA biosynthetic process	0.0003138286055415054	AT1G01060,AT1G06040,AT1G18860,AT1G26790,AT1G28370,AT1G29860,AT1G34180,AT1G48000,AT1G68050,AT1G69570,AT1G73870,AT1G80840,AT2G31380,AT2G37430,AT2G38250,AT2G38470,AT2G40200,AT2G44840,AT2G46790,AT2G46830,AT2G47190,AT3G04070,AT3G12320,AT3G12977,AT3G21150,AT3G21890,AT3G46080,AT3G46090,AT3G47500,AT3G48360,AT3G54500,AT3G55980,AT3G56400,AT3G56980,AT4G25470,AT4G27310,AT4G33980,AT4G39250,AT5G02810,AT5G06980…	GO:0032774	50
regulation of nucleobase-containing compound metabolic process	0.0003343329787871327	AT1G01060,AT1G06040,AT1G18860,AT1G26790,AT1G28370,AT1G29860,AT1G34180,AT1G48000,AT1G68050,AT1G69570,AT1G73870,AT1G80840,AT2G31380,AT2G37430,AT2G38250,AT2G38470,AT2G40200,AT2G44840,AT2G46790,AT2G46830,AT2G47190,AT3G04070,AT3G12320,AT3G12977,AT3G21150,AT3G21890,AT3G46080,AT3G46090,AT3G47500,AT3G48360,AT3G54500,AT3G55980,AT3G56400,AT3G56980,AT4G25470,AT4G27310,AT4G33980,AT4G39250,AT5G02810,AT5G06980…	GO:0019219	50
cell communication	0.0019149770751848633	AT1G09080,AT1G15380,AT1G28370,AT1G51800,AT1G65690,AT1G66090,AT1G69480,AT1G72920,AT1G72930,AT2G20142,AT2G25470,AT2G29100,AT2G32660,AT2G32680,AT2G33080,AT2G40080,AT2G42060,AT2G44840,AT2G46790,AT2G47190,AT3G21150,AT3G29000,AT3G47340,AT3G48360,AT3G50930,AT3G56400,AT3G56980,AT3G59060,AT4G02380,AT4G03450,AT4G11890,AT4G14370,AT4G30270,AT5G01550,AT5G02810,AT5G11210,AT5G24090,AT5G24470,AT5G25910,AT5G41750…	GO:0007154	47
response to endogenous stimulus	0.000005781686491265653	AT1G01060,AT1G28370,AT1G47510,AT1G48000,AT1G51800,AT1G65690,AT1G68765,AT1G80840,AT2G05070,AT2G05100,AT2G29100,AT2G36690,AT2G44840,AT2G46830,AT2G47190,AT3G27690,AT3G28580,AT3G48360,AT3G50930,AT3G56400,AT3G61190,AT4G02380,AT4G03450,AT4G04490,AT4G10500,AT4G11890,AT4G12480,AT4G23130,AT4G30270,AT4G30290,AT4G33980,AT5G01550,AT5G03350,AT5G11210,AT5G24530,AT5G44420,AT5G45820,AT5G46050,AT5G46350,AT5G48400…	GO:0009719	45
response to hormone	0.00003729976386509403	AT1G01060,AT1G28370,AT1G47510,AT1G48000,AT1G51800,AT1G65690,AT1G68765,AT1G80840,AT2G05070,AT2G05100,AT2G36690,AT2G44840,AT2G46830,AT2G47190,AT3G27690,AT3G28580,AT3G48360,AT3G50930,AT3G56400,AT3G61190,AT4G02380,AT4G03450,AT4G04490,AT4G10500,AT4G11890,AT4G12480,AT4G23130,AT4G30270,AT4G30290,AT4G33980,AT5G01550,AT5G03350,AT5G24530,AT5G44420,AT5G45820,AT5G46050,AT5G46350,AT5G54610,AT5G59220,AT5G59320…	GO:0009725	42
signaling	0.001940187801909837	AT1G09080,AT1G15380,AT1G28370,AT1G30220,AT1G51800,AT1G65690,AT1G66090,AT1G72920,AT1G72930,AT2G20142,AT2G25470,AT2G29100,AT2G32660,AT2G32680,AT2G33080,AT2G40080,AT2G42060,AT2G44840,AT2G46790,AT3G21150,AT3G29000,AT3G48360,AT3G50930,AT3G56400,AT3G59060,AT4G03450,AT4G11890,AT4G14370,AT4G30270,AT5G01550,AT5G02810,AT5G11210,AT5G24090,AT5G24470,AT5G25910,AT5G41750,AT5G45820,AT5G47960,AT5G48400,AT5G59220…	GO:0023052	42
signal transduction	0.00227586932881391	AT1G09080,AT1G15380,AT1G28370,AT1G51800,AT1G65690,AT1G66090,AT1G72920,AT1G72930,AT2G20142,AT2G25470,AT2G29100,AT2G32660,AT2G32680,AT2G33080,AT2G40080,AT2G42060,AT2G44840,AT2G46790,AT3G21150,AT3G29000,AT3G48360,AT3G50930,AT3G56400,AT3G59060,AT4G03450,AT4G11890,AT4G14370,AT4G30270,AT5G01550,AT5G02810,AT5G11210,AT5G24090,AT5G24470,AT5G25910,AT5G41750,AT5G45820,AT5G47960,AT5G48400,AT5G59220,AT5G61890…	GO:0007165	41
cellular response to stress	0.000001040163001442303	AT1G09080,AT1G14540,AT1G35140,AT1G65970,AT1G66090,AT1G68620,AT1G69480,AT1G72920,AT1G76600,AT2G14247,AT2G32200,AT2G38470,AT2G47130,AT2G47190,AT3G13610,AT3G25250,AT3G46080,AT3G46090,AT3G47340,AT3G50930,AT3G55580,AT3G55980,AT3G56400,AT3G56980,AT4G02380,AT4G12470,AT4G23210,AT4G30280,AT5G13080,AT5G24090,AT5G24530,AT5G42380,AT5G43500,AT5G45340,AT5G45380,AT5G45630,AT5G46350,AT5G54470,AT5G59820	GO:0033554	39
response to drug	1.0393397536408361e-16	AT1G01060,AT1G15380,AT1G34180,AT1G48000,AT1G51800,AT1G80840,AT2G35930,AT2G37430,AT2G38470,AT2G44840,AT2G46830,AT2G47190,AT3G10930,AT3G13610,AT3G21150,AT3G28580,AT3G46080,AT3G46090,AT3G48360,AT3G50930,AT3G55980,AT3G56400,AT3G61190,AT4G02380,AT4G03450,AT4G10500,AT4G21120,AT4G23130,AT5G03350,AT5G24530,AT5G25910,AT5G42380,AT5G44420,AT5G46050,AT5G46350,AT5G49520,AT5G54610,AT5G59820,AT5G67450	GO:0042493	38
response to bacterium	2.8201164404398255e-13	AT1G02930,AT1G32960,AT1G33960,AT1G51800,AT1G51890,AT1G68765,AT1G70260,AT1G80840,AT2G19190,AT2G32680,AT2G38470,AT2G45220,AT2G47130,AT3G10930,AT3G44300,AT3G50930,AT3G56400,AT3G59700,AT4G02380,AT4G10500,AT4G12470,AT4G12480,AT4G23130,AT4G23200,AT4G23210,AT4G23310,AT4G23320,AT5G01550,AT5G24530,AT5G39670,AT5G46050,AT5G46350,AT5G49520	GO:0009617	33
response to inorganic substance	0.0000021836405370815656	AT1G01060,AT1G02930,AT1G12940,AT1G16150,AT1G48000,AT1G65500,AT2G05070,AT2G05100,AT2G35930,AT2G37430,AT2G38470,AT2G41380,AT2G43570,AT2G46830,AT2G47190,AT3G04070,AT3G10930,AT3G13610,AT3G27690,AT3G28580,AT3G44300,AT3G48360,AT3G56400,AT4G02380,AT4G11890,AT4G21680,AT5G24090,AT5G42380,AT5G45340,AT5G46350,AT5G50200,AT5G59220,AT5G59320	GO:0010035	33
response to light stimulus	3.091341033595118e-8	AT1G01060,AT1G06040,AT1G29920,AT1G35210,AT1G68050,AT1G69570,AT1G73870,AT2G05070,AT2G05100,AT2G29100,AT2G31380,AT2G36750,AT2G40080,AT2G46790,AT2G46830,AT3G21150,AT3G21890,AT3G27690,AT3G47340,AT3G50930,AT3G59060,AT4G02380,AT4G14130,AT4G27310,AT4G33980,AT5G02810,AT5G11210,AT5G24090,AT5G24470,AT5G45340,AT5G48400,AT5G59820	GO:0009416	32
response to radiation	6.23890963131317e-8	AT1G01060,AT1G06040,AT1G29920,AT1G35210,AT1G68050,AT1G69570,AT1G73870,AT2G05070,AT2G05100,AT2G29100,AT2G31380,AT2G36750,AT2G40080,AT2G46790,AT2G46830,AT3G21150,AT3G21890,AT3G27690,AT3G47340,AT3G50930,AT3G59060,AT4G02380,AT4G14130,AT4G27310,AT4G33980,AT5G02810,AT5G11210,AT5G24090,AT5G24470,AT5G45340,AT5G48400,AT5G59820	GO:0009314	32
defense response to bacterium	4.976871705651183e-12	AT1G02930,AT1G32960,AT1G51800,AT1G51890,AT1G68765,AT1G70260,AT1G80840,AT2G19190,AT2G32680,AT2G38470,AT2G45220,AT2G47130,AT3G10930,AT3G56400,AT3G59700,AT4G02380,AT4G12470,AT4G12480,AT4G23130,AT4G23200,AT4G23210,AT4G23310,AT4G23320,AT5G01550,AT5G24530,AT5G39670,AT5G46050,AT5G46350,AT5G49520	GO:0042742	29
phosphorylation	0.02978606198616194	AT1G05700,AT1G16150,AT1G21240,AT1G51620,AT1G51790,AT1G51800,AT1G51820,AT1G51860,AT1G51890,AT1G67520,AT2G19190,AT3G25250,AT3G46280,AT3G59700,AT4G04490,AT4G04500,AT4G11890,AT4G18250,AT4G21230,AT4G23130,AT4G23200,AT4G23210,AT4G23310,AT4G23320,AT5G01550,AT5G03350,AT5G37450,AT5G45820,AT5G57015	GO:0016310	29
response to nitrogen compound	1.2955005300948811e-13	AT1G09080,AT1G12940,AT1G34180,AT1G51800,AT1G80840,AT2G29100,AT2G35930,AT2G37430,AT2G38470,AT2G43570,AT2G44840,AT2G46830,AT3G21150,AT3G46080,AT3G46090,AT3G48360,AT3G55980,AT3G56400,AT4G21680,AT5G11210,AT5G25910,AT5G46050,AT5G48400,AT5G49520,AT5G50200,AT5G59820,AT5G67450	GO:1901698	27
response to lipid	0.000016489787003295335	AT1G01060,AT1G47510,AT1G48000,AT1G51800,AT1G65690,AT2G05070,AT2G05100,AT2G36690,AT2G46830,AT2G47190,AT3G27690,AT3G28580,AT3G48360,AT3G56400,AT4G02380,AT4G04490,AT4G11890,AT4G12480,AT4G30270,AT4G33980,AT5G01550,AT5G45820,AT5G46050,AT5G46350,AT5G59220,AT5G59320,AT5G67450	GO:0033993	27
negative regulation of biological process	0.008684917584818229	AT1G01060,AT1G51800,AT1G68050,AT1G69570,AT1G70260,AT1G80840,AT2G27550,AT2G31380,AT2G32550,AT2G46790,AT2G46830,AT3G10930,AT3G21150,AT3G46090,AT3G56400,AT3G59700,AT3G61190,AT4G11910,AT4G27310,AT4G33980,AT5G02810,AT5G13080,AT5G24470,AT5G39670,AT5G59220,AT5G62430,AT5G67450	GO:0048519	27
positive regulation of biological process	0.030963676673698554	AT1G06040,AT1G29860,AT1G34180,AT1G47400,AT1G48000,AT1G51800,AT1G65690,AT1G68050,AT1G73870,AT2G05070,AT2G05100,AT2G32680,AT2G38470,AT2G40080,AT2G46830,AT2G47190,AT3G02240,AT3G04070,AT3G12977,AT3G27690,AT3G48360,AT3G56400,AT4G11890,AT4G22470,AT5G24090,AT5G46350,AT5G49520	GO:0048518	27
response to fungus	4.937464599128764e-7	AT1G13609,AT1G19610,AT1G51800,AT1G61560,AT1G70260,AT1G80840,AT2G32680,AT2G38470,AT2G39200,AT2G43510,AT2G45220,AT3G26470,AT3G56400,AT4G02380,AT4G10500,AT4G12470,AT4G12480,AT4G12490,AT5G24530,AT5G25910,AT5G39580,AT5G43580,AT5G44420,AT5G46350,AT5G61890,AT5G64120	GO:0009620	26
response to alcohol	6.876148592840594e-7	AT1G01060,AT1G15380,AT1G47510,AT1G48000,AT1G51800,AT1G65690,AT2G05070,AT2G05100,AT2G36690,AT2G46830,AT2G47190,AT3G27690,AT3G28580,AT3G48360,AT4G02380,AT4G04490,AT4G11890,AT4G12480,AT4G33980,AT5G01550,AT5G45820,AT5G46050,AT5G46350,AT5G59220,AT5G59320,AT5G67450	GO:0097305	26
response to abscisic acid	6.080603992485626e-7	AT1G01060,AT1G47510,AT1G48000,AT1G51800,AT1G65690,AT2G05070,AT2G05100,AT2G36690,AT2G46830,AT2G47190,AT3G27690,AT3G28580,AT3G48360,AT4G02380,AT4G04490,AT4G11890,AT4G12480,AT4G33980,AT5G01550,AT5G45820,AT5G46050,AT5G46350,AT5G59220,AT5G59320,AT5G67450	GO:0009737	25
cellular response to oxygen-containing compound	0.000014172465610392395	AT1G12940,AT1G15380,AT1G51800,AT1G65690,AT2G05070,AT2G05100,AT2G29100,AT3G13610,AT3G27690,AT3G48360,AT3G50930,AT3G56400,AT4G02380,AT4G03450,AT4G11890,AT4G30270,AT5G01550,AT5G03350,AT5G11210,AT5G24090,AT5G42250,AT5G46350,AT5G48400,AT5G59220,AT5G67450	GO:1901701	25
regulation of response to stimulus	0.00006065098021016786	AT1G06040,AT1G15380,AT1G48000,AT1G51800,AT1G69570,AT1G70260,AT1G80840,AT2G31380,AT2G32680,AT3G10930,AT3G56400,AT3G59060,AT3G59700,AT3G61190,AT4G02380,AT4G03450,AT4G11890,AT4G22470,AT4G27310,AT4G33980,AT5G13080,AT5G24090,AT5G39670,AT5G46350,AT5G59220	GO:0048583	25
response to temperature stimulus	0.000005973333265567554	AT1G01060,AT1G09080,AT1G48000,AT1G65500,AT2G05070,AT2G05100,AT2G38470,AT2G46790,AT2G46830,AT3G27690,AT3G48360,AT3G55580,AT3G61190,AT4G02380,AT4G11890,AT4G12470,AT4G12480,AT4G25470,AT4G33980,AT5G02810,AT5G24090,AT5G54470,AT5G59820,AT5G67450	GO:0009266	24
protein phosphorylation	0.013109575677162671	AT1G05700,AT1G16150,AT1G21240,AT1G51620,AT1G51800,AT1G51820,AT1G51860,AT1G51890,AT1G67520,AT2G19190,AT3G25250,AT3G59700,AT4G04490,AT4G04500,AT4G11890,AT4G21230,AT4G23130,AT4G23200,AT4G23210,AT4G23310,AT4G23320,AT5G01550,AT5G45820,AT5G57015	GO:0006468	24
cellular response to organic substance	0.014381299744100498	AT1G09080,AT1G15380,AT1G28370,AT1G51800,AT1G65690,AT2G05070,AT2G05100,AT2G29100,AT2G44840,AT3G27690,AT3G48360,AT3G50930,AT3G56400,AT4G03450,AT4G11890,AT4G30270,AT4G30290,AT5G01550,AT5G03350,AT5G11210,AT5G48400,AT5G59220,AT5G61890,AT5G67450	GO:0071310	24
response to organonitrogen compound	3.0829279783026447e-12	AT1G09080,AT1G34180,AT1G51800,AT1G80840,AT2G29100,AT2G35930,AT2G37430,AT2G38470,AT2G43570,AT2G44840,AT2G46830,AT3G21150,AT3G46080,AT3G46090,AT3G55980,AT3G56400,AT5G11210,AT5G25910,AT5G46050,AT5G48400,AT5G49520,AT5G59820,AT5G67450	GO:0010243	23
immune system process	8.877995688534505e-8	AT1G32960,AT1G61560,AT1G80840,AT2G18660,AT2G32680,AT2G35930,AT2G38470,AT2G39200,AT2G43570,AT2G47130,AT3G50930,AT3G56400,AT4G12470,AT4G12480,AT4G22470,AT4G23210,AT5G03210,AT5G03350,AT5G10760,AT5G24090,AT5G44420,AT5G46350,AT5G54610	GO:0002376	23
defense response to fungus	0.000002317330241618204	AT1G13609,AT1G19610,AT1G51800,AT1G61560,AT1G70260,AT1G80840,AT2G32680,AT2G38470,AT2G39200,AT2G43510,AT3G26470,AT3G56400,AT4G02380,AT4G12470,AT4G12480,AT4G12490,AT5G25910,AT5G39580,AT5G43580,AT5G44420,AT5G46350,AT5G61890,AT5G64120	GO:0050832	23
response to osmotic stress	0.000006793090077516222	AT1G01060,AT1G01520,AT1G06040,AT1G47510,AT1G48000,AT1G65500,AT1G65690,AT2G33080,AT2G38470,AT2G46830,AT2G47190,AT3G10930,AT3G48360,AT3G48850,AT3G56400,AT3G60140,AT4G11890,AT4G12480,AT5G24090,AT5G46050,AT5G46350,AT5G59820,AT5G67450	GO:0006970	23
response to antibiotic	1.732862946759388e-9	AT1G01060,AT1G48000,AT1G80840,AT2G46830,AT2G47190,AT3G10930,AT3G13610,AT3G48360,AT3G50930,AT3G56400,AT3G61190,AT4G02380,AT4G03450,AT4G10500,AT4G23130,AT5G03350,AT5G24530,AT5G42380,AT5G44420,AT5G46050,AT5G46350,AT5G54610	GO:0046677	21
response to cold	3.1348191315551374e-7	AT1G01060,AT1G48000,AT1G65500,AT2G05070,AT2G05100,AT2G38470,AT2G46830,AT3G27690,AT3G48360,AT3G55580,AT3G61190,AT4G02380,AT4G11890,AT4G12470,AT4G12480,AT4G25470,AT4G33980,AT5G24090,AT5G54470,AT5G59820,AT5G67450	GO:0009409	21
response to salt stress	0.000007737242593567953	AT1G01060,AT1G01520,AT1G06040,AT1G47510,AT1G48000,AT1G65500,AT2G33080,AT2G38470,AT2G46830,AT2G47190,AT3G10930,AT3G48360,AT3G48850,AT3G60140,AT4G11890,AT4G12480,AT5G24090,AT5G46050,AT5G46350,AT5G59820,AT5G67450	GO:0009651	21
shoot system development	0.02944593138730962	AT1G34180,AT1G68050,AT1G68765,AT1G69570,AT1G73870,AT2G27550,AT2G39200,AT2G40080,AT2G43570,AT3G02380,AT3G21150,AT3G21890,AT3G47500,AT3G56400,AT3G63088,AT4G02380,AT4G10500,AT4G15248,AT5G24530,AT5G59220,AT5G62430	GO:0048367	21
cellular response to hypoxia	1.161894034226188e-10	AT1G14540,AT1G35140,AT1G66090,AT1G68620,AT1G72920,AT1G76600,AT2G14247,AT2G32200,AT3G25250,AT3G46080,AT3G46090,AT3G55980,AT3G56400,AT4G30280,AT5G24530,AT5G42380,AT5G45340,AT5G45630,AT5G54470,AT5G59820	GO:0071456	20
cellular response to decreased oxygen levels	1.3499649763691805e-10	AT1G14540,AT1G35140,AT1G66090,AT1G68620,AT1G72920,AT1G76600,AT2G14247,AT2G32200,AT3G25250,AT3G46080,AT3G46090,AT3G55980,AT3G56400,AT4G30280,AT5G24530,AT5G42380,AT5G45340,AT5G45630,AT5G54470,AT5G59820	GO:0036294	20
cellular response to oxygen levels	1.3499649763691805e-10	AT1G14540,AT1G35140,AT1G66090,AT1G68620,AT1G72920,AT1G76600,AT2G14247,AT2G32200,AT3G25250,AT3G46080,AT3G46090,AT3G55980,AT3G56400,AT4G30280,AT5G24530,AT5G42380,AT5G45340,AT5G45630,AT5G54470,AT5G59820	GO:0071453	20
response to hypoxia	6.841751890991681e-10	AT1G14540,AT1G35140,AT1G66090,AT1G68620,AT1G72920,AT1G76600,AT2G14247,AT2G32200,AT3G25250,AT3G46080,AT3G46090,AT3G55980,AT3G56400,AT4G30280,AT5G24530,AT5G42380,AT5G45340,AT5G45630,AT5G54470,AT5G59820	GO:0001666	20
response to decreased oxygen levels	8.913346435044622e-10	AT1G14540,AT1G35140,AT1G66090,AT1G68620,AT1G72920,AT1G76600,AT2G14247,AT2G32200,AT3G25250,AT3G46080,AT3G46090,AT3G55980,AT3G56400,AT4G30280,AT5G24530,AT5G42380,AT5G45340,AT5G45630,AT5G54470,AT5G59820	GO:0036293	20
response to oxygen levels	9.515429328574903e-10	AT1G14540,AT1G35140,AT1G66090,AT1G68620,AT1G72920,AT1G76600,AT2G14247,AT2G32200,AT3G25250,AT3G46080,AT3G46090,AT3G55980,AT3G56400,AT4G30280,AT5G24530,AT5G42380,AT5G45340,AT5G45630,AT5G54470,AT5G59820	GO:0070482	20
cellular response to endogenous stimulus	0.03239850889333025	AT1G28370,AT1G51800,AT1G65690,AT2G05070,AT2G05100,AT2G29100,AT2G44840,AT3G27690,AT3G48360,AT3G50930,AT3G56400,AT4G03450,AT4G30270,AT4G30290,AT5G01550,AT5G03350,AT5G11210,AT5G48400,AT5G61890,AT5G67450	GO:0071495	20
innate immune response	0.000003810098463401858	AT1G32960,AT1G61560,AT2G18660,AT2G32680,AT2G38470,AT2G39200,AT2G43570,AT2G47130,AT3G50930,AT3G56400,AT4G12470,AT4G12480,AT4G22470,AT4G23210,AT5G03350,AT5G10760,AT5G24090,AT5G44420,AT5G54610	GO:0045087	19
immune response	0.000005220940762762441	AT1G32960,AT1G61560,AT2G18660,AT2G32680,AT2G38470,AT2G39200,AT2G43570,AT2G47130,AT3G50930,AT3G56400,AT4G12470,AT4G12480,AT4G22470,AT4G23210,AT5G03350,AT5G10760,AT5G24090,AT5G44420,AT5G54610	GO:0006955	19
cellular response to acid chemical	0.000056373653881741135	AT1G12940,AT1G51800,AT1G65690,AT2G05070,AT2G05100,AT2G29100,AT3G27690,AT3G48360,AT3G50930,AT3G56400,AT4G02380,AT4G03450,AT4G30270,AT5G01550,AT5G03350,AT5G11210,AT5G24090,AT5G48400,AT5G67450	GO:0071229	19
response to organic cyclic compound	0.000003901832774146012	AT1G01060,AT1G48000,AT1G80840,AT2G43570,AT2G46830,AT2G47190,AT3G48360,AT3G50930,AT3G56400,AT3G61190,AT4G03450,AT4G10500,AT4G23130,AT4G30270,AT5G03350,AT5G24530,AT5G44420,AT5G46050,AT5G54610	GO:0014070	18
response to oxidative stress	0.00008857183377044238	AT1G02930,AT1G13340,AT1G14540,AT1G14870,AT1G65970,AT3G10930,AT3G13610,AT3G25250,AT3G28580,AT3G46090,AT3G48360,AT3G56400,AT4G02380,AT5G39580,AT5G42380,AT5G46350,AT5G59820,AT5G64120	GO:0006979	18
response to red or far red light	4.375994013923549e-8	AT1G06040,AT1G29920,AT1G73870,AT2G05070,AT2G05100,AT2G31380,AT2G40080,AT2G46790,AT3G21150,AT3G27690,AT3G59060,AT4G14130,AT4G27310,AT4G33980,AT5G02810,AT5G24470,AT5G45340	GO:0009639	17
response to water	0.00005258475619693924	AT1G02930,AT1G48000,AT1G65500,AT2G05070,AT2G05100,AT2G35930,AT2G38470,AT2G47190,AT3G04070,AT3G27690,AT3G56400,AT4G02380,AT4G11890,AT5G24090,AT5G45340,AT5G59220,AT5G59320	GO:0009415	17
polysaccharide metabolic process	0.0003006893343843336	AT1G32900,AT1G56550,AT1G68050,AT1G68765,AT2G28110,AT2G43570,AT2G43620,AT2G45220,AT3G44990,AT4G14130,AT4G24000,AT4G25810,AT4G30270,AT4G30280,AT4G30290,AT5G24090,AT5G57550	GO:0005976	17
negative regulation of cellular process	0.03445407971976434	AT1G51800,AT1G68050,AT1G80840,AT2G32550,AT2G46790,AT2G46830,AT3G21150,AT3G56400,AT4G11910,AT4G27310,AT4G33980,AT5G02810,AT5G13080,AT5G24470,AT5G59220,AT5G62430,AT5G67450	GO:0048523	17
response to chitin	1.1656250367780654e-10	AT1G34180,AT1G51800,AT1G80840,AT2G35930,AT2G37430,AT2G38470,AT2G44840,AT3G21150,AT3G46080,AT3G46090,AT3G55980,AT3G56400,AT5G25910,AT5G49520,AT5G59820,AT5G67450	GO:0010200	16
rhythmic process	3.9577838226387714e-10	AT1G01060,AT1G68050,AT2G40080,AT2G46790,AT2G46830,AT3G12320,AT3G21890,AT3G48360,AT3G54500,AT4G15248,AT4G33980,AT5G02810,AT5G06980,AT5G24470,AT5G64120,AT5G64170	GO:0048511	16
response to salicylic acid	6.402647522279895e-8	AT1G01060,AT1G48000,AT1G80840,AT2G46830,AT2G47190,AT3G48360,AT3G50930,AT3G56400,AT3G61190,AT4G03450,AT4G10500,AT4G23130,AT5G03350,AT5G24530,AT5G44420,AT5G46050,AT5G54610	GO:0009751	16
response to water deprivation	0.00013994576190717612	AT1G02930,AT1G48000,AT1G65500,AT2G05070,AT2G05100,AT2G35930,AT2G38470,AT2G47190,AT3G27690,AT3G56400,AT4G02380,AT4G11890,AT5G24090,AT5G45340,AT5G59220,AT5G59320	GO:0009414	16
regulation of response to stress	0.00019051371327798584	AT1G48000,AT1G51800,AT1G70260,AT1G80840,AT2G32680,AT3G10930,AT3G56400,AT3G59700,AT3G61190,AT4G02380,AT4G03450,AT4G11890,AT4G22470,AT5G24090,AT5G39670,AT5G46350	GO:0080134	16
circadian rhythm	1.8224262592476753e-9	AT1G01060,AT1G68050,AT2G40080,AT2G46790,AT2G46830,AT3G12320,AT3G21890,AT3G48360,AT3G54500,AT4G15248,AT4G33980,AT5G02810,AT5G06980,AT5G24470,AT5G64170	GO:0007623	15
negative regulation of cellular metabolic process	0.0026788788822350753	AT1G68050,AT1G80840,AT2G32550,AT2G46790,AT2G46830,AT3G21150,AT3G56400,AT4G11910,AT4G27310,AT4G33980,AT5G02810,AT5G13080,AT5G24470,AT5G62430,AT5G67450	GO:0031324	15
regulation of multicellular organismal development	0.011695805017467252	AT1G34180,AT1G68050,AT1G69570,AT2G27550,AT2G31380,AT2G37430,AT2G40080,AT3G02380,AT3G21150,AT3G21890,AT3G56400,AT4G02380,AT4G15248,AT4G27310,AT4G33980	GO:2000026	15
regulation of multicellular organismal process	0.023845431239798806	AT1G34180,AT1G68050,AT1G69570,AT2G27550,AT2G31380,AT2G37430,AT2G40080,AT3G02380,AT3G21150,AT3G21890,AT3G56400,AT4G02380,AT4G15248,AT4G27310,AT4G33980	GO:0051239	15
drug metabolic process	0.02666932125771513	AT1G14540,AT1G56550,AT1G65970,AT1G68765,AT2G43570,AT2G43620,AT2G45220,AT3G47340,AT4G10500,AT5G15950,AT5G24090,AT5G24530,AT5G39580,AT5G42250,AT5G64120	GO:0017144	15
aging	2.0126341300919056e-7	AT1G01480,AT1G34180,AT2G29350,AT2G39200,AT2G43570,AT3G21520,AT3G56400,AT3G60140,AT4G02380,AT4G10500,AT4G26200,AT4G30270,AT5G24530,AT5G59220	GO:0007568	14
negative regulation of cellular macromolecule biosynthetic process	0.0005093287385015912	AT1G68050,AT1G80840,AT2G32550,AT2G46790,AT2G46830,AT3G21150,AT3G56400,AT4G27310,AT4G33980,AT5G02810,AT5G13080,AT5G24470,AT5G62430,AT5G67450	GO:2000113	14
negative regulation of macromolecule biosynthetic process	0.0005377790730694419	AT1G68050,AT1G80840,AT2G32550,AT2G46790,AT2G46830,AT3G21150,AT3G56400,AT4G27310,AT4G33980,AT5G02810,AT5G13080,AT5G24470,AT5G62430,AT5G67450	GO:0010558	14
negative regulation of cellular biosynthetic process	0.000904865339682733	AT1G68050,AT1G80840,AT2G32550,AT2G46790,AT2G46830,AT3G21150,AT3G56400,AT4G27310,AT4G33980,AT5G02810,AT5G13080,AT5G24470,AT5G62430,AT5G67450	GO:0031327	14
negative regulation of biosynthetic process	0.0010495016589115063	AT1G68050,AT1G80840,AT2G32550,AT2G46790,AT2G46830,AT3G21150,AT3G56400,AT4G27310,AT4G33980,AT5G02810,AT5G13080,AT5G24470,AT5G62430,AT5G67450	GO:0009890	14
negative regulation of nitrogen compound metabolic process	0.002597810364489148	AT1G80840,AT2G32550,AT2G46790,AT2G46830,AT3G21150,AT3G56400,AT4G11910,AT4G27310,AT4G33980,AT5G02810,AT5G13080,AT5G24470,AT5G62430,AT5G67450	GO:0051172	14
response to toxic substance	0.000004620582296414922	AT1G02930,AT1G69930,AT2G29470,AT2G36750,AT2G43570,AT3G10930,AT3G13610,AT3G48360,AT4G02380,AT5G42250,AT5G46350,AT5G62480,AT5G64120	GO:0009636	13
regulation of defense response	0.00013046822076092374	AT1G51800,AT1G70260,AT1G80840,AT2G32680,AT3G56400,AT3G59700,AT3G61190,AT4G02380,AT4G03450,AT4G11890,AT4G22470,AT5G24090,AT5G39670	GO:0031347	13
cellular carbohydrate metabolic process	0.011421642234645332	AT1G32900,AT1G47510,AT1G56550,AT1G68050,AT2G28110,AT3G44990,AT4G14130,AT4G24000,AT4G25810,AT4G30270,AT4G30280,AT4G30290,AT5G57550	GO:0044262	13
response to wounding	0.000052956831890687425	AT1G72920,AT1G80840,AT3G25250,AT3G48360,AT3G61190,AT4G02380,AT5G24090,AT5G43580,AT5G44420,AT5G46050,AT5G50200,AT5G59820	GO:0009611	12
negative regulation of transcription, DNA-templated	0.0011243652334420298	AT1G80840,AT2G46790,AT2G46830,AT3G21150,AT3G56400,AT4G27310,AT4G33980,AT5G02810,AT5G13080,AT5G24470,AT5G62430,AT5G67450	GO:0045892	12
negative regulation of RNA biosynthetic process	0.0011886695141864034	AT1G80840,AT2G46790,AT2G46830,AT3G21150,AT3G56400,AT4G27310,AT4G33980,AT5G02810,AT5G13080,AT5G24470,AT5G62430,AT5G67450	GO:1902679	12
negative regulation of nucleic acid-templated transcription	0.0011886695141864034	AT1G80840,AT2G46790,AT2G46830,AT3G21150,AT3G56400,AT4G27310,AT4G33980,AT5G02810,AT5G13080,AT5G24470,AT5G62430,AT5G67450	GO:1903507	12
cellular polysaccharide metabolic process	0.0013628927585226536	AT1G32900,AT1G56550,AT1G68050,AT2G28110,AT3G44990,AT4G14130,AT4G24000,AT4G25810,AT4G30270,AT4G30280,AT4G30290,AT5G57550	GO:0044264	12
negative regulation of RNA metabolic process	0.0015993354886072494	AT1G80840,AT2G46790,AT2G46830,AT3G21150,AT3G56400,AT4G27310,AT4G33980,AT5G02810,AT5G13080,AT5G24470,AT5G62430,AT5G67450	GO:0051253	12
negative regulation of nucleobase-containing compound metabolic process	0.002458862993756918	AT1G80840,AT2G46790,AT2G46830,AT3G21150,AT3G56400,AT4G27310,AT4G33980,AT5G02810,AT5G13080,AT5G24470,AT5G62430,AT5G67450	GO:0045934	12
regulation of post-embryonic development	0.009233501083069681	AT1G68050,AT1G69570,AT2G27550,AT2G31380,AT2G40080,AT3G02380,AT3G21150,AT3G21890,AT4G02380,AT4G15248,AT4G27310,AT4G33980	GO:0048580	12
response to oomycetes	1.7345158325717792e-7	AT1G51800,AT1G70260,AT2G32680,AT2G39210,AT3G56400,AT3G59700,AT4G10500,AT4G11890,AT5G01550,AT5G09440,AT5G24530	GO:0002239	11
cell wall macromolecule metabolic process	0.00003297506223477611	AT1G56550,AT2G28110,AT2G43570,AT2G43620,AT3G44990,AT4G14130,AT4G25810,AT4G30270,AT4G30280,AT4G30290,AT5G57550	GO:0044036	11
regulation of response to external stimulus	0.00010484467559781581	AT1G51800,AT1G70260,AT1G80840,AT2G32680,AT3G56400,AT3G59700,AT4G02380,AT4G22470,AT5G13080,AT5G24090,AT5G39670	GO:0032101	11
defense response, incompatible interaction	0.00011451931222130846	AT1G61560,AT2G18660,AT2G38470,AT2G39200,AT2G43570,AT3G56400,AT4G12470,AT4G22470,AT5G03350,AT5G10760,AT5G44420	GO:0009814	11
drug catabolic process	0.0008897126519720228	AT1G14540,AT1G65970,AT1G68765,AT2G43570,AT2G43620,AT2G45220,AT4G10500,AT5G24090,AT5G24530,AT5G39580,AT5G64120	GO:0042737	11
cellular response to alcohol	0.002086141527480645	AT1G15380,AT1G51800,AT1G65690,AT2G05070,AT2G05100,AT3G27690,AT3G48360,AT4G11890,AT5G01550,AT5G59220,AT5G67450	GO:0097306	11
response to extracellular stimulus	0.005357588255118293	AT1G47400,AT1G69480,AT2G47190,AT3G13610,AT3G28580,AT3G47340,AT3G56980,AT4G02380,AT5G13080,AT5G24090,AT5G45380	GO:0009991	11
secondary metabolic process	0.015515544470422152	AT1G02930,AT1G65690,AT1G69930,AT2G29470,AT2G38470,AT3G09220,AT3G13610,AT3G55580,AT3G60140,AT5G62480,AT5G64120	GO:0019748	11
regulation of response to biotic stimulus	0.00037729351919595035	AT1G51800,AT1G70260,AT1G80840,AT2G32680,AT3G56400,AT3G59700,AT4G02380,AT4G22470,AT5G24090,AT5G39670	GO:0002831	10
negative regulation of response to stimulus	0.0011401334970790728	AT1G51800,AT1G69570,AT1G70260,AT2G31380,AT3G10930,AT3G59700,AT3G61190,AT4G27310,AT5G39670,AT5G59220	GO:0048585	10
cellular glucan metabolic process	0.001679881099617666	AT1G32900,AT1G68050,AT3G44990,AT4G14130,AT4G24000,AT4G25810,AT4G30270,AT4G30280,AT4G30290,AT5G57550	GO:0006073	10
glucan metabolic process	0.001679881099617666	AT1G32900,AT1G68050,AT3G44990,AT4G14130,AT4G24000,AT4G25810,AT4G30270,AT4G30280,AT4G30290,AT5G57550	GO:0044042	10
cell wall biogenesis	0.0032861391327457224	AT1G56550,AT2G28110,AT3G44990,AT4G14130,AT4G24000,AT4G25810,AT4G30270,AT4G30280,AT4G30290,AT5G57550	GO:0042546	10
regulation of shoot system development	0.0036611056071438274	AT1G34180,AT1G68050,AT2G27550,AT2G40080,AT3G02380,AT3G21150,AT3G21890,AT3G56400,AT4G02380,AT4G15248	GO:0048831	10
response to ethylene	0.008973745205071684	AT1G01060,AT1G28370,AT1G68765,AT2G44840,AT2G46830,AT2G47190,AT3G56400,AT4G02380,AT5G44420,AT5G61890	GO:0009723	10
regulation of multi-organism process	0.010436626249348192	AT1G51800,AT1G70260,AT1G80840,AT2G32680,AT3G56400,AT3G59700,AT4G02380,AT4G22470,AT5G24090,AT5G39670	GO:0043900	10
cellular response to lipid	0.04376072176659177	AT1G51800,AT1G65690,AT2G05070,AT2G05100,AT3G27690,AT3G48360,AT3G56400,AT4G30270,AT5G01550,AT5G67450	GO:0071396	10
regulation of reproductive process	0.04376072176659177	AT1G68050,AT1G69570,AT2G27550,AT2G40080,AT3G02380,AT3G21150,AT3G21890,AT4G02380,AT4G15248,AT4G33980	GO:2000241	10
cell wall polysaccharide metabolic process	0.0002006408649101935	AT1G56550,AT2G28110,AT3G44990,AT4G14130,AT4G25810,AT4G30270,AT4G30280,AT4G30290,AT5G57550	GO:0010383	9
plant organ senescence	0.0002006408649101935	AT1G34180,AT2G39200,AT2G43570,AT3G21520,AT3G56400,AT4G02380,AT4G10500,AT5G24530,AT5G59220	GO:0090693	9
response to light intensity	0.00025767210825513275	AT2G05070,AT2G05100,AT3G27690,AT3G47340,AT3G59060,AT4G02380,AT4G33980,AT5G24090,AT5G59820	GO:0009642	9
positive regulation of response to stimulus	0.017003366289593157	AT1G06040,AT1G48000,AT1G51800,AT2G32680,AT3G56400,AT4G11890,AT4G22470,AT5G24090,AT5G46350	GO:0048584	9
response to nutrient levels	0.017354946559390245	AT1G47400,AT1G69480,AT2G47190,AT3G13610,AT3G28580,AT3G47340,AT3G56980,AT5G13080,AT5G45380	GO:0031667	9
defense response to oomycetes	0.00001539195284619665	AT1G51800,AT1G70260,AT2G32680,AT3G56400,AT3G59700,AT4G10500,AT5G01550,AT5G24530	GO:0002229	8
systemic acquired resistance	0.00001539195284619665	AT2G18660,AT2G38470,AT2G43570,AT3G56400,AT4G12470,AT4G22470,AT5G03350,AT5G10760	GO:0009627	8
hemicellulose metabolic process	0.0001307173198289065	AT2G28110,AT3G44990,AT4G14130,AT4G25810,AT4G30270,AT4G30280,AT4G30290,AT5G57550	GO:0010410	8
leaf senescence	0.0007482107363659881	AT1G34180,AT2G39200,AT2G43570,AT3G56400,AT4G02380,AT4G10500,AT5G24530,AT5G59220	GO:0010150	8
response to reactive oxygen species	0.0017557279870858236	AT3G10930,AT3G13610,AT3G28580,AT3G48360,AT3G56400,AT4G02380,AT5G42380,AT5G46350	GO:0000302	8
vegetative to reproductive phase transition of meristem	0.0029479875605802792	AT1G01060,AT1G06040,AT1G29860,AT2G27550,AT2G40080,AT2G46830,AT4G33980,AT5G62430	GO:0010228	8
cellular response to abscisic acid stimulus	0.016605567805313873	AT1G51800,AT1G65690,AT2G05070,AT2G05100,AT3G27690,AT3G48360,AT5G01550,AT5G67450	GO:0071215	8
abscisic acid-activated signaling pathway	0.025027490031888765	AT1G15380,AT1G51800,AT1G65690,AT3G48360,AT4G11890,AT5G01550,AT5G59220,AT5G67450	GO:0009738	8
xyloglucan metabolic process	0.000015781943509335083	AT3G44990,AT4G14130,AT4G25810,AT4G30270,AT4G30280,AT4G30290,AT5G57550	GO:0010411	7
response to red light	0.0000762002836576696	AT1G29920,AT2G05070,AT2G05100,AT2G40080,AT3G27690,AT4G33980,AT5G24470	GO:0010114	7
response to blue light	0.0004882446461097513	AT1G29920,AT1G68050,AT2G05100,AT3G21150,AT3G27690,AT3G59060,AT4G33980	GO:0009637	7
antibiotic catabolic process	0.0009054811168891003	AT1G14540,AT1G65970,AT4G10500,AT5G24530,AT5G39580,AT5G42250,AT5G64120	GO:0017001	7
cellular response to drug	0.0009054811168891003	AT1G15380,AT3G13610,AT3G50930,AT3G56400,AT4G03450,AT5G03350,AT5G46350	GO:0035690	7
photoperiodism, flowering	0.0017953567424467214	AT1G01060,AT1G06040,AT1G69570,AT2G40080,AT2G46830,AT4G02380,AT4G33980	GO:0048573	7
photoperiodism	0.002765799341392737	AT1G01060,AT1G06040,AT1G69570,AT2G40080,AT2G46830,AT4G02380,AT4G33980	GO:0009648	7
regulation of flower development	0.008942248245261668	AT1G68050,AT2G27550,AT2G40080,AT3G02380,AT3G21150,AT3G21890,AT4G15248	GO:0009909	7
reactive oxygen species metabolic process	0.016634046547896488	AT1G14540,AT1G65970,AT2G05070,AT2G05100,AT3G27690,AT5G39580,AT5G64120	GO:0072593	7
antibiotic metabolic process	0.017961137842915108	AT1G14540,AT1G65970,AT4G10500,AT5G24530,AT5G39580,AT5G42250,AT5G64120	GO:0016999	7
cellular response to abiotic stimulus	0.03409370381042687	AT2G40080,AT2G46790,AT3G21150,AT3G59060,AT4G02380,AT5G02810,AT5G24090	GO:0071214	7
cellular response to environmental stimulus	0.03409370381042687	AT2G40080,AT2G46790,AT3G21150,AT3G59060,AT4G02380,AT5G02810,AT5G24090	GO:0104004	7
response to jasmonic acid	0.034804105519011135	AT1G01060,AT1G47510,AT2G46830,AT3G48360,AT3G56400,AT5G44420,AT5G46050	GO:0009753	7
response to starvation	0.03927318888528876	AT1G47400,AT1G69480,AT2G47190,AT3G13610,AT3G47340,AT3G56980,AT5G45380	GO:0042594	7
response to far red light	0.00011580652900777658	AT1G29920,AT2G05070,AT2G05100,AT3G27690,AT4G14130,AT5G24470	GO:0010218	6
regulation of circadian rhythm	0.00012795792704952655	AT1G01060,AT2G40080,AT2G46830,AT3G54500,AT4G33980,AT5G64170	GO:0042752	6
cellular response to antibiotic	0.0003985150258430512	AT3G13610,AT3G50930,AT3G56400,AT4G03450,AT5G03350,AT5G46350	GO:0071236	6
detoxification	0.002708104020868041	AT1G02930,AT1G69930,AT2G29470,AT5G42250,AT5G62480,AT5G64120	GO:0098754	6
positive regulation of defense response	0.004920139363506445	AT1G51800,AT2G32680,AT3G56400,AT4G11890,AT4G22470,AT5G24090	GO:0031349	6
stomatal movement	0.014676201073121588	AT2G05070,AT2G05100,AT3G27690,AT3G56400,AT3G59700,AT5G59220	GO:0010118	6
programmed cell death	0.02875759664344043	AT2G47130,AT3G13610,AT3G50930,AT4G12470,AT4G23130,AT4G23210	GO:0012501	6
regulation of stomatal closure	0.00003571423104728567	AT2G05070,AT2G05100,AT3G27690,AT3G56400,AT3G59700	GO:0090333	5
response to molecule of bacterial origin	0.00014321236273354119	AT1G51800,AT1G80840,AT2G32680,AT3G50930,AT4G23210	GO:0002237	5
stomatal closure	0.000329960980630592	AT2G05070,AT2G05100,AT3G27690,AT3G56400,AT3G59700	GO:0090332	5
protein-chromophore linkage	0.0004507161844670402	AT1G29920,AT1G68050,AT2G05070,AT2G05100,AT3G27690	GO:0018298	5
regulation of defense response to bacterium	0.0006020827577862816	AT1G51800,AT1G70260,AT3G59700,AT4G02380,AT5G39670	GO:1900424	5
response to hydrogen peroxide	0.001015354355701673	AT3G10930,AT3G13610,AT3G48360,AT4G02380,AT5G46350	GO:0042542	5
negative regulation of defense response	0.001986814836269777	AT1G51800,AT1G70260,AT3G59700,AT3G61190,AT5G39670	GO:0031348	5
immune effector process	0.003114512529525367	AT1G80840,AT2G35930,AT3G56400,AT5G03210,AT5G46350	GO:0002252	5
toxin metabolic process	0.003114512529525367	AT1G02930,AT1G69930,AT2G29470,AT2G38470,AT5G62480	GO:0009404	5
red or far-red light signaling pathway	0.0043979371185894085	AT2G40080,AT2G46790,AT3G21150,AT3G59060,AT5G02810	GO:0010017	5
cellular response to red or far red light	0.004898815967861414	AT2G40080,AT2G46790,AT3G21150,AT3G59060,AT5G02810	GO:0071489	5
regulation of stomatal movement	0.008781538785918065	AT2G05070,AT2G05100,AT3G27690,AT3G56400,AT3G59700	GO:0010119	5
photomorphogenesis	0.010446209926163748	AT1G06040,AT2G31380,AT3G21150,AT4G27310,AT5G24470	GO:0009640	5
positive regulation of response to biotic stimulus	0.014398603560015669	AT1G51800,AT2G32680,AT3G56400,AT4G22470,AT5G24090	GO:0002833	5
positive regulation of response to external stimulus	0.01610806777911997	AT1G51800,AT2G32680,AT3G56400,AT4G22470,AT5G24090	GO:0032103	5
positive regulation of multi-organism process	0.01610806777911997	AT1G51800,AT2G32680,AT3G56400,AT4G22470,AT5G24090	GO:0043902	5
response to UV	0.026676275211106694	AT1G35210,AT2G36750,AT3G21890,AT3G50930,AT5G59820	GO:0009411	5
response to karrikin	0.03190317838692139	AT1G06040,AT2G23910,AT2G40080,AT4G33980,AT5G06980	GO:0080167	5
divalent metal ion transport	0.03377795379326509	AT2G04040,AT2G29100,AT3G22910,AT5G11210,AT5G48400	GO:0070838	5
cofactor catabolic process	0.03571988239732878	AT1G14540,AT1G65970,AT4G11910,AT5G39580,AT5G64120	GO:0051187	5
divalent inorganic cation transport	0.03571988239732878	AT2G04040,AT2G29100,AT3G22910,AT5G11210,AT5G48400	GO:0072511	5
negative regulation of multicellular organismal process	0.03772942992722284	AT1G69570,AT2G27550,AT2G31380,AT3G56400,AT4G27310	GO:0051241	5
cellular response to light stimulus	0.03875969103944189	AT2G40080,AT2G46790,AT3G21150,AT3G59060,AT5G02810	GO:0071482	5
cellular metal ion homeostasis	0.044167605671841526	AT1G74770,AT2G29100,AT3G56980,AT5G11210,AT5G48400	GO:0006875	5
cellular response to radiation	0.045300759527436577	AT2G40080,AT2G46790,AT3G21150,AT3G59060,AT5G02810	GO:0071478	5
response to low light intensity stimulus	0.00014177582076955596	AT2G05070,AT2G05100,AT3G27690,AT3G59060	GO:0009645	4
photosynthesis, light harvesting in photosystem I	0.00025085635304903736	AT1G29920,AT2G05070,AT2G05100,AT3G27690	GO:0009768	4
induced systemic resistance	0.0008177677650707489	AT1G32960,AT3G56400,AT4G12470,AT4G12480	GO:0009682	4
ethylene metabolic process	0.0008177677650707489	AT1G01480,AT3G04070,AT3G59060,AT4G26200	GO:0009692	4
ethylene biosynthetic process	0.0008177677650707489	AT1G01480,AT3G04070,AT3G59060,AT4G26200	GO:0009693	4
cellular alkene metabolic process	0.0008177677650707489	AT1G01480,AT3G04070,AT3G59060,AT4G26200	GO:0043449	4
alkene biosynthetic process	0.0008177677650707489	AT1G01480,AT3G04070,AT3G59060,AT4G26200	GO:0043450	4
olefin metabolic process	0.0008177677650707489	AT1G01480,AT3G04070,AT3G59060,AT4G26200	GO:1900673	4
olefin biosynthetic process	0.0008177677650707489	AT1G01480,AT3G04070,AT3G59060,AT4G26200	GO:1900674	4
response to amino acid	0.001040878777837802	AT2G29100,AT5G11210,AT5G46050,AT5G48400	GO:0043200	4
organic hydroxy compound catabolic process	0.0017795157532102923	AT1G47510,AT4G10500,AT5G24530,AT5G45340	GO:1901616	4
negative regulation of response to biotic stimulus	0.0019617484761451404	AT1G51800,AT1G70260,AT3G59700,AT5G39670	GO:0002832	4
negative regulation of response to external stimulus	0.0019617484761451404	AT1G51800,AT1G70260,AT3G59700,AT5G39670	GO:0032102	4
negative regulation of multi-organism process	0.0019617484761451404	AT1G51800,AT1G70260,AT3G59700,AT5G39670	GO:0043901	4
response to nitrate	0.002820029633982967	AT1G12940,AT3G48360,AT4G21680,AT5G50200	GO:0010167	4
photosynthesis, light harvesting	0.0033326413501029804	AT1G29920,AT2G05070,AT2G05100,AT3G27690	GO:0009765	4
toxin catabolic process	0.004541004770433702	AT1G02930,AT1G69930,AT2G29470,AT5G62480	GO:0009407	4
cellular response to toxic substance	0.004883519728055212	AT3G13610,AT5G42250,AT5G46350,AT5G64120	GO:0097237	4
cellular response to salicylic acid stimulus	0.006857103958921883	AT3G50930,AT3G56400,AT4G03450,AT5G03350	GO:0071446	4
glutathione metabolic process	0.007774830700007132	AT1G02930,AT1G69930,AT2G29470,AT5G62480	GO:0006749	4
cold acclimation	0.007774830700007132	AT3G55580,AT4G12470,AT4G25470,AT5G59820	GO:0009631	4
salicylic acid mediated signaling pathway	0.012242038815274204	AT1G15380,AT3G50930,AT3G56400,AT4G03450	GO:0009863	4
response to UV-B	0.017276215787787402	AT1G35210,AT2G36750,AT3G21890,AT5G59820	GO:0010224	4
calcium ion transport	0.02065563336467577	AT2G29100,AT3G22910,AT5G11210,AT5G48400	GO:0006816	4
positive regulation of immune system process	0.02155941052766919	AT2G32680,AT3G56400,AT4G22470,AT5G24090	GO:0002684	4
positive regulation of innate immune response	0.02155941052766919	AT2G32680,AT3G56400,AT4G22470,AT5G24090	GO:0045089	4
positive regulation of immune response	0.02155941052766919	AT2G32680,AT3G56400,AT4G22470,AT5G24090	GO:0050778	4
calcium-mediated signaling	0.02748776919662251	AT2G29100,AT3G29000,AT5G11210,AT5G48400	GO:0019722	4
cellular response to nitrogen compound	0.029659206874365525	AT1G12940,AT2G29100,AT5G11210,AT5G48400	GO:1901699	4
response to virus	0.03192947619895649	AT1G80840,AT2G43570,AT5G03210,AT5G46350	GO:0009615	4
second-messenger-mediated signaling	0.03192947619895649	AT2G29100,AT3G29000,AT5G11210,AT5G48400	GO:0019932	4
plant-type hypersensitive response	0.038040524366580813	AT2G47130,AT3G50930,AT4G12470,AT4G23210	GO:0009626	4
host programmed cell death induced by symbiont	0.039337664242338255	AT2G47130,AT3G50930,AT4G12470,AT4G23210	GO:0034050	4
carbohydrate derivative catabolic process	0.04200701255940055	AT2G43570,AT2G43620,AT3G60140,AT5G24090	GO:1901136	4
hydrogen peroxide catabolic process	0.043379221369541254	AT1G14540,AT1G65970,AT5G39580,AT5G64120	GO:0042744	4
positive regulation of reactive oxygen species biosynthetic process	0.00008612314012537249	AT2G05070,AT2G05100,AT3G27690	GO:1903428	3
photosynthesis, light harvesting in photosystem II	0.00028637827013019653	AT2G05070,AT2G05100,AT3G27690	GO:0009769	3
water homeostasis	0.0006620001646739317	AT2G05070,AT2G05100,AT3G27690	GO:0030104	3
positive regulation of reactive oxygen species metabolic process	0.0006620001646739317	AT2G05070,AT2G05100,AT3G27690	GO:2000379	3
entrainment of circadian clock	0.001031985612980723	AT2G40080,AT3G54500,AT5G64170	GO:0009649	3
regulation of reactive oxygen species biosynthetic process	0.001031985612980723	AT2G05070,AT2G05100,AT3G27690	GO:1903426	3
negative regulation of defense response to bacterium	0.0017952703316745828	AT1G70260,AT3G59700,AT5G39670	GO:1900425	3
cellular response to amino acid stimulus	0.0032536592228427793	AT2G29100,AT5G11210,AT5G48400	GO:0071230	3
aminoglycan catabolic process	0.004190691509038831	AT2G43570,AT2G43620,AT5G24090	GO:0006026	3
chitin metabolic process	0.004190691509038831	AT2G43570,AT2G43620,AT5G24090	GO:0006030	3
chitin catabolic process	0.004190691509038831	AT2G43570,AT2G43620,AT5G24090	GO:0006032	3
response to desiccation	0.004190691509038831	AT2G05070,AT2G05100,AT3G27690	GO:0009269	3
amino sugar catabolic process	0.004190691509038831	AT2G43570,AT2G43620,AT5G24090	GO:0046348	3
glucosamine-containing compound catabolic process	0.004190691509038831	AT2G43570,AT2G43620,AT5G24090	GO:1901072	3
regulation of salicylic acid mediated signaling pathway	0.005875698558341829	AT1G15380,AT3G56400,AT4G03450	GO:2000031	3
aminoglycan metabolic process	0.007193766968941779	AT2G43570,AT2G43620,AT5G24090	GO:0006022	3
regulation of response to drug	0.007193766968941779	AT1G15380,AT3G56400,AT4G03450	GO:2001023	3
regulation of cellular response to drug	0.007193766968941779	AT1G15380,AT3G56400,AT4G03450	GO:2001038	3
regulation of defense response to fungus	0.007913079646748204	AT1G51800,AT1G70260,AT4G02380	GO:1900150	3
reactive oxygen species biosynthetic process	0.007913079646748204	AT2G05070,AT2G05100,AT3G27690	GO:1903409	3
response to insect	0.009474880834986104	AT3G56400,AT4G02380,AT5G44420	GO:0009625	3
cell wall macromolecule catabolic process	0.010318281040700936	AT2G43570,AT2G43620,AT3G44990	GO:0016998	3
glucosamine-containing compound metabolic process	0.010318281040700936	AT2G43570,AT2G43620,AT5G24090	GO:1901071	3
regulation of response to osmotic stress	0.016275799526431423	AT1G48000,AT3G56400,AT5G46350	GO:0047484	3
regulation of leaf senescence	0.016275799526431423	AT1G34180,AT3G56400,AT4G02380	GO:1900055	3
nitrate metabolic process	0.019841894290391585	AT1G12940,AT4G21680,AT5G50200	GO:0042126	3
nitrate assimilation	0.019841894290391585	AT1G12940,AT4G21680,AT5G50200	GO:0042128	3
long-day photoperiodism, flowering	0.021118534139622207	AT1G01060,AT1G69570,AT2G46830	GO:0048574	3
regulation of response to red or far red light	0.0238039853559706	AT1G06040,AT2G31380,AT4G27310	GO:2000030	3
nitrogen cycle metabolic process	0.025212781071671173	AT1G12940,AT4G21680,AT5G50200	GO:0071941	3
amino sugar metabolic process	0.02666556730776957	AT2G43570,AT2G43620,AT5G24090	GO:0006040	3
response to absence of light	0.02666556730776957	AT3G47340,AT4G02380,AT4G33980	GO:0009646	3
long-day photoperiodism	0.02666556730776957	AT1G01060,AT1G69570,AT2G46830	GO:0048571	3
reactive nitrogen species metabolic process	0.02666556730776957	AT1G12940,AT4G21680,AT5G50200	GO:2001057	3
cellular response to organonitrogen compound	0.02970278631586638	AT2G29100,AT5G11210,AT5G48400	GO:0071417	3
defense response to virus	0.038057464161765184	AT1G80840,AT5G03210,AT5G46350	GO:0051607	3
regulation of reactive oxygen species metabolic process	0.04169999526135979	AT2G05070,AT2G05100,AT3G27690	GO:2000377	3
cellular calcium ion homeostasis	0.04358472662587935	AT2G29100,AT5G11210,AT5G48400	GO:0006874	3
hyperosmotic salinity response	0.04551139317892055	AT5G46050,AT5G59820,AT5G67450	GO:0042538	3
activation of innate immune response	0.04747969244582115	AT2G32680,AT3G56400,AT5G24090	GO:0002218	3
calcium ion homeostasis	0.04747969244582115	AT2G29100,AT5G11210,AT5G48400	GO:0055074	3
response to nickel cation	0.0005589953802261471	AT1G16150,AT2G37430	GO:0010045	2
negative regulation of circadian rhythm	0.0005589953802261471	AT1G01060,AT2G46830	GO:0042754	2
salicylic acid catabolic process	0.0011078415831487344	AT4G10500,AT5G24530	GO:0046244	2
negative regulation of defense response to oomycetes	0.0011078415831487344	AT1G51800,AT1G70260	GO:1902289	2
respiratory burst	0.0027196299573508187	AT2G35930,AT5G64120	GO:0045730	2
phenol-containing compound catabolic process	0.003773032684240999	AT4G10500,AT5G24530	GO:0019336	2
circadian regulation of gene expression	0.003773032684240999	AT3G54500,AT5G64170	GO:0032922	2
regulation of iron ion transport	0.004985244461917936	AT1G47400,AT1G74770	GO:0034756	2
fruit ripening	0.007868077176319753	AT1G01480,AT4G26200	GO:0009835	2
cellular response to hydrogen peroxide	0.009529921385859307	AT3G13610,AT5G46350	GO:0070301	2
positive regulation of response to salt stress	0.011333017820083125	AT1G48000,AT5G46350	GO:1901002	2
response to iron ion starvation	0.011333017820083125	AT1G47400,AT3G13610	GO:1990641	2
negative regulation of photomorphogenesis	0.013273202848339358	AT2G31380,AT4G27310	GO:0010100	2
regulation of defense response to oomycetes	0.015346399797590976	AT1G51800,AT1G70260	GO:1902288	2
response to molecule of fungal origin	0.022324566646156986	AT1G51800,AT2G32680	GO:0002238	2
response to fructose	0.027570769000135095	AT1G29920,AT3G47340	GO:0009750	2
response to mannitol	0.027570769000135095	AT2G32680,AT2G33080	GO:0010555	2
regulation of metal ion transport	0.027570769000135095	AT1G47400,AT1G74770	GO:0010959	2
defense response to Gram-negative bacterium	0.030361100243591226	AT1G68765,AT2G45220	GO:0050829	2
shade avoidance	0.036258666685893684	AT1G06040,AT1G73870	GO:0009641	2
hormone catabolic process	0.03935910354613961	AT4G10500,AT5G24530	GO:0042447	2
positive regulation of small molecule metabolic process	0.045846832559642746	AT1G65690,AT3G04070	GO:0062013	2
response to salt	0.049227755846179666	AT1G65690,AT4G02380	GO:1902074	2
atrichoblast differentiation	0.013739708849026758	AT5G13080	GO:0010055	1
response to leucine	0.013739708849026758	AT5G46050	GO:0043201	1
regulation of cell diameter	0.013739708849026758	AT1G68765	GO:0060305	1
cellular response to nickel ion	0.013739708849026758	AT2G37430	GO:0071289	1
urea transmembrane transport	0.013739708849026758	AT5G45380	GO:0071918	1
response to amitrole	0.013739708849026758	AT2G43570	GO:0072722	1
response to histidine	0.013739708849026758	AT5G46050	GO:0080052	1
response to phenylalanine	0.013739708849026758	AT5G46050	GO:0080053	1
membrane fission	0.013739708849026758	AT3G21520	GO:0090148	1
negative regulation of tetrapyrrole catabolic process	0.013739708849026758	AT4G11910	GO:1901405	1
negative regulation of chlorophyll catabolic process	0.013739708849026758	AT4G11910	GO:1903647	1
positive regulation of ethylene biosynthetic process	0.027291376971711905	AT3G04070	GO:0010365	1
hydrogen peroxide-mediated programmed cell death	0.027291376971711905	AT3G13610	GO:0010421	1
polyol transport	0.027291376971711905	AT1G30220	GO:0015791	1
myo-inositol transport	0.027291376971711905	AT1G30220	GO:0015798	1
positive regulation of sulfur amino acid metabolic process	0.027291376971711905	AT3G04070	GO:0031337	1
iron import into cell	0.027291376971711905	AT1G74770	GO:0033212	1
protein folding in endoplasmic reticulum	0.027291376971711905	AT2G38960	GO:0034975	1
cell death in response to hydrogen peroxide	0.027291376971711905	AT3G13610	GO:0036474	1
iron ion import across plasma membrane	0.027291376971711905	AT1G74770	GO:0098711	1
positive regulation of olefin metabolic process	0.027291376971711905	AT3G04070	GO:1900910	1
positive regulation of olefin biosynthetic process	0.027291376971711905	AT3G04070	GO:1900913	1
negative regulation of tetrapyrrole metabolic process	0.027291376971711905	AT4G11910	GO:1901402	1
negative regulation of response to oxidative stress	0.027291376971711905	AT3G10930	GO:1902883	1
basic amino acid transport	0.040657567767454765	AT4G21120	GO:0015802	1
detection of molecule of fungal origin	0.040657567767454765	AT2G32680	GO:0032491	1
positive regulation of cellular amine metabolic process	0.040657567767454765	AT3G04070	GO:0033240	1
positive regulation of iron ion transport	0.040657567767454765	AT1G47400	GO:0034758	1
regulation of protein homodimerization activity	0.040657567767454765	AT2G46830	GO:0043496	1
positive regulation of cellular amino acid metabolic process	0.040657567767454765	AT3G04070	GO:0045764	1
positive regulation of telomerase activity	0.040657567767454765	AT3G48360	GO:0051973	1
L-asparagine biosynthetic process	0.040657567767454765	AT3G47340	GO:0070981	1
L-asparagine metabolic process	0.040657567767454765	AT3G47340	GO:0070982	1
cellular response to freezing	0.040657567767454765	AT3G55580	GO:0071497	1
negative regulation of cellulose biosynthetic process	0.040657567767454765	AT1G68050	GO:2001007	1

## Sheet: Molecular function
GO Term	p-Value	Genes	GO Term	Matches
ion binding	0.004480531715921644	AT1G01190,AT1G01480,AT1G02930,AT1G05700,AT1G06040,AT1G09080,AT1G14540,AT1G16150,AT1G21240,AT1G24140,AT1G26420,AT1G26790,AT1G29920,AT1G30700,AT1G33960,AT1G47400,AT1G51620,AT1G51790,AT1G51800,AT1G51820,AT1G51850,AT1G51860,AT1G51890,AT1G66090,AT1G67520,AT1G69480,AT1G69570,AT1G73870,AT1G74770,AT2G05070,AT2G05100,AT2G19190,AT2G27000,AT2G31380,AT2G36690,AT2G37430,AT2G38470,AT2G42060,AT2G42350,AT2G45570…	GO:0043167	105
transferase activity	0.04140372602470689	AT1G02930,AT1G05700,AT1G16150,AT1G21240,AT1G32900,AT1G33030,AT1G50750,AT1G51620,AT1G51790,AT1G51800,AT1G51820,AT1G51850,AT1G51860,AT1G51890,AT1G56550,AT1G67520,AT1G69930,AT1G73810,AT1G74770,AT2G19190,AT2G28110,AT2G29470,AT2G32660,AT2G32680,AT2G35930,AT2G36750,AT2G41380,AT2G42350,AT3G10320,AT3G10815,AT3G25250,AT3G44990,AT3G46280,AT3G46690,AT3G48360,AT3G54150,AT3G57380,AT3G59700,AT4G00700,AT4G04490…	GO:0016740	67
metal ion binding	0.032538561836322	AT1G01190,AT1G02930,AT1G06040,AT1G14540,AT1G16150,AT1G21240,AT1G24140,AT1G26790,AT1G29920,AT1G47400,AT1G69570,AT1G73870,AT1G74770,AT2G05070,AT2G05100,AT2G27000,AT2G31380,AT2G36690,AT2G37430,AT2G38470,AT2G42060,AT2G42350,AT2G45570,AT3G01830,AT3G02380,AT3G09220,AT3G13610,AT3G14680,AT3G21150,AT3G21890,AT3G22910,AT3G27690,AT3G29000,AT3G46080,AT3G46090,AT3G47480,AT3G47500,AT3G48360,AT3G55980,AT4G10500…	GO:0046872	60
cation binding	0.03557460013925869	AT1G01190,AT1G02930,AT1G06040,AT1G14540,AT1G16150,AT1G21240,AT1G24140,AT1G26790,AT1G29920,AT1G47400,AT1G69570,AT1G73870,AT1G74770,AT2G05070,AT2G05100,AT2G27000,AT2G31380,AT2G36690,AT2G37430,AT2G38470,AT2G42060,AT2G42350,AT2G45570,AT3G01830,AT3G02380,AT3G09220,AT3G13610,AT3G14680,AT3G21150,AT3G21890,AT3G22910,AT3G27690,AT3G29000,AT3G46080,AT3G46090,AT3G47480,AT3G47500,AT3G48360,AT3G55980,AT4G10500…	GO:0043169	60
transcription regulator activity	0.000011324436694754993	AT1G01060,AT1G01520,AT1G06040,AT1G18860,AT1G26790,AT1G28370,AT1G29860,AT1G34180,AT1G48000,AT1G69570,AT1G73870,AT1G80840,AT2G31380,AT2G37430,AT2G38250,AT2G38470,AT2G40200,AT2G44840,AT2G46830,AT2G47190,AT3G02380,AT3G04070,AT3G21150,AT3G21890,AT3G46080,AT3G46090,AT3G47500,AT3G48360,AT3G54500,AT3G55980,AT3G56400,AT3G56980,AT3G59060,AT4G25470,AT4G27310,AT4G39250,AT5G13080,AT5G46350,AT5G49520,AT5G54470…	GO:0140110	45
DNA-binding transcription factor activity	0.000020863610920592628	AT1G01060,AT1G01520,AT1G06040,AT1G18860,AT1G26790,AT1G28370,AT1G29860,AT1G34180,AT1G48000,AT1G69570,AT1G73870,AT1G80840,AT2G31380,AT2G37430,AT2G38250,AT2G38470,AT2G40200,AT2G44840,AT2G46830,AT2G47190,AT3G02380,AT3G04070,AT3G21150,AT3G21890,AT3G46080,AT3G46090,AT3G47500,AT3G55980,AT3G56400,AT3G56980,AT3G59060,AT4G25470,AT4G27310,AT4G39250,AT5G13080,AT5G46350,AT5G49520,AT5G54470,AT5G59820,AT5G61890…	GO:0003700	42
kinase activity	0.0025108390801375146	AT1G05700,AT1G16150,AT1G21240,AT1G51620,AT1G51790,AT1G51800,AT1G51820,AT1G51850,AT1G51860,AT1G51890,AT1G67520,AT2G19190,AT2G32660,AT2G32680,AT3G25250,AT3G46280,AT3G59700,AT4G04490,AT4G04500,AT4G11890,AT4G18250,AT4G21230,AT4G23130,AT4G23200,AT4G23210,AT4G23310,AT4G23320,AT5G01550,AT5G03350,AT5G25910,AT5G37450,AT5G45820,AT5G57015	GO:0016301	33
transferase activity, transferring phosphorus-containing groups	0.030286263384041147	AT1G05700,AT1G16150,AT1G21240,AT1G51620,AT1G51790,AT1G51800,AT1G51820,AT1G51850,AT1G51860,AT1G51890,AT1G67520,AT2G19190,AT2G32660,AT2G32680,AT3G25250,AT3G46280,AT3G59700,AT4G04490,AT4G04500,AT4G11890,AT4G18250,AT4G21230,AT4G23130,AT4G23200,AT4G23210,AT4G23310,AT4G23320,AT5G01550,AT5G03350,AT5G25910,AT5G37450,AT5G45820,AT5G57015	GO:0016772	33
protein kinase activity	0.0009156790618956826	AT1G05700,AT1G16150,AT1G21240,AT1G51620,AT1G51790,AT1G51800,AT1G51820,AT1G51850,AT1G51860,AT1G51890,AT1G67520,AT2G19190,AT3G25250,AT3G59700,AT4G04490,AT4G04500,AT4G11890,AT4G18250,AT4G21230,AT4G23130,AT4G23200,AT4G23210,AT4G23310,AT4G23320,AT5G01550,AT5G37450,AT5G45820,AT5G57015	GO:0004672	28
phosphotransferase activity, alcohol group as acceptor	0.005835043958312417	AT1G05700,AT1G16150,AT1G21240,AT1G51620,AT1G51790,AT1G51800,AT1G51820,AT1G51850,AT1G51860,AT1G51890,AT1G67520,AT2G19190,AT3G25250,AT3G59700,AT4G04490,AT4G04500,AT4G11890,AT4G18250,AT4G21230,AT4G23130,AT4G23200,AT4G23210,AT4G23310,AT4G23320,AT5G01550,AT5G37450,AT5G45820,AT5G57015	GO:0016773	28
transporter activity	0.039738057848805866	AT1G12940,AT1G20350,AT1G21890,AT1G30220,AT1G69480,AT1G70260,AT2G04040,AT2G04050,AT2G04070,AT2G29100,AT3G09450,AT3G21080,AT3G22910,AT3G47420,AT3G48850,AT3G54510,AT4G21120,AT4G21680,AT4G39670,AT5G09930,AT5G11210,AT5G45380,AT5G46050,AT5G47450,AT5G48400,AT5G50200	GO:0005215	25
protein serine/threonine kinase activity	0.0009304016110506286	AT1G05700,AT1G16150,AT1G21240,AT1G51800,AT1G51820,AT1G51860,AT1G51890,AT1G67520,AT2G19190,AT3G25250,AT3G59700,AT4G04490,AT4G04500,AT4G11890,AT4G21230,AT4G23130,AT4G23200,AT4G23210,AT4G23310,AT4G23320,AT5G01550,AT5G37450,AT5G45820,AT5G57015	GO:0004674	24
sequence-specific DNA binding	0.0031664494914890977	AT1G18860,AT1G26790,AT1G29860,AT1G48000,AT1G69570,AT1G80840,AT2G38250,AT2G38470,AT2G44840,AT2G46830,AT2G47190,AT3G04070,AT3G12977,AT3G47500,AT3G56400,AT3G56980,AT4G25470,AT5G13080,AT5G46350,AT5G49520,AT5G59820,AT5G61890,AT5G62430,AT5G67450	GO:0043565	24
transition metal ion binding	0.04038063918612447	AT1G01190,AT1G02930,AT1G06040,AT1G24140,AT1G47400,AT1G73870,AT1G74770,AT2G27000,AT2G31380,AT2G45570,AT3G02380,AT3G09220,AT3G14680,AT3G21150,AT3G21890,AT3G48360,AT4G14630,AT4G15248,AT4G27310,AT5G25140,AT5G42250,AT5G45340,AT5G52570,AT5G54470	GO:0046914	24
transmembrane transporter activity	0.043652628519856046	AT1G12940,AT1G20350,AT1G21890,AT1G30220,AT1G69480,AT1G70260,AT2G04040,AT2G04050,AT2G04070,AT2G29100,AT3G09450,AT3G21080,AT3G22910,AT3G47420,AT3G48850,AT3G54510,AT4G21120,AT4G21680,AT5G09930,AT5G11210,AT5G45380,AT5G46050,AT5G47450,AT5G48400,AT5G50200	GO:0022857	24
regulatory region nucleic acid binding	0.009816907067969982	AT1G01060,AT1G28370,AT1G34180,AT1G48000,AT1G73870,AT1G80840,AT2G37430,AT2G38470,AT2G44840,AT2G47190,AT3G04070,AT3G21890,AT3G56400,AT3G56980,AT4G25470,AT5G13080,AT5G49520,AT5G54470,AT5G59820,AT5G61890,AT5G62430	GO:0001067	21
transcription regulatory region DNA binding	0.009816907067969982	AT1G01060,AT1G28370,AT1G34180,AT1G48000,AT1G73870,AT1G80840,AT2G37430,AT2G38470,AT2G44840,AT2G47190,AT3G04070,AT3G21890,AT3G56400,AT3G56980,AT4G25470,AT5G13080,AT5G49520,AT5G54470,AT5G59820,AT5G61890,AT5G62430	GO:0044212	21
transferase activity, transferring glycosyl groups	0.0015754530092166193	AT1G32900,AT1G56550,AT1G73810,AT2G28110,AT2G36750,AT3G10320,AT3G44990,AT3G46690,AT3G57380,AT4G00700,AT4G14130,AT4G16600,AT4G24000,AT4G25810,AT4G30270,AT4G30280,AT4G30290,AT5G57550,AT5G59530	GO:0016757	19
transferase activity, transferring hexosyl groups	0.0037496157747586335	AT1G32900,AT1G73810,AT2G28110,AT2G36750,AT3G44990,AT3G46690,AT4G14130,AT4G24000,AT4G25810,AT4G30270,AT4G30280,AT4G30290,AT5G57550	GO:0016758	13
tetrapyrrole binding	0.004231210484640665	AT1G01190,AT1G14540,AT1G29920,AT2G05070,AT2G05100,AT2G27000,AT2G45570,AT3G14680,AT3G27690,AT5G25140,AT5G39580,AT5G45340,AT5G64120	GO:0046906	13
glucosyltransferase activity	0.00004898785286707737	AT1G32900,AT2G36750,AT3G44990,AT3G46690,AT4G14130,AT4G24000,AT4G25810,AT4G30270,AT4G30280,AT4G30290,AT5G57550	GO:0046527	11
hydrolase activity, hydrolyzing O-glycosyl compounds	0.01874926086763106	AT2G43570,AT2G43620,AT3G44990,AT3G60140,AT4G14130,AT4G25810,AT4G30270,AT4G30280,AT4G30290,AT5G24090,AT5G57550	GO:0004553	11
hydrolase activity, acting on glycosyl bonds	0.03488492669713197	AT2G43570,AT2G43620,AT3G44990,AT3G60140,AT4G14130,AT4G25810,AT4G30270,AT4G30280,AT4G30290,AT5G24090,AT5G57550	GO:0016798	11
molecular transducer activity	0.028050601918528588	AT1G68050,AT2G29100,AT2G46790,AT3G59700,AT5G01550,AT5G02810,AT5G11210,AT5G24470,AT5G48400	GO:0060089	9
UDP-glycosyltransferase activity	0.0451485377909846	AT1G32900,AT1G56550,AT1G73810,AT2G28110,AT2G36750,AT3G10320,AT3G46690,AT4G24000	GO:0008194	8
xyloglucan:xyloglucosyl transferase activity	2.2140202732745632e-7	AT3G44990,AT4G14130,AT4G25810,AT4G30270,AT4G30280,AT4G30290,AT5G57550	GO:0016762	7
chlorophyll binding	0.0013088326456247832	AT1G29920,AT2G05070,AT2G05100,AT3G27690	GO:0016168	4
glutathione transferase activity	0.007502411154000903	AT1G02930,AT1G69930,AT2G29470,AT5G62480	GO:0004364	4
calcium ion transmembrane transporter activity	0.011138563613252826	AT2G29100,AT3G22910,AT5G11210,AT5G48400	GO:0015085	4
gated channel activity	0.03854893677735856	AT2G29100,AT3G54510,AT5G11210,AT5G48400	GO:0022836	4
glutamate receptor activity	0.002270082796076109	AT2G29100,AT5G11210,AT5G48400	GO:0008066	3
chitinase activity	0.003006865830659073	AT2G43570,AT2G43620,AT5G24090	GO:0004568	3
intracellular ligand-gated ion channel activity	0.00387499933364019	AT2G29100,AT5G11210,AT5G48400	GO:0005217	3
nitrate transmembrane transporter activity	0.004360407892638374	AT1G12940,AT4G21680,AT5G50200	GO:0015112	3
ligand-gated ion channel activity	0.008780681558324606	AT2G29100,AT5G11210,AT5G48400	GO:0015276	3
ligand-gated channel activity	0.008780681558324606	AT2G29100,AT5G11210,AT5G48400	GO:0022834	3
phosphorelay response regulator activity	0.009564935810224454	AT2G46790,AT5G02810,AT5G24470	GO:0000156	3
calcium channel activity	0.012156451273604586	AT2G29100,AT5G11210,AT5G48400	GO:0005262	3
RNA polymerase II proximal promoter sequence-specific DNA binding	0.01617984751481072	AT2G47190,AT5G13080,AT5G62430	GO:0000978	3
polysaccharide binding	0.03889766198785292	AT1G16150,AT1G21240,AT5G53110	GO:0030247	3
xenobiotic transmembrane transporter activity	0.04247551163744774	AT2G04040,AT2G04050,AT2G04070	GO:0042910	3
xyloglucan-specific endo-beta-1,4-glucanase activity	0.0001777967230883542	AT3G44990,AT4G14130,AT4G30280,AT4G30290	GO:0033946	2
beta-glucanase activity	0.0010480243119040953	AT3G44990,AT4G14130,AT4G30280,AT4G30290	GO:0052736	2
1-aminocyclopropane-1-carboxylate synthase activity	0.004720857035554532	AT1G01480,AT4G26200	GO:0016847	2
alcohol dehydrogenase (NAD+) activity	0.02362956860488192	AT2G29350,AT5G42250	GO:0004022	2
alcohol dehydrogenase [NAD(P)+] activity	0.02362956860488192	AT2G29350,AT5G42250	GO:0018455	2
chitin binding	0.040459369096127205	AT2G43570,AT2G43620	GO:0008061	2
lysozyme activity	0.013361423740089815	AT5G24090	GO:0003796	1
flavone synthase activity	0.013361423740089815	AT5G24530	GO:0033759	1
NDP-glucose-starch glucosyltransferase activity	0.013361423740089815	AT1G32900	GO:0033840	1
salicylate 5-hydroxylase activity	0.013361423740089815	AT5G24530	GO:0034785	1
peptidoglycan muralytic activity	0.013361423740089815	AT5G24090	GO:0061783	1
ADP-glucose-starch glucosyltransferase activity	0.013361423740089815	AT1G32900	GO:0102502	1
DNA-binding transcription repressor activity	0.02654505075709127	AT5G62430	GO:0001217	1
DNA-binding transcription repressor activity, RNA polymerase II-specific	0.02654505075709127	AT5G62430	GO:0001227	1
amine transmembrane transporter activity	0.02654505075709127	AT5G47450	GO:0005275	1
methylammonium transmembrane transporter activity	0.02654505075709127	AT5G47450	GO:0015200	1
phosphatidylinositol-3,5-bisphosphate 5-phosphatase activity	0.02654505075709127	AT1G47510	GO:0043813	1
flavonoid binding	0.02654505075709127	AT1G02930	GO:0097243	1
camalexin binding	0.02654505075709127	AT1G02930	GO:2001147	1
quercitrin binding	0.02654505075709127	AT1G02930	GO:2001227	1
carotene beta-ring hydroxylase activity	0.03955323721495324	AT5G52570	GO:0010291	1
solute:sodium symporter activity	0.03955323721495324	AT5G45380	GO:0015370	1
trans-zeatin O-beta-D-glucosyltransferase activity	0.03955323721495324	AT2G36750	GO:0050403	1
cis-zeatin O-beta-D-glucosyltransferase activity	0.03955323721495324	AT2G36750	GO:0050502	1

## Sheet: MapMan output
Process	AGI	Gene description	log2FC
Photosynthesis
PS.lightreaction.photosystem II.LHC-II	AT1G29920	CAB2, AB165, LHCB1.1 | CAB2 (CHLOROPHYLL A/B-BINDING PROTEIN 2); chlorophyll binding | chr1:10474784-10475959 REVERSE	1.291
PS.lightreaction.photosystem II.LHC-II	AT2G05070	LHCB2.2, LHCB2 | LHCB2.2; chlorophyll binding | chr2:1799234-1800392 REVERSE	1.331
PS.lightreaction.photosystem II.LHC-II	AT2G05100	LHCB2.1, LHCB2 | LHCB2.1; chlorophyll binding | chr2:1823240-1824425 REVERSE	1.320
PS.lightreaction.photosystem II.LHC-II	AT3G27690	LHCB2.4, LHCB2.3, LHCB2 | LHCB2.3; chlorophyll binding | chr3:10255947-10257011 FORWARD	1.126
Major CHO metabolism
major CHO metabolism.synthesis.starch.starch synthase	AT1G32900	starch synthase, putative | chr1:11920390-11923766 REVERSE	1.460
Cell wall synthesis/degradation/modification
cell wall.cellulose synthesis.cellulose synthase	AT4G24000	ATCSLG2, CSLG2 | ATCSLG2; cellulose synthase/ transferase/ transferase, transferring glycosyl groups | chr4:12462030-12465625 FORWARD	2.570
cell wall.hemicellulose synthesis.glucuronoxylan	AT2G28110	FRA8, IRX7 | FRA8 (FRAGILE FIBER 8); glucuronosyltransferase/ transferase | chr2:11977944-11979837 REVERSE	1.190
cell wall.pectin synthesis.rhamnogalacturonan II.Xylose Transferase with Fucose Acceptor	AT1G56550	UDP-xylosyltransferase | chr1:21185662-21188369 REVERSE	1.168
cell wall.cell wall proteins.HRGP	AT5G12880	proline-rich family protein | chr5:4068519-4068962 REVERSE	1.433
cell wall.degradation.mannan-xylose-arabinose-fucose	AT4G30270	MERI5B, MERI-5, SEN4 | MERI5B (meristem-5); hydrolase, acting on glycosyl bonds / xyloglucan:xyloglucosyl transferase | chr4:14819192-14820592 REVERSE	1.210
cell wall.modification	AT2G18660	EXLB3 | EXLB3 (EXPANSIN-LIKE B3 PRECURSOR) | chr2:8090658-8091656 REVERSE	1.651
cell wall.modification	AT3G44990	XTR8, ATXTR8 | XTR8 (XYLOGLUCAN ENDO-TRANSGLYCOSYLASE-RELATED 8); hydrolase, acting on glycosyl bonds / xyloglucan:xyloglucosyl transferase | chr3:16446975-16448764 REVERSE	-1.183
cell wall.modification	AT4G14130	XTR7 | XTR7 (XYLOGLUCAN ENDOTRANSGLYCOSYLASE 7); hydrolase, acting on glycosyl bonds / hydrolase, hydrolyzing O-glycosyl compounds / xyloglucan:xyloglucosyl transferase | chr4:8137051-8138281 REVERSE	1.307
cell wall.modification	AT4G25810	XTR6, XTH23 | XTR6 (XYLOGLUCAN ENDOTRANSGLYCOSYLASE 6); hydrolase, acting on glycosyl bonds / hydrolase, hydrolyzing O-glycosyl compounds / xyloglucan:xyloglucosyl transferase | chr4:13128643-13129884 FORWARD	1.547
cell wall.modification	AT4G30280	ATXTH18, XTH18 | XTH18 (XYLOGLUCAN ENDOTRANSGLUCOSYLASE/HYDROLASE 18); hydrolase, acting on glycosyl bonds / hydrolase, hydrolyzing O-glycosyl compounds / xyloglucan:xyloglucosyl transferase | chr4:14825808-14827047 REVERSE	1.673
cell wall.modification	AT4G30290	ATXTH19, XTH19 | XTH19 (XYLOGLUCAN ENDOTRANSGLUCOSYLASE/HYDROLASE 19); hydrolase, acting on glycosyl bonds / hydrolase, hydrolyzing O-glycosyl compounds / xyloglucan:xyloglucosyl transferase | chr4:14828712-14830016 REVERSE	1.466
cell wall.modification	AT5G57550	XTR3 | XTR3 (XYLOGLUCAN ENDOTRANSGLYCOSYLASE 3); hydrolase, acting on glycosyl bonds / xyloglucan:xyloglucosyl transferase | chr5:23304888-23306421 REVERSE	1.701
cell wall.pectin*esterases.misc	AT2G45220	pectinesterase family protein | chr2:18644084-18646447 REVERSE	2.554
Lipid metabolism
lipid metabolism.lipid transfer proteins etc	AT5G59320	LTP3 | LTP3 (LIPID TRANSFER PROTEIN 3); lipid binding | chr5:23928971-23929745 FORWARD	3.518
lipid metabolism.lipid degradation.lipases.triacylglycerol lipase	AT1G30370	lipase class 3 family protein | chr1:10719169-10720758 REVERSE	2.721
lipid metabolism.lipid degradation.lysophospholipases	AT4G38690	1-phosphatidylinositol phosphodiesterase-related | chr4:18074475-18075765 REVERSE	-1.405
lipid metabolism.lipid degradation.lysophospholipases.carboxylesterase	AT1G68620	hydrolase | chr1:25765947-25767240 FORWARD	1.135
Amino acid metabolism
amino acid metabolism.synthesis.aspartate family.asparagine.asparagine synthetase	AT3G47340	ASN1, DIN6, AT-ASN1 | ASN1 (GLUTAMINE-DEPENDENT ASPARAGINE SYNTHASE 1); asparagine synthase (glutamine-hydrolyzing) | chr3:17437884-17441243 REVERSE	1.006
Secondary metabolism
secondary metabolism.isoprenoids.carotenoids.carotenoid beta ring hydroxylase	AT5G52570	BETA-OHASE 2, B2, CHY2 | BETA-OHASE 2 (BETA-CAROTENE HYDROXYLASE 2); carotene beta-ring hydroxylase | chr5:21334793-21337002 REVERSE	1.796
secondary metabolism.isoprenoids.terpenoids	AT1G66960	lupeol synthase, putative / 2,3-oxidosqualene-triterpenoid cyclase, putative | chr1:24984941-24989797 REVERSE	1.988
secondary metabolism.phenylpropanoids	AT2G23910	cinnamoyl-CoA reductase-related | chr2:10177834-10180064 FORWARD	-1.13
secondary metabolism.sulfur-containing.glucosinolates.degradation.nitrilase	AT3G44300	NIT2 | NIT2 (nitrilase 2); indole-3-acetonitrile nitrilase/ indole-3-acetonitrile nitrile hydratase/ nitrilase | chr3:15983311-15985535 FORWARD	1.636
secondary metabolism.flavonoids.dihydroflavonols	AT5G24530	DMR6 | DMR6 (DOWNY MILDEW RESISTANT 6); oxidoreductase/ oxidoreductase, acting on paired donors, with incorporation or reduction of molecular oxygen, 2-oxoglutarate as one donor, and incorporation of one atom each of oxygen into both donors | chr5:8378833-8383401 FORWARD	1.197
secondary metabolism.simple phenols	AT1G33030	O-methyltransferase family 2 protein | chr1:11964776-11966276 REVERSE	1.605
secondary metabolism.simple phenols	AT3G09220	LAC7 | LAC7 (laccase 7); laccase | chr3:2827239-2830542 REVERSE	3.743
Hormone metabolism
hormone metabolism.abscisic acid.induced-regulated-responsive-activated	AT5G59220	protein phosphatase 2C, putative / PP2C, putative | chr5:23894404-23896619 REVERSE	1.203
hormone metabolism.auxin.synthesis-degradation	AT3G44300	NIT2 | NIT2 (nitrilase 2); indole-3-acetonitrile nitrilase/ indole-3-acetonitrile nitrile hydratase/ nitrilase | chr3:15983311-15985535 FORWARD	1.636
hormone metabolism.cytokinin.synthesis-degradation	AT2G36750	UGT73C1 | UGT73C1 (UDP-GLUCOSYL TRANSFERASE 73C1); UDP-glucosyltransferase/ UDP-glycosyltransferase/ cis-zeatin O-beta-D-glucosyltransferase/ trans-zeatin O-beta-D-glucosyltransferase/ transferase, transferring glycosyl groups | chr2:15410462-15412038 REVERSE	2.704
hormone metabolism.ethylene.synthesis-degradation	AT5G59530	2-oxoglutarate-dependent dioxygenase, putative | chr5:23994170-23995734 REVERSE	1.460
hormone metabolism.ethylene.synthesis-degradation.1-aminocyclopropane-1-carboxylate synthase	AT1G01480	ACS2, AT-ACC2 | ACS2; 1-aminocyclopropane-1-carboxylate synthase | chr1:175782-178400 FORWARD	2.279
hormone metabolism.ethylene.synthesis-degradation.1-aminocyclopropane-1-carboxylate synthase	AT4G26200	ACS7, ATACS7 | ACS7; 1-aminocyclopropane-1-carboxylate synthase | chr4:13275307-13277188 FORWARD	2.554
hormone metabolism.ethylene.signal transduction	AT1G28370	ERF11, ATERF11 | ERF11 (ERF DOMAIN PROTEIN 11); DNA binding / transcription factor/ transcription repressor | chr1:9955969-9956940 REVERSE	1.244
hormone metabolism.ethylene.signal transduction	AT2G44840	ATERF13, EREBP, ERF13 | ERF13 (ETHYLENE-RESPONSIVE ELEMENT BINDING FACTOR 13); DNA binding / transcription factor | chr2:18495341-18496272 FORWARD	1.561
hormone metabolism.ethylene.induced-regulated-responsive-activated	AT1G68765	IDA | IDA (INFLORESCENCE DEFICIENT IN ABSCISSION); receptor binding | chr1:25829952-25830487 REVERSE	2.503
hormone metabolism.ethylene.induced-regulated-responsive-activated	AT3G62550	universal stress protein (USP) family protein | chr3:23135984-23137173 FORWARD	-1.081
Stress response
stress.biotic	AT1G19610	LCR78, PDF1.4 | PDF1.4 | chr1:6781483-6782039 REVERSE	1.993
stress.biotic	AT2G25470	AtRLP21 | AtRLP21 (Receptor Like Protein 21); protein binding | chr2:10838420-10841881 FORWARD	2.550
stress.biotic	AT2G33080	AtRLP28 | AtRLP28 (Receptor Like Protein 28); protein binding | chr2:14032015-14034237 FORWARD	1.853
stress.biotic	AT2G43570	chitinase, putative | chr2:18076224-18077463 REVERSE	1.830
stress.biotic	AT2G43620	chitinase, putative | chr2:18093770-18095025 REVERSE	1.415
stress.biotic	AT3G09590	pathogenesis-related protein, putative | chr3:2944953-2945513 FORWARD	1.215
stress.biotic.receptors	AT1G72930	TIR | TIR (TOLL/INTERLEUKIN-1 RECEPTOR-LIKE); transmembrane receptor | chr1:27439452-27440464 FORWARD	-1.546
stress.biotic.receptors	AT2G20142	transmembrane receptor | chr2:8695374-8696643 FORWARD	1.639
stress.biotic.signalling	AT1G33960	AIG1 | AIG1 (AVRRPT2-INDUCED GENE 1); GTP binding | chr1:12346232-12348513 FORWARD	1.263
stress.biotic.signalling.MLO-like	AT1G42560	MLO9, ATMLO9 | MLO9 (MILDEW RESISTANCE LOCUS O 9); calmodulin binding | chr1:15980135-15983328 REVERSE	1.425
stress.biotic.signalling.MLO-like	AT1G61560	MLO6, ATMLO6 | MLO6 (MILDEW RESISTANCE LOCUS O 6); calmodulin binding | chr1:22708697-22712044 REVERSE	1.477
stress.biotic.signalling.MLO-like	AT2G39200	MLO12, ATMLO12 | MLO12 (MILDEW RESISTANCE LOCUS O 12); calmodulin binding | chr2:16356148-16359813 REVERSE	2.167
stress.biotic.PR-proteins	AT1G66090	disease resistance protein (TIR-NBS class), putative | chr1:24602146-24604763 FORWARD	1.190
stress.biotic.PR-proteins	AT1G72920	disease resistance protein (TIR-NBS class), putative | chr1:27437928-27439091 FORWARD	1.028
stress.biotic.PR-proteins	AT2G32660	AtRLP22 | AtRLP22 (Receptor Like Protein 22); kinase/ protein binding | chr2:13853758-13856112 REVERSE	1.331
stress.biotic.PR-proteins	AT2G32680	AtRLP23 | AtRLP23 (Receptor Like Protein 23); kinase/ protein binding | chr2:13859769-13862614 REVERSE	1.367
stress.biotic.PR-proteins	AT3G25510	disease resistance protein (TIR-NBS-LRR class), putative | chr3:9260838-9268797 REVERSE	1.663
stress.biotic.PR-proteins	AT4G14370	phosphoinositide binding | chr4:8279641-8283263 REVERSE	1.266
stress.biotic.PR-proteins	AT5G24090	acidic endochitinase (CHIB1) | chr5:8143699-8145252 REVERSE	1.761
stress.biotic.PR-proteins	AT5G25910	AtRLP52 | AtRLP52 (Receptor Like Protein 52); kinase/ protein binding | chr5:9038860-9041377 FORWARD	1.310
stress.biotic.PR-proteins	AT5G41750	disease resistance protein (TIR-NBS-LRR class), putative | chr5:16693909-16698943 FORWARD	1.117
stress.biotic.PR-proteins.plant defensins	AT1G13609	Encodes a defensin-like (DEFL) family protein. | chr1:4662721-4663192 FORWARD	-2.183
stress.biotic.PR-proteins.plant defensins	AT2G43510	ATTI1 | ATTI1; serine-type endopeptidase inhibitor | chr2:18067172-18067802 FORWARD	1.327
stress.biotic.PR-proteins.plant defensins	AT5G44420	PDF1.2, PDF1.2A, LCR77 | PDF1.2 | chr5:17907069-17907598 REVERSE	3.180
stress.abiotic.heat	AT1G09080	BIP3 | BIP3; ATP binding | chr1:2929217-2931841 REVERSE	1.279
stress.abiotic.drought/salt	AT3G54510	early-responsive to dehydration protein-related / ERD protein-related | chr3:20180292-20183509 FORWARD	2.301
stress.abiotic.unspecified	AT4G14630	GLP9 | GLP9 (GERMIN-LIKE PROTEIN 9); manganese ion binding / nutrient reservoir | chr4:8392841-8393813 FORWARD	1.492
Redox regulation
redox.peroxiredoxin	AT1G65970	TPX2 | TPX2 (thioredoxin-dependent peroxidase 2); antioxidant/ oxidoreductase | chr1:24557372-24558322 REVERSE	2.552
Polyamine metabolism
polyamine metabolism.synthesis.SAM decarboxylase	AT5G15950	adenosylmethionine decarboxylase family protein | chr5:5205869-5207987 FORWARD	1.282
Biodegradation of Xenobiotics
Biodegradation of Xenobiotics.lactoylglutathione lyase	AT1G15380	lactoylglutathione lyase family protein / glyoxalase I family protein | chr1:5290745-5292535 FORWARD	1.314
Biodegradation of Xenobiotics.lactoylglutathione lyase	AT1G80160	lactoylglutathione lyase family protein / glyoxalase I family protein | chr1:30151003-30152190 FORWARD	1.743
Miscellaneous enzyme families
misc.misc2	AT2G26750	epoxide hydrolase, putative | chr2:11395896-11397092 REVERSE	1.764
misc.UDP glucosyl and glucoronyl transferases	AT3G46690	UDP-glucoronosyl/UDP-glucosyl transferase family protein | chr3:17197626-17199337 REVERSE	1.264
misc.gluco-, galacto- and mannosidases	AT3G60140	DIN2, SRG2, BGLU30 | DIN2 (DARK INDUCIBLE 2); catalytic/ cation binding / hydrolase, hydrolyzing O-glycosyl compounds | chr3:22216672-22220824 FORWARD	3.681
misc.beta 1,3 glucan hydrolases	AT1G13830	beta-1,3-glucanase-related | chr1:4739873-4741038 REVERSE	1.329
misc.oxidases - copper, flavone etc	AT2G36690	oxidoreductase, 2OG-Fe(II) oxygenase family protein | chr2:15379930-15381987 FORWARD	1.518
misc.nitrilases, *nitrile lyases, berberine bridge enzymes, reticuline oxidases, troponine reductases	AT1G26420	FAD-binding domain-containing protein | chr1:9141567-9143304 REVERSE	2.111
misc.nitrilases, *nitrile lyases, berberine bridge enzymes, reticuline oxidases, troponine reductases	AT1G30700	FAD-binding domain-containing protein | chr1:10892570-10894572 FORWARD	2.312
misc.nitrilases, *nitrile lyases, berberine bridge enzymes, reticuline oxidases, troponine reductases	AT2G29350	SAG13 | SAG13; alcohol dehydrogenase/ oxidoreductase | chr2:12600914-12602556 FORWARD	2.835
misc.glutathione S transferases	AT1G02930	ATGSTF6, GST1, ERD11, ATGSTF3, GSTF6 | ATGSTF6 (GLUTATHIONE S-TRANSFERASE); copper ion binding / glutathione binding / glutathione transferase | chr1:661177-662427 REVERSE	1.066
misc.glutathione S transferases	AT1G14540	anionic peroxidase, putative | chr1:4974067-4975705 REVERSE	1.663
misc.glutathione S transferases	AT1G69930	ATGSTU11 | ATGSTU11 (GLUTATHIONE S-TRANSFERASE TAU 11); glutathione transferase | chr1:26337497-26338795 REVERSE	2.075
misc.glutathione S transferases	AT2G29470	ATGSTU3, GST21 | ATGSTU3 (ARABIDOPSIS THALIANA GLUTATHIONE S-TRANSFERASE TAU 3); glutathione transferase | chr2:12628541-12629543 REVERSE	3.776
misc.glutathione S transferases	AT5G62480	ATGSTU9, GST14, GST14B | ATGSTU9 (ARABIDOPSIS THALIANA GLUTATHIONE S-TRANSFERASE TAU 9); glutathione transferase | chr5:25088694-25089620 REVERSE	2.055
misc.cytochrome P450	AT1G01190	CYP78A8 | CYP78A8; electron carrier/ heme binding / iron ion binding / monooxygenase/ oxygen binding | chr1:83045-84864 REVERSE	-1.167
misc.cytochrome P450	AT2G27000	CYP705A8 | CYP705A8; electron carrier/ heme binding / iron ion binding / monooxygenase/ oxygen binding | chr2:11523304-11525095 REVERSE	1.661
misc.cytochrome P450	AT2G45570	CYP76C2 | CYP76C2; electron carrier/ heme binding / iron ion binding / monooxygenase/ oxygen binding | chr2:18779793-18781958 REVERSE	2.311
misc.cytochrome P450	AT3G14680	CYP72A14 | CYP72A14; electron carrier/ heme binding / iron ion binding / monooxygenase/ oxygen binding | chr3:4934420-4936563 FORWARD	1.214
misc.cytochrome P450	AT5G25140	CYP71B13 | CYP71B13; electron carrier/ heme binding / iron ion binding / monooxygenase/ oxygen binding | chr5:8672424-8674629 FORWARD	1.009
misc.cytochrome P450	AT5G45340	CYP707A3 | CYP707A3; (+)-abscisic acid 8'-hydroxylase/ oxygen binding | chr5:18368642-18370991 REVERSE	1.161
misc.alcohol dehydrogenases	AT5G42250	alcohol dehydrogenase, putative | chr5:16894009-16897620 FORWARD	1.025
misc.peroxidases	AT5G39580	peroxidase, putative | chr5:15847081-15849108 REVERSE	1.878
misc.peroxidases	AT5G64120	peroxidase, putative | chr5:25659306-25661002 REVERSE	1.740
misc.myrosinases-lectin-jacalin	AT5G03350	legume lectin family protein | chr5:815674-816658 REVERSE	1.134
misc.protease inhibitor/seed storage/lipid transfer protein (LTP) family protein	AT3G22600	protease inhibitor/seed storage/lipid transfer protein (LTP) family protein | chr3:8006508-8007471 REVERSE	1.980
misc.protease inhibitor/seed storage/lipid transfer protein (LTP) family protein	AT4G12470	protease inhibitor/seed storage/lipid transfer protein (LTP) family protein | chr4:7401109-7401907 REVERSE	1.576
misc.protease inhibitor/seed storage/lipid transfer protein (LTP) family protein	AT4G12480	pEARLI 1 | pEARLI 1; lipid binding | chr4:7406105-7406937 REVERSE	1.941
misc.protease inhibitor/seed storage/lipid transfer protein (LTP) family protein	AT4G12490	protease inhibitor/seed storage/lipid transfer protein (LTP) family protein | chr4:7409621-7410406 REVERSE	1.727
misc.protease inhibitor/seed storage/lipid transfer protein (LTP) family protein	AT4G12500	protease inhibitor/seed storage/lipid transfer protein (LTP) family protein | chr4:7414150-7414927 REVERSE	1.416
misc.protease inhibitor/seed storage/lipid transfer protein (LTP) family protein	AT4G22470	protease inhibitor/seed storage/lipid transfer protein (LTP) family protein | chr4:11840134-11841450 REVERSE	2.996
misc.short chain dehydrogenase/reductase (SDR)	AT2G47130	short-chain dehydrogenase/reductase (SDR) family protein | chr2:19349536-19350539 REVERSE	1.097
RNA-involving processes
RNA.processing.ribonucleases	AT4G15417	ATRTL1 | ATRTL1 (ARABIDOPSIS THALIANA RNASEIII-LIKE 1); RNA binding / ribonuclease III | chr4:8821717-8823076 FORWARD	1.513
RNA.regulation of transcription.AP2/EREBP, APETALA2/Ethylene-responsive element binding protein family	AT4G25470	CBF2, DREB1C, FTQ4, ATCBF2 | CBF2 (C-REPEAT/DRE BINDING FACTOR 2); DNA binding / transcription activator/ transcription factor | chr4:13015277-13016220 REVERSE	1.543
RNA.regulation of transcription.AP2/EREBP, APETALA2/Ethylene-responsive element binding protein family	AT5G61890	AP2 domain-containing transcription factor family protein | chr5:24852639-24853910 REVERSE	1.875
RNA.regulation of transcription.bHLH,Basic Helix-Loop-Helix family	AT2G40200	basic helix-loop-helix (bHLH) family protein | chr2:16791098-16792090 FORWARD	1.098
RNA.regulation of transcription.bHLH,Basic Helix-Loop-Helix family	AT3G56980	BHLH039, ORG3 | BHLH039; DNA binding / transcription factor | chr3:21086546-21087494 REVERSE	-3.573
RNA.regulation of transcription.bHLH,Basic Helix-Loop-Helix family	AT3G59060	PIL6, PIF5 | PIL6 (PHYTOCHROME INTERACTING FACTOR 3-LIKE 6); DNA binding / transcription factor | chr3:21827978-21830507 REVERSE	1.012
RNA.regulation of transcription.C2C2(Zn) CO-like, Constans-like zinc finger family	AT1G06040	STO | STO (SALT TOLERANCE); DNA binding / protein binding / transcription factor/ zinc ion binding | chr1:1828413-1829890 REVERSE	1.029
RNA.regulation of transcription.C2C2(Zn) CO-like, Constans-like zinc finger family	AT1G73870	zinc finger (B-box type) family protein | chr1:27779166-27780676 FORWARD	1.413
RNA.regulation of transcription.C2C2(Zn) CO-like, Constans-like zinc finger family	AT2G31380	STH | STH; protein domain specific binding / transcription factor/ zinc ion binding | chr2:13381910-13383470 FORWARD	1.099
RNA.regulation of transcription.C2C2(Zn) CO-like, Constans-like zinc finger family	AT3G21150	zinc finger (B-box type) family protein | chr3:7412636-7413539 REVERSE	1.206
RNA.regulation of transcription.C2C2(Zn) CO-like, Constans-like zinc finger family	AT3G21890	zinc finger (B-box type) family protein | chr3:7709113-7709733 REVERSE	1.801
RNA.regulation of transcription.C2C2(Zn) CO-like, Constans-like zinc finger family	AT4G27310	zinc finger (B-box type) family protein | chr4:13675638-13676910 FORWARD	1.358
RNA.regulation of transcription.C2C2(Zn) CO-like, Constans-like zinc finger family	AT5G54470	zinc finger (B-box type) family protein | chr5:22114304-22115472 REVERSE	1.705
RNA.regulation of transcription.C2C2(Zn) DOF zinc finger family	AT1G26790	Dof-type zinc finger domain-containing protein | chr1:9273857-9275312 REVERSE	3.199
RNA.regulation of transcription.C2C2(Zn) DOF zinc finger family	AT1G69570	Dof-type zinc finger domain-containing protein | chr1:26161528-26163496 REVERSE	2.188
RNA.regulation of transcription.C2C2(Zn) DOF zinc finger family	AT3G47500	CDF3 | CDF3 (CYCLING DOF FACTOR 3); DNA binding / protein binding / transcription factor | chr3:17504000-17506058 REVERSE	1.667
RNA.regulation of transcription.C2C2(Zn) DOF zinc finger family	AT5G62430	CDF1 | CDF1 (CYCLING DOF FACTOR 1); DNA binding / protein binding / transcription factor | chr5:25069093-25070934 REVERSE	1.541
RNA.regulation of transcription.C2H2 zinc finger family	AT2G37430	zinc finger (C2H2 type) family protein (ZAT11) | chr2:15706357-15707224 FORWARD	2.059
RNA.regulation of transcription.C2H2 zinc finger family	AT3G46080	zinc finger (C2H2 type) family protein | chr3:16922753-16923247 REVERSE	1.955
RNA.regulation of transcription.C2H2 zinc finger family	AT3G46090	ZAT7 | ZAT7; nucleic acid binding / transcription factor/ zinc ion binding | chr3:16926216-16926850 REVERSE	1.349
RNA.regulation of transcription.C2H2 zinc finger family	AT5G59820	RHL41, ZAT12 | RHL41 (RESPONSIVE TO HIGH LIGHT 41); nucleic acid binding / transcription factor/ zinc ion binding | chr5:24102972-24103787 FORWARD	1.097
RNA.regulation of transcription.C2H2 zinc finger family	AT5G67450	AZF1 | AZF1 (ARABIDOPSIS ZINC-FINGER PROTEIN 1); DNA binding / nucleic acid binding / transcription factor/ transcription repressor/ zinc ion binding | chr5:26918793-26919949 REVERSE	1.173
RNA.regulation of transcription.C3H zinc finger family	AT3G55980	SZF1, ATSZF1 | SZF1 (SALT-INDUCIBLE ZINC FINGER 1); transcription factor | chr3:20776295-20778842 FORWARD	1.166
RNA.regulation of transcription.MYB domain transcription factor family	AT1G48000	MYB112, AtMYB112 | MYB112 (myb domain protein 112); DNA binding / transcription factor | chr1:17704179-17706460 REVERSE	1.458
RNA.regulation of transcription.MYB domain transcription factor family	AT2G47190	ATMYB2, MYB2 | MYB2 (MYB DOMAIN PROTEIN 2); DNA binding / calmodulin binding / transcription activator/ transcription factor | chr2:19376202-19377531 FORWARD	1.691
RNA.regulation of transcription.MYB-related transcription factor family	AT1G01060	LHY, LHY1 | LHY (LATE ELONGATED HYPOCOTYL); DNA binding / transcription factor | chr1:33666-37840 REVERSE	1.107
RNA.regulation of transcription.MYB-related transcription factor family	AT1G01520	myb family transcription factor | chr1:190596-192139 FORWARD	1.515
RNA.regulation of transcription.MYB-related transcription factor family	AT2G46830	CCA1 | CCA1 (CIRCADIAN CLOCK ASSOCIATED 1); DNA binding / transcription activator/ transcription factor/ transcription repressor | chr2:19245672-19248909 FORWARD	1.622
RNA.regulation of transcription.MYB-related transcription factor family	AT4G39250	ATRL1 | ATRL1 (ARABIDOPSIS RAD-LIKE 1); DNA binding / transcription factor | chr4:18271457-18271857 REVERSE	-2.46
RNA.regulation of transcription.NAC domain transcription factor family	AT3G04070	anac047 | anac047 (Arabidopsis NAC domain containing protein 47); transcription factor | chr3:1061526-1063103 REVERSE	1.237
RNA.regulation of transcription.Trihelix, Triple-Helix transcription factor family	AT2G38250	DNA-binding protein-related | chr2:16018357-16019500 FORWARD	1.186
RNA.regulation of transcription.WRKY domain transcription factor family	AT1G18860	WRKY61, ATWRKY61 | WRKY61; transcription factor | chr1:6509492-6511227 FORWARD	1.497
RNA.regulation of transcription.WRKY domain transcription factor family	AT1G29860	WRKY71, ATWRKY71 | WRKY71; transcription factor | chr1:10454482-10455785 FORWARD	2.230
RNA.regulation of transcription.WRKY domain transcription factor family	AT1G80840	WRKY40, ATWRKY40 | WRKY40; transcription factor | chr1:30383691-30385499 FORWARD	1.840
RNA.regulation of transcription.WRKY domain transcription factor family	AT2G38470	WRKY33, ATWRKY33 | WRKY33; transcription factor | chr2:16108361-16110766 FORWARD	1.343
RNA.regulation of transcription.WRKY domain transcription factor family	AT3G56400	WRKY70, ATWRKY70 | WRKY70; transcription factor/ transcription repressor | chr3:20908928-20910481 REVERSE	1.160
RNA.regulation of transcription.WRKY domain transcription factor family	AT5G13080	WRKY75, ATWRKY75 | WRKY75; transcription factor | chr5:4149740-4151150 REVERSE	1.630
RNA.regulation of transcription.WRKY domain transcription factor family	AT5G46350	WRKY8, ATWRKY8 | WRKY8; transcription factor | chr5:18801218-18804043 REVERSE	1.858
RNA.regulation of transcription.WRKY domain transcription factor family	AT5G49520	WRKY48, ATWRKY48 | WRKY48; transcription factor | chr5:20090776-20093346 FORWARD	1.159
RNA.regulation of transcription.PHOR1	AT2G35930	PUB23 | PUB23 (PLANT U-BOX 23); ubiquitin-protein ligase | chr2:15082855-15084473 REVERSE	1.218
RNA.regulation of transcription.Psudo ARR transcription factor family	AT2G46790	APRR9, PRR9, TL1 | APRR9 (ARABIDOPSIS PSEUDO-RESPONSE REGULATOR 9); protein binding / transcription regulator/ two-component response regulator | chr2:19232649-19235087 FORWARD	4.170
RNA.regulation of transcription.Psudo ARR transcription factor family	AT5G02810	PRR7, APRR7 | PRR7 (PSEUDO-RESPONSE REGULATOR 7); transcription regulator/ two-component response regulator | chr5:637897-641977 REVERSE	1.652
RNA.regulation of transcription.Psudo ARR transcription factor family	AT5G24470	APRR5, PRR5 | APRR5 (ARABIDOPSIS PSEUDO-RESPONSE REGULATOR 5); transcription regulator/ two-component response regulator | chr5:8355951-8358873 REVERSE	-1.362
RNA.regulation of transcription.putative transcription regulator	AT5G43500	ATARP9 | ATARP9 (ACTIN-RELATED PROTEIN 9); protein binding | chr5:17469675-17473591 FORWARD	-1.316
RNA.regulation of transcription.unclassified	AT2G32550	rcd1-like cell differentiation family protein | chr2:13819379-13822839 FORWARD	-1.311
RNA.regulation of transcription.unclassified	AT2G42060	CHP-rich zinc finger protein, putative | chr2:17548095-17549069 FORWARD	3.194
RNA.regulation of transcription.unclassified	AT3G10815	zinc finger (C3HC4-type RING finger) family protein | chr3:3384807-3386327 REVERSE	1.691
RNA.regulation of transcription.unclassified	AT5G10760	aspartyl protease family protein | chr5:3400342-3402207 REVERSE	1.120
DNA-involving processes
DNA.synthesis/chromatin structure	AT1G47510	AT5PTASE11, 5PTASE11 | 5PTASE11 (INOSITOL POLYPHOSPHATE 5-PHOSPHATASE 11); hydrolase/ phosphatidylinositol-3,4,5-trisphosphate 5-phosphatase/ phosphatidylinositol-3,5-bisphosphate 5-phosphatase/ phosphatidylinositol-4,5-bisphosphate 5-phosphatase | chr1:17435601-17438396 REVERSE	1.150
DNA.unspecified	AT3G12977	DNA binding | chr3:4143726-4145967 FORWARD	1.587
DNA.unspecified	AT3G13610	oxidoreductase, 2OG-Fe(II) oxygenase family protein | chr3:4449374-4450811 FORWARD	2.845
DNA.unspecified	AT4G15248	zinc ion binding | chr4:8708848-8709373 FORWARD	2.241
Protein synthesis/degradation/modification
protein.synthesis.ribosomal protein.eukaryotic.60S subunit.L34	AT3G01175	FUNCTIONS IN: molecular_function unknown; INVOLVED IN: biological_process unknown; LOCATED IN: cellular_component unknown; EXPRESSED IN: stem, root; CONTAINS InterPro DOMAIN/s: Protein of unknown function DUF1666 (InterPro:IPR012870); BEST Arabidopsis thaliana protein match is: structural constituent of ribosome (TAIR:AT5G39785.2); Has 100 Blast hits to 98 proteins in 28 species: Archae - 0; Bact…	1.718
protein.targeting.mitochondria	AT1G20350	ATTIM17-1 | ATTIM17-1; P-P-bond-hydrolysis-driven protein transmembrane transporter/ protein transporter | chr1:7043713-7044592 FORWARD	1.359
protein.targeting.secretory pathway.ER	AT2G38960	AERO2 | AERO2 (Arabidopsis endoplasmic reticulum oxidoreductins 2); FAD binding / electron carrier/ oxidoreductase, acting on sulfur group of donors, disulfide as acceptor / protein binding | chr2:16265455-16267792 FORWARD	-1.202
protein.postranslational modification	AT1G67520	lectin protein kinase family protein | chr1:25302726-25305857 REVERSE	1.027
protein.postranslational modification	AT3G25250	AGC2-1, AGC2, OXI1 | AGC2-1 (OXIDATIVE SIGNAL-INDUCIBLE1); kinase | chr3:9195503-9197124 FORWARD	1.751
protein.postranslational modification	AT5G45820	CIPK20, SnRK3.6, PKS18 | CIPK20 (CBL-INTERACTING PROTEIN KINASE 20); kinase/ protein serine/threonine kinase | chr5:18586980-18588543 REVERSE	3.703
protein.postranslational modification	AT5G57015	ckl12 | ckl12 (Casein Kinase I-like 12); ATP binding / kinase/ protein kinase/ protein serine/threonine kinase | chr5:23071097-23074843 FORWARD	2.456
protein.postranslational modification	AT5G60900	RLK1 | RLK1 (RECEPTOR-LIKE PROTEIN KINASE 1); ATP binding / carbohydrate binding / kinase/ protein kinase/ protein serine/threonine kinase/ protein tyrosine kinase/ sugar binding | chr5:24498467-24501494 REVERSE	1.180
protein.postranslational modification.kinase	AT4G11890	protein kinase family protein | chr4:7148246-7149921 FORWARD	1.766
protein.degradation	AT1G44130	nucellin protein, putative | chr1:16787508-16789318 REVERSE	2.442
protein.degradation	AT5G43580	serine-type endopeptidase inhibitor | chr5:17507883-17508642 REVERSE	1.733
protein.degradation.subtilases	AT1G32960	ATSBT3.3, SBT3.3 | SBT3.3; identical protein binding / serine-type endopeptidase | chr1:11945307-11948650 FORWARD	1.610
protein.degradation.cysteine protease	AT3G49340	cysteine proteinase, putative | chr3:18293347-18294577 REVERSE	3.350
protein.degradation.metalloprotease	AT1G24140	matrixin family protein | chr1:8536045-8537387 REVERSE	1.941
protein.degradation.AAA type	AT3G28540	AAA-type ATPase family protein | chr3:10694444-10696123 FORWARD	1.290
protein.degradation.AAA type	AT3G28580	AAA-type ATPase family protein | chr3:10715623-10717329 FORWARD	1.209
protein.degradation.AAA type	AT3G50930	BCS1 | BCS1 (CYTOCHROME BC1 SYNTHESIS); ATP binding / ATPase/ nucleoside-triphosphatase/ nucleotide binding | chr3:18929526-18931839 FORWARD	1.122
protein.degradation.ubiquitin.E3.RING	AT2G42350	zinc finger (C3HC4-type RING finger) family protein | chr2:17639152-17639998 FORWARD	1.330
protein.degradation.ubiquitin.E3.SCF.FBOX	AT1G68050	ADO3, FKF1 | FKF1 (FLAVIN-BINDING, KELCH REPEAT, F BOX 1); signal transducer/ two-component sensor/ ubiquitin-protein ligase | chr1:25508676-25510889 FORWARD	-2.708
protein.degradation.ubiquitin.E3.SCF.FBOX	AT3G47030	F-box family protein | chr3:17322119-17323545 FORWARD	1.272
protein.degradation.ubiquitin.E3.SCF.FBOX	AT5G60610	F-box family protein | chr5:24363591-24365528 FORWARD	1.200
protein.degradation.ubiquitin.E3.BTB/POZ Cullin3.BTB/POZ	AT3G48360	BT2, ATBT2 | BT2 (BTB AND TAZ DOMAIN PROTEIN 2); protein binding / transcription factor/ transcription regulator | chr3:17908192-17910525 REVERSE	-2.154
Signalling
signalling.in sugar and nutrient physiology	AT1G35140	PHI-1, EXL7 | PHI-1 (PHOSPHATE-INDUCED 1) | chr1:12851997-12853128 FORWARD	2.319
signalling.in sugar and nutrient physiology	AT2G29100	ATGLR2.9, GLR2.9 | ATGLR2.9; intracellular ligand-gated ion channel | chr2:12501092-12504912 REVERSE	1.924
signalling.in sugar and nutrient physiology	AT5G09440	EXL4 | EXL4 (EXORDIUM LIKE 4) | chr5:2938347-2939461 FORWARD	1.173
signalling.in sugar and nutrient physiology	AT5G11210	ATGLR2.5, GLR2.5 | ATGLR2.5; intracellular ligand-gated ion channel | chr5:3571214-3574537 REVERSE	2.686
signalling.in sugar and nutrient physiology	AT5G48400	ATGLR1.2, GLR1.2 | ATGLR1.2; intracellular ligand-gated ion channel | chr5:19616244-19619246 FORWARD	2.628
signalling.receptor kinases.leucine rich repeat I	AT1G51620	protein kinase family protein | chr1:19140130-19141787 FORWARD	1.783
signalling.receptor kinases.leucine rich repeat I	AT2G19190	FRK1 | FRK1 (FLG22-INDUCED RECEPTOR-LIKE KINASE 1); kinase | chr2:8326049-8329944 REVERSE	2.377
signalling.receptor kinases.leucine rich repeat VIII.VIII-1	AT1G53340	DC1 domain-containing protein | chr1:19898928-19900931 REVERSE	1.234
signalling.receptor kinases.leucine rich repeat VIII.VIII-1	AT5G37450	leucine-rich repeat transmembrane protein kinase, putative | chr5:14852801-14857098 REVERSE	3.673
signalling.receptor kinases.thaumatin like	AT4G18250	receptor serine/threonine kinase, putative | chr4:10087343-10091963 REVERSE	1.089
signalling.receptor kinases.DUF 26	AT4G04490	protein kinase family protein | chr4:2231957-2234638 REVERSE	2.127
signalling.receptor kinases.DUF 26	AT4G04500	protein kinase family protein | chr4:2238411-2240865 FORWARD	2.510
signalling.receptor kinases.DUF 26	AT4G11890	protein kinase family protein | chr4:7148246-7149921 FORWARD	1.766
signalling.receptor kinases.DUF 26	AT4G21230	protein kinase family protein | chr4:11319139-11321679 REVERSE	1.053
signalling.receptor kinases.DUF 26	AT4G23130	CRK5, RLK6 | CRK5 (CYSTEINE-RICH RLK5); kinase | chr4:12117598-12120134 REVERSE	1.007
signalling.receptor kinases.DUF 26	AT4G23200	protein kinase family protein | chr4:12145380-12147934 REVERSE	1.317
signalling.receptor kinases.DUF 26	AT4G23210	CRK13 | protein kinase family protein | chr4:12148714-12151479 REVERSE	1.217
signalling.receptor kinases.DUF 26	AT4G23310	receptor-like protein kinase, putative | chr4:12185737-12188763 FORWARD	1.621
signalling.receptor kinases.DUF 26	AT4G23320	protein kinase family protein | chr4:12189182-12191626 REVERSE	1.474
signalling.receptor kinases.legume-lectin	AT3G59700	ATHLECRK, LECRK1 | ATHLECRK (ARABIDOPSIS THALIANA LECTIN-RECEPTOR KINASE); kinase | chr3:22052133-22054275 FORWARD	1.077
signalling.receptor kinases.wall associated kinase	AT1G16150	WAKL4 | WAKL4 (WALL ASSOCIATED KINASE-LIKE 4); kinase | chr1:5532415-5534877 FORWARD	3.473
signalling.receptor kinases.wall associated kinase	AT1G21240	WAK3 | WAK3 (wall associated kinase 3); kinase/ protein serine/threonine kinase | chr1:7434303-7436830 FORWARD	2.260
signalling.receptor kinases.misc	AT1G05700	leucine-rich repeat protein kinase, putative | chr1:1709796-1713245 FORWARD	1.566
signalling.receptor kinases.misc	AT1G51790	kinase | chr1:19206711-19211417 REVERSE	1.359
signalling.receptor kinases.misc	AT1G51800	leucine-rich repeat protein kinase, putative | chr1:19214148-19217970 FORWARD	1.741
signalling.receptor kinases.misc	AT1G51820	leucine-rich repeat protein kinase, putative | chr1:19237407-19241883 REVERSE	2.504
signalling.receptor kinases.misc	AT1G51850	leucine-rich repeat protein kinase, putative | chr1:19252847-19256783 REVERSE	2.039
signalling.receptor kinases.misc	AT1G51860	leucine-rich repeat protein kinase, putative | chr1:19257634-19261479 REVERSE	2.062
signalling.receptor kinases.misc	AT1G51890	leucine-rich repeat protein kinase, putative | chr1:19274802-19278528 REVERSE	1.308
signalling.receptor kinases.misc	AT3G46280	protein kinase-related | chr3:17005483-17008424 REVERSE	2.577
signalling.receptor kinases.misc	AT5G01550	LECRKA4.2 | LECRKA4.2 (LECTIN RECEPTOR KINASE A4.1); ATP binding / kinase/ protein kinase/ protein serine/threonine kinase/ sugar binding | chr5:214517-216583 REVERSE	1.683
signalling.calcium	AT3G01830	calmodulin-related protein, putative | chr3:296054-297133 FORWARD	2.431
signalling.calcium	AT3G22910	calcium-transporting ATPase, plasma membrane-type, putative / Ca(2+)-ATPase, putative (ACA13) | chr3:8116335-8119388 REVERSE	2.667
signalling.calcium	AT3G29000	calcium-binding EF hand family protein | chr3:11005779-11006414 FORWARD	1.796
signalling.calcium	AT3G47480	calcium-binding EF hand family protein | chr3:17496354-17496947 REVERSE	1.006
signalling.calcium	AT5G39670	calcium-binding EF hand family protein | chr5:15883179-15884067 FORWARD	1.348
signalling.calcium	AT5G42380	CML39, CML37 | CML37 (CALMODULIN LIKE 37); calcium ion binding | chr5:16942576-16943366 REVERSE	1.251
signalling.G-proteins	AT1G07620	FUNCTIONS IN: molecular_function unknown; INVOLVED IN: biological_process unknown; LOCATED IN: cellular_component unknown; CONTAINS InterPro DOMAIN/s: GTP-binding protein Obg/CgtA (InterPro:IPR014100); BEST Arabidopsis thaliana protein match is: unknown protein (TAIR:AT5G02390.1); Has 447 Blast hits to 405 proteins in 72 species: Archae - 0; Bacteria - 6; Metazoa - 43; Fungi - 29; Plants - 122; V…	1.300
signalling.G-proteins	AT5G47960	SMG1, ATRABA4C | ATRABA4C; GTP binding | chr5:19421384-19422533 REVERSE	1.131
signalling.light	AT1G51790	kinase | chr1:19206711-19211417 REVERSE	1.359
signalling.light	AT2G40080	ELF4 | ELF4 (EARLY FLOWERING 4) | chr2:16734294-16734912 REVERSE	-1.532
Cell cycle
cell.organisation	AT1G10340	ankyrin repeat family protein | chr1:3390322-3392571 REVERSE	1.206
cell.organisation	AT4G03450	ankyrin repeat family protein | chr4:1529446-1531780 REVERSE	1.935
cell.organisation	AT4G03460	ankyrin repeat family protein | chr4:1536404-1540111 REVERSE	1.653
cell.organisation	AT4G27360	dynein light chain, putative | chr4:13693957-13694658 FORWARD	2.197
cell.organisation	AT5G54610	ANK | ANK (ankyrin); protein binding | chr5:22184779-22186525 REVERSE	1.753
cell.division	AT3G55580	regulator of chromosome condensation (RCC1) family protein | chr3:20612700-20615920 FORWARD	2.220
cell.vesicle transport	AT3G09520	ATEXO70H4 | ATEXO70H4 (exocyst subunit EXO70 family protein H4); protein binding | chr3:2923743-2925629 FORWARD	1.272
Development
development.late embryogenesis abundant	AT4G02380	SAG21, AtLEA5 | SAG21 (SENESCENCE-ASSOCIATED GENE 21) | chr4:1046204-1046997 REVERSE	1.110
development.unspecified	AT1G07050	CONSTANS-like protein-related | chr1:2164188-2165239 REVERSE	-2.04
development.unspecified	AT1G21890	nodulin MtN21 family protein | chr1:7682584-7685662 REVERSE	1.213
development.unspecified	AT1G34180	anac016 | anac016 (Arabidopsis NAC domain containing protein 16); transcription factor | chr1:12448726-12451287 FORWARD	1.024
development.unspecified	AT1G70260	nodulin MtN21 family protein | chr1:26456844-26459450 REVERSE	1.179
development.unspecified	AT2G27550	ATC | ATC (ARABIDOPSIS THALIANA CENTRORADIALIS); phosphatidylethanolamine binding | chr2:11773251-11774681 FORWARD	-1.662
development.unspecified	AT2G39210	nodulin family protein | chr2:16366157-16368275 REVERSE	1.075
development.unspecified	AT2G41260	M17, ATM17 | M17 | chr2:17206510-17207698 FORWARD	3.313
development.unspecified	AT2G41380	embryo-abundant protein-related | chr2:17251941-17253057 FORWARD	1.030
development.unspecified	AT3G02380	COL2 | COL2 (constans-like 2); transcription factor/ zinc ion binding | chr3:487236-488693 REVERSE	1.483
development.unspecified	AT3G04070	anac047 | anac047 (Arabidopsis NAC domain containing protein 47); transcription factor | chr3:1061526-1063103 REVERSE	1.237
development.unspecified	AT3G54150	embryo-abundant protein-related | chr3:20050644-20052815 REVERSE	1.086
development.unspecified	AT3G61190	BAP1 | BAP1 (BON ASSOCIATION PROTEIN 1); phospholipid binding / protein binding | chr3:22650527-22651449 REVERSE	1.514
development.unspecified	AT3G63088	RTFL14, DVL14 | RTFL14 (ROTUNDIFOLIA LIKE 14) | chr3:23313053-23313199 FORWARD	-1.455
Transport
transport	AT3G15340	PPI2 | PPI2 (proton pump interactor 2); protein binding | chr3:5159698-5162841 REVERSE	1.472
transport.sugars	AT1G30220	ATINT2, INT2 | INT2 (INOSITOL TRANSPORTER 2); carbohydrate transmembrane transporter/ sugar:hydrogen symporter | chr1:10632821-10635471 REVERSE	1.456
transport.amino acids	AT4G21120	AAT1, CAT1 | AAT1 (AMINO ACID TRANSPORTER 1); L-glutamate transmembrane transporter/ L-lysine transmembrane transporter/ arginine transmembrane transporter/ cationic amino acid transmembrane transporter | chr4:11270045-11273973 FORWARD	1.753
transport.nitrate	AT1G12940	ATNRT2.5 | ATNRT2.5 (nitrate transporter2.5); nitrate transmembrane transporter | chr1:4416405-4418590 FORWARD	2.050
transport.nitrate	AT5G50200	WR3 | WR3 (WOUND-RESPONSIVE 3); nitrate transmembrane transporter | chr5:20436180-20437726 FORWARD	1.155
transport.phosphate	AT1G69480	EXS family protein / ERD1/XPR1/SYG1 family protein | chr1:26114112-26117479 REVERSE	1.953
transport.metabolite transporters at the mitochondrial membrane	AT3G48850	mitochondrial phosphate transporter, putative | chr3:18114526-18116499 REVERSE	3.523
transport.peptides and oligopeptides	AT4G21680	proton-dependent oligopeptide transport (POT) family protein | chr4:11517353-11519765 REVERSE	1.118
transport.peptides and oligopeptides	AT5G46050	ATPTR3, PTR3 | PTR3 (PEPTIDE TRANSPORTER 3); dipeptide transporter/ transporter/ tripeptide transporter | chr5:18675035-18679146 REVERSE	1.405
transport.unspecified cations	AT5G45380	ATDUR3, DUR3 | sodium:solute symporter family protein | chr5:18391124-18395894 FORWARD	1.129
transport.ABC transporters and multidrug resistance systems	AT3G21080	ABC transporter-related | chr3:7388367-7389974 REVERSE	1.271
transport.ABC transporters and multidrug resistance systems	AT5G09930	ATGCN2, GCN2 | ATGCN2; transporter | chr5:3097643-3100241 REVERSE	2.804
transport.Major Intrinsic Proteins.TIP	AT5G47450	ATTIP2;3, TIP2;3, DELTA-TIP3 | AtTIP2;3; ammonia transporter/ methylammonium transmembrane transporter/ water channel | chr5:19248249-19249504 REVERSE	3.054
transport.membrane system unknown	AT3G47420	glycerol-3-phosphate transporter, putative / glycerol 3-phosphate permease, putative | chr3:17472342-17475258 REVERSE	1.189
transport.misc	AT2G04040	ATDTX1, TX1 | TX1; antiporter/ multidrug efflux pump/ multidrug transporter/ transporter | chr2:1334512-1336489 REVERSE	1.623
transport.misc	AT2G04050	MATE efflux family protein | chr2:1337386-1339270 REVERSE	2.081
transport.misc	AT2G04070	antiporter/ drug transporter/ transporter | chr2:1353755-1355790 REVERSE	2.792
Not assigned
not assigned.no ontology	AT1G11572	Encodes a Plant thionin family protein | chr1:3884356-3884952 FORWARD	4.338
not assigned.no ontology	AT1G14870	FUNCTIONS IN: molecular_function unknown; INVOLVED IN: response to oxidative stress; LOCATED IN: plasma membrane; EXPRESSED IN: callus; CONTAINS InterPro DOMAIN/s: EGF-type aspartate/asparagine hydroxylation conserved site (InterPro:IPR000152), Protein of unknown function Cys-rich (InterPro:IPR006461); BEST Arabidopsis thaliana protein match is: unknown protein (TAIR:AT5G35525.1); Has 492 Blast h…	1.044
not assigned.no ontology	AT1G36622	unknown protein | chr1:13836131-13836954 REVERSE	2.290
not assigned.no ontology	AT1G65690	harpin-induced protein-related / HIN1-related / harpin-responsive protein-related | chr1:24431430-24432953 REVERSE	1.424
not assigned.no ontology	AT2G39518	FUNCTIONS IN: molecular_function unknown; INVOLVED IN: biological_process unknown; LOCATED IN: endomembrane system; CONTAINS InterPro DOMAIN/s: Uncharacterised protein family UPF0497, trans-membrane plant (InterPro:IPR006702), Uncharacterised protein family UPF0497, trans-membrane plant subgroup (InterPro:IPR006459); BEST Arabidopsis thaliana protein match is: integral membrane protein, putative …	1.692
not assigned.no ontology	AT2G41250	haloacid dehalogenase-like hydrolase family protein | chr2:17200659-17202618 REVERSE	1.331
not assigned.no ontology	AT3G33528	unknown protein | chr3:14082795-14084346 REVERSE	-2.645
not assigned.no ontology	AT4G10500	oxidoreductase, 2OG-Fe(II) oxygenase family protein | chr4:6491017-6492476 FORWARD	2.131
not assigned.no ontology	AT4G15390	transferase family protein | chr4:8792812-8794293 REVERSE	2.528
not assigned.no ontology	AT4G15610	integral membrane family protein | chr4:8909064-8910908 FORWARD	1.148
not assigned.no ontology	AT4G16600	transferase, transferring glycosyl groups / transferase, transferring hexosyl groups | chr4:9350039-9352707 FORWARD	2.811
not assigned.no ontology	AT4G20000	VQ motif-containing protein | chr4:10838310-10839142 FORWARD	2.455
not assigned.no ontology	AT5G48430	aspartic-type endopeptidase | chr5:19627712-19629163 REVERSE	1.728
not assigned.no ontology	AT5G48657	defense protein-related | chr5:19733917-19735489 REVERSE	1.177
not assigned.no ontology	AT5G64170	dentin sialophosphoprotein-related | chr5:25672466-25676746 REVERSE	2.546
not assigned.no ontology.C2 domain-containing protein	AT4G00700	C2 domain-containing protein | chr4:286051-289514 FORWARD	1.360
not assigned.no ontology.DC1 domain containing protein	AT2G17740	DC1 domain-containing protein | chr2:7706896-7707861 REVERSE	1.843
not assigned.no ontology.DC1 domain containing protein	AT2G27660	DC1 domain-containing protein | chr2:11798537-11800850 REVERSE	1.438
not assigned.no ontology.DC1 domain containing protein	AT2G44370	DC1 domain-containing protein | chr2:18321994-18323121 REVERSE	1.755
not assigned.no ontology.DC1 domain containing protein	AT2G44380	DC1 domain-containing protein | chr2:18323461-18324428 REVERSE	1.687
not assigned.unknown	AT1G01355	zinc ion binding | chr1:138513-139568 FORWARD	1.707
not assigned.unknown	AT1G02470	FUNCTIONS IN: molecular_function unknown; INVOLVED IN: biological_process unknown; LOCATED IN: chloroplast; EXPRESSED IN: 10 plant structures; EXPRESSED DURING: 4 anthesis, C globular stage, petal differentiation and expansion stage; CONTAINS InterPro DOMAIN/s: Streptomyces cyclase/dehydrase (InterPro:IPR005031); BEST Arabidopsis thaliana protein match is: unknown protein (TAIR:AT1G02475.1); Has …	1.023
not assigned.unknown	AT1G13340	unknown protein | chr1:4569448-4571118 REVERSE	1.252
not assigned.unknown	AT1G13470	unknown protein | chr1:4620228-4621580 REVERSE	1.768
not assigned.unknown	AT1G13530	unknown protein | chr1:4633740-4635129 REVERSE	2.170
not assigned.unknown	AT1G13540	unknown protein | chr1:4635463-4636805 REVERSE	1.588
not assigned.unknown	AT1G13550	unknown protein | chr1:4636984-4638330 REVERSE	2.263
not assigned.unknown	AT1G20310	unknown protein | chr1:7032290-7033208 FORWARD	2.593
not assigned.unknown	AT1G35210	unknown protein | chr1:12896652-12897402 REVERSE	1.091
not assigned.unknown	AT1G47400	unknown protein | chr1:17385717-17386186 FORWARD	-1.529
not assigned.unknown	AT1G50750	unknown protein | chr1:18809184-18812290 REVERSE	1.458
not assigned.unknown	AT1G62420	unknown protein | chr1:23102793-23104647 REVERSE	1.323
not assigned.unknown	AT1G65500	unknown protein | chr1:24357867-24358616 FORWARD	1.273
not assigned.unknown	AT1G73810	unknown protein | chr1:27752400-27755297 REVERSE	1.693
not assigned.unknown	AT1G74770	protein binding / zinc ion binding | chr1:28089571-28094834 REVERSE	-1.824
not assigned.unknown	AT1G76600	unknown protein | chr1:28746888-28747845 FORWARD	1.047
not assigned.unknown	AT1G76960	unknown protein | chr1:28920457-28920956 REVERSE	1.138
not assigned.unknown	AT2G04495	unknown protein | chr2:1564166-1565106 FORWARD	1.888
not assigned.unknown	AT2G13550	unknown protein | chr2:5648542-5649797 REVERSE	-1.585
not assigned.unknown	AT2G14247	Expressed protein | chr2:6034348-6034835 FORWARD	-1.793
not assigned.unknown	AT2G18690	unknown protein | chr2:8097420-8098827 FORWARD	1.092
not assigned.unknown	AT2G27180	unknown protein | chr2:11620233-11621174 FORWARD	1.262
not assigned.unknown	AT2G31945	unknown protein | chr2:13581581-13582126 FORWARD	1.155
not assigned.unknown	AT2G32190	unknown protein | chr2:13674498-13675286 FORWARD	1.335
not assigned.unknown	AT2G32200	unknown protein | chr2:13676488-13677231 FORWARD	1.427
not assigned.unknown	AT2G37750	unknown protein | chr2:15830989-15831558 FORWARD	1.523
not assigned.unknown	AT2G45610	hydrolase | chr2:18791463-18792586 FORWARD	3.114
not assigned.unknown	AT3G02240	unknown protein | chr3:418459-419164 FORWARD	3.055
not assigned.unknown	AT3G09450	unknown protein | chr3:2907548-2910091 FORWARD	2.972
not assigned.unknown	AT3G10320	transferase, transferring glycosyl groups | chr3:3195314-3197346 REVERSE	2.103
not assigned.unknown	AT3G10930	unknown protein | chr3:3420130-3420832 REVERSE	1.314
not assigned.unknown	AT3G12320	unknown protein | chr3:3923735-3925465 FORWARD	2.102
not assigned.unknown	AT3G13950	unknown protein | chr3:4604149-4605425 FORWARD	2.382
not assigned.unknown	AT3G18250	unknown protein | chr3:6258067-6258417 REVERSE	2.099
not assigned.unknown	AT3G21520	unknown protein | chr3:7581959-7582793 FORWARD	2.341
not assigned.unknown	AT3G26470	FUNCTIONS IN: molecular_function unknown; INVOLVED IN: biological_process unknown; LOCATED IN: cellular_component unknown; EXPRESSED IN: 8 plant structures; EXPRESSED DURING: 4 anthesis, LP.04 four leaves visible, petal differentiation and expansion stage; CONTAINS InterPro DOMAIN/s: Disease resistance, plant (InterPro:IPR014011); BEST Arabidopsis thaliana protein match is: ADR1-L1 (ADR1-like 1);…	1.468
not assigned.unknown	AT3G48020	FUNCTIONS IN: molecular_function unknown; INVOLVED IN: biological_process unknown; LOCATED IN: chloroplast; EXPRESSED IN: 11 plant structures; EXPRESSED DURING: 4 anthesis, LP.04 four leaves visible; BEST Arabidopsis thaliana protein match is: F-box family protein-related (TAIR:AT5G62860.1); Has 38 Blast hits to 38 proteins in 8 species: Archae - 0; Bacteria - 0; Metazoa - 0; Fungi - 0; Plants - …	1.500
not assigned.unknown	AT3G54500	FUNCTIONS IN: molecular_function unknown; INVOLVED IN: biological_process unknown; LOCATED IN: cellular_component unknown; EXPRESSED IN: 22 plant structures; EXPRESSED DURING: 13 growth stages; BEST Arabidopsis thaliana protein match is: dentin sialophosphoprotein-related (TAIR:AT5G64170.2); Has 108 Blast hits to 102 proteins in 33 species: Archae - 0; Bacteria - 4; Metazoa - 36; Fungi - 7; Plant…	1.855
not assigned.unknown	AT3G57380	transferase, transferring glycosyl groups | chr3:21229802-21231729 FORWARD	1.247
not assigned.unknown	AT4G08555	unknown protein | chr4:5448133-5448523 FORWARD	1.527
not assigned.unknown	AT4G11910	INVOLVED IN: biological_process unknown; LOCATED IN: chloroplast; BEST Arabidopsis thaliana protein match is: NYE1 (NON-YELLOWING 1) (TAIR:AT4G22920.1); Has 130 Blast hits to 128 proteins in 45 species: Archae - 0; Bacteria - 50; Metazoa - 0; Fungi - 0; Plants - 78; Viruses - 0; Other Eukaryotes - 2 (source: NCBI BLink). | chr4:7156252-7158042 FORWARD	1.547
not assigned.unknown	AT4G12735	unknown protein | chr4:7493716-7494234 REVERSE	1.977
not assigned.unknown	AT4G16146	FUNCTIONS IN: molecular_function unknown; INVOLVED IN: biological_process unknown; LOCATED IN: cellular_component unknown; EXPRESSED IN: 24 plant structures; EXPRESSED DURING: 13 growth stages; CONTAINS InterPro DOMAIN/s: Lg106-like (InterPro:IPR012482); BEST Arabidopsis thaliana protein match is: unknown protein (TAIR:AT1G69510.3); Has 94 Blast hits to 94 proteins in 12 species: Archae - 0; Bact…	-1.277
not assigned.unknown	AT4G33980	unknown protein | chr4:16282796-16285058 REVERSE	-1.508
not assigned.unknown	AT4G38560	FUNCTIONS IN: molecular_function unknown; INVOLVED IN: biological_process unknown; LOCATED IN: cellular_component unknown; EXPRESSED IN: 9 plant structures; EXPRESSED DURING: 8 growth stages; CONTAINS InterPro DOMAIN/s: Phospholipase-like, arabidopsis (InterPro:IPR007942); BEST Arabidopsis thaliana protein match is: pEARLI4 (TAIR:AT2G20960.1); Has 131 Blast hits to 121 proteins in 30 species: Arc…	1.362
not assigned.unknown	AT4G39670	glycolipid binding / glycolipid transporter | chr4:18410172-18411000 FORWARD	1.413
not assigned.unknown	AT5G03210	unknown protein | chr5:762787-763321 REVERSE	2.622
not assigned.unknown	AT5G06230	unknown protein | chr5:1884928-1887121 REVERSE	1.257
not assigned.unknown	AT5G06980	unknown protein | chr5:2167536-2169391 FORWARD	2.797
not assigned.unknown	AT5G06990	unknown protein | chr5:2169602-2170606 FORWARD	3.504
not assigned.unknown	AT5G09876	unknown protein | chr5:3079987-3080435 FORWARD	2.748
not assigned.unknown	AT5G22520	unknown protein | chr5:7478930-7479527 FORWARD	1.878
not assigned.unknown	AT5G24640	unknown protein | chr5:8436376-8436862 FORWARD	2.364
not assigned.unknown	AT5G25260	FUNCTIONS IN: molecular_function unknown; INVOLVED IN: biological_process unknown; LOCATED IN: plasma membrane; EXPRESSED IN: cultured cell; CONTAINS InterPro DOMAIN/s: Band 7 protein (InterPro:IPR001107); BEST Arabidopsis thaliana protein match is: unknown protein (TAIR:AT5G25250.1); Has 4214 Blast hits to 3442 proteins in 652 species: Archae - 14; Bacteria - 1365; Metazoa - 1204; Fungi - 198; P…	2.258
not assigned.unknown	AT5G39520	unknown protein | chr5:15823735-15825492 REVERSE	2.431
not assigned.unknown	AT5G44575	unknown protein | chr5:17973838-17974998 FORWARD	2.538
not assigned.unknown	AT5G44585	unknown protein | chr5:17984616-17985473 FORWARD	1.540
not assigned.unknown	AT5G45630	unknown protein | chr5:18505809-18506323 REVERSE	1.305
not assigned.unknown	AT5G53110	FUNCTIONS IN: molecular_function unknown; INVOLVED IN: biological_process unknown; LOCATED IN: endomembrane system; EXPRESSED IN: 8 plant structures; EXPRESSED DURING: 4 anthesis, C globular stage, petal differentiation and expansion stage; BEST Arabidopsis thaliana protein match is: zinc finger (C3HC4-type RING finger) family protein (TAIR:AT2G46495.1); Has 118 Blast hits to 116 proteins in 13 s…	1.082
not assigned.unknown	AT5G53710	unknown protein | chr5:21805259-21805794 REVERSE	2.248
not assigned.unknown	AT5G61100	INVOLVED IN: biological_process unknown; LOCATED IN: cellular_component unknown; BEST Arabidopsis thaliana protein match is: protein binding / zinc ion binding (TAIR:AT5G61110.1); Has 53 Blast hits to 48 proteins in 10 species: Archae - 0; Bacteria - 0; Metazoa - 0; Fungi - 4; Plants - 45; Viruses - 0; Other Eukaryotes - 4 (source: NCBI BLink). | chr5:24579170-24580327 REVERSE	1.734
