# Supplementary material for: Phototropin 1 and 2 Influence Photosynthesis, UV-C Induced Photooxidative Stress Responses, and Cell Death
Source: Cells. 2021 Jan 20;10(2):200. doi: 10.3390/cells10020200 (PMC7909289; doi:10.3390/cells10020200)
Supplement: Supplementary file 1 [file cells-10-00200-s001.zip › cells-1039510 supplementary proofreading back - Copy/Supplementary Data Set 4_19.01.2021.xlsx]

## Sheet: Cellular component
GO Term	p-value	Genes	GO Term	Matches
cell periphery	0.024161963821241535	AT1G16150,AT1G18140,AT1G24140,AT1G26420,AT1G30220,AT1G30730,AT1G32960,AT1G35140,AT1G37130,AT1G51800,AT1G69160,AT1G69480,AT1G70260,AT1G70800,AT2G04040,AT2G21130,AT2G25470,AT2G39510,AT2G45220,AT3G09220,AT3G09450,AT3G14770,AT3G15720,AT3G25250,AT3G28500,AT3G44300,AT3G45780,AT3G46980,AT3G47420,AT3G54510,AT4G03930,AT4G04490,AT4G04500,AT4G05200,AT4G11890,AT4G14130,AT4G21120,AT4G23200,AT4G23320,AT4G24000…	GO:0071944	56
extracellular region	0.03801909649020668	AT1G13609,AT1G14540,AT1G18140,AT1G22500,AT1G24140,AT1G26420,AT1G29920,AT1G30730,AT1G32960,AT1G35140,AT1G51800,AT1G51860,AT1G54020,AT1G57750,AT1G72260,AT1G76955,AT2G14580,AT2G25470,AT2G41260,AT2G43620,AT2G45220,AT3G09220,AT3G15720,AT3G46280,AT3G49340,AT4G03930,AT4G04490,AT4G04500,AT4G05200,AT4G11190,AT4G14130,AT4G24890,AT4G27290,AT4G30270,AT5G03120,AT5G18670,AT5G39120,AT5G39580,AT5G49360,AT5G57550…	GO:0005576	43
cell wall	0.0007384366545214566	AT1G16150,AT1G26420,AT1G30730,AT1G32960,AT1G35140,AT2G45220,AT3G15720,AT4G03930,AT4G14130,AT4G24890,AT4G30270,AT5G39120,AT5G39580,AT5G49360,AT5G57550,AT5G57560,AT5G65730	GO:0005618	17
external encapsulating structure	0.0007610892438270353	AT1G16150,AT1G26420,AT1G30730,AT1G32960,AT1G35140,AT2G45220,AT3G15720,AT4G03930,AT4G14130,AT4G24890,AT4G30270,AT5G39120,AT5G39580,AT5G49360,AT5G57550,AT5G57560,AT5G65730	GO:0030312	17
apoplast	0.0001881712077612379	AT1G18140,AT1G29920,AT1G32960,AT1G35140,AT2G43620,AT3G09220,AT4G11190,AT4G14130,AT4G30270,AT5G39120,AT5G49360,AT5G57550,AT5G57560,AT5G65730	GO:0048046	14
plant-type cell wall	0.007299636484876328	AT1G16150,AT1G32960,AT1G35140,AT3G15720,AT4G30270,AT5G39580,AT5G49360	GO:0009505	7
photosystem I	0.00006378685620196042	AT1G29920,AT2G05070,AT2G05100,AT3G27690,AT5G54270	GO:0009522	5
photosystem II	0.0007033273870496445	AT1G29920,AT2G05070,AT2G05100,AT3G27690,AT5G54270	GO:0009523	5
plastoglobule	0.0009507869886546234	AT1G29920,AT2G05070,AT2G05100,AT3G27690,AT5G54270	GO:0010287	5
photosystem	0.0026186912056108597	AT1G29920,AT2G05070,AT2G05100,AT3G27690,AT5G54270	GO:0009521	5
extracellular space	0.031893363528658264	AT1G32960,AT1G35140,AT2G14580,AT3G49340,AT5G59305	GO:0005615	5
thylakoid light-harvesting complex	2.880446184890254e-7	AT2G05070,AT2G05100,AT3G27690,AT5G54270	GO:0009503	4
PSII associated light-harvesting complex II	2.880446184890254e-7	AT2G05070,AT2G05100,AT3G27690,AT5G54270	GO:0009517	4
light-harvesting complex	2.880446184890254e-7	AT2G05070,AT2G05100,AT3G27690,AT5G54270	GO:0030076	4
chloroplast thylakoid membrane protein complex	0.00006454034537886172	AT2G05070,AT2G05100,AT3G27690,AT5G54270	GO:0098807	4
cell surface	0.012785329786097435	AT1G16150,AT3G45780	GO:0009986	2
extracellular matrix	0.01567806659170283	AT1G24140,AT1G32960	GO:0031012	2

## Sheet: Biological process
GO Term	p-value	Genes	GO Term	Matches
response to stimulus	9.655663686284096e-15	AT1G01060,AT1G01520,AT1G06040,AT1G09350,AT1G11210,AT1G13420,AT1G13609,AT1G14540,AT1G15580,AT1G16150,AT1G18330,AT1G22500,AT1G28370,AT1G29920,AT1G32960,AT1G33960,AT1G35140,AT1G35310,AT1G36060,AT1G37130,AT1G47400,AT1G51800,AT1G56060,AT1G56300,AT1G56600,AT1G65970,AT1G68050,AT1G69160,AT1G69260,AT1G69480,AT1G69570,AT1G70260,AT1G70800,AT1G72260,AT1G74890,AT1G75490,AT1G76600,AT1G77760,AT1G78815,AT2G01520…	GO:0050896	122
biological regulation	0.0010609489986949554	AT1G01060,AT1G06040,AT1G15580,AT1G18140,AT1G18330,AT1G26790,AT1G28370,AT1G36060,AT1G37130,AT1G47400,AT1G51800,AT1G56060,AT1G56300,AT1G65970,AT1G68050,AT1G69120,AT1G69160,AT1G69260,AT1G69570,AT1G70260,AT1G70800,AT1G72260,AT1G74890,AT1G75490,AT1G77760,AT2G04040,AT2G05070,AT2G05100,AT2G25090,AT2G25470,AT2G27550,AT2G31380,AT2G32550,AT2G37430,AT2G39510,AT2G40080,AT2G46830,AT2G47520,AT3G02380,AT3G09220…	GO:0065007	89
regulation of biological process	0.004170412222733028	AT1G01060,AT1G06040,AT1G15580,AT1G18330,AT1G26790,AT1G28370,AT1G36060,AT1G47400,AT1G51800,AT1G56060,AT1G56300,AT1G65970,AT1G68050,AT1G69120,AT1G69160,AT1G69260,AT1G69570,AT1G70260,AT1G70800,AT1G72260,AT1G74890,AT1G75490,AT2G05070,AT2G05100,AT2G25090,AT2G25470,AT2G27550,AT2G31380,AT2G32550,AT2G37430,AT2G40080,AT2G46830,AT2G47520,AT3G02380,AT3G10113,AT3G12320,AT3G15170,AT3G27170,AT3G27690,AT3G45780…	GO:0050789	78
response to chemical	4.3508240326586064e-14	AT1G01060,AT1G13420,AT1G14540,AT1G15580,AT1G16150,AT1G18330,AT1G22500,AT1G28370,AT1G29920,AT1G35140,AT1G36060,AT1G37130,AT1G51800,AT1G56300,AT1G56600,AT1G65970,AT1G69160,AT1G69260,AT1G70800,AT1G72260,AT1G74890,AT1G75490,AT1G76600,AT1G77760,AT2G01520,AT2G05070,AT2G05100,AT2G14247,AT2G14580,AT2G32200,AT2G34340,AT2G36750,AT2G37430,AT2G39510,AT2G40000,AT2G46830,AT2G47180,AT2G47520,AT3G25250,AT3G27690…	GO:0042221	77
response to stress	3.7469176911000294e-9	AT1G01060,AT1G01520,AT1G06040,AT1G09350,AT1G11210,AT1G13609,AT1G14540,AT1G18330,AT1G32960,AT1G35140,AT1G35310,AT1G37130,AT1G47400,AT1G51800,AT1G56060,AT1G56300,AT1G56600,AT1G65970,AT1G69480,AT1G70260,AT1G72260,AT1G76600,AT1G77760,AT2G01520,AT2G05070,AT2G05100,AT2G14247,AT2G14580,AT2G25090,AT2G32200,AT2G40000,AT2G43620,AT2G45220,AT2G46830,AT2G47180,AT2G47520,AT3G25250,AT3G25770,AT3G26470,AT3G27690…	GO:0006950	76
regulation of cellular process	0.006140398891298454	AT1G01060,AT1G06040,AT1G15580,AT1G18330,AT1G26790,AT1G28370,AT1G36060,AT1G51800,AT1G56300,AT1G65970,AT1G68050,AT1G69120,AT1G69160,AT1G69260,AT1G69570,AT1G70800,AT1G72260,AT1G74890,AT1G75490,AT2G05070,AT2G05100,AT2G25090,AT2G25470,AT2G31380,AT2G32550,AT2G37430,AT2G40080,AT2G46830,AT2G47520,AT3G10113,AT3G12320,AT3G15170,AT3G27690,AT3G45780,AT3G46090,AT3G48360,AT3G54500,AT3G55580,AT3G56400,AT3G56980…	GO:0050794	68
response to abiotic stimulus	2.424934985875965e-14	AT1G01060,AT1G01520,AT1G06040,AT1G09350,AT1G14540,AT1G18330,AT1G22500,AT1G29920,AT1G35140,AT1G36060,AT1G37130,AT1G56060,AT1G56300,AT1G56600,AT1G68050,AT1G69570,AT1G70800,AT1G76600,AT1G77760,AT1G78815,AT2G05070,AT2G05100,AT2G14247,AT2G23910,AT2G25090,AT2G31380,AT2G32200,AT2G36750,AT2G40000,AT2G40080,AT2G46830,AT2G47180,AT2G47520,AT3G25250,AT3G25770,AT3G27690,AT3G45780,AT3G46090,AT3G47340,AT3G48360…	GO:0009628	65
response to organic substance	9.476851975554341e-13	AT1G01060,AT1G13420,AT1G15580,AT1G18330,AT1G22500,AT1G28370,AT1G29920,AT1G36060,AT1G51800,AT1G56300,AT1G56600,AT1G69160,AT1G69260,AT1G70800,AT1G72260,AT1G74890,AT1G75490,AT2G01520,AT2G05070,AT2G05100,AT2G14580,AT2G34340,AT2G37430,AT2G40000,AT2G46830,AT2G47180,AT2G47520,AT3G27690,AT3G28580,AT3G46090,AT3G47340,AT3G48360,AT3G56400,AT3G61190,AT4G00880,AT4G02380,AT4G03450,AT4G04490,AT4G11890,AT4G27280…	GO:0010033	58
cellular nitrogen compound biosynthetic process	0.03506745052518769	AT1G01060,AT1G06040,AT1G15580,AT1G18330,AT1G26790,AT1G28370,AT1G36060,AT1G37130,AT1G45332,AT1G49500,AT1G68050,AT1G69120,AT1G69260,AT1G69570,AT1G74890,AT1G75490,AT1G76790,AT1G77760,AT1G78815,AT2G31380,AT2G32550,AT2G37430,AT2G46830,AT2G47520,AT3G10113,AT3G12320,AT3G15170,AT3G28500,AT3G44300,AT3G46090,AT3G47340,AT3G48360,AT3G54500,AT3G56400,AT3G56980,AT4G01950,AT4G25470,AT4G33980,AT4G37610,AT4G38960…	GO:0044271	56
cellular response to stimulus	0.0000572844876636043	AT1G14540,AT1G15580,AT1G28370,AT1G35140,AT1G36060,AT1G51800,AT1G56300,AT1G65970,AT1G69160,AT1G69260,AT1G69480,AT1G70800,AT1G72260,AT1G74890,AT1G76600,AT2G05070,AT2G05100,AT2G14247,AT2G25090,AT2G25470,AT2G32200,AT2G37430,AT2G40000,AT2G40080,AT2G47520,AT3G25250,AT3G27690,AT3G45780,AT3G46090,AT3G47340,AT3G48360,AT3G55580,AT3G56400,AT3G56980,AT3G59060,AT4G02380,AT4G03450,AT4G11890,AT4G27280,AT4G28720…	GO:0051716	55
aromatic compound biosynthetic process	0.000021670825540930017	AT1G01060,AT1G06040,AT1G15580,AT1G18330,AT1G21120,AT1G26790,AT1G28370,AT1G36060,AT1G68050,AT1G69120,AT1G69260,AT1G69570,AT1G74890,AT1G75490,AT1G76790,AT1G77520,AT1G78815,AT2G31380,AT2G37430,AT2G46830,AT2G47520,AT3G10113,AT3G12320,AT3G15170,AT3G44300,AT3G46090,AT3G48360,AT3G54500,AT3G55580,AT3G56400,AT3G56980,AT4G01950,AT4G25470,AT4G33790,AT4G33980,AT4G37610,AT4G38960,AT4G39250,AT5G02810,AT5G06980…	GO:0019438	53
regulation of biosynthetic process	0.0000020873613272759334	AT1G01060,AT1G06040,AT1G15580,AT1G18330,AT1G26790,AT1G28370,AT1G36060,AT1G68050,AT1G69120,AT1G69260,AT1G69570,AT1G74890,AT1G75490,AT2G05070,AT2G05100,AT2G31380,AT2G32550,AT2G37430,AT2G46830,AT2G47520,AT3G10113,AT3G12320,AT3G15170,AT3G27690,AT3G46090,AT3G48360,AT3G54500,AT3G55580,AT3G56400,AT3G56980,AT3G59060,AT4G25470,AT4G28720,AT4G33980,AT4G37610,AT4G38960,AT4G39250,AT5G02810,AT5G06980,AT5G11590…	GO:0009889	51
organic cyclic compound biosynthetic process	0.0002662932061160763	AT1G01060,AT1G06040,AT1G15580,AT1G18330,AT1G26790,AT1G28370,AT1G36060,AT1G68050,AT1G69120,AT1G69260,AT1G69570,AT1G74890,AT1G75490,AT1G76790,AT1G78815,AT2G31380,AT2G37430,AT2G46830,AT2G47520,AT3G10113,AT3G12320,AT3G15170,AT3G44300,AT3G46090,AT3G48360,AT3G54500,AT3G55580,AT3G56400,AT3G56980,AT4G01950,AT4G25470,AT4G33790,AT4G33980,AT4G37610,AT4G38960,AT4G39250,AT5G02810,AT5G06980,AT5G11590,AT5G17300…	GO:1901362	51
regulation of cellular metabolic process	0.0002966273639561547	AT1G01060,AT1G06040,AT1G15580,AT1G18330,AT1G26790,AT1G28370,AT1G36060,AT1G68050,AT1G69120,AT1G69260,AT1G69570,AT1G74890,AT1G75490,AT2G05070,AT2G05100,AT2G31380,AT2G32550,AT2G37430,AT2G46830,AT2G47520,AT3G10113,AT3G12320,AT3G15170,AT3G27690,AT3G46090,AT3G48360,AT3G54500,AT3G55580,AT3G56400,AT3G56980,AT3G59060,AT4G25470,AT4G28720,AT4G33980,AT4G37610,AT4G38960,AT4G39250,AT5G02810,AT5G06980,AT5G11590…	GO:0031323	51
regulation of metabolic process	0.0038407839641241403	AT1G01060,AT1G06040,AT1G15580,AT1G18330,AT1G26790,AT1G28370,AT1G36060,AT1G68050,AT1G69120,AT1G69260,AT1G69570,AT1G74890,AT1G75490,AT2G05070,AT2G05100,AT2G31380,AT2G32550,AT2G37430,AT2G46830,AT2G47520,AT3G10113,AT3G12320,AT3G15170,AT3G27690,AT3G46090,AT3G48360,AT3G54500,AT3G55580,AT3G56400,AT3G56980,AT3G59060,AT4G25470,AT4G28720,AT4G33980,AT4G37610,AT4G38960,AT4G39250,AT5G02810,AT5G06980,AT5G11590…	GO:0019222	51
response to endogenous stimulus	3.087812578984758e-11	AT1G01060,AT1G13420,AT1G15580,AT1G18330,AT1G28370,AT1G36060,AT1G51800,AT1G56600,AT1G69160,AT1G69260,AT1G70800,AT1G72260,AT1G74890,AT2G05070,AT2G05100,AT2G14580,AT2G34340,AT2G40000,AT2G46830,AT2G47180,AT2G47520,AT3G27690,AT3G28580,AT3G48360,AT3G56400,AT3G61190,AT4G00880,AT4G02380,AT4G03450,AT4G04490,AT4G11890,AT4G27280,AT4G28720,AT4G30270,AT4G33980,AT4G37610,AT5G11590,AT5G17300,AT5G24530,AT5G24780…	GO:0009719	49
heterocycle biosynthetic process	0.00017747075899021252	AT1G01060,AT1G06040,AT1G15580,AT1G18330,AT1G26790,AT1G28370,AT1G36060,AT1G68050,AT1G69120,AT1G69260,AT1G69570,AT1G74890,AT1G75490,AT1G76790,AT1G78815,AT2G31380,AT2G37430,AT2G46830,AT2G47520,AT3G10113,AT3G12320,AT3G15170,AT3G44300,AT3G46090,AT3G48360,AT3G54500,AT3G56400,AT3G56980,AT4G01950,AT4G25470,AT4G33980,AT4G37610,AT4G38960,AT4G39250,AT5G02810,AT5G06980,AT5G11590,AT5G17300,AT5G24120,AT5G24470…	GO:0018130	49
response to hormone	4.846937191311794e-11	AT1G01060,AT1G13420,AT1G15580,AT1G18330,AT1G28370,AT1G36060,AT1G51800,AT1G56600,AT1G69160,AT1G69260,AT1G70800,AT1G72260,AT1G74890,AT2G05070,AT2G05100,AT2G14580,AT2G34340,AT2G40000,AT2G46830,AT2G47180,AT2G47520,AT3G27690,AT3G28580,AT3G48360,AT3G56400,AT3G61190,AT4G00880,AT4G02380,AT4G03450,AT4G04490,AT4G11890,AT4G27280,AT4G28720,AT4G30270,AT4G33980,AT4G37610,AT5G11590,AT5G17300,AT5G24530,AT5G24780…	GO:0009725	48
regulation of cellular biosynthetic process	0.000015497437742256923	AT1G01060,AT1G06040,AT1G15580,AT1G18330,AT1G26790,AT1G28370,AT1G36060,AT1G68050,AT1G69120,AT1G69260,AT1G69570,AT1G74890,AT1G75490,AT2G31380,AT2G32550,AT2G37430,AT2G46830,AT2G47520,AT3G10113,AT3G12320,AT3G15170,AT3G46090,AT3G48360,AT3G54500,AT3G55580,AT3G56400,AT3G56980,AT3G59060,AT4G25470,AT4G28720,AT4G33980,AT4G37610,AT4G38960,AT4G39250,AT5G02810,AT5G06980,AT5G11590,AT5G17300,AT5G24120,AT5G24470…	GO:0031326	48
nucleobase-containing compound biosynthetic process	0.00008336624353614816	AT1G01060,AT1G06040,AT1G15580,AT1G18330,AT1G26790,AT1G28370,AT1G36060,AT1G68050,AT1G69120,AT1G69260,AT1G69570,AT1G74890,AT1G75490,AT1G78815,AT2G31380,AT2G37430,AT2G46830,AT2G47520,AT3G10113,AT3G12320,AT3G15170,AT3G46090,AT3G48360,AT3G54500,AT3G56400,AT3G56980,AT4G01950,AT4G25470,AT4G33980,AT4G37610,AT4G38960,AT4G39250,AT5G02810,AT5G06980,AT5G11590,AT5G17300,AT5G24120,AT5G24470,AT5G39660,AT5G43500…	GO:0034654	47
transcription, DNA-templated	0.000008219302228331775	AT1G01060,AT1G06040,AT1G15580,AT1G18330,AT1G26790,AT1G28370,AT1G36060,AT1G68050,AT1G69120,AT1G69260,AT1G69570,AT1G74890,AT1G75490,AT1G78815,AT2G31380,AT2G37430,AT2G46830,AT2G47520,AT3G10113,AT3G12320,AT3G15170,AT3G46090,AT3G48360,AT3G54500,AT3G56400,AT3G56980,AT4G25470,AT4G33980,AT4G37610,AT4G38960,AT4G39250,AT5G02810,AT5G06980,AT5G11590,AT5G17300,AT5G24120,AT5G24470,AT5G39660,AT5G43500,AT5G45830…	GO:0006351	46
nucleic acid-templated transcription	0.000008316860716983351	AT1G01060,AT1G06040,AT1G15580,AT1G18330,AT1G26790,AT1G28370,AT1G36060,AT1G68050,AT1G69120,AT1G69260,AT1G69570,AT1G74890,AT1G75490,AT1G78815,AT2G31380,AT2G37430,AT2G46830,AT2G47520,AT3G10113,AT3G12320,AT3G15170,AT3G46090,AT3G48360,AT3G54500,AT3G56400,AT3G56980,AT4G25470,AT4G33980,AT4G37610,AT4G38960,AT4G39250,AT5G02810,AT5G06980,AT5G11590,AT5G17300,AT5G24120,AT5G24470,AT5G39660,AT5G43500,AT5G45830…	GO:0097659	46
RNA biosynthetic process	0.000008925174461623626	AT1G01060,AT1G06040,AT1G15580,AT1G18330,AT1G26790,AT1G28370,AT1G36060,AT1G68050,AT1G69120,AT1G69260,AT1G69570,AT1G74890,AT1G75490,AT1G78815,AT2G31380,AT2G37430,AT2G46830,AT2G47520,AT3G10113,AT3G12320,AT3G15170,AT3G46090,AT3G48360,AT3G54500,AT3G56400,AT3G56980,AT4G25470,AT4G33980,AT4G37610,AT4G38960,AT4G39250,AT5G02810,AT5G06980,AT5G11590,AT5G17300,AT5G24120,AT5G24470,AT5G39660,AT5G43500,AT5G45830…	GO:0032774	46
response to oxygen-containing compound	1.5312877924073433e-8	AT1G01060,AT1G22500,AT1G29920,AT1G36060,AT1G51800,AT1G56600,AT1G69260,AT1G70800,AT1G72260,AT1G75490,AT2G05070,AT2G05100,AT2G14580,AT2G34340,AT2G37430,AT2G40000,AT2G46830,AT2G47180,AT3G27690,AT3G28580,AT3G46090,AT3G47340,AT3G48360,AT3G56400,AT3G61190,AT4G02380,AT4G03450,AT4G04490,AT4G11890,AT4G28720,AT4G30270,AT4G33980,AT4G37610,AT5G24530,AT5G24780,AT5G37490,AT5G45820,AT5G45830,AT5G48400,AT5G52050…	GO:1901700	45
regulation of cellular macromolecule biosynthetic process	0.00004944345991179091	AT1G01060,AT1G06040,AT1G15580,AT1G18330,AT1G26790,AT1G28370,AT1G36060,AT1G68050,AT1G69120,AT1G69260,AT1G69570,AT1G74890,AT1G75490,AT2G31380,AT2G32550,AT2G37430,AT2G46830,AT2G47520,AT3G10113,AT3G12320,AT3G15170,AT3G46090,AT3G48360,AT3G54500,AT3G56400,AT3G56980,AT4G25470,AT4G33980,AT4G37610,AT4G38960,AT4G39250,AT5G02810,AT5G06980,AT5G11590,AT5G17300,AT5G24120,AT5G24470,AT5G39660,AT5G43500,AT5G53290…	GO:2000112	45
regulation of macromolecule biosynthetic process	0.000057792580650591524	AT1G01060,AT1G06040,AT1G15580,AT1G18330,AT1G26790,AT1G28370,AT1G36060,AT1G68050,AT1G69120,AT1G69260,AT1G69570,AT1G74890,AT1G75490,AT2G31380,AT2G32550,AT2G37430,AT2G46830,AT2G47520,AT3G10113,AT3G12320,AT3G15170,AT3G46090,AT3G48360,AT3G54500,AT3G56400,AT3G56980,AT4G25470,AT4G33980,AT4G37610,AT4G38960,AT4G39250,AT5G02810,AT5G06980,AT5G11590,AT5G17300,AT5G24120,AT5G24470,AT5G39660,AT5G43500,AT5G53290…	GO:0010556	45
regulation of gene expression	0.0009193426764900056	AT1G01060,AT1G06040,AT1G15580,AT1G18330,AT1G26790,AT1G28370,AT1G36060,AT1G68050,AT1G69120,AT1G69260,AT1G69570,AT1G74890,AT1G75490,AT2G31380,AT2G32550,AT2G37430,AT2G46830,AT2G47520,AT3G10113,AT3G12320,AT3G15170,AT3G46090,AT3G48360,AT3G54500,AT3G56400,AT3G56980,AT4G25470,AT4G33980,AT4G37610,AT4G38960,AT4G39250,AT5G02810,AT5G06980,AT5G11590,AT5G17300,AT5G24120,AT5G24470,AT5G39660,AT5G43500,AT5G53290…	GO:0010468	45
regulation of nitrogen compound metabolic process	0.0018720120871171778	AT1G01060,AT1G06040,AT1G15580,AT1G18330,AT1G26790,AT1G28370,AT1G36060,AT1G68050,AT1G69120,AT1G69260,AT1G69570,AT1G74890,AT1G75490,AT2G31380,AT2G32550,AT2G37430,AT2G46830,AT2G47520,AT3G10113,AT3G12320,AT3G15170,AT3G46090,AT3G48360,AT3G54500,AT3G56400,AT3G56980,AT4G25470,AT4G33980,AT4G37610,AT4G38960,AT4G39250,AT5G02810,AT5G06980,AT5G11590,AT5G17300,AT5G24120,AT5G24470,AT5G39660,AT5G43500,AT5G53290…	GO:0051171	45
regulation of primary metabolic process	0.0033677222244244834	AT1G01060,AT1G06040,AT1G15580,AT1G18330,AT1G26790,AT1G28370,AT1G36060,AT1G68050,AT1G69120,AT1G69260,AT1G69570,AT1G74890,AT1G75490,AT2G31380,AT2G32550,AT2G37430,AT2G46830,AT2G47520,AT3G10113,AT3G12320,AT3G15170,AT3G46090,AT3G48360,AT3G54500,AT3G56400,AT3G56980,AT4G25470,AT4G33980,AT4G37610,AT4G38960,AT4G39250,AT5G02810,AT5G06980,AT5G11590,AT5G17300,AT5G24120,AT5G24470,AT5G39660,AT5G43500,AT5G53290…	GO:0080090	45
regulation of macromolecule metabolic process	0.0144825077732541	AT1G01060,AT1G06040,AT1G15580,AT1G18330,AT1G26790,AT1G28370,AT1G36060,AT1G68050,AT1G69120,AT1G69260,AT1G69570,AT1G74890,AT1G75490,AT2G31380,AT2G32550,AT2G37430,AT2G46830,AT2G47520,AT3G10113,AT3G12320,AT3G15170,AT3G46090,AT3G48360,AT3G54500,AT3G56400,AT3G56980,AT4G25470,AT4G33980,AT4G37610,AT4G38960,AT4G39250,AT5G02810,AT5G06980,AT5G11590,AT5G17300,AT5G24120,AT5G24470,AT5G39660,AT5G43500,AT5G53290…	GO:0060255	45
regulation of transcription, DNA-templated	0.00000857971007491531	AT1G01060,AT1G06040,AT1G15580,AT1G18330,AT1G26790,AT1G28370,AT1G36060,AT1G68050,AT1G69120,AT1G69260,AT1G69570,AT1G74890,AT1G75490,AT2G31380,AT2G37430,AT2G46830,AT2G47520,AT3G10113,AT3G12320,AT3G15170,AT3G46090,AT3G48360,AT3G54500,AT3G56400,AT3G56980,AT4G25470,AT4G33980,AT4G37610,AT4G38960,AT4G39250,AT5G02810,AT5G06980,AT5G11590,AT5G17300,AT5G24120,AT5G24470,AT5G39660,AT5G43500,AT5G53290,AT5G54470…	GO:0006355	44
regulation of nucleic acid-templated transcription	0.000008684648405859272	AT1G01060,AT1G06040,AT1G15580,AT1G18330,AT1G26790,AT1G28370,AT1G36060,AT1G68050,AT1G69120,AT1G69260,AT1G69570,AT1G74890,AT1G75490,AT2G31380,AT2G37430,AT2G46830,AT2G47520,AT3G10113,AT3G12320,AT3G15170,AT3G46090,AT3G48360,AT3G54500,AT3G56400,AT3G56980,AT4G25470,AT4G33980,AT4G37610,AT4G38960,AT4G39250,AT5G02810,AT5G06980,AT5G11590,AT5G17300,AT5G24120,AT5G24470,AT5G39660,AT5G43500,AT5G53290,AT5G54470…	GO:1903506	44
regulation of RNA biosynthetic process	0.00000900665336924868	AT1G01060,AT1G06040,AT1G15580,AT1G18330,AT1G26790,AT1G28370,AT1G36060,AT1G68050,AT1G69120,AT1G69260,AT1G69570,AT1G74890,AT1G75490,AT2G31380,AT2G37430,AT2G46830,AT2G47520,AT3G10113,AT3G12320,AT3G15170,AT3G46090,AT3G48360,AT3G54500,AT3G56400,AT3G56980,AT4G25470,AT4G33980,AT4G37610,AT4G38960,AT4G39250,AT5G02810,AT5G06980,AT5G11590,AT5G17300,AT5G24120,AT5G24470,AT5G39660,AT5G43500,AT5G53290,AT5G54470…	GO:2001141	44
regulation of RNA metabolic process	0.00002297574269862513	AT1G01060,AT1G06040,AT1G15580,AT1G18330,AT1G26790,AT1G28370,AT1G36060,AT1G68050,AT1G69120,AT1G69260,AT1G69570,AT1G74890,AT1G75490,AT2G31380,AT2G37430,AT2G46830,AT2G47520,AT3G10113,AT3G12320,AT3G15170,AT3G46090,AT3G48360,AT3G54500,AT3G56400,AT3G56980,AT4G25470,AT4G33980,AT4G37610,AT4G38960,AT4G39250,AT5G02810,AT5G06980,AT5G11590,AT5G17300,AT5G24120,AT5G24470,AT5G39660,AT5G43500,AT5G53290,AT5G54470…	GO:0051252	44
regulation of nucleobase-containing compound metabolic process	0.00004693053672296707	AT1G01060,AT1G06040,AT1G15580,AT1G18330,AT1G26790,AT1G28370,AT1G36060,AT1G68050,AT1G69120,AT1G69260,AT1G69570,AT1G74890,AT1G75490,AT2G31380,AT2G37430,AT2G46830,AT2G47520,AT3G10113,AT3G12320,AT3G15170,AT3G46090,AT3G48360,AT3G54500,AT3G56400,AT3G56980,AT4G25470,AT4G33980,AT4G37610,AT4G38960,AT4G39250,AT5G02810,AT5G06980,AT5G11590,AT5G17300,AT5G24120,AT5G24470,AT5G39660,AT5G43500,AT5G53290,AT5G54470…	GO:0019219	44
cellular response to chemical stimulus	2.9119507254156832e-8	AT1G14540,AT1G15580,AT1G28370,AT1G35140,AT1G36060,AT1G51800,AT1G65970,AT1G69160,AT1G69260,AT1G70800,AT1G72260,AT1G74890,AT1G76600,AT2G05070,AT2G05100,AT2G14247,AT2G32200,AT2G37430,AT2G40000,AT2G47520,AT3G25250,AT3G27690,AT3G46090,AT3G48360,AT3G56400,AT4G02380,AT4G03450,AT4G11890,AT4G27280,AT4G28720,AT4G30270,AT5G11590,AT5G17300,AT5G24120,AT5G24530,AT5G45830,AT5G48400,AT5G53290,AT5G54470,AT5G54960…	GO:0070887	41
response to acid chemical	3.671092206476833e-8	AT1G01060,AT1G22500,AT1G36060,AT1G51800,AT1G56600,AT1G69260,AT1G70800,AT1G72260,AT2G05070,AT2G05100,AT2G14580,AT2G34340,AT2G40000,AT2G46830,AT2G47180,AT3G27690,AT3G28580,AT3G48360,AT3G56400,AT3G61190,AT4G02380,AT4G03450,AT4G04490,AT4G11890,AT4G30270,AT4G33980,AT4G37610,AT5G24530,AT5G24780,AT5G45820,AT5G45830,AT5G48400,AT5G52050,AT5G54270,AT5G54610,AT5G63160,AT5G65730	GO:0001101	37
cell communication	0.014692867897283798	AT1G15580,AT1G28370,AT1G36060,AT1G51800,AT1G69160,AT1G69260,AT1G69480,AT1G70800,AT1G72260,AT1G74890,AT2G25090,AT2G25470,AT2G40080,AT2G47520,AT3G45780,AT3G47340,AT3G48360,AT3G56400,AT3G56980,AT3G59060,AT4G02380,AT4G03450,AT4G11890,AT4G27290,AT4G28720,AT4G30270,AT5G02810,AT5G11590,AT5G17300,AT5G24470,AT5G45820,AT5G45830,AT5G48400,AT5G53290,AT5G59305	GO:0007154	35
response to external stimulus	0.001975392506982263	AT1G13609,AT1G22500,AT1G32960,AT1G33960,AT1G37130,AT1G47400,AT1G51800,AT1G69480,AT1G70260,AT1G70800,AT2G14580,AT2G40000,AT2G40080,AT2G45220,AT3G26470,AT3G28580,AT3G44300,AT3G45780,AT3G47340,AT3G54500,AT3G56400,AT3G56980,AT3G59060,AT4G02380,AT4G05200,AT4G11890,AT4G23200,AT4G23320,AT4G30650,AT5G24530,AT5G39580,AT5G54610,AT5G57560,AT5G64170	GO:0009605	34
signaling	0.01638251873519386	AT1G15580,AT1G28370,AT1G30220,AT1G36060,AT1G51800,AT1G69160,AT1G69260,AT1G70800,AT1G72260,AT1G74890,AT2G25090,AT2G25470,AT2G40080,AT2G47520,AT3G45780,AT3G48360,AT3G56400,AT3G59060,AT4G03450,AT4G11890,AT4G28720,AT4G30270,AT5G02810,AT5G11590,AT5G17300,AT5G24470,AT5G45820,AT5G45830,AT5G48400,AT5G53290,AT5G59305	GO:0023052	31
response to light stimulus	5.188083268222817e-9	AT1G01060,AT1G06040,AT1G22500,AT1G29920,AT1G37130,AT1G68050,AT1G69570,AT1G70800,AT1G77760,AT1G78815,AT2G05070,AT2G05100,AT2G31380,AT2G36750,AT2G40080,AT2G46830,AT3G27690,AT3G45780,AT3G47340,AT3G59060,AT4G02380,AT4G14130,AT4G33980,AT4G38960,AT5G02810,AT5G24120,AT5G24470,AT5G48400,AT5G54270	GO:0009416	29
response to radiation	1.0172959778337657e-8	AT1G01060,AT1G06040,AT1G22500,AT1G29920,AT1G37130,AT1G68050,AT1G69570,AT1G70800,AT1G77760,AT1G78815,AT2G05070,AT2G05100,AT2G31380,AT2G36750,AT2G40080,AT2G46830,AT3G27690,AT3G45780,AT3G47340,AT3G59060,AT4G02380,AT4G14130,AT4G33980,AT4G38960,AT5G02810,AT5G24120,AT5G24470,AT5G48400,AT5G54270	GO:0009314	29
signal transduction	0.03377233691957088	AT1G15580,AT1G28370,AT1G36060,AT1G51800,AT1G69160,AT1G69260,AT1G70800,AT1G72260,AT1G74890,AT2G25090,AT2G25470,AT2G40080,AT2G47520,AT3G45780,AT3G48360,AT3G56400,AT3G59060,AT4G03450,AT4G11890,AT4G28720,AT4G30270,AT5G02810,AT5G11590,AT5G17300,AT5G24470,AT5G45820,AT5G45830,AT5G48400,AT5G53290	GO:0007165	29
post-embryonic development	0.034672085622863266	AT1G01060,AT1G06040,AT1G68050,AT1G69120,AT1G69570,AT2G01520,AT2G27550,AT2G31380,AT2G32280,AT2G39510,AT2G40080,AT2G41260,AT2G46830,AT3G02380,AT3G15170,AT3G56400,AT4G02380,AT4G15248,AT4G33980,AT4G38960,AT5G24470,AT5G39660,AT5G45830,AT5G49360,AT5G53290,AT5G57660,AT5G62430	GO:0009791	27
defense response	0.01752139855498195	AT1G13609,AT1G32960,AT1G35310,AT1G51800,AT1G70260,AT1G72260,AT2G01520,AT2G14580,AT2G40000,AT2G43620,AT2G45220,AT3G25250,AT3G26470,AT3G56400,AT3G61190,AT4G02380,AT4G03450,AT4G05200,AT4G11890,AT4G23200,AT4G23320,AT4G30650,AT5G24530,AT5G24780,AT5G39580,AT5G54610	GO:0006952	26
response to lipid	0.0000017360243949851592	AT1G01060,AT1G51800,AT1G56600,AT1G69260,AT1G70800,AT2G05070,AT2G05100,AT2G34340,AT2G46830,AT2G47180,AT3G27690,AT3G28580,AT3G48360,AT3G56400,AT4G02380,AT4G04490,AT4G11890,AT4G28720,AT4G30270,AT4G33980,AT5G45820,AT5G45830,AT5G52050,AT5G54270,AT5G57560	GO:0033993	25
cellular response to organic substance	0.0006446295393406346	AT1G15580,AT1G28370,AT1G36060,AT1G51800,AT1G69160,AT1G69260,AT1G70800,AT1G72260,AT1G74890,AT2G05070,AT2G05100,AT2G47520,AT3G27690,AT3G48360,AT3G56400,AT4G03450,AT4G11890,AT4G28720,AT4G30270,AT5G11590,AT5G17300,AT5G45830,AT5G48400,AT5G53290	GO:0071310	24
cellular response to stress	0.003785541460726951	AT1G14540,AT1G35140,AT1G56300,AT1G65970,AT1G69480,AT1G76600,AT2G14247,AT2G32200,AT2G40000,AT2G47520,AT3G25250,AT3G46090,AT3G47340,AT3G55580,AT3G56400,AT3G56980,AT4G02380,AT4G27280,AT5G24120,AT5G24530,AT5G43500,AT5G54470,AT5G54960,AT5G57560	GO:0033554	24
reproductive structure development	0.012379649749972172	AT1G01060,AT1G06040,AT1G68050,AT1G69120,AT1G69570,AT2G01520,AT2G27550,AT2G32280,AT2G39510,AT2G40080,AT2G41260,AT2G46830,AT3G02380,AT3G15170,AT3G56400,AT4G15248,AT4G33980,AT4G38960,AT5G39660,AT5G45830,AT5G49360,AT5G53290,AT5G57660,AT5G62430	GO:0048608	24
cellular response to endogenous stimulus	0.000183217324927623	AT1G15580,AT1G28370,AT1G36060,AT1G51800,AT1G69160,AT1G69260,AT1G70800,AT1G72260,AT1G74890,AT2G05070,AT2G05100,AT2G47520,AT3G27690,AT3G48360,AT3G56400,AT4G03450,AT4G28720,AT4G30270,AT5G11590,AT5G17300,AT5G45830,AT5G48400,AT5G53290	GO:0071495	23
response to inorganic substance	0.0003902987692228623	AT1G01060,AT1G16150,AT1G18330,AT1G36060,AT1G56600,AT2G01520,AT2G05070,AT2G05100,AT2G37430,AT2G46830,AT2G47180,AT3G27690,AT3G28580,AT3G44300,AT3G48360,AT3G56400,AT4G02380,AT4G11890,AT4G37610,AT5G52050,AT5G56550,AT5G63160,AT5G65730	GO:0010035	23
cellular response to hormone stimulus	0.0002615658555832032	AT1G15580,AT1G28370,AT1G36060,AT1G51800,AT1G69160,AT1G69260,AT1G70800,AT1G72260,AT1G74890,AT2G05070,AT2G05100,AT2G47520,AT3G27690,AT3G48360,AT3G56400,AT4G03450,AT4G28720,AT4G30270,AT5G11590,AT5G17300,AT5G45830,AT5G53290	GO:0032870	22
response to drug	3.899637063840058e-7	AT1G01060,AT1G51800,AT1G72260,AT1G75490,AT2G14580,AT2G37430,AT2G39510,AT2G40000,AT2G46830,AT3G28580,AT3G46090,AT3G48360,AT3G56400,AT3G61190,AT4G02380,AT4G03450,AT4G21120,AT4G37610,AT5G24530,AT5G37490,AT5G54610,AT5G63160	GO:0042493	21
response to temperature stimulus	0.000003984673408898957	AT1G01060,AT1G09350,AT1G56300,AT1G56600,AT2G05070,AT2G05100,AT2G46830,AT2G47180,AT3G25770,AT3G27690,AT3G48360,AT3G55580,AT3G61190,AT4G02380,AT4G11890,AT4G25470,AT4G33980,AT4G37610,AT5G02810,AT5G54470,AT5G57560	GO:0009266	21
regulation of biological quality	0.030577053163844493	AT1G18140,AT1G37130,AT1G65970,AT1G69160,AT1G77760,AT2G04040,AT2G05070,AT2G05100,AT2G39510,AT3G09220,AT3G25770,AT3G27690,AT3G44300,AT3G47420,AT3G56980,AT3G59060,AT3G61190,AT4G28720,AT5G17300,AT5G24530,AT5G48400	GO:0065008	21
reproductive system development	0.034600983021942866	AT1G01060,AT1G06040,AT1G68050,AT1G69120,AT1G69570,AT2G01520,AT2G27550,AT2G32280,AT2G39510,AT2G40080,AT2G41260,AT2G46830,AT3G15170,AT3G56400,AT4G33980,AT4G38960,AT5G39660,AT5G45830,AT5G49360,AT5G53290,AT5G62430	GO:0061458	21
response to abscisic acid	0.000005875757787653987	AT1G01060,AT1G51800,AT1G56600,AT1G69260,AT1G70800,AT2G05070,AT2G05100,AT2G46830,AT2G47180,AT3G27690,AT3G28580,AT3G48360,AT4G02380,AT4G04490,AT4G11890,AT4G33980,AT5G45820,AT5G45830,AT5G52050,AT5G54270	GO:0009737	20
response to alcohol	0.000017163222591275535	AT1G01060,AT1G51800,AT1G56600,AT1G69260,AT1G70800,AT2G05070,AT2G05100,AT2G46830,AT2G47180,AT3G27690,AT3G28580,AT3G48360,AT4G02380,AT4G04490,AT4G11890,AT4G33980,AT5G45820,AT5G45830,AT5G52050,AT5G54270	GO:0097305	20
hormone-mediated signaling pathway	0.0018559951050247092	AT1G15580,AT1G28370,AT1G36060,AT1G51800,AT1G69160,AT1G69260,AT1G70800,AT1G72260,AT1G74890,AT2G47520,AT3G48360,AT3G56400,AT3G59060,AT4G11890,AT4G28720,AT4G30270,AT5G11590,AT5G17300,AT5G45830,AT5G53290	GO:0009755	20
negative regulation of biological process	0.0357540367519837	AT1G01060,AT1G51800,AT1G68050,AT1G69260,AT1G69570,AT1G70260,AT2G27550,AT2G31380,AT2G32550,AT2G46830,AT3G15170,AT3G45780,AT3G46090,AT3G56400,AT3G61190,AT4G33980,AT4G38960,AT5G02810,AT5G24470,AT5G62430	GO:0048519	20
response to cold	1.2227233509434245e-7	AT1G01060,AT1G09350,AT1G56600,AT2G05070,AT2G05100,AT2G46830,AT2G47180,AT3G25770,AT3G27690,AT3G48360,AT3G55580,AT3G61190,AT4G02380,AT4G11890,AT4G25470,AT4G33980,AT4G37610,AT5G54470,AT5G57560	GO:0009409	19
carbohydrate metabolic process	0.036861972218645	AT1G09350,AT1G32900,AT1G56600,AT1G68050,AT2G28110,AT2G43620,AT2G45220,AT2G47180,AT3G15720,AT4G03930,AT4G14130,AT4G24000,AT4G30270,AT5G08030,AT5G18670,AT5G49360,AT5G57550,AT5G57560,AT5G65730	GO:0005975	19
response to oxidative stress	0.0000033312757807004132	AT1G09350,AT1G11210,AT1G14540,AT1G56600,AT1G65970,AT2G40000,AT2G47180,AT3G25250,AT3G28580,AT3G46090,AT3G48360,AT3G56400,AT4G02380,AT4G37610,AT5G37940,AT5G39580,AT5G56550,AT5G63160	GO:0006979	18
regulation of response to stimulus	0.0016231260512811793	AT1G06040,AT1G51800,AT1G56060,AT1G56300,AT1G69160,AT1G69570,AT1G70260,AT1G70800,AT2G31380,AT3G56400,AT3G59060,AT3G61190,AT4G02380,AT4G03450,AT4G11890,AT4G33980,AT4G38960,AT5G52050	GO:0048583	18
circadian rhythm	3.6637833240803124e-13	AT1G01060,AT1G18330,AT1G68050,AT2G40080,AT2G46830,AT3G12320,AT3G45780,AT3G48360,AT3G54500,AT4G15248,AT4G33980,AT4G38960,AT5G02810,AT5G06980,AT5G17300,AT5G24470,AT5G64170	GO:0007623	17
rhythmic process	7.919953163930146e-13	AT1G01060,AT1G18330,AT1G68050,AT2G40080,AT2G46830,AT3G12320,AT3G45780,AT3G48360,AT3G54500,AT4G15248,AT4G33980,AT4G38960,AT5G02810,AT5G06980,AT5G17300,AT5G24470,AT5G64170	GO:0048511	17
response to organic cyclic compound	5.356411591152543e-7	AT1G01060,AT1G56300,AT1G72260,AT2G01520,AT2G14580,AT2G40000,AT2G46830,AT3G48360,AT3G56400,AT3G61190,AT4G03450,AT4G28720,AT4G30270,AT4G37610,AT5G24530,AT5G54610,AT5G57560,AT5G63160	GO:0014070	17
shoot system development	0.03526637952348969	AT1G13245,AT1G68050,AT1G69120,AT1G69570,AT2G27550,AT2G32280,AT2G40080,AT3G02380,AT3G15170,AT3G56400,AT4G02380,AT4G15248,AT5G24530,AT5G39660,AT5G53290,AT5G57660,AT5G62430	GO:0048367	17
cellular response to oxygen-containing compound	0.00395122200538738	AT1G51800,AT1G69260,AT1G70800,AT1G72260,AT2G05070,AT2G05100,AT3G27690,AT3G48360,AT3G56400,AT4G02380,AT4G03450,AT4G11890,AT4G28720,AT4G30270,AT5G45830,AT5G48400	GO:1901701	16
regulation of developmental process	0.011512248643953072	AT1G68050,AT1G69570,AT2G27550,AT2G31380,AT2G37430,AT2G40080,AT2G47520,AT3G02380,AT3G56400,AT4G02380,AT4G15248,AT4G33980,AT4G38960,AT5G39660,AT5G45830,AT5G57660,AT5G62430	GO:0050793	16
cellular response to hypoxia	4.5127957209090786e-8	AT1G14540,AT1G35140,AT1G76600,AT2G14247,AT2G32200,AT2G40000,AT2G47520,AT3G25250,AT3G46090,AT3G56400,AT4G27280,AT5G24530,AT5G54470,AT5G54960,AT5G57560	GO:0071456	15
cellular response to decreased oxygen levels	5.040701233281818e-8	AT1G14540,AT1G35140,AT1G76600,AT2G14247,AT2G32200,AT2G40000,AT2G47520,AT3G25250,AT3G46090,AT3G56400,AT4G27280,AT5G24530,AT5G54470,AT5G54960,AT5G57560	GO:0036294	15
cellular response to oxygen levels	5.040701233281818e-8	AT1G14540,AT1G35140,AT1G76600,AT2G14247,AT2G32200,AT2G40000,AT2G47520,AT3G25250,AT3G46090,AT3G56400,AT4G27280,AT5G24530,AT5G54470,AT5G54960,AT5G57560	GO:0071453	15
response to hypoxia	1.6688117514061956e-7	AT1G14540,AT1G35140,AT1G76600,AT2G14247,AT2G32200,AT2G40000,AT2G47520,AT3G25250,AT3G46090,AT3G56400,AT4G27280,AT5G24530,AT5G54470,AT5G54960,AT5G57560	GO:0001666	15
response to decreased oxygen levels	2.0284705056366042e-7	AT1G14540,AT1G35140,AT1G76600,AT2G14247,AT2G32200,AT2G40000,AT2G47520,AT3G25250,AT3G46090,AT3G56400,AT4G27280,AT5G24530,AT5G54470,AT5G54960,AT5G57560	GO:0036293	15
response to oxygen levels	2.1287076440997712e-7	AT1G14540,AT1G35140,AT1G76600,AT2G14247,AT2G32200,AT2G40000,AT2G47520,AT3G25250,AT3G46090,AT3G56400,AT4G27280,AT5G24530,AT5G54470,AT5G54960,AT5G57560	GO:0070482	15
regulation of multicellular organismal development	0.0011798095134889892	AT1G68050,AT1G69570,AT2G27550,AT2G31380,AT2G37430,AT2G40080,AT2G47520,AT3G02380,AT3G56400,AT4G02380,AT4G15248,AT4G33980,AT4G38960,AT5G45830,AT5G57660	GO:2000026	15
regulation of multicellular organismal process	0.0027638983203723214	AT1G68050,AT1G69570,AT2G27550,AT2G31380,AT2G37430,AT2G40080,AT2G47520,AT3G02380,AT3G56400,AT4G02380,AT4G15248,AT4G33980,AT4G38960,AT5G45830,AT5G57660	GO:0051239	15
response to red or far red light	3.6725910028425736e-7	AT1G06040,AT1G29920,AT2G05070,AT2G05100,AT2G31380,AT2G40080,AT3G27690,AT3G59060,AT4G14130,AT4G33980,AT4G38960,AT5G02810,AT5G24120,AT5G24470	GO:0009639	14
polysaccharide metabolic process	0.0005955711874476282	AT1G32900,AT1G68050,AT2G28110,AT2G43620,AT2G45220,AT4G03930,AT4G14130,AT4G24000,AT4G30270,AT5G18670,AT5G49360,AT5G57550,AT5G57560,AT5G65730	GO:0005976	14
cellular response to acid chemical	0.0009625356902348145	AT1G51800,AT1G69260,AT1G70800,AT1G72260,AT2G05070,AT2G05100,AT3G27690,AT3G48360,AT3G56400,AT4G02380,AT4G03450,AT4G30270,AT5G45830,AT5G48400	GO:0071229	14
response to bacterium	0.0016444504662641425	AT1G32960,AT1G33960,AT1G51800,AT1G70260,AT2G14580,AT2G40000,AT2G45220,AT3G44300,AT3G56400,AT4G02380,AT4G05200,AT4G23200,AT4G23320,AT5G24530	GO:0009617	14
response to osmotic stress	0.0046935129787296645	AT1G01060,AT1G01520,AT1G06040,AT1G18330,AT1G56060,AT1G56600,AT2G25090,AT2G46830,AT2G47180,AT3G48360,AT3G56400,AT4G11890,AT5G02020,AT5G24120	GO:0006970	14
response to antibiotic	0.000028615516843826312	AT1G01060,AT1G72260,AT2G14580,AT2G40000,AT2G46830,AT3G48360,AT3G56400,AT3G61190,AT4G02380,AT4G03450,AT4G37610,AT5G24530,AT5G54610,AT5G63160	GO:0046677	13
response to salt stress	0.0035199699196489	AT1G01060,AT1G01520,AT1G06040,AT1G18330,AT1G56060,AT1G56600,AT2G25090,AT2G46830,AT2G47180,AT3G48360,AT4G11890,AT5G02020,AT5G24120	GO:0009651	13
response to salicylic acid	0.000004491051804624491	AT1G01060,AT1G72260,AT2G14580,AT2G40000,AT2G46830,AT3G48360,AT3G56400,AT3G61190,AT4G03450,AT4G37610,AT5G24530,AT5G54610,AT5G63160	GO:0009751	12
regulation of post-embryonic development	0.0012686473693413513	AT1G68050,AT1G69570,AT2G27550,AT2G31380,AT2G40080,AT3G02380,AT4G02380,AT4G15248,AT4G33980,AT4G38960,AT5G45830,AT5G57660	GO:0048580	12
flower development	0.018451353243599276	AT1G68050,AT1G69120,AT1G69570,AT2G27550,AT2G40080,AT3G02380,AT3G15170,AT3G56400,AT4G15248,AT5G39660,AT5G57660,AT5G62430	GO:0009908	12
reproductive shoot system development	0.02160757795788113	AT1G68050,AT1G69120,AT1G69570,AT2G27550,AT2G40080,AT3G02380,AT3G15170,AT3G56400,AT4G15248,AT5G39660,AT5G57660,AT5G62430	GO:0090567	12
response to ethylene	0.00043435025876927414	AT1G01060,AT1G18330,AT1G28370,AT1G36060,AT2G14580,AT2G46830,AT2G47520,AT3G56400,AT4G02380,AT5G11590,AT5G53290	GO:0009723	11
cellular response to lipid	0.0034819444577528875	AT1G51800,AT1G69260,AT1G70800,AT2G05070,AT2G05100,AT3G27690,AT3G48360,AT3G56400,AT4G28720,AT4G30270,AT5G45830	GO:0071396	11
response to water	0.004693202598460929	AT1G36060,AT1G56600,AT2G05070,AT2G05100,AT2G47180,AT3G27690,AT3G56400,AT4G02380,AT4G11890,AT5G52050,AT5G65730	GO:0009415	11
response to auxin	0.005905863137505105	AT1G01060,AT1G15580,AT1G69160,AT2G46830,AT3G48360,AT4G00880,AT4G27280,AT4G37610,AT5G17300,AT5G57560,AT5G63160	GO:0009733	11
defense response to bacterium	0.00964842777545577	AT1G32960,AT1G51800,AT1G70260,AT2G40000,AT2G45220,AT3G56400,AT4G02380,AT4G05200,AT4G23200,AT4G23320,AT5G24530	GO:0042742	11
cellular carbohydrate metabolic process	0.010740216494134444	AT1G32900,AT1G68050,AT2G28110,AT4G14130,AT4G24000,AT4G30270,AT5G08030,AT5G49360,AT5G57550,AT5G57560,AT5G65730	GO:0044262	11
cellular polysaccharide metabolic process	0.0020975152323687166	AT1G32900,AT1G68050,AT2G28110,AT4G14130,AT4G24000,AT4G30270,AT5G49360,AT5G57550,AT5G57560,AT5G65730	GO:0044264	10
response to nitrogen compound	0.003343394631919831	AT1G51800,AT1G75490,AT2G37430,AT2G46830,AT3G46090,AT3G48360,AT3G56400,AT4G37610,AT5G37490,AT5G48400	GO:1901698	10
regulation of reproductive process	0.009635093032292513	AT1G68050,AT1G69570,AT2G27550,AT2G40080,AT3G02380,AT4G02380,AT4G15248,AT4G33980,AT5G45830,AT5G57660	GO:2000241	10
response to water deprivation	0.011364396583341891	AT1G56600,AT2G05070,AT2G05100,AT2G47180,AT3G27690,AT3G56400,AT4G02380,AT4G11890,AT5G52050,AT5G65730	GO:0009414	10
regulation of response to stress	0.013739492469521265	AT1G51800,AT1G56060,AT1G56300,AT1G70260,AT3G56400,AT3G61190,AT4G02380,AT4G03450,AT4G11890,AT5G52050	GO:0080134	10
response to blue light	0.0000014001998113266934	AT1G29920,AT1G68050,AT1G70800,AT2G05100,AT3G27690,AT3G45780,AT3G59060,AT4G33980,AT5G24120	GO:0009637	9
vegetative to reproductive phase transition of meristem	0.00011683683265524914	AT1G01060,AT1G06040,AT2G01520,AT2G27550,AT2G40080,AT2G46830,AT4G33980,AT4G38960,AT5G62430	GO:0010228	9
phosphorelay signal transduction system	0.0015114627019089603	AT1G28370,AT1G36060,AT1G74890,AT2G47520,AT3G56400,AT5G02810,AT5G11590,AT5G24470,AT5G53290	GO:0000160	9
response to organonitrogen compound	0.0026169745431914365	AT1G51800,AT1G75490,AT2G37430,AT2G46830,AT3G46090,AT3G56400,AT4G37610,AT5G37490,AT5G48400	GO:0010243	9
cellular response to alcohol	0.004005736975851219	AT1G51800,AT1G69260,AT1G70800,AT2G05070,AT2G05100,AT3G27690,AT3G48360,AT4G11890,AT5G45830	GO:0097306	9
negative regulation of cellular macromolecule biosynthetic process	0.016751848602773664	AT1G68050,AT1G69260,AT2G32550,AT2G46830,AT3G56400,AT4G33980,AT5G02810,AT5G24470,AT5G62430	GO:2000113	9
negative regulation of macromolecule biosynthetic process	0.01729639894004431	AT1G68050,AT1G69260,AT2G32550,AT2G46830,AT3G56400,AT4G33980,AT5G02810,AT5G24470,AT5G62430	GO:0010558	9
negative regulation of cellular biosynthetic process	0.023133012742756635	AT1G68050,AT1G69260,AT2G32550,AT2G46830,AT3G56400,AT4G33980,AT5G02810,AT5G24470,AT5G62430	GO:0031327	9
negative regulation of biosynthetic process	0.025238730302624027	AT1G68050,AT1G69260,AT2G32550,AT2G46830,AT3G56400,AT4G33980,AT5G02810,AT5G24470,AT5G62430	GO:0009890	9
response to red light	0.0000013901432304490055	AT1G29920,AT2G05070,AT2G05100,AT2G40080,AT3G27690,AT4G33980,AT5G24120,AT5G24470	GO:0010114	8
response to light intensity	0.00025012835523867676	AT2G05070,AT2G05100,AT3G27690,AT3G47340,AT3G59060,AT4G02380,AT4G33980,AT5G54270	GO:0009642	8
cell wall macromolecule metabolic process	0.0006379474892881732	AT2G28110,AT2G43620,AT4G14130,AT4G30270,AT5G49360,AT5G57550,AT5G57560,AT5G65730	GO:0044036	8
reactive oxygen species metabolic process	0.0011222080187069945	AT1G14540,AT1G37130,AT1G65970,AT1G77760,AT2G05070,AT2G05100,AT3G27690,AT5G39580	GO:0072593	8
response to toxic substance	0.0015502840478901036	AT1G37130,AT1G77760,AT2G36750,AT3G48360,AT4G02380,AT4G37610,AT5G54270,AT5G63160	GO:0009636	8
cellular glucan metabolic process	0.004145387556891386	AT1G32900,AT1G68050,AT4G14130,AT4G24000,AT4G30270,AT5G57550,AT5G57560,AT5G65730	GO:0006073	8
glucan metabolic process	0.004145387556891386	AT1G32900,AT1G68050,AT4G14130,AT4G24000,AT4G30270,AT5G57550,AT5G57560,AT5G65730	GO:0044042	8
cellular response to abscisic acid stimulus	0.004251136654073245	AT1G51800,AT1G69260,AT1G70800,AT2G05070,AT2G05100,AT3G27690,AT3G48360,AT5G45830	GO:0071215	8
regulation of shoot system development	0.00797643993962092	AT1G68050,AT2G27550,AT2G40080,AT3G02380,AT3G56400,AT4G02380,AT4G15248,AT5G57660	GO:0048831	8
protein-chromophore linkage	6.436677684822322e-7	AT1G29920,AT1G68050,AT2G05070,AT2G05100,AT3G27690,AT3G45780,AT5G54270	GO:0018298	7
response to far red light	0.0000021877443824753143	AT1G29920,AT2G05070,AT2G05100,AT3G27690,AT4G14130,AT5G24120,AT5G24470	GO:0010218	7
hemicellulose metabolic process	0.00017420922231124692	AT2G28110,AT4G14130,AT4G30270,AT5G49360,AT5G57550,AT5G57560,AT5G65730	GO:0010410	7
photoperiodism, flowering	0.00042369452448950506	AT1G01060,AT1G06040,AT1G69570,AT2G40080,AT2G46830,AT4G02380,AT4G33980	GO:0048573	7
photoperiodism	0.0006695388507527866	AT1G01060,AT1G06040,AT1G69570,AT2G40080,AT2G46830,AT4G02380,AT4G33980	GO:0009648	7
response to chitin	0.0008641633992311819	AT1G51800,AT1G75490,AT2G37430,AT3G46090,AT3G56400,AT4G37610,AT5G37490	GO:0010200	7
cell wall polysaccharide metabolic process	0.0010582952028749858	AT2G28110,AT4G14130,AT4G30270,AT5G49360,AT5G57550,AT5G57560,AT5G65730	GO:0010383	7
response to jasmonic acid	0.010699738031722562	AT1G01060,AT1G72260,AT2G14580,AT2G46830,AT3G48360,AT3G56400,AT5G24780	GO:0009753	7
drug catabolic process	0.021188431949817642	AT1G14540,AT1G65970,AT2G43620,AT2G45220,AT4G03930,AT5G24530,AT5G39580	GO:0042737	7
cell wall biogenesis	0.021994187738491728	AT2G28110,AT4G14130,AT4G24000,AT4G30270,AT5G57550,AT5G57560,AT5G65730	GO:0042546	7
regulation of defense response	0.030730524093533086	AT1G51800,AT1G70260,AT3G56400,AT3G61190,AT4G02380,AT4G03450,AT4G11890	GO:0031347	7
negative regulation of transcription, DNA-templated	0.04881900846077136	AT1G69260,AT2G46830,AT3G56400,AT4G33980,AT5G02810,AT5G24470,AT5G62430	GO:0045892	7
regulation of circadian rhythm	0.000032551964622336036	AT1G01060,AT2G40080,AT2G46830,AT3G54500,AT4G33980,AT5G64170	GO:0042752	6
regulation of stomatal movement	0.0004689963988594861	AT2G05070,AT2G05100,AT3G27690,AT3G45780,AT3G56400,AT5G54270	GO:0010119	6
response to karrikin	0.0025975626302128007	AT1G06040,AT2G23910,AT2G40080,AT4G27280,AT4G33980,AT5G06980	GO:0080167	6
stomatal movement	0.00463839150211706	AT2G05070,AT2G05100,AT3G27690,AT3G45780,AT3G56400,AT5G54270	GO:0010118	6
photosynthesis, light reaction	0.006015962984827047	AT1G29920,AT2G05070,AT2G05100,AT3G27690,AT5G24120,AT5G54270	GO:0019684	6
response to reactive oxygen species	0.008130636070466775	AT3G28580,AT3G48360,AT3G56400,AT4G02380,AT4G37610,AT5G63160	GO:0000302	6
regulation of flower development	0.00989834185427443	AT1G68050,AT2G27550,AT2G40080,AT3G02380,AT4G15248,AT5G57660	GO:0009909	6
cellular response to ethylene stimulus	0.021999377633707712	AT1G28370,AT1G36060,AT2G47520,AT3G56400,AT5G11590,AT5G53290	GO:0071369	6
ethylene-activated signaling pathway	0.022474288749729718	AT1G28370,AT1G36060,AT2G47520,AT3G56400,AT5G11590,AT5G53290	GO:0009873	6
response to wounding	0.03162873162600283	AT2G14580,AT3G25250,AT3G48360,AT3G61060,AT3G61190,AT4G02380	GO:0009611	6
cellular response to abiotic stimulus	0.033463219939198735	AT2G40080,AT3G45780,AT3G59060,AT4G02380,AT5G02810,AT5G24120	GO:0071214	6
cellular response to environmental stimulus	0.033463219939198735	AT2G40080,AT3G45780,AT3G59060,AT4G02380,AT5G02810,AT5G24120	GO:0104004	6
negative regulation of response to stimulus	0.035365464771740275	AT1G51800,AT1G69570,AT1G70260,AT2G31380,AT3G61190,AT4G38960	GO:0048585	6
photosynthesis, light harvesting in photosystem I	0.000003887232310721688	AT1G29920,AT2G05070,AT2G05100,AT3G27690,AT5G54270	GO:0009768	5
reactive oxygen species biosynthetic process	0.000015488270025761738	AT1G37130,AT1G77760,AT2G05070,AT2G05100,AT3G27690	GO:1903409	5
photosynthesis, light harvesting	0.00011654942984170959	AT1G29920,AT2G05070,AT2G05100,AT3G27690,AT5G54270	GO:0009765	5
xyloglucan metabolic process	0.0004230134568294779	AT4G14130,AT4G30270,AT5G57550,AT5G57560,AT5G65730	GO:0010411	5
indole-containing compound metabolic process	0.0016023618005199358	AT1G21120,AT1G76790,AT2G40000,AT3G44300,AT4G37400	GO:0042430	5
response to oomycetes	0.005275587198569978	AT1G51800,AT1G70260,AT3G56400,AT4G11890,AT5G24530	GO:0002239	5
negative regulation of multicellular organismal process	0.014832159832192108	AT1G69570,AT2G27550,AT2G31380,AT3G56400,AT4G38960	GO:0051241	5
cellular response to light stimulus	0.015272499268510488	AT2G40080,AT3G45780,AT3G59060,AT5G02810,AT5G24120	GO:0071482	5
cellular response to radiation	0.018098820468003995	AT2G40080,AT3G45780,AT3G59060,AT5G02810,AT5G24120	GO:0071478	5
negative regulation of developmental process	0.022953094888363557	AT1G69570,AT2G27550,AT2G31380,AT3G56400,AT4G38960	GO:0051093	5
response to carbohydrate	0.03351360982998598	AT1G22500,AT1G29920,AT3G47340,AT3G48360,AT5G45830	GO:0009743	5
polysaccharide catabolic process	0.04400684763376691	AT2G43620,AT2G45220,AT4G03930,AT5G18670,AT5G49360	GO:0000272	5
photosynthesis, light harvesting in photosystem II	0.0000025670560103915006	AT2G05070,AT2G05100,AT3G27690,AT5G54270	GO:0009769	4
response to low light intensity stimulus	0.000054443449448862615	AT2G05070,AT2G05100,AT3G27690,AT3G59060	GO:0009645	4
regulation of stomatal closure	0.00021513392283156572	AT2G05070,AT2G05100,AT3G27690,AT3G56400	GO:0090333	4
stomatal closure	0.0012477440641514908	AT2G05070,AT2G05100,AT3G27690,AT3G56400	GO:0090332	4
auxin biosynthetic process	0.0020135817588567435	AT3G44300,AT3G59060,AT4G28720,AT5G17300	GO:0009851	4
response to hydrogen peroxide	0.003055079857825632	AT3G48360,AT4G02380,AT4G37610,AT5G63160	GO:0042542	4
response to high light intensity	0.004945762498550192	AT2G05070,AT2G05100,AT3G27690,AT5G54270	GO:0009644	4
auxin metabolic process	0.009461245679327077	AT3G44300,AT3G59060,AT4G28720,AT5G17300	GO:0009850	4
defense response to oomycetes	0.011735136080620696	AT1G51800,AT1G70260,AT3G56400,AT5G24530	GO:0002229	4
photomorphogenesis	0.019869987206096743	AT1G06040,AT2G31380,AT4G38960,AT5G24470	GO:0009640	4
response to cytokinin	0.025763377778101774	AT1G13420,AT1G74890,AT4G28720,AT5G53290	GO:0009735	4
antibiotic catabolic process	0.032604686256997945	AT1G14540,AT1G65970,AT5G24530,AT5G39580	GO:0017001	4
response to brassinosteroid	0.03352756753309099	AT3G56400,AT4G28720,AT4G30270,AT5G57560	GO:0009741	4
negative regulation of post-embryonic development	0.03352756753309099	AT1G69570,AT2G27550,AT2G31380,AT4G38960	GO:0048581	4
transition metal ion transport	0.044681563373105825	AT1G18140,AT1G47400,AT2G04040,AT3G09220	GO:0000041	4
positive regulation of reactive oxygen species biosynthetic process	0.00004125381610594133	AT2G05070,AT2G05100,AT3G27690	GO:1903428	3
regulation of auxin biosynthetic process	0.0002492240945410822	AT3G59060,AT4G28720,AT5G17300	GO:0010600	3
water homeostasis	0.00032143472807211367	AT2G05070,AT2G05100,AT3G27690	GO:0030104	3
positive regulation of reactive oxygen species metabolic process	0.00032143472807211367	AT2G05070,AT2G05100,AT3G27690	GO:2000379	3
regulation of auxin metabolic process	0.00040587218971486127	AT3G59060,AT4G28720,AT5G17300	GO:0090354	3
response to herbicide	0.000503340862506152	AT1G37130,AT1G77760,AT5G54270	GO:0009635	3
entrainment of circadian clock	0.000503340862506152	AT2G40080,AT3G54500,AT5G64170	GO:0009649	3
regulation of reactive oxygen species biosynthetic process	0.000503340862506152	AT2G05070,AT2G05100,AT3G27690	GO:1903426	3
indole glucosinolate metabolic process	0.0006146154005170153	AT1G21120,AT1G76790,AT4G37400	GO:0042343	3
response to desiccation	0.0020854791956666256	AT2G05070,AT2G05100,AT3G27690	GO:0009269	3
galactose metabolic process	0.003990530226867884	AT1G09350,AT1G56600,AT2G47180	GO:0006012	3
regulation of defense response to fungus	0.003990530226867884	AT1G51800,AT1G70260,AT4G02380	GO:1900150	3
regulation of neurotransmitter levels	0.009613101474725974	AT1G37130,AT1G77760,AT2G39510	GO:0001505	3
long-day photoperiodism, flowering	0.010956722940448563	AT1G01060,AT1G69570,AT2G46830	GO:0048574	3
regulation of response to red or far red light	0.012403495422720906	AT1G06040,AT2G31380,AT4G38960	GO:2000030	3
long-day photoperiodism	0.013954600490815861	AT1G01060,AT1G69570,AT2G46830	GO:0048571	3
response to absence of light	0.01476958497284119	AT3G47340,AT4G02380,AT4G33980	GO:0009646	3
regulation of hormone biosynthetic process	0.01647891404108341	AT3G59060,AT4G28720,AT5G17300	GO:0046885	3
regulation of defense response to bacterium	0.01647891404108341	AT1G51800,AT1G70260,AT4G02380	GO:1900424	3
regulation of reactive oxygen species metabolic process	0.023301317491182354	AT2G05070,AT2G05100,AT3G27690	GO:2000377	3
regulation of hormone metabolic process	0.027788368852851183	AT3G59060,AT4G28720,AT5G17300	GO:0032350	3
negative regulation of defense response	0.03270162992108736	AT1G51800,AT1G70260,AT3G61190	GO:0031348	3
regulation of photoperiodism, flowering	0.035316845803959135	AT1G69570,AT4G02380,AT4G33980	GO:2000028	3
regulation of ion transport	0.038036857611981466	AT1G47400,AT3G27170,AT3G45780	GO:0043269	3
iron ion transport	0.04528953628945418	AT1G18140,AT1G47400,AT3G09220	GO:0006826	3
response to monosaccharide	0.04994628454952056	AT1G22500,AT1G29920,AT3G47340	GO:0034284	3
response to nickel cation	0.000341220808700607	AT1G16150,AT2G37430	GO:0010045	2
negative regulation of circadian rhythm	0.000341220808700607	AT1G01060,AT2G46830	GO:0042754	2
negative regulation of defense response to oomycetes	0.0006776130994956594	AT1G51800,AT1G70260	GO:1902289	2
nitric oxide biosynthetic process	0.0011213713905633502	AT1G37130,AT1G77760	GO:0006809	2
L-glutamate import	0.0011213713905633502	AT2G39510,AT4G21120	GO:0051938	2
circadian regulation of gene expression	0.0023217452244940285	AT3G54500,AT5G64170	GO:0032922	2
amino acid import	0.0023217452244940285	AT2G39510,AT4G21120	GO:0043090	2
nitric oxide metabolic process	0.0023217452244940285	AT1G37130,AT1G77760	GO:0046209	2
acidic amino acid transport	0.003073832312772252	AT2G39510,AT4G21120	GO:0015800	2
L-amino acid transport	0.003924227459233067	AT2G39510,AT4G21120	GO:0015807	2
neurotransmitter transport	0.004870756044271229	AT2G39510,AT4G21120	GO:0006836	2
negative regulation of photomorphogenesis	0.008265917337095148	AT2G31380,AT4G38960	GO:0010100	2
regulation of defense response to oomycetes	0.00957592486165854	AT1G51800,AT1G70260	GO:1902288	2
phenylpropanoid catabolic process	0.01565413849984257	AT1G18140,AT3G09220	GO:0046271	2
lignin catabolic process	0.01565413849984257	AT1G18140,AT3G09220	GO:0046274	2
response to fructose	0.017373614971147616	AT1G29920,AT3G47340	GO:0009750	2
neurotransmitter biosynthetic process	0.02103944004757553	AT1G37130,AT1G77760	GO:0042136	2
organic hydroxy compound transport	0.022982185722068716	AT1G30220,AT5G52050	GO:0015850	2
phototropism	0.02499580086676242	AT1G70800,AT3G45780	GO:0009638	2
cellular response to blue light	0.03372482061603214	AT3G45780,AT5G24120	GO:0071483	2
regulation of salicylic acid mediated signaling pathway	0.03372482061603214	AT3G56400,AT4G03450	GO:2000031	2
wax biosynthetic process	0.038470955830433994	AT1G57750,AT4G33790	GO:0010025	2
regulation of response to drug	0.038470955830433994	AT3G56400,AT4G03450	GO:2001023	2
regulation of cellular response to drug	0.038470955830433994	AT3G56400,AT4G03450	GO:2001038	2
dicarboxylic acid transport	0.04093384337354587	AT2G39510,AT4G21120	GO:0006835	2
wax metabolic process	0.04093384337354587	AT1G57750,AT4G33790	GO:0010166	2
induced systemic resistance	0.04345455366161706	AT1G32960,AT3G56400	GO:0009682	2
response to insect	0.046031576178358104	AT3G56400,AT4G02380	GO:0009625	2
fatty acid derivative biosynthetic process	0.046031576178358104	AT1G57750,AT4G33790	GO:1901570	2
cell wall macromolecule catabolic process	0.04866342587329699	AT2G43620,AT5G49360	GO:0016998	2
response to cyclopentenone	0.01072984749455338	AT1G56300	GO:0010583	1
cellular response to nickel ion	0.01072984749455338	AT2G37430	GO:0071289	1
response to phenylpropanoid	0.01072984749455338	AT2G01520	GO:0080184	1
regulation of anion channel activity by blue light	0.02134514353701608	AT3G45780	GO:0010361	1
negative regulation of anion channel activity by blue light	0.02134514353701608	AT3G45780	GO:0010362	1
polyol transport	0.02134514353701608	AT1G30220	GO:0015791	1
myo-inositol transport	0.02134514353701608	AT1G30220	GO:0015798	1
neurotransmitter uptake	0.03184710490117384	AT2G39510	GO:0001504	1
basic amino acid transport	0.03184710490117384	AT4G21120	GO:0015802	1
positive regulation of iron ion transport	0.03184710490117384	AT1G47400	GO:0034758	1
regulation of protein homodimerization activity	0.03184710490117384	AT2G46830	GO:0043496	1
positive regulation of telomerase activity	0.03184710490117384	AT3G48360	GO:0051973	1
L-asparagine biosynthetic process	0.03184710490117384	AT3G47340	GO:0070981	1
L-asparagine metabolic process	0.03184710490117384	AT3G47340	GO:0070982	1
cellular response to freezing	0.03184710490117384	AT3G55580	GO:0071497	1
amino acid import across plasma membrane	0.03184710490117384	AT2G39510	GO:0089718	1
L-glutamate import across plasma membrane	0.03184710490117384	AT2G39510	GO:0098712	1
negative regulation of cellulose biosynthetic process	0.03184710490117384	AT1G68050	GO:2001007	1
asparagine biosynthetic process	0.04223693550173321	AT3G47340	GO:0006529	1
negative regulation of anion channel activity	0.04223693550173321	AT3G45780	GO:0010360	1
L-glutamate transmembrane transport	0.04223693550173321	AT2G39510	GO:0015813	1
negative regulation of transporter activity	0.04223693550173321	AT3G45780	GO:0032410	1
negative regulation of ion transmembrane transporter activity	0.04223693550173321	AT3G45780	GO:0032413	1
response to L-ascorbic acid	0.04223693550173321	AT1G22500	GO:0033591	1
negative regulation of transmembrane transport	0.04223693550173321	AT3G45780	GO:0034763	1
negative regulation of ion transmembrane transport	0.04223693550173321	AT3G45780	GO:0034766	1
cellular response to sucrose starvation	0.04223693550173321	AT3G47340	GO:0043617	1
salicylic acid catabolic process	0.04223693550173321	AT5G24530	GO:0046244	1
mitochondrial translational elongation	0.04223693550173321	AT1G45332	GO:0070125	1
abscisic acid transport	0.04223693550173321	AT5G52050	GO:0080168	1
positive regulation of shade avoidance	0.04223693550173321	AT1G06040	GO:1902448	1
negative regulation of anion transport	0.04223693550173321	AT3G45780	GO:1903792	1
negative regulation of anion transmembrane transport	0.04223693550173321	AT3G45780	GO:1903960	1
regulation of defense response by callose deposition	0.04223693550173321	AT1G51800	GO:2000071	1
positive regulation of DNA biosynthetic process	0.04223693550173321	AT3G48360	GO:2000573	1

## Sheet: Molecular function
GO Term	p-value	Genes	GO Term	Matches
ion binding	0.0011734919588747028	AT1G01190,AT1G06040,AT1G09350,AT1G14240,AT1G14540,AT1G16150,AT1G18140,AT1G22500,AT1G24140,AT1G26420,AT1G26790,AT1G29920,AT1G30730,AT1G33960,AT1G37130,AT1G45332,AT1G47400,AT1G49230,AT1G51800,AT1G51860,AT1G56600,AT1G57750,AT1G66650,AT1G69480,AT1G69570,AT1G70800,AT1G77760,AT2G01520,AT2G05070,AT2G05100,AT2G25090,AT2G31380,AT2G37430,AT2G40000,AT2G47180,AT3G01830,AT3G02380,AT3G09220,AT3G14680,AT3G22910…	GO:0043167	87
metal ion binding	0.00006236215715720391	AT1G01190,AT1G06040,AT1G09350,AT1G14540,AT1G16150,AT1G18140,AT1G22500,AT1G24140,AT1G26790,AT1G29920,AT1G37130,AT1G47400,AT1G49230,AT1G56600,AT1G57750,AT1G66650,AT1G69570,AT1G70800,AT1G77760,AT2G01520,AT2G05070,AT2G05100,AT2G31380,AT2G37430,AT2G40000,AT2G47180,AT3G01830,AT3G02380,AT3G09220,AT3G14680,AT3G22910,AT3G27690,AT3G42860,AT3G46090,AT3G48360,AT4G12320,AT4G15248,AT4G24890,AT4G27280,AT4G29610…	GO:0046872	60
cation binding	0.0000723400485926477	AT1G01190,AT1G06040,AT1G09350,AT1G14540,AT1G16150,AT1G18140,AT1G22500,AT1G24140,AT1G26790,AT1G29920,AT1G37130,AT1G47400,AT1G49230,AT1G56600,AT1G57750,AT1G66650,AT1G69570,AT1G70800,AT1G77760,AT2G01520,AT2G05070,AT2G05100,AT2G31380,AT2G37430,AT2G40000,AT2G47180,AT3G01830,AT3G02380,AT3G09220,AT3G14680,AT3G22910,AT3G27690,AT3G42860,AT3G46090,AT3G48360,AT4G12320,AT4G15248,AT4G24890,AT4G27280,AT4G29610…	GO:0043169	60
transcription regulator activity	0.000008292557967228144	AT1G01060,AT1G01520,AT1G06040,AT1G15580,AT1G18330,AT1G26790,AT1G28370,AT1G36060,AT1G69120,AT1G69570,AT1G75490,AT2G31380,AT2G37430,AT2G46830,AT2G47520,AT3G02380,AT3G15170,AT3G46090,AT3G48360,AT3G54500,AT3G56400,AT3G56980,AT3G59060,AT4G25470,AT4G37610,AT4G38960,AT4G39250,AT5G11590,AT5G17300,AT5G24120,AT5G39660,AT5G48250,AT5G53290,AT5G54470,AT5G57660,AT5G62430,AT5G63160,AT5G64170	GO:0140110	38
DNA-binding transcription factor activity	0.000132246210996506	AT1G01060,AT1G01520,AT1G06040,AT1G15580,AT1G18330,AT1G26790,AT1G28370,AT1G36060,AT1G69120,AT1G69570,AT1G75490,AT2G31380,AT2G37430,AT2G46830,AT2G47520,AT3G02380,AT3G15170,AT3G46090,AT3G56400,AT3G56980,AT3G59060,AT4G25470,AT4G38960,AT4G39250,AT5G11590,AT5G17300,AT5G24120,AT5G39660,AT5G48250,AT5G53290,AT5G54470,AT5G57660,AT5G62430	GO:0003700	33
transition metal ion binding	0.000011591391777915944	AT1G01190,AT1G06040,AT1G18140,AT1G24140,AT1G37130,AT1G47400,AT1G57750,AT1G66650,AT1G77760,AT2G01520,AT2G31380,AT3G02380,AT3G09220,AT3G14680,AT3G42860,AT3G48360,AT4G12320,AT4G15248,AT4G29610,AT4G37400,AT4G37610,AT4G38960,AT5G25140,AT5G39120,AT5G48250,AT5G52570,AT5G54470,AT5G57660,AT5G63160,AT5G67310	GO:0046914	30
cofactor binding	0.002486308316397577	AT1G01190,AT1G14540,AT1G26420,AT1G29920,AT1G30730,AT1G37130,AT1G57750,AT1G77760,AT2G05070,AT2G05100,AT2G40000,AT3G14680,AT3G27690,AT3G45780,AT4G12320,AT4G28720,AT4G37400,AT5G25140,AT5G39580,AT5G54270,AT5G54960,AT5G67310	GO:0048037	22
tetrapyrrole binding	0.000001881967853723016	AT1G01190,AT1G14540,AT1G29920,AT1G37130,AT1G57750,AT1G77760,AT2G05070,AT2G05100,AT2G40000,AT3G14680,AT3G27690,AT4G12320,AT4G37400,AT5G25140,AT5G39580,AT5G54270,AT5G67310	GO:0046906	17
transferase activity, transferring glycosyl groups	0.001645761184848456	AT1G05675,AT1G09350,AT1G32900,AT1G56600,AT2G28110,AT2G36750,AT2G47180,AT4G00700,AT4G14130,AT4G24000,AT4G30270,AT5G37950,AT5G49690,AT5G57550,AT5G57560,AT5G65730	GO:0016757	16
protein serine/threonine kinase activity	0.025734248768676277	AT1G16150,AT1G51800,AT1G51860,AT2G25090,AT3G25250,AT3G45780,AT4G04490,AT4G04500,AT4G05200,AT4G11890,AT4G23200,AT4G23320,AT4G27290,AT5G37450,AT5G45820,AT5G57015	GO:0004674	16
transferase activity, transferring hexosyl groups	0.000029283226634108606	AT1G05675,AT1G09350,AT1G32900,AT1G56600,AT2G28110,AT2G36750,AT2G47180,AT4G14130,AT4G24000,AT4G30270,AT5G37950,AT5G49690,AT5G57550,AT5G57560,AT5G65730	GO:0016758	15
zinc ion binding	0.002530731110212226	AT1G06040,AT1G24140,AT1G66650,AT2G31380,AT3G02380,AT3G42860,AT3G48360,AT4G15248,AT4G29610,AT4G37610,AT4G38960,AT5G48250,AT5G54470,AT5G57660,AT5G63160	GO:0008270	15
heme binding	0.0006571100827479953	AT1G01190,AT1G14540,AT1G37130,AT1G57750,AT1G77760,AT2G40000,AT3G14680,AT4G12320,AT4G37400,AT5G25140,AT5G39580,AT5G67310	GO:0020037	12
glucosyltransferase activity	0.00003119921983947614	AT1G05675,AT1G32900,AT2G36750,AT4G14130,AT4G24000,AT4G30270,AT5G37950,AT5G57550,AT5G57560,AT5G65730	GO:0046527	10
UDP-glycosyltransferase activity	0.0011411007873032358	AT1G05675,AT1G09350,AT1G32900,AT1G56600,AT2G28110,AT2G36750,AT2G47180,AT4G24000,AT5G37950,AT5G49690	GO:0008194	10
monooxygenase activity	0.001766721665042726	AT1G01190,AT1G57750,AT3G14680,AT4G12320,AT4G28720,AT4G37400,AT5G24530,AT5G25140,AT5G52570,AT5G67310	GO:0004497	10
oxidoreductase activity, acting on paired donors, with incorporation or reduction of molecular oxygen	0.02165220134437256	AT1G01190,AT1G57750,AT3G14680,AT4G12320,AT4G28720,AT4G37400,AT5G24530,AT5G25140,AT5G67310	GO:0016705	9
hydrolase activity, hydrolyzing O-glycosyl compounds	0.024278102569856998	AT2G43620,AT3G15720,AT4G14130,AT4G30270,AT5G18670,AT5G49360,AT5G57550,AT5G57560,AT5G65730	GO:0004553	9
hydrolase activity, acting on glycosyl bonds	0.04136208808641223	AT2G43620,AT3G15720,AT4G14130,AT4G30270,AT5G18670,AT5G49360,AT5G57550,AT5G57560,AT5G65730	GO:0016798	9
iron ion binding	0.02761344401337137	AT1G01190,AT1G57750,AT3G14680,AT4G12320,AT4G37400,AT5G25140,AT5G52570,AT5G67310	GO:0005506	8
transcription coregulator activity	0.0022413500093415193	AT1G06040,AT3G48360,AT3G54500,AT4G37610,AT5G63160,AT5G64170	GO:0003712	6
oxidoreductase activity, acting on paired donors, with incorporation or reduction of molecular oxygen, NAD(P)H as one donor, and incorporation of one atom of oxygen	0.01976621533174392	AT4G12320,AT4G28720,AT4G37400,AT5G24530,AT5G25140,AT5G67310	GO:0016709	6
xyloglucan:xyloglucosyl transferase activity	0.00002180137788597524	AT4G14130,AT4G30270,AT5G57550,AT5G57560,AT5G65730	GO:0016762	5
chlorophyll binding	0.00003376420521321578	AT1G29920,AT2G05070,AT2G05100,AT3G27690,AT5G54270	GO:0016168	5
UDP-glucosyltransferase activity	0.01658947707106167	AT1G05675,AT1G32900,AT2G36750,AT4G24000,AT5G37950	GO:0035251	5
flavin adenine dinucleotide binding	0.024993947785551023	AT1G26420,AT1G30730,AT1G37130,AT1G77760,AT4G28720	GO:0050660	5
O-methyltransferase activity	0.0010253797037505928	AT1G21120,AT1G76790,AT1G77520,AT5G56300	GO:0008171	4
FAD binding	0.0074481979303749925	AT1G26420,AT1G30730,AT1G37130,AT1G77760	GO:0071949	4
protein domain specific binding	0.012003459389391328	AT2G05100,AT2G31380,AT2G46830,AT5G54270	GO:0019904	4
inositol 3-alpha-galactosyltransferase activity	0.00005998258430043111	AT1G09350,AT1G56600,AT2G47180	GO:0047216	3
UDP-galactosyltransferase activity	0.0005640405499933664	AT1G09350,AT1G56600,AT2G47180	GO:0035250	3
histone acetyltransferase activity	0.0033319813407321004	AT3G48360,AT4G37610,AT5G63160	GO:0004402	3
peptide-lysine-N-acetyltransferase activity	0.0033319813407321004	AT3G48360,AT4G37610,AT5G63160	GO:0061733	3
phosphorelay response regulator activity	0.004825877159212437	AT1G74890,AT5G02810,AT5G24470	GO:0000156	3
peptide N-acetyltransferase activity	0.004825877159212437	AT3G48360,AT4G37610,AT5G63160	GO:0034212	3
galactosyltransferase activity	0.011459109125276534	AT1G09350,AT1G56600,AT2G47180	GO:0008378	3
N-acetyltransferase activity	0.02800577855540855	AT3G48360,AT4G37610,AT5G63160	GO:0008080	3
N-acyltransferase activity	0.042111832279193434	AT3G48360,AT4G37610,AT5G63160	GO:0016410	3
nitrate reductase (NADH) activity	0.00010798362143156312	AT1G37130,AT1G77760	GO:0009703	2
nitrate reductase [NAD(P)H] activity	0.00010798362143156312	AT1G37130,AT1G77760	GO:0050463	2
nitrate reductase (NADPH) activity	0.00010798362143156312	AT1G37130,AT1G77760	GO:0050464	2
nitrate reductase activity	0.00032172439787342037	AT1G37130,AT1G77760	GO:0008940	2
molybdopterin cofactor binding	0.00032172439787342037	AT1G37130,AT1G77760	GO:0043546	2
oxidoreductase activity, acting on other nitrogenous compounds as donors, with NAD or NADP as acceptor	0.00032172439787342037	AT1G37130,AT1G77760	GO:0046857	2
oxidoreductase activity, acting on other nitrogenous compounds as donors	0.0015757359048109022	AT1G37130,AT1G77760	GO:0016661	2
molybdenum ion binding	0.0021909186201118556	AT1G37130,AT1G77760	GO:0030151	2
organic hydroxy compound transmembrane transporter activity	0.01037061525585768	AT1G30220,AT5G52050	GO:1901618	2
photoreceptor activity	0.011771554499552583	AT1G68050,AT3G45780	GO:0009881	2
hydroquinone:oxygen oxidoreductase activity	0.01325047221191137	AT1G18140,AT3G09220	GO:0052716	2
L-amino acid transmembrane transporter activity	0.016435234587005593	AT2G39510,AT4G21120	GO:0015179	2
oxidoreductase activity, acting on diphenols and related substances as donors, oxygen as acceptor	0.031954953915124436	AT1G18140,AT3G09220	GO:0016682	2
flavone synthase activity	0.010418975836843293	AT5G24530	GO:0033759	1
NDP-glucose-starch glucosyltransferase activity	0.010418975836843293	AT1G32900	GO:0033840	1
salicylate 5-hydroxylase activity	0.010418975836843293	AT5G24530	GO:0034785	1
midchain alkane hydroxylase activity	0.010418975836843293	AT1G57750	GO:0080133	1
gibberellin A4 carboxyl methyltransferase activity	0.010418975836843293	AT5G56300	GO:0102118	1
ADP-glucose-starch glucosyltransferase activity	0.010418975836843293	AT1G32900	GO:0102502	1
DNA-binding transcription repressor activity	0.020729968052254973	AT5G62430	GO:0001217	1
DNA-binding transcription repressor activity, RNA polymerase II-specific	0.020729968052254973	AT5G62430	GO:0001227	1
nitrate:proton symporter activity	0.020729968052254973	AT3G27170	GO:0009671	1
gibberellin carboxyl-O-methyltransferase activity	0.020729968052254973	AT5G56300	GO:0010341	1
xyloglucan-specific endo-beta-1,4-glucanase activity	0.020729968052254973	AT4G14130	GO:0033946	1
abscisic acid transmembrane transporter activity	0.020729968052254973	AT5G52050	GO:0090440	1
carotene beta-ring hydroxylase activity	0.030934089879445775	AT5G52570	GO:0010291	1
high-affinity secondary active nitrite transmembrane transporter activity	0.030934089879445775	AT3G27170	GO:0015513	1
trans-zeatin O-beta-D-glucosyltransferase activity	0.030934089879445775	AT2G36750	GO:0050403	1
cis-zeatin O-beta-D-glucosyltransferase activity	0.030934089879445775	AT2G36750	GO:0050502	1
nitrilase activity	0.04103244313606479	AT3G44300	GO:0000257	1
asparagine synthase (glutamine-hydrolyzing) activity	0.04103244313606479	AT3G47340	GO:0004066	1
myo-inositol:proton symporter activity	0.04103244313606479	AT1G30220	GO:0005366	1
anion:cation symporter activity	0.04103244313606479	AT3G27170	GO:0015296	1
hydrolase activity, acting on carbon-nitrogen (but not peptide) bonds, in nitriles	0.04103244313606479	AT3G44300	GO:0016815	1
nitrile hydratase activity	0.04103244313606479	AT3G44300	GO:0018822	1
allene-oxide cyclase activity	0.04103244313606479	AT3G25770	GO:0046423	1
beta-glucanase activity	0.04103244313606479	AT4G14130	GO:0052736	1
indole-3-acetonitrile nitrilase activity	0.04103244313606479	AT3G44300	GO:0080061	1
indole-3-acetonitrile nitrile hydratase activity	0.04103244313606479	AT3G44300	GO:0080109	1

## Sheet: MapMan output
Process	AGI	Gene description	log2FC
Photosynthesis
PS.lightreaction.photosystem II.LHC-II	AT1G29920	CAB2, AB165, LHCB1.1 | CAB2 (CHLOROPHYLL A/B-BINDING PROTEIN 2); chlorophyll binding | chr1:10474784-10475959 REVERSE	1.924
PS.lightreaction.photosystem II.LHC-II	AT2G05070	LHCB2.2, LHCB2 | LHCB2.2; chlorophyll binding | chr2:1799234-1800392 REVERSE	1.834
PS.lightreaction.photosystem II.LHC-II	AT2G05100	LHCB2.1, LHCB2 | LHCB2.1; chlorophyll binding | chr2:1823240-1824425 REVERSE	1.688
PS.lightreaction.photosystem II.LHC-II	AT3G27690	LHCB2.4, LHCB2.3, LHCB2 | LHCB2.3; chlorophyll binding | chr3:10255947-10257011 FORWARD	1.524
PS.lightreaction.photosystem II.LHC-II	AT5G54270	LHCB3, LHCB3*1 | LHCB3 (LIGHT-HARVESTING CHLOROPHYLL B-BINDING PROTEIN 3); structural molecule | chr5:22038273-22039568 FORWARD	1.096
Major CHO metabolism
major CHO metabolism.synthesis.starch.starch synthase	AT1G32900	starch synthase, putative | chr1:11920390-11923766 REVERSE	1.790
major CHO metabolism.degradation.starch.starch cleavage.beta amylase	AT5G18670	BMY3, BAM9 | BMY3; beta-amylase/ catalytic/ cation binding | chr5:6225956-6228132 FORWARD	1.298
Minor CHO metabolism
minor CHO metabolism.raffinose family.galactinol synthases.known	AT1G09350	AtGolS3 | AtGolS3 (Arabidopsis thaliana galactinol synthase 3); transferase, transferring glycosyl groups / transferase, transferring hexosyl groups | chr1:3019819-3021441 FORWARD	1.128
minor CHO metabolism.raffinose family.galactinol synthases.known	AT1G56600	AtGolS2 | AtGolS2 (Arabidopsis thaliana galactinol synthase 2); transferase, transferring glycosyl groups / transferase, transferring hexosyl groups | chr1:21207537-21209596 FORWARD	1.046
minor CHO metabolism.raffinose family.galactinol synthases.known	AT2G47180	AtGolS1 | AtGolS1 (Arabidopsis thaliana galactinol synthase 1); transferase, transferring glycosyl groups / transferase, transferring hexosyl groups | chr2:19368798-19370441 REVERSE	1.067
minor CHO metabolism.galactose.galactokinases	AT3G42850	galactokinase, putative | chr3:14940114-14945291 REVERSE	-6.347
Fermentation
fermentation.PDC	AT5G54960	PDC2 | PDC2 (pyruvate decarboxylase-2); carboxy-lyase/ catalytic/ magnesium ion binding / pyruvate decarboxylase/ thiamin pyrophosphate binding | chr5:22310687-22312761 REVERSE	-1.26
Cell wall synthesis/degradation/modification
cell wall.cellulose synthesis.cellulose synthase	AT4G24000	ATCSLG2, CSLG2 | ATCSLG2; cellulose synthase/ transferase/ transferase, transferring glycosyl groups | chr4:12462030-12465625 FORWARD	2.177
cell wall.hemicellulose synthesis.glucuronoxylan	AT2G28110	FRA8, IRX7 | FRA8 (FRAGILE FIBER 8); glucuronosyltransferase/ transferase | chr2:11977944-11979837 REVERSE	1.144
cell wall.degradation.mannan-xylose-arabinose-fucose	AT4G30270	MERI5B, MERI-5, SEN4 | MERI5B (meristem-5); hydrolase, acting on glycosyl bonds / xyloglucan:xyloglucosyl transferase | chr4:14819192-14820592 REVERSE	1.013
cell wall.degradation.mannan-xylose-arabinose-fucose	AT5G49360	BXL1, ATBXL1 | BXL1 (BETA-XYLOSIDASE 1); hydrolase, hydrolyzing O-glycosyl compounds | chr5:20011879-20016742 REVERSE	1.234
cell wall.degradation.pectate lyases and polygalacturonases	AT3G15720	glycoside hydrolase family 28 protein / polygalacturonase (pectinase) family protein | chr3:5325290-5327537 REVERSE	-1.291
cell wall.modification	AT4G14130	XTR7 | XTR7 (XYLOGLUCAN ENDOTRANSGLYCOSYLASE 7); hydrolase, acting on glycosyl bonds / hydrolase, hydrolyzing O-glycosyl compounds / xyloglucan:xyloglucosyl transferase | chr4:8137051-8138281 REVERSE	1.290
cell wall.modification	AT5G57550	XTR3 | XTR3 (XYLOGLUCAN ENDOTRANSGLYCOSYLASE 3); hydrolase, acting on glycosyl bonds / xyloglucan:xyloglucosyl transferase | chr5:23304888-23306421 REVERSE	2.022
cell wall.modification	AT5G57560	TCH4, XTH22 | TCH4 (Touch 4); hydrolase, acting on glycosyl bonds / xyloglucan:xyloglucosyl transferase | chr5:23307130-23308282 REVERSE	1.577
cell wall.modification	AT5G65730	xyloglucan:xyloglucosyl transferase, putative / xyloglucan endotransglycosylase, putative / endo-xyloglucan transferase, putative | chr5:26299032-26300478 FORWARD	1.004
cell wall.pectin*esterases.PME	AT4G03930	enzyme inhibitor/ pectinesterase | chr4:1870422-1872387 FORWARD	-1.473
cell wall.pectin*esterases.misc	AT2G45220	pectinesterase family protein | chr2:18644084-18646447 REVERSE	1.357
Lipid metabolism
lipid metabolism.Phospholipid synthesis	AT4G01950	ATGPAT3, GPAT3 | GPAT3 (GLYCEROL-3-PHOSPHATE ACYLTRANSFERASE 3); acyltransferase | chr4:844409-846787 REVERSE	1.027
lipid metabolism.'exotics'(steroids, squalene etc)	AT1G13420	ATST4B, ST4B | ST4B (SULFOTRANSFERASE 4B); brassinosteroid sulfotransferase/ sulfotransferase | chr1:4604841-4606053 FORWARD	-1.473
lipid metabolism.lipid degradation.lysophospholipases.glycerophosphodiester phosphodiesterase	AT5G08030	glycerophosphoryl diester phosphodiesterase family protein | chr5:2575033-2576783 REVERSE	1.055
lipid metabolism.lipid degradation.beta-oxidation.acyl CoA reductase	AT4G33790	CER4, G7, FAR3 | CER4 (ECERIFERUM 4); fatty acyl-CoA reductase (alcohol-forming)/ oxidoreductase, acting on the CH-CH group of donors | chr4:16204157-16207947 REVERSE	-2.168
N-metabolism
N-metabolism.nitrate metabolism.NR	AT1G37130	NIA2, B29, NIA2-1, CHL3, NR, NR2, ATNR2 | NIA2 (NITRATE REDUCTASE 2); nitrate reductase (NADH)/ nitrate reductase | chr1:14158527-14161938 FORWARD	1.961
N-metabolism.nitrate metabolism.NR	AT1G77760	NIA1, GNR1, NR1 | NIA1 (NITRATE REDUCTASE 1); nitrate reductase | chr1:29235803-29239445 REVERSE	2.198
Amino acid metabolism
amino acid metabolism.synthesis.aspartate family.asparagine.asparagine synthetase	AT3G47340	ASN1, DIN6, AT-ASN1 | ASN1 (GLUTAMINE-DEPENDENT ASPARAGINE SYNTHASE 1); asparagine synthase (glutamine-hydrolyzing) | chr3:17437884-17441243 REVERSE	1.458
Secondary metabolism
secondary metabolism.isoprenoids.carotenoids.carotenoid beta ring hydroxylase	AT5G52570	BETA-OHASE 2, B2, CHY2 | BETA-OHASE 2 (BETA-CAROTENE HYDROXYLASE 2); carotene beta-ring hydroxylase | chr5:21334793-21337002 REVERSE	2.094
secondary metabolism.phenylpropanoids	AT1G77520	O-methyltransferase family 2 protein | chr1:29130403-29132180 FORWARD	-1.451
secondary metabolism.phenylpropanoids	AT2G23910	cinnamoyl-CoA reductase-related | chr2:10177834-10180064 FORWARD	-1.714
secondary metabolism.N misc.alkaloid-like	AT3G57020	strictosidine synthase family protein | chr3:21098315-21100360 REVERSE	1.262
secondary metabolism.sulfur-containing.glucosinolates.degradation.myrosinase	AT1G54020	myrosinase-associated protein, putative | chr1:20161670-20163743 REVERSE	-1.565
secondary metabolism.sulfur-containing.glucosinolates.degradation.nitrilase	AT3G44300	NIT2 | NIT2 (nitrilase 2); indole-3-acetonitrile nitrilase/ indole-3-acetonitrile nitrile hydratase/ nitrilase | chr3:15983311-15985535 FORWARD	1.326
secondary metabolism.flavonoids.anthocyanins.anthocyanidin 3-O-glucosyltransferase	AT5G49690	UDP-glucoronosyl/UDP-glucosyl transferase family protein | chr5:20189655-20191390 REVERSE	1.763
secondary metabolism.flavonoids.dihydroflavonols	AT5G24530	DMR6 | DMR6 (DOWNY MILDEW RESISTANT 6); oxidoreductase/ oxidoreductase, acting on paired donors, with incorporation or reduction of molecular oxygen, 2-oxoglutarate as one donor, and incorporation of one atom each of oxygen into both donors | chr5:8378833-8383401 FORWARD	1.060
secondary metabolism.simple phenols	AT1G18140	LAC1, ATLAC1 | LAC1 (Laccase 1); laccase | chr1:6238844-6241436 REVERSE	-1.429
secondary metabolism.simple phenols	AT1G76790	O-methyltransferase family 2 protein | chr1:28822186-28823673 REVERSE	-1.1
secondary metabolism.simple phenols	AT3G09220	LAC7 | LAC7 (laccase 7); laccase | chr3:2827239-2830542 REVERSE	2.720
Hormone metabolism
hormone metabolism.auxin.synthesis-degradation	AT3G44300	NIT2 | NIT2 (nitrilase 2); indole-3-acetonitrile nitrilase/ indole-3-acetonitrile nitrile hydratase/ nitrilase | chr3:15983311-15985535 FORWARD	1.326
hormone metabolism.auxin.induced-regulated-responsive-activated	AT4G00880	auxin-responsive family protein | chr4:366373-367274 REVERSE	-1.034
hormone metabolism.cytokinin.synthesis-degradation	AT2G36750	UGT73C1 | UGT73C1 (UDP-GLUCOSYL TRANSFERASE 73C1); UDP-glucosyltransferase/ UDP-glycosyltransferase/ cis-zeatin O-beta-D-glucosyltransferase/ trans-zeatin O-beta-D-glucosyltransferase/ transferase, transferring glycosyl groups | chr2:15410462-15412038 REVERSE	2.625
hormone metabolism.ethylene.synthesis-degradation	AT5G43440	2-oxoglutarate-dependent dioxygenase, putative | chr5:17455233-17456657 REVERSE	-1.159
hormone metabolism.ethylene.signal transduction	AT1G28370	ERF11, ATERF11 | ERF11 (ERF DOMAIN PROTEIN 11); DNA binding / transcription factor/ transcription repressor | chr1:9955969-9956940 REVERSE	1.036
hormone metabolism.ethylene.induced-regulated-responsive-activated	AT3G62550	universal stress protein (USP) family protein | chr3:23135984-23137173 FORWARD	-1.271
hormone metabolism.gibberelin.synthesis-degradation	AT5G56300	GAMT2 | GAMT2 (GIBBERELLIC ACID METHYLTRANSFERASE 2); S-adenosylmethionine-dependent methyltransferase/ gibberellin carboxyl-O-methyltransferase | chr5:22799507-22801692 FORWARD	-4.446
hormone metabolism.gibberelin.signal transduction	AT5G37490	U-box domain-containing protein | chr5:14887478-14889151 FORWARD	2.757
hormone metabolism.jasmonate.synthesis-degradation.allene oxidase cyclase	AT3G25770	AOC2 | AOC2 (ALLENE OXIDE CYCLASE 2); allene-oxide cyclase | chr3:9406873-9407955 FORWARD	-1.145
hormone metabolism.jasmonate.induced-regulated-responsive-activated	AT1G52100	jacalin lectin family protein | chr1:19383122-19385533 REVERSE	1.215
Stress response
stress.biotic	AT2G25470	AtRLP21 | AtRLP21 (Receptor Like Protein 21); protein binding | chr2:10838420-10841881 FORWARD	1.329
stress.biotic	AT2G43620	chitinase, putative | chr2:18093770-18095025 REVERSE	1.377
stress.biotic.receptors	AT1G72260	THI2.1, THI2.1.1 | THI2.1 (THIONIN 2.1); toxin receptor binding | chr1:27198433-27199444 REVERSE	-2.417
stress.biotic.signalling	AT1G33960	AIG1 | AIG1 (AVRRPT2-INDUCED GENE 1); GTP binding | chr1:12346232-12348513 FORWARD	1.432
stress.biotic.PR-proteins	AT2G14580	ATPRB1 | ATPRB1 | chr2:6225535-6226224 REVERSE	1.224
stress.biotic.PR-proteins	AT4G11190	disease resistance-responsive family protein / dirigent family protein | chr4:6826677-6827383 FORWARD	-1.007
stress.biotic.PR-proteins.plant defensins	AT1G13609	Encodes a defensin-like (DEFL) family protein. | chr1:4662721-4663192 FORWARD	-1.686
stress.abiotic.heat	AT1G56300	DNAJ heat shock N-terminal domain-containing protein | chr1:21078820-21080423 REVERSE	-1.052
stress.abiotic.heat	AT5G23240	DNAJ heat shock N-terminal domain-containing protein | chr5:7826732-7828724 REVERSE	-1.773
stress.abiotic.drought/salt	AT3G54510	early-responsive to dehydration protein-related / ERD protein-related | chr3:20180292-20183509 FORWARD	2.955
stress.abiotic.drought/salt	AT4G30650	hydrophobic protein, putative / low temperature and salt responsive protein, putative | chr4:14954320-14954968 FORWARD	-1.36
stress.abiotic.unspecified	AT1G35310	MLP168 | MLP168 (MLP-LIKE PROTEIN 168) | chr1:12956159-12957090 REVERSE	1.204
stress.abiotic.unspecified	AT2G01520	MLP328 | MLP328 (MLP-LIKE PROTEIN 328); copper ion binding | chr2:235925-237147 FORWARD	-1.232
stress.abiotic.unspecified	AT5G39120	germin-like protein, putative | chr5:15662705-15663486 REVERSE	4.580
Redox regulation
redox.peroxiredoxin	AT1G65970	TPX2 | TPX2 (thioredoxin-dependent peroxidase 2); antioxidant/ oxidoreductase | chr1:24557372-24558322 REVERSE	1.432
nucleotide metabolism
nucleotide metabolism.degradation	AT1G14240	nucleoside phosphatase family protein / GDA1/CD39 family protein | chr1:4865005-4868000 FORWARD	-1.221
nucleotide metabolism.degradation	AT4G29610	cytidine deaminase, putative / cytidine aminohydrolase, putative | chr4:14517448-14518329 FORWARD	-1.707
Miscellaneous enzyme families
misc.UDP glucosyl and glucoronyl transferases	AT1G05675	UDP-Glycosyltransferase superfamily protein; FUNCTIONS IN: transferase activity, transferring hexosyl groups; INVOLVED IN: metabolic process; CONTAINS InterPro DOMAIN/s: UDP-glucuronosyl/UDP-glucosyltransferase (InterPro:IPR002213); BEST Arabidopsis thaliana protein match is: Uridine diphosphate glycosyltransferase 74E2 (TAIR:AT1G05680.1).	1.202
misc.UDP glucosyl and glucoronyl transferases	AT5G37950	transferase, transferring hexosyl groups | chr5:15115883-15117617 FORWARD	-2.208
misc.O-methyl transferases	AT1G21120	O-methyltransferase, putative | chr1:7395228-7396773 REVERSE	1.406
misc.oxidases - copper, flavone etc	AT4G28720	flavin-containing monooxygenase family protein / FMO family protein | chr4:14192583-14194256 FORWARD	1.464
misc.oxidases - copper, flavone etc	AT5G37940	NADP-dependent oxidoreductase, putative | chr5:15107296-15108966 FORWARD	-2.738
misc.nitrilases, *nitrile lyases, berberine bridge enzymes, reticuline oxidases, troponine reductases	AT1G26420	FAD-binding domain-containing protein | chr1:9141567-9143304 REVERSE	1.664
misc.nitrilases, *nitrile lyases, berberine bridge enzymes, reticuline oxidases, troponine reductases	AT1G30730	FAD-binding domain-containing protein | chr1:10900854-10902534 FORWARD	1.005
misc.glutathione S transferases	AT1G14540	anionic peroxidase, putative | chr1:4974067-4975705 REVERSE	1.525
misc.cytochrome P450	AT1G01190	CYP78A8 | CYP78A8; electron carrier/ heme binding / iron ion binding / monooxygenase/ oxygen binding | chr1:83045-84864 REVERSE	-1.392
misc.cytochrome P450	AT1G57750	MAH1, CYP96A15 | CYP96A15 (CYTOCHROME P450 96 A1); midchain alkane hydroxylase/ oxygen binding | chr1:21383981-21385709 REVERSE	-2.072
misc.cytochrome P450	AT3G14680	CYP72A14 | CYP72A14; electron carrier/ heme binding / iron ion binding / monooxygenase/ oxygen binding | chr3:4934420-4936563 FORWARD	1.019
misc.cytochrome P450	AT4G12320	CYP706A6 | CYP706A6; electron carrier/ heme binding / iron ion binding / monooxygenase/ oxygen binding | chr4:7314778-7316669 REVERSE	-1.013
misc.cytochrome P450	AT4G37400	CYP81F3 | CYP81F3; electron carrier/ heme binding / iron ion binding / monooxygenase/ oxygen binding | chr4:17584051-17586360 FORWARD	-1.035
misc.cytochrome P450	AT5G25140	CYP71B13 | CYP71B13; electron carrier/ heme binding / iron ion binding / monooxygenase/ oxygen binding | chr5:8672424-8674629 FORWARD	1.077
misc.cytochrome P450	AT5G67310	CYP81G1 | CYP81G1; electron carrier/ heme binding / iron ion binding / monooxygenase/ oxygen binding | chr5:26855216-26856941 REVERSE	2.539
misc.peroxidases	AT5G39580	peroxidase, putative | chr5:15847081-15849108 REVERSE	2.408
misc.acid and other phosphatases	AT4G24890	ATPAP24, PAP24 | PAP24 (PURPLE ACID PHOSPHATASE 24); acid phosphatase/ protein serine/threonine phosphatase | chr4:12811479-12814449 REVERSE	2.347
misc.myrosinases-lectin-jacalin	AT1G54020	myrosinase-associated protein, putative | chr1:20161670-20163743 REVERSE	-1.565
misc.myrosinases-lectin-jacalin	AT3G61060	AtPP2-A13 | AtPP2-A13 (Arabidopsis thaliana phloem protein 2-A13); carbohydrate binding | chr3:22602910-22604578 FORWARD	1.052
RNA-involving processes
RNA.regulation of transcription.AP2/EREBP, APETALA2/Ethylene-responsive element binding protein family	AT1G36060	AP2 domain-containing transcription factor, putative | chr1:13454496-13456331 REVERSE	1.057
RNA.regulation of transcription.AP2/EREBP, APETALA2/Ethylene-responsive element binding protein family	AT1G75490	DNA binding / transcription factor | chr1:28335502-28336706 FORWARD	1.228
RNA.regulation of transcription.AP2/EREBP, APETALA2/Ethylene-responsive element binding protein family	AT2G47520	AP2 domain-containing transcription factor, putative | chr2:19502802-19503569 REVERSE	3.578
RNA.regulation of transcription.AP2/EREBP, APETALA2/Ethylene-responsive element binding protein family	AT4G25470	CBF2, DREB1C, FTQ4, ATCBF2 | CBF2 (C-REPEAT/DRE BINDING FACTOR 2); DNA binding / transcription activator/ transcription factor | chr4:13015277-13016220 REVERSE	2.036
RNA.regulation of transcription.AP2/EREBP, APETALA2/Ethylene-responsive element binding protein family	AT5G11590	TINY2 | TINY2 (TINY2); DNA binding / transcription factor | chr5:3727534-3728726 REVERSE	-1.061
RNA.regulation of transcription.AP2/EREBP, APETALA2/Ethylene-responsive element binding protein family	AT5G53290	CRF3 | CRF3 (CYTOKININ RESPONSE FACTOR 3); DNA binding / transcription factor | chr5:21617813-21619267 REVERSE	-1.53
RNA.regulation of transcription.ARR	AT1G74890	ARR15 | ARR15 (RESPONSE REGULATOR 15); transcription regulator/ two-component response regulator | chr1:28131590-28132710 REVERSE	-1.172
RNA.regulation of transcription.bHLH,Basic Helix-Loop-Helix family	AT3G56980	BHLH039, ORG3 | BHLH039; DNA binding / transcription factor | chr3:21086546-21087494 REVERSE	-1.901
RNA.regulation of transcription.bHLH,Basic Helix-Loop-Helix family	AT3G59060	PIL6, PIF5 | PIL6 (PHYTOCHROME INTERACTING FACTOR 3-LIKE 6); DNA binding / transcription factor | chr3:21827978-21830507 REVERSE	1.378
RNA.regulation of transcription.C2C2(Zn) CO-like, Constans-like zinc finger family	AT1G06040	STO | STO (SALT TOLERANCE); DNA binding / protein binding / transcription factor/ zinc ion binding | chr1:1828413-1829890 REVERSE	1.002
RNA.regulation of transcription.C2C2(Zn) CO-like, Constans-like zinc finger family	AT2G31380	STH | STH; protein domain specific binding / transcription factor/ zinc ion binding | chr2:13381910-13383470 FORWARD	1.239
RNA.regulation of transcription.C2C2(Zn) CO-like, Constans-like zinc finger family	AT4G38960	zinc finger (B-box type) family protein | chr4:18161353-18163303 FORWARD	1.026
RNA.regulation of transcription.C2C2(Zn) CO-like, Constans-like zinc finger family	AT5G48250	zinc finger (B-box type) family protein | chr5:19561319-19563722 REVERSE	-1.112
RNA.regulation of transcription.C2C2(Zn) CO-like, Constans-like zinc finger family	AT5G54470	zinc finger (B-box type) family protein | chr5:22114304-22115472 REVERSE	1.269
RNA.regulation of transcription.C2C2(Zn) CO-like, Constans-like zinc finger family	AT5G57660	ATCOL5, COL5 | zinc finger (B-box type) family protein | chr5:23355464-23356989 FORWARD	1.142
RNA.regulation of transcription.C2C2(Zn) DOF zinc finger family	AT1G26790	Dof-type zinc finger domain-containing protein | chr1:9273857-9275312 REVERSE	3.425
RNA.regulation of transcription.C2C2(Zn) DOF zinc finger family	AT1G69570	Dof-type zinc finger domain-containing protein | chr1:26161528-26163496 REVERSE	2.228
RNA.regulation of transcription.C2C2(Zn) DOF zinc finger family	AT5G39660	CDF2 | CDF2 (CYCLING DOF FACTOR 2); DNA binding / protein binding / transcription factor | chr5:15878699-15881023 FORWARD	1.271
RNA.regulation of transcription.C2C2(Zn) DOF zinc finger family	AT5G62430	CDF1 | CDF1 (CYCLING DOF FACTOR 1); DNA binding / protein binding / transcription factor | chr5:25069093-25070934 REVERSE	1.799
RNA.regulation of transcription.C2H2 zinc finger family	AT2G37430	zinc finger (C2H2 type) family protein (ZAT11) | chr2:15706357-15707224 FORWARD	1.947
RNA.regulation of transcription.C2H2 zinc finger family	AT3G42860	zinc knuckle (CCHC-type) family protein | chr3:14946188-14948167 REVERSE	-9.202
RNA.regulation of transcription.C2H2 zinc finger family	AT3G46090	ZAT7 | ZAT7; nucleic acid binding / transcription factor/ zinc ion binding | chr3:16926216-16926850 REVERSE	1.599
RNA.regulation of transcription.MYB domain transcription factor family	AT3G10113	myb family transcription factor | chr3:3118043-3119391 REVERSE	1.265
RNA.regulation of transcription.MYB-related transcription factor family	AT1G01060	LHY, LHY1 | LHY (LATE ELONGATED HYPOCOTYL); DNA binding / transcription factor | chr1:33666-37840 REVERSE	1.398
RNA.regulation of transcription.MYB-related transcription factor family	AT1G01520	myb family transcription factor | chr1:190596-192139 FORWARD	1.409
RNA.regulation of transcription.MYB-related transcription factor family	AT1G18330	EPR1 | EPR1 (EARLY-PHYTOCHROME-RESPONSIVE1); DNA binding / transcription factor | chr1:6305971-6308010 REVERSE	1.207
RNA.regulation of transcription.MYB-related transcription factor family	AT2G46830	CCA1 | CCA1 (CIRCADIAN CLOCK ASSOCIATED 1); DNA binding / transcription activator/ transcription factor/ transcription repressor | chr2:19245672-19248909 FORWARD	1.847
RNA.regulation of transcription.MYB-related transcription factor family	AT4G39250	ATRL1 | ATRL1 (ARABIDOPSIS RAD-LIKE 1); DNA binding / transcription factor | chr4:18271457-18271857 REVERSE	-2.006
RNA.regulation of transcription.MYB-related transcription factor family	AT5G17300	myb family transcription factor | chr5:5690227-5692902 REVERSE	1.458
RNA.regulation of transcription.NAC domain transcription factor family	AT3G15170	CUC1, anac054, ATNAC1 | CUC1 (CUP-SHAPED COTYLEDON1); transcription factor | chr3:5109883-5111447 FORWARD	-1.588
RNA.regulation of transcription.WRKY domain transcription factor family	AT3G56400	WRKY70, ATWRKY70 | WRKY70; transcription factor/ transcription repressor | chr3:20908928-20910481 REVERSE	1.073
RNA.regulation of transcription.Aux/IAA family	AT1G15580	IAA5, ATAUX2-27, AUX2-27 | IAA5 (INDOLE-3-ACETIC ACID INDUCIBLE 5); transcription factor | chr1:5365665-5366497 REVERSE	-1.25
RNA.regulation of transcription.PHOR1	AT5G37490	U-box domain-containing protein | chr5:14887478-14889151 FORWARD	2.757
RNA.regulation of transcription.Psudo ARR transcription factor family	AT5G02810	PRR7, APRR7 | PRR7 (PSEUDO-RESPONSE REGULATOR 7); transcription regulator/ two-component response regulator | chr5:637897-641977 REVERSE	1.777
RNA.regulation of transcription.Psudo ARR transcription factor family	AT5G24470	APRR5, PRR5 | APRR5 (ARABIDOPSIS PSEUDO-RESPONSE REGULATOR 5); transcription regulator/ two-component response regulator | chr5:8355951-8358873 REVERSE	-1.734
RNA.regulation of transcription.putative transcription regulator	AT5G43500	ATARP9 | ATARP9 (ACTIN-RELATED PROTEIN 9); protein binding | chr5:17469675-17473591 FORWARD	-1.692
RNA.regulation of transcription.sigma like plant	AT5G24120	SIGE, SIG5, ATSIG5 | SIGE (SIGMA FACTOR E); DNA binding / DNA-directed RNA polymerase/ sigma factor/ transcription factor | chr5:8157551-8160229 REVERSE	1.017
RNA.regulation of transcription.unclassified	AT2G32550	rcd1-like cell differentiation family protein | chr2:13819379-13822839 FORWARD	-1.229
RNA.regulation of transcription.unclassified	AT3G10815	zinc finger (C3HC4-type RING finger) family protein | chr3:3384807-3386327 REVERSE	1.182
DNA-involving processes
DNA.unspecified	AT4G15248	zinc ion binding | chr4:8708848-8709373 FORWARD	2.273
Protein synthesis/degradation/modification
protein.synthesis.ribosomal protein.eukaryotic.60S subunit.L34	AT3G01175	FUNCTIONS IN: molecular_function unknown; INVOLVED IN: biological_process unknown; LOCATED IN: cellular_component unknown; EXPRESSED IN: stem, root; CONTAINS InterPro DOMAIN/s: Protein of unknown function DUF1666 (InterPro:IPR012870); BEST Arabidopsis thaliana protein match is: structural constituent of ribosome (TAIR:AT5G39785.2); Has 100 Blast hits to 98 proteins in 28 species: Archae - 0; Bact…	1.389
protein.synthesis.ribosomal protein.eukaryotic.60S subunit.P2	AT3G28500	60S acidic ribosomal protein P2 (RPP2C) | chr3:10682097-10682731 FORWARD	-1.276
protein.synthesis.ribosomal protein.unknown.unknown	AT1G54740	FUNCTIONS IN: molecular_function unknown; INVOLVED IN: biological_process unknown; EXPRESSED IN: 21 plant structures; EXPRESSED DURING: 14 growth stages; BEST Arabidopsis thaliana protein match is: structural constituent of ribosome (TAIR:AT1G22110.1); Has 479 Blast hits to 317 proteins in 60 species: Archae - 0; Bacteria - 25; Metazoa - 81; Fungi - 16; Plants - 88; Viruses - 0; Other Eukaryotes …	1.181
protein.synthesis.elongation	AT1G45332	mitochondrial elongation factor, putative | chr1:17172322-17176821 REVERSE	-1.579
protein.postranslational modification	AT2G25090	CIPK16, SnRK3.18 | CIPK16 (CBL-INTERACTING PROTEIN KINASE 16); ATP binding / kinase/ protein kinase/ protein serine/threonine kinase | chr2:10670467-10672653 REVERSE	1.071
protein.postranslational modification	AT3G25250	AGC2-1, AGC2, OXI1 | AGC2-1 (OXIDATIVE SIGNAL-INDUCIBLE1); kinase | chr3:9195503-9197124 FORWARD	1.946
protein.postranslational modification	AT5G45820	CIPK20, SnRK3.6, PKS18 | CIPK20 (CBL-INTERACTING PROTEIN KINASE 20); kinase/ protein serine/threonine kinase | chr5:18586980-18588543 REVERSE	4.114
protein.postranslational modification	AT5G57015	ckl12 | ckl12 (Casein Kinase I-like 12); ATP binding / kinase/ protein kinase/ protein serine/threonine kinase | chr5:23071097-23074843 FORWARD	2.501
protein.postranslational modification.kinase	AT4G11890	protein kinase family protein | chr4:7148246-7149921 FORWARD	1.490
protein.degradation.subtilases	AT1G32960	ATSBT3.3, SBT3.3 | SBT3.3; identical protein binding / serine-type endopeptidase | chr1:11945307-11948650 FORWARD	1.466
protein.degradation.cysteine protease	AT3G49340	cysteine proteinase, putative | chr3:18293347-18294577 REVERSE	3.434
protein.degradation.metalloprotease	AT1G24140	matrixin family protein | chr1:8536045-8537387 REVERSE	1.235
protein.degradation.AAA type	AT3G28580	AAA-type ATPase family protein | chr3:10715623-10717329 FORWARD	1.040
protein.degradation.ubiquitin	AT5G48710	ubiquitin-related | chr5:19755065-19755572 REVERSE	2.329
protein.degradation.ubiquitin.E3.RING	AT1G22500	zinc finger (C3HC4-type RING finger) family protein | chr1:7949476-7950900 FORWARD	1.217
protein.degradation.ubiquitin.E3.RING	AT1G49230	zinc finger (C3HC4-type RING finger) family protein | chr1:18209261-18210128 FORWARD	-1.212
protein.degradation.ubiquitin.E3.SCF.FBOX	AT1G68050	ADO3, FKF1 | FKF1 (FLAVIN-BINDING, KELCH REPEAT, F BOX 1); signal transducer/ two-component sensor/ ubiquitin-protein ligase | chr1:25508676-25510889 FORWARD	-3.881
protein.degradation.ubiquitin.E3.SCF.FBOX	AT2G02250	AtPP2-B2 | AtPP2-B2 (Phloem protein 2-B2); carbohydrate binding | chr2:594655-595852 REVERSE	5.829
protein.degradation.ubiquitin.E3.SCF.FBOX	AT5G55150	F-box family protein | chr5:22382275-22383392 REVERSE	5.269
protein.degradation.ubiquitin.E3.BTB/POZ Cullin3.BTB/POZ	AT3G48360	BT2, ATBT2 | BT2 (BTB AND TAZ DOMAIN PROTEIN 2); protein binding / transcription factor/ transcription regulator | chr3:17908192-17910525 REVERSE	2.141
protein.degradation.ubiquitin.E3.BTB/POZ Cullin3.BTB/POZ	AT4G37610	BT5 | BT5 (BTB AND TAZ DOMAIN PROTEIN 5); protein binding / transcription regulator | chr4:17670481-17672353 REVERSE	1.423
protein.degradation.ubiquitin.E3.BTB/POZ Cullin3.BTB/POZ	AT5G63160	BT1 | BT1 (BTB AND TAZ DOMAIN PROTEIN 1); protein binding / transcription regulator | chr5:25333263-25335485 REVERSE	1.885
Signalling
signalling.in sugar and nutrient physiology	AT1G35140	PHI-1, EXL7 | PHI-1 (PHOSPHATE-INDUCED 1) | chr1:12851997-12853128 FORWARD	2.060
signalling.in sugar and nutrient physiology	AT5G48400	ATGLR1.2, GLR1.2 | ATGLR1.2; intracellular ligand-gated ion channel | chr5:19616244-19619246 FORWARD	1.546
signalling.receptor kinases.leucine rich repeat VIII.VIII-1	AT5G37450	leucine-rich repeat transmembrane protein kinase, putative | chr5:14852801-14857098 REVERSE	3.994
signalling.receptor kinases.DUF 26	AT4G04490	protein kinase family protein | chr4:2231957-2234638 REVERSE	1.492
signalling.receptor kinases.DUF 26	AT4G04500	protein kinase family protein | chr4:2238411-2240865 FORWARD	1.890
signalling.receptor kinases.DUF 26	AT4G05200	protein kinase family protein | chr4:2679723-2682309 REVERSE	3.635
signalling.receptor kinases.DUF 26	AT4G11890	protein kinase family protein | chr4:7148246-7149921 FORWARD	1.490
signalling.receptor kinases.DUF 26	AT4G23200	protein kinase family protein | chr4:12145380-12147934 REVERSE	1.321
signalling.receptor kinases.DUF 26	AT4G23320	protein kinase family protein | chr4:12189182-12191626 REVERSE	1.516
signalling.receptor kinases.S-locus glycoprotein like	AT4G27290	ATP binding / protein kinase/ protein serine/threonine kinase/ protein tyrosine kinase/ sugar binding | chr4:13666281-13669202 FORWARD	3.215
signalling.receptor kinases.wall associated kinase	AT1G16150	WAKL4 | WAKL4 (WALL ASSOCIATED KINASE-LIKE 4); kinase | chr1:5532415-5534877 FORWARD	1.929
signalling.receptor kinases.misc	AT1G51800	leucine-rich repeat protein kinase, putative | chr1:19214148-19217970 FORWARD	1.073
signalling.receptor kinases.misc	AT1G51860	leucine-rich repeat protein kinase, putative | chr1:19257634-19261479 REVERSE	1.470
signalling.receptor kinases.misc	AT3G46280	protein kinase-related | chr3:17005483-17008424 REVERSE	1.148
signalling.receptor kinases.misc	AT5G01740	FUNCTIONS IN: molecular_function unknown; INVOLVED IN: biological_process unknown; LOCATED IN: cellular_component unknown; EXPRESSED IN: 18 plant structures; EXPRESSED DURING: 9 growth stages; CONTAINS InterPro DOMAIN/s: Wound-induced protein, Wun1 (InterPro:IPR009798); BEST Arabidopsis thaliana protein match is: SAG20 (SENESCENCE ASSOCIATED GENE 20) (TAIR:AT3G10985.1); Has 49 Blast hits to 49 pr…	1.086
signalling.calcium	AT3G01830	calmodulin-related protein, putative | chr3:296054-297133 FORWARD	2.254
signalling.calcium	AT3G15050	IQD10 | IQD10 (IQ-domain 10); calmodulin binding | chr3:5066879-5067960 REVERSE	-1.696
signalling.calcium	AT3G22910	calcium-transporting ATPase, plasma membrane-type, putative / Ca(2+)-ATPase, putative (ACA13) | chr3:8116335-8119388 REVERSE	2.930
signalling.calcium	AT4G27280	calcium-binding EF hand family protein | chr4:13663576-13664240 REVERSE	1.135
signalling.calcium	AT5G54130	calcium-binding EF hand family protein | chr5:21962600-21965604 FORWARD	1.032
signalling.G-proteins	AT1G07620	FUNCTIONS IN: molecular_function unknown; INVOLVED IN: biological_process unknown; LOCATED IN: cellular_component unknown; CONTAINS InterPro DOMAIN/s: GTP-binding protein Obg/CgtA (InterPro:IPR014100); BEST Arabidopsis thaliana protein match is: unknown protein (TAIR:AT5G02390.1); Has 447 Blast hits to 405 proteins in 72 species: Archae - 0; Bacteria - 6; Metazoa - 43; Fungi - 29; Plants - 122; V…	1.008
signalling.lipids	AT1G55960	FUNCTIONS IN: molecular_function unknown; INVOLVED IN: biological_process unknown; EXPRESSED IN: 24 plant structures; EXPRESSED DURING: 15 growth stages; CONTAINS InterPro DOMAIN/s: Lipid-binding START (InterPro:IPR002913); BEST Arabidopsis thaliana protein match is: unknown protein (TAIR:AT3G13062.2); Has 177 Blast hits to 177 proteins in 41 species: Archae - 0; Bacteria - 0; Metazoa - 79; Fungi…	1.298
signalling.light	AT2G40080	ELF4 | ELF4 (EARLY FLOWERING 4) | chr2:16734294-16734912 REVERSE	-2.458
signalling.light	AT3G45780	PHOT1, NPH1, JK224, RPT1 | PHOT1 (PHOTOTROPIN 1); FMN binding / blue light photoreceptor/ kinase/ protein binding / protein serine/threonine kinase | chr3:16816866-16824210 FORWARD	-1.319
Cell cycle
cell.organisation	AT2G02250	AtPP2-B2 | AtPP2-B2 (Phloem protein 2-B2); carbohydrate binding | chr2:594655-595852 REVERSE	5.829
cell.organisation	AT4G03450	ankyrin repeat family protein | chr4:1529446-1531780 REVERSE	1.787
cell.organisation	AT4G27360	dynein light chain, putative | chr4:13693957-13694658 FORWARD	1.735
cell.organisation	AT5G54610	ANK | ANK (ankyrin); protein binding | chr5:22184779-22186525 REVERSE	1.662
cell.division	AT3G55580	regulator of chromosome condensation (RCC1) family protein | chr3:20612700-20615920 FORWARD	2.936
cell.cycle.peptidylprolyl isomerase	AT2G21130	peptidyl-prolyl cis-trans isomerase / cyclophilin (CYP2) / rotamase | chr2:9055398-9056232 REVERSE	-1.601
Development
development.storage proteins	AT5G24780	VSP1, ATVSP1 | VSP1 (VEGETATIVE STORAGE PROTEIN 1); acid phosphatase/ transcription factor binding | chr5:8507590-8508957 REVERSE	-1.669
development.late embryogenesis abundant	AT4G02380	SAG21, AtLEA5 | SAG21 (SENESCENCE-ASSOCIATED GENE 21) | chr4:1046204-1046997 REVERSE	3.099
development.unspecified	AT1G07050	CONSTANS-like protein-related | chr1:2164188-2165239 REVERSE	-2.954
development.unspecified	AT1G13245	RTFL17, DVL4 | RTFL17 (ROTUNDIFOLIA LIKE 17) | chr1:4525486-4526064 REVERSE	1.072
development.unspecified	AT1G66650	seven in absentia (SINA) protein, putative | chr1:24860113-24861821 REVERSE	-1.019
development.unspecified	AT1G69120	AP1, AGL7 | AP1 (APETALA1); DNA binding / protein binding / protein heterodimerization/ transcription activator/ transcription factor | chr1:25982330-25986313 REVERSE	-1.73
development.unspecified	AT1G70260	nodulin MtN21 family protein | chr1:26456844-26459450 REVERSE	1.080
development.unspecified	AT2G27550	ATC | ATC (ARABIDOPSIS THALIANA CENTRORADIALIS); phosphatidylethanolamine binding | chr2:11773251-11774681 FORWARD	-1.784
development.unspecified	AT2G39510	nodulin MtN21 family protein | chr2:16491143-16493151 REVERSE	-1.214
development.unspecified	AT2G41260	M17, ATM17 | M17 | chr2:17206510-17207698 FORWARD	4.031
development.unspecified	AT3G02380	COL2 | COL2 (constans-like 2); transcription factor/ zinc ion binding | chr3:487236-488693 REVERSE	1.816
development.unspecified	AT3G14770	nodulin MtN3 family protein | chr3:4957334-4959704 REVERSE	1.091
development.unspecified	AT3G61190	BAP1 | BAP1 (BON ASSOCIATION PROTEIN 1); phospholipid binding / protein binding | chr3:22650527-22651449 REVERSE	1.136
development.unspecified	AT4G34950	nodulin family protein | chr4:16642316-16644818 REVERSE	-1.432
development.unspecified	AT5G45830	DOG1, GSQ5 | DOG1 (DELAY OF GERMINATION 1) | chr5:18589482-18591400 REVERSE	3.587
Transport
transport.sugars	AT1G30220	ATINT2, INT2 | INT2 (INOSITOL TRANSPORTER 2); carbohydrate transmembrane transporter/ sugar:hydrogen symporter | chr1:10632821-10635471 REVERSE	1.483
transport.amino acids	AT4G21120	AAT1, CAT1 | AAT1 (AMINO ACID TRANSPORTER 1); L-glutamate transmembrane transporter/ L-lysine transmembrane transporter/ arginine transmembrane transporter/ cationic amino acid transmembrane transporter | chr4:11270045-11273973 FORWARD	1.145
transport.phosphate	AT1G69480	EXS family protein / ERD1/XPR1/SYG1 family protein | chr1:26114112-26117479 REVERSE	1.521
transport.phosphate	AT3G46980	PHT4;3 | transporter-related | chr3:17307055-17309938 REVERSE	1.054
transport.ABC transporters and multidrug resistance systems	AT5G09930	ATGCN2, GCN2 | ATGCN2; transporter | chr5:3097643-3100241 REVERSE	2.542
transport.ABC transporters and multidrug resistance systems	AT5G52050	MATE efflux protein-related | chr5:21138862-21140643 FORWARD	2.227
transport.unspecified anions	AT3G27170	CLC-B, ATCLC-B | CLC-B (CHLORIDE CHANNEL B); anion channel/ voltage-gated chloride channel | chr3:10024017-10027198 FORWARD	1.909
transport.membrane system unknown	AT3G47420	glycerol-3-phosphate transporter, putative / glycerol 3-phosphate permease, putative | chr3:17472342-17475258 REVERSE	1.610
transport.misc	AT2G04040	ATDTX1, TX1 | TX1; antiporter/ multidrug efflux pump/ multidrug transporter/ transporter | chr2:1334512-1336489 REVERSE	1.140
Not assigned
not assigned.no ontology	AT2G41250	haloacid dehalogenase-like hydrolase family protein | chr2:17200659-17202618 REVERSE	1.679
not assigned.no ontology	AT3G33528	unknown protein | chr3:14082795-14084346 REVERSE	-2.372
not assigned.no ontology	AT4G20000	VQ motif-containing protein | chr4:10838310-10839142 FORWARD	1.535
not assigned.no ontology	AT5G64170	dentin sialophosphoprotein-related | chr5:25672466-25676746 REVERSE	2.742
not assigned.no ontology.armadillo/beta-catenin repeat family protein	AT3G53800	armadillo/beta-catenin repeat family protein | chr3:19930861-19932892 FORWARD	-1.047
not assigned.no ontology.C2 domain-containing protein	AT1G70800	C2 domain-containing protein | chr1:26702705-26703790 FORWARD	-1.064
not assigned.no ontology.C2 domain-containing protein	AT4G00700	C2 domain-containing protein | chr4:286051-289514 FORWARD	1.153
not assigned.no ontology.hydroxyproline rich proteins	AT1G15825	hydroxyproline-rich glycoprotein family protein | chr1:5448149-5448529 REVERSE	1.112
not assigned.unknown	AT1G11210	unknown protein | chr1:3755677-3756998 REVERSE	-1.459
not assigned.unknown	AT1G13540	unknown protein | chr1:4635463-4636805 REVERSE	2.181
not assigned.unknown	AT1G15830	unknown protein | chr1:5448726-5450177 FORWARD	1.081
not assigned.unknown	AT1G15840	unknown protein | chr1:5451432-5452374 FORWARD	1.169
not assigned.unknown	AT1G17665	unknown protein | chr1:6072598-6074484 REVERSE	-1.491
not assigned.unknown	AT1G24270	unknown protein | chr1:8608058-8608763 REVERSE	-1.613
not assigned.unknown	AT1G47400	unknown protein | chr1:17385717-17386186 FORWARD	-1.094
not assigned.unknown	AT1G49500	unknown protein | chr1:18321808-18322284 REVERSE	1.654
not assigned.unknown	AT1G53035	unknown protein | chr1:19761700-19762551 REVERSE	-1.355
not assigned.unknown	AT1G56060	unknown protein | chr1:20966528-20967144 REVERSE	1.436
not assigned.unknown	AT1G58460	unknown protein | chr1:21721404-21722429 FORWARD	-1.217
not assigned.unknown	AT1G69160	unknown protein | chr1:26000214-26001588 FORWARD	1.001
not assigned.unknown	AT1G69260	AFP1 | AFP1 (ABI FIVE BINDING PROTEIN) | chr1:26039048-26040720 FORWARD	1.635
not assigned.unknown	AT1G76600	unknown protein | chr1:28746888-28747845 FORWARD	1.151
not assigned.unknown	AT1G76955	Expressed protein | chr1:28918810-28919545 REVERSE	-1.085
not assigned.unknown	AT1G78815	LSH7 | LSH7 (LIGHT SENSITIVE HYPOCOTYLS 7) | chr1:29631743-29632745 REVERSE	-1.136
not assigned.unknown	AT2G03310	unknown protein | chr2:1006256-1007183 REVERSE	-1.051
not assigned.unknown	AT2G14247	Expressed protein | chr2:6034348-6034835 FORWARD	-1.671
not assigned.unknown	AT2G20670	unknown protein | chr2:8911860-8913534 REVERSE	1.345
not assigned.unknown	AT2G23690	unknown protein | chr2:10072277-10075969 FORWARD	1.288
not assigned.unknown	AT2G25200	unknown protein | chr2:10736483-10737654 REVERSE	1.281
not assigned.unknown	AT2G27830	FUNCTIONS IN: molecular_function unknown; EXPRESSED IN: 22 plant structures; EXPRESSED DURING: 13 growth stages; BEST Arabidopsis thaliana protein match is: pentatricopeptide (PPR) repeat-containing protein (TAIR:AT4G22760.1); Has 68 Blast hits to 68 proteins in 11 species: Archae - 0; Bacteria - 0; Metazoa - 0; Fungi - 0; Plants - 68; Viruses - 0; Other Eukaryotes - 0 (source: NCBI BLink). | chr…	1.054
not assigned.unknown	AT2G28400	unknown protein | chr2:12148304-12149052 REVERSE	1.375
not assigned.unknown	AT2G28580	unknown protein | chr2:12244859-12248450 FORWARD	-1.126
not assigned.unknown	AT2G32200	unknown protein | chr2:13676488-13677231 FORWARD	1.581
not assigned.unknown	AT2G32280	unknown protein | chr2:13713036-13714211 FORWARD	-1.041
not assigned.unknown	AT2G33175	unknown protein | chr2:14062754-14063275 REVERSE	-1.151
not assigned.unknown	AT2G34340	unknown protein | chr2:14488786-14489602 REVERSE	1.034
not assigned.unknown	AT2G35585	unknown protein | chr2:14936666-14937964 FORWARD	1.416
not assigned.unknown	AT2G37750	unknown protein | chr2:15830989-15831558 FORWARD	1.114
not assigned.unknown	AT2G40000	HSPRO2, ATHSPRO2 | HSPRO2 (ARABIDOPSIS ORTHOLOG OF SUGAR BEET HS1 PRO-1 2) | chr2:16700510-16702028 REVERSE	1.063
not assigned.unknown	AT2G45610	hydrolase | chr2:18791463-18792586 FORWARD	3.166
not assigned.unknown	AT3G09450	unknown protein | chr3:2907548-2910091 FORWARD	1.130
not assigned.unknown	AT3G12320	unknown protein | chr3:3923735-3925465 FORWARD	1.583
not assigned.unknown	AT3G26470	FUNCTIONS IN: molecular_function unknown; INVOLVED IN: biological_process unknown; LOCATED IN: cellular_component unknown; EXPRESSED IN: 8 plant structures; EXPRESSED DURING: 4 anthesis, LP.04 four leaves visible, petal differentiation and expansion stage; CONTAINS InterPro DOMAIN/s: Disease resistance, plant (InterPro:IPR014011); BEST Arabidopsis thaliana protein match is: ADR1-L1 (ADR1-like 1);…	1.235
not assigned.unknown	AT3G41762	unknown protein.	-1.698
not assigned.unknown	AT3G44580	unknown protein | chr3:16160512-16161003 REVERSE	-6.162
not assigned.unknown	AT3G45760	unknown protein | chr3:16801996-16804759 REVERSE	5.270
not assigned.unknown	AT3G46990	unknown protein | chr3:17311672-17313752 FORWARD	-8.656
not assigned.unknown	AT3G54500	FUNCTIONS IN: molecular_function unknown; INVOLVED IN: biological_process unknown; LOCATED IN: cellular_component unknown; EXPRESSED IN: 22 plant structures; EXPRESSED DURING: 13 growth stages; BEST Arabidopsis thaliana protein match is: dentin sialophosphoprotein-related (TAIR:AT5G64170.2); Has 108 Blast hits to 102 proteins in 33 species: Archae - 0; Bacteria - 4; Metazoa - 36; Fungi - 7; Plant…	2.377
not assigned.unknown	AT3G59370	unknown protein | chr3:21941865-21942571 REVERSE	-1.121
not assigned.unknown	AT4G08555	unknown protein | chr4:5448133-5448523 FORWARD	1.350
not assigned.unknown	AT4G16146	FUNCTIONS IN: molecular_function unknown; INVOLVED IN: biological_process unknown; LOCATED IN: cellular_component unknown; EXPRESSED IN: 24 plant structures; EXPRESSED DURING: 13 growth stages; CONTAINS InterPro DOMAIN/s: Lg106-like (InterPro:IPR012482); BEST Arabidopsis thaliana protein match is: unknown protein (TAIR:AT1G69510.3); Has 94 Blast hits to 94 proteins in 12 species: Archae - 0; Bact…	-1.944
not assigned.unknown	AT4G33980	unknown protein | chr4:16282796-16285058 REVERSE	-1.66
not assigned.unknown	AT4G33985	unknown protein | chr4:16288112-16288913 REVERSE	-1.003
not assigned.unknown	AT5G02020	unknown protein | chr5:386018-388123 REVERSE	1.173
not assigned.unknown	AT5G03120	unknown protein | chr5:733979-734943 FORWARD	1.169
not assigned.unknown	AT5G05840	unknown protein | chr5:1757098-1760666 REVERSE	-1.283
not assigned.unknown	AT5G06980	unknown protein | chr5:2167536-2169391 FORWARD	3.076
not assigned.unknown	AT5G19970	unknown protein | chr5:6747550-6748641 FORWARD	1.058
not assigned.unknown	AT5G24640	unknown protein | chr5:8436376-8436862 FORWARD	2.219
not assigned.unknown	AT5G39520	unknown protein | chr5:15823735-15825492 REVERSE	1.510
not assigned.unknown	AT5G40180	unknown protein | chr5:16067923-16068206 FORWARD	-1.087
not assigned.unknown	AT5G54585	unknown protein | chr5:22175539-22176691 FORWARD	1.340
not assigned.unknown	AT5G55010	unknown protein | chr5:22321900-22322229 FORWARD	-1.513
not assigned.unknown	AT5G56550	OXS3, ATOXS3 | OXS3 (OXIDATIVE STRESS 3) | chr5:22895616-22896653 REVERSE	1.032
not assigned.unknown	AT5G59305	unknown protein | chr5:23923201-23923910 FORWARD	-1.401
not assigned.unknown	ATmG01130	ORF106F | hypothetical protein | chrM:289197-289517 REVERSE	-1.458
