# Supplementary material for: Phototropin 1 and 2 Influence Photosynthesis, UV-C Induced Photooxidative Stress Responses, and Cell Death
Source: Cells. 2021 Jan 20;10(2):200. doi: 10.3390/cells10020200 (PMC7909289; doi:10.3390/cells10020200)
Supplement: Supplementary file 1 [file cells-10-00200-s001.zip › cells-1039510 supplementary proofreading back - Copy/Supplementary Data Set 5_19.01.2021.xlsx]

## Sheet: Cellular component
GO Term	p-value	Genes	GO Term	Matches
extracellular region	0.02744773522860607	AT1G13609,AT1G52400,AT1G54020,AT2G30210,AT2G32680,AT3G12145,AT3G16670,AT3G23730,AT3G48340,AT5G06870,AT5G07990,AT5G19110,AT5G39120	GO:0005576	13
vacuole	0.04227788560252554	AT1G52400,AT1G54020,AT2G39330,AT3G48340,AT4G29690,AT5G24770	GO:0005773	6
thioglucosidase complex	0.00216356555603635	AT1G52030	GO:0010169	1
dynein complex	0.015048775781131396	AT4G27360	GO:0030286	1
nuclear transcriptional repressor complex	0.021429977494282534	AT5G48850	GO:0090568	1
ER body	0.025661543515348603	AT1G52400	GO:0010168	1
transcriptional repressor complex	0.031975227834459885	AT5G48850	GO:0017053	1
Ino80 complex	0.03407084943837646	AT5G43500	GO:0031011	1
DNA helicase complex	0.03407084943837646	AT5G43500	GO:0033202	1
CCR4-NOT core complex	0.03824873879427839	AT2G32550	GO:0030015	1
INO80-type complex	0.042408884873278284	AT5G43500	GO:0097346	1

## Sheet: Biological process
GO Term	p-value	Genes	GO Term	Matches
response to stimulus	0.000642935448220916	AT1G13609,AT1G43160,AT1G52030,AT1G52400,AT1G56600,AT1G71450,AT2G14247,AT2G32680,AT2G34960,AT3G12145,AT3G16670,AT3G25770,AT3G45140,AT3G46970,AT4G21680,AT4G23680,AT5G06870,AT5G07990,AT5G10140,AT5G24770,AT5G43500,AT5G48850,AT5G52310,AT5G65790	GO:0050896	24
response to stress	0.0009212689031504223	AT1G13609,AT1G43160,AT1G52030,AT1G52400,AT1G56600,AT2G14247,AT2G32680,AT3G16670,AT3G25770,AT3G45140,AT3G46970,AT4G23680,AT5G10140,AT5G24770,AT5G43500,AT5G48850,AT5G52310	GO:0006950	17
response to chemical	0.0029978472638591846	AT1G43160,AT1G52400,AT1G56600,AT1G71450,AT2G14247,AT2G32680,AT2G34960,AT3G45140,AT3G46970,AT4G21680,AT5G07990,AT5G24770,AT5G52310,AT5G65790	GO:0042221	14
response to abiotic stimulus	0.0019165878003671749	AT1G43160,AT1G52400,AT1G56600,AT2G14247,AT3G12145,AT3G25770,AT3G45140,AT3G46970,AT5G07990,AT5G10140,AT5G24770,AT5G52310	GO:0009628	12
response to oxygen-containing compound	0.002659424087405557	AT1G43160,AT1G52400,AT1G56600,AT2G32680,AT3G45140,AT3G46970,AT4G21680,AT5G24770,AT5G52310,AT5G65790	GO:1901700	10
response to organic substance	0.008011193168339032	AT1G43160,AT1G52400,AT1G56600,AT1G71450,AT2G32680,AT3G45140,AT5G07990,AT5G24770,AT5G52310,AT5G65790	GO:0010033	10
response to acid chemical	0.0012900456414771584	AT1G43160,AT1G52400,AT1G56600,AT3G45140,AT3G46970,AT4G21680,AT5G24770,AT5G52310,AT5G65790	GO:0001101	9
response to hormone	0.005736039616750596	AT1G43160,AT1G52400,AT1G56600,AT1G71450,AT3G45140,AT5G07990,AT5G24770,AT5G52310,AT5G65790	GO:0009725	9
response to endogenous stimulus	0.006646918265831917	AT1G43160,AT1G52400,AT1G56600,AT1G71450,AT3G45140,AT5G07990,AT5G24770,AT5G52310,AT5G65790	GO:0009719	9
response to inorganic substance	0.0009400771607647417	AT1G43160,AT1G52400,AT1G56600,AT3G45140,AT3G46970,AT4G21680,AT5G24770,AT5G52310	GO:0010035	8
small molecule metabolic process	0.02908561726039579	AT1G52400,AT1G56600,AT1G76790,AT3G16390,AT3G25770,AT3G45140,AT4G21680,AT5G48850	GO:0044281	8
oxoacid metabolic process	0.011585412827580003	AT1G52400,AT1G76790,AT3G16390,AT3G25770,AT3G45140,AT4G21680,AT5G48850	GO:0043436	7
organic acid metabolic process	0.012045337661104523	AT1G52400,AT1G76790,AT3G16390,AT3G25770,AT3G45140,AT4G21680,AT5G48850	GO:0006082	7
defense response	0.04511649502940088	AT1G13609,AT1G43160,AT1G52030,AT1G52400,AT2G32680,AT4G23680,AT5G24770	GO:0006952	7
response to water deprivation	0.00018283703329430507	AT1G43160,AT1G52400,AT1G56600,AT3G45140,AT3G46970,AT5G52310	GO:0009414	6
response to water	0.0002035174903790143	AT1G43160,AT1G52400,AT1G56600,AT3G45140,AT3G46970,AT5G52310	GO:0009415	6
response to wounding	0.0000975186697579036	AT1G43160,AT1G52030,AT3G45140,AT5G24770,AT5G52310	GO:0009611	5
secondary metabolic process	0.0011390738062545766	AT1G52400,AT1G76790,AT2G30210,AT3G16390,AT5G48850	GO:0019748	5
response to cold	0.0017798353634553704	AT1G43160,AT1G56600,AT3G25770,AT5G10140,AT5G52310	GO:0009409	5
response to salt stress	0.004282600526859696	AT1G43160,AT1G52400,AT1G56600,AT5G24770,AT5G52310	GO:0009651	5
response to osmotic stress	0.007865176203777557	AT1G43160,AT1G52400,AT1G56600,AT5G24770,AT5G52310	GO:0006970	5
response to temperature stimulus	0.01001508222188183	AT1G43160,AT1G56600,AT3G25770,AT5G10140,AT5G52310	GO:0009266	5
response to lipid	0.026584046682583223	AT1G43160,AT1G52400,AT1G56600,AT5G52310,AT5G65790	GO:0033993	5
S-glycoside metabolic process	0.0001315894632401164	AT1G52400,AT1G76790,AT3G16390,AT5G48850	GO:0016143	4
glycosinolate metabolic process	0.0001315894632401164	AT1G52400,AT1G76790,AT3G16390,AT5G48850	GO:0019757	4
glucosinolate metabolic process	0.0001315894632401164	AT1G52400,AT1G76790,AT3G16390,AT5G48850	GO:0019760	4
glycosyl compound metabolic process	0.0007882193669736361	AT1G52400,AT1G76790,AT3G16390,AT5G48850	GO:1901657	4
sulfur compound metabolic process	0.009582580001191717	AT1G52400,AT1G76790,AT3G16390,AT5G48850	GO:0006790	4
response to oxidative stress	0.01719347211600824	AT1G56600,AT3G16670,AT5G24770,AT5G52310	GO:0006979	4
response to abscisic acid	0.03573527982500048	AT1G43160,AT1G52400,AT1G56600,AT5G52310	GO:0009737	4
response to fungus	0.04188694245684648	AT1G13609,AT1G52400,AT2G32680,AT3G45140	GO:0009620	4
response to alcohol	0.04485250190645519	AT1G43160,AT1G52400,AT1G56600,AT5G52310	GO:0097305	4
response to jasmonic acid	0.011854732189871656	AT1G43160,AT3G45140,AT5G24770	GO:0009753	3
response to mannitol	0.0007348622577613572	AT2G32680,AT5G52310	GO:0010555	2
jasmonic acid biosynthetic process	0.0018420184366795733	AT3G25770,AT3G45140	GO:0009695	2
response to insect	0.0020947046972262973	AT1G52400,AT5G24770	GO:0009625	2
S-glycoside catabolic process	0.002502725882636564	AT1G52400,AT3G16390	GO:0016145	2
glycosinolate catabolic process	0.002502725882636564	AT1G52400,AT3G16390	GO:0019759	2
glucosinolate catabolic process	0.002502725882636564	AT1G52400,AT3G16390	GO:0019762	2
S-glycoside biosynthetic process	0.005050316681916297	AT1G76790,AT5G48850	GO:0016144	2
glycosinolate biosynthetic process	0.005050316681916297	AT1G76790,AT5G48850	GO:0019758	2
glucosinolate biosynthetic process	0.005050316681916297	AT1G76790,AT5G48850	GO:0019761	2
sulfur compound catabolic process	0.005050316681916297	AT1G52400,AT3G16390	GO:0044273	2
glycosyl compound catabolic process	0.005452121230729485	AT1G52400,AT3G16390	GO:1901658	2
jasmonic acid metabolic process	0.005868152302219711	AT3G25770,AT3G45140	GO:0009694	2
hyperosmotic salinity response	0.0069696746099568215	AT5G24770,AT5G52310	GO:0042538	2
hyperosmotic response	0.009694112358155321	AT5G24770,AT5G52310	GO:0006972	2
glycosyl compound biosynthetic process	0.010507035335927829	AT1G76790,AT5G48850	GO:1901659	2
regulation of root development	0.01699427528236578	AT5G52310,AT5G65790	GO:2000280	2
carbohydrate derivative catabolic process	0.017336698762831594	AT1G52400,AT3G16390	GO:1901136	2
leaf senescence	0.0360586972530188	AT1G69490,AT5G52310	GO:0010150	2
circadian rhythm	0.038895132618505725	AT5G10140,AT5G52310	GO:0007623	2
plant organ senescence	0.038895132618505725	AT1G69490,AT5G52310	GO:0090693	2
rhythmic process	0.04230874081432695	AT5G10140,AT5G52310	GO:0048511	2
sulfur compound biosynthetic process	0.04685699020837757	AT1G76790,AT5G48850	GO:0044272	2
response to carbohydrate	0.04841164853161594	AT2G32680,AT5G52310	GO:0009743	2
sulfur utilization	0.00212418300653595	AT5G48850	GO:0006791	1
regulation of sulfur utilization	0.00212418300653595	AT5G48850	GO:0006792	1
response to symbiotic bacterium	0.004243969316397325	AT5G52310	GO:0009609	1
glycogen catabolic process	0.006359367790994803	AT3G46970	GO:0005980	1
green leaf volatile biosynthetic process	0.006359367790994803	AT3G45140	GO:0010597	1
lipoxygenase pathway	0.006359367790994803	AT3G45140	GO:0019372	1
detection of molecule of fungal origin	0.006359367790994803	AT2G32680	GO:0032491	1
response to molecule of oomycetes origin	0.008470387274360877	AT2G32680	GO:0002240	1
mitochondrial translational elongation	0.008470387274360877	AT1G45332	GO:0070125	1
icosanoid metabolic process	0.010577036593183065	AT3G45140	GO:0006690	1
L-glutamate import	0.010577036593183065	AT2G34960	GO:0051938	1
regulation of microtubule motor activity	0.010577036593183065	AT4G27360	GO:2000574	1
positive regulation of microtubule motor activity	0.010577036593183065	AT4G27360	GO:2000576	1
regulation of ATP-dependent microtubule motor activity, plus-end-directed	0.010577036593183065	AT4G27360	GO:2000580	1
positive regulation of ATP-dependent microtubule motor activity, plus-end-directed	0.010577036593183065	AT4G27360	GO:2000582	1
indole glucosinolate biosynthetic process	0.012679324556836877	AT1G76790	GO:0009759	1
amino acid import	0.014777259957418963	AT2G34960	GO:0043090	1
nitrile metabolic process	0.014777259957418963	AT3G16390	GO:0050898	1
nitrile biosynthetic process	0.014777259957418963	AT3G16390	GO:0080028	1
acidic amino acid transport	0.016870851569779906	AT2G34960	GO:0015800	1
detection of biotic stimulus	0.018960108151557298	AT2G32680	GO:0009595	1
L-amino acid transport	0.018960108151557298	AT2G34960	GO:0015807	1
detection of external biotic stimulus	0.018960108151557298	AT2G32680	GO:0098581	1
neurotransmitter transport	0.02104503844320841	AT2G34960	GO:0006836	1
fruit ripening	0.02104503844320841	AT1G69490	GO:0009835	1
cellular response to sulfur starvation	0.02104503844320841	AT5G48850	GO:0010438	1
response to symbiont	0.025201955032256133	AT5G52310	GO:0009608	1
regulation of glucosinolate biosynthetic process	0.025201955032256133	AT5G48850	GO:0010439	1
positive regulation of ATPase activity	0.025201955032256133	AT4G27360	GO:0032781	1
water homeostasis	0.027273958724960613	AT1G52400	GO:0030104	1
cell adhesion	0.03140510026708001	AT1G52030	GO:0007155	1
biological adhesion	0.03140510026708001	AT1G52030	GO:0022610	1
vernalization response	0.033464255409602975	AT5G10140	GO:0010048	1
indole glucosinolate metabolic process	0.033464255409602975	AT1G76790	GO:0042343	1
response to herbivore	0.033464255409602975	AT3G45140	GO:0080027	1
response to molecule of fungal origin	0.035519144966898314	AT2G32680	GO:0002238	1
regulation of ATPase activity	0.035519144966898314	AT4G27360	GO:0043462	1
phenylpropanoid catabolic process	0.03756977754315581	AT2G30210	GO:0046271	1
lignin catabolic process	0.03756977754315581	AT2G30210	GO:0046274	1
glycogen metabolic process	0.039616161725677695	AT3G46970	GO:0005977	1
energy reserve metabolic process	0.039616161725677695	AT3G46970	GO:0006112	1
defense response signaling pathway, resistance gene-independent	0.04165830608491105	AT2G32680	GO:0010204	1
ATP-dependent chromatin remodeling	0.04775938567519518	AT5G43500	GO:0043044	1
response to desiccation	0.049784656109762834	AT5G52310	GO:0009269	1
detection of chemical stimulus	0.049784656109762834	AT2G32680	GO:0009593	1
oxylipin biosynthetic process	0.049784656109762834	AT3G45140	GO:0031408	1

## Sheet: Molecular function
GO Term	p-value	Genes	GO Term	Matches
carbohydrate binding	0.005436962010978441	AT1G52030,AT2G39330,AT3G16390,AT3G42850	GO:0030246	4
anion transmembrane transporter activity	0.027311203295033847	AT2G34960,AT3G46980,AT4G21680	GO:0008509	3
nutrient reservoir activity	0.006504085927817193	AT5G24770,AT5G39120	GO:0045735	2
thioglucosidase binding	0.002050543116825535	AT1G52030	GO:0010180	1
flavonoid 3'-monooxygenase activity	0.002050543116825535	AT5G07990	GO:0016711	1
abscisic acid glucose ester beta-glucosidase activity	0.002050543116825535	AT1G52400	GO:0051993	1
glycogen phosphorylase activity	0.0040969949211084955	AT3G46970	GO:0008184	1
polygalacturonase inhibitor activity	0.0040969949211084955	AT5G06870	GO:0090353	1
linear malto-oligosaccharide phosphorylase activity	0.0040969949211084955	AT3G46970	GO:0102250	1
SHG alpha-glucan phosphorylase activity	0.0040969949211084955	AT3G46970	GO:0102499	1
1,4-alpha-oligoglucan phosphorylase activity	0.00817765632433188	AT3G46970	GO:0004645	1
linoleate 13S-lipoxygenase activity	0.00817765632433188	AT3G45140	GO:0016165	1
allene-oxide cyclase activity	0.00817765632433188	AT3G25770	GO:0046423	1
arginine transmembrane transporter activity	0.01021188175204805	AT2G34960	GO:0015181	1
L-lysine transmembrane transporter activity	0.01021188175204805	AT2G34960	GO:0015189	1
dynein intermediate chain binding	0.01021188175204805	AT4G27360	GO:0045505	1
dynein light intermediate chain binding	0.01021188175204805	AT4G27360	GO:0051959	1
L-glutamate transmembrane transporter activity	0.012242047524827824	AT2G34960	GO:0005313	1
galactose binding	0.012242047524827824	AT3G42850	GO:0005534	1
neurotransmitter transmembrane transporter activity	0.016290231599305465	AT2G34960	GO:0005326	1
inositol 3-alpha-galactosyltransferase activity	0.016290231599305465	AT1G56600	GO:0047216	1
acidic amino acid transmembrane transporter activity	0.01830826561077284	AT2G34960	GO:0015172	1
nucleoside-triphosphate diphosphatase activity	0.01830826561077284	AT4G29690	GO:0047429	1
NADH pyrophosphatase activity	0.02433822949002692	AT4G29690	GO:0035529	1
UDP-galactosyltransferase activity	0.03232214987424611	AT1G56600	GO:0035250	1
basic amino acid transmembrane transporter activity	0.034308176080960796	AT2G34960	GO:0015174	1
hydroquinone:oxygen oxidoreductase activity	0.034308176080960796	AT2G30210	GO:0052716	1
dicarboxylic acid transmembrane transporter activity	0.03826833788535876	AT2G34960	GO:0005310	1
L-amino acid transmembrane transporter activity	0.03826833788535876	AT2G34960	GO:0015179	1
inorganic phosphate transmembrane transporter activity	0.04024248887000463	AT3G46980	GO:0005315	1
nucleotide diphosphatase activity	0.04221269681007399	AT4G29690	GO:0004551	1

## Sheet: MapMan output
Process	AGI	Gene description	log2FC
Major CHO metabolism
major CHO metabolism.degradation.starch.starch phosphorylase	AT3G46970	ATPHS2, PHS2 | PHS2 (ALPHA-GLUCAN PHOSPHORYLASE 2); phosphorylase/ transferase, transferring glycosyl groups | chr3:17301394-17306446 REVERSE	1.076
Minor CHO metabolism
minor CHO metabolism.raffinose family.galactinol synthases.known	AT1G56600	AtGolS2 | AtGolS2 (Arabidopsis thaliana galactinol synthase 2); transferase, transferring glycosyl groups / transferase, transferring hexosyl groups | chr1:21207537-21209596 FORWARD	1.095
minor CHO metabolism.galactose.galactokinases	AT3G42850	galactokinase, putative | chr3:14940114-14945291 REVERSE	-6.138
Cell wall synthesis/degradation/modification
cell wall.degradation.pectate lyases and polygalacturonases	AT3G12145	FLR1, FLOR1 | FLR1; enzyme inhibitor/ transcription factor binding | chr3:3874499-3876237 REVERSE	-1.406
cell wall.degradation.pectate lyases and polygalacturonases	AT5G06870	PGIP2, ATPGIP2 | PGIP2 (POLYGALACTURONASE INHIBITING PROTEIN 2); protein binding | chr5:2133918-2135166 FORWARD	-1.205
cell wall.modification	AT3G23730	xyloglucan:xyloglucosyl transferase, putative / xyloglucan endotransglycosylase, putative / endo-xyloglucan transferase, putative | chr3:8550110-8551335 FORWARD	-1.042
Secondary metabolism
secondary metabolism.sulfur-containing.glucosinolates.degradation.myrosinase	AT1G54020	myrosinase-associated protein, putative | chr1:20161670-20163743 REVERSE	-2.025
secondary metabolism.sulfur-containing.glucosinolates.degradation.nitrilespecifier protein	AT3G16390	NSP3 | NSP3 (NITRILE SPECIFIER PROTEIN 3) | chr3:5562571-5564571 FORWARD	3.669
secondary metabolism.flavonoids.dihydroflavonols.flavonoid 3''-monooxygenase	AT5G07990	TT7, CYP75B1, D501 | TT7 (TRANSPARENT TESTA 7); flavonoid 3'-monooxygenase/ oxygen binding | chr5:2560394-2563109 FORWARD	-1.102
secondary metabolism.simple phenols	AT1G76790	O-methyltransferase family 2 protein | chr1:28822186-28823673 REVERSE	-1.826
secondary metabolism.simple phenols	AT2G30210	LAC3 | LAC3 (laccase 3); laccase | chr2:12887446-12889874 REVERSE	1.062
Hormone metabolism
hormone metabolism.jasmonate.synthesis-degradation.lipoxygenase	AT3G45140	LOX2, ATLOX2 | LOX2 (LIPOXYGENASE 2); lipoxygenase | chr3:16525410-16529352 FORWARD	-1.166
hormone metabolism.jasmonate.synthesis-degradation.allene oxidase cyclase	AT3G25770	AOC2 | AOC2 (ALLENE OXIDE CYCLASE 2); allene-oxide cyclase | chr3:9406873-9407955 FORWARD	-1.768
hormone metabolism.jasmonate.induced-regulated-responsive-activated	AT3G16390	NSP3 | NSP3 (NITRILE SPECIFIER PROTEIN 3) | chr3:5562571-5564571 FORWARD	3.669
Stress response
stress.biotic.PR-proteins	AT2G32680	AtRLP23 | AtRLP23 (Receptor Like Protein 23); kinase/ protein binding | chr2:13859769-13862614 REVERSE	1.449
stress.biotic.PR-proteins.plant defensins	AT1G13609	Encodes a defensin-like (DEFL) family protein. | chr1:4662721-4663192 FORWARD	-1.884
stress.abiotic.cold	AT5G52310	COR78, LTI78, RD29A, LTI140 | LTI78 (LOW-TEMPERATURE-INDUCED 78) | chr5:21240849-21243613 FORWARD	-1.527
stress.abiotic.unspecified	AT4G23680	major latex protein-related / MLP-related | chr4:12336186-12337482 REVERSE	1.162
stress.abiotic.unspecified	AT5G39120	germin-like protein, putative | chr5:15662705-15663486 REVERSE	4.119
Nucleotide metabolism
nucleotide metabolism.phosphotransfer and pyrophosphatases.misc	AT4G29690	type I phosphodiesterase/nucleotide pyrophosphatase family protein | chr4:14540907-14542481 REVERSE	-1.613
Miscellaneous enzyme families
misc.gluco-, galacto- and mannosidases	AT1G52400	BGL1, BGLU18 | BGLU18 (BETA GLUCOSIDASE 18); catalytic/ cation binding / hydrolase, hydrolyzing O-glycosyl compounds | chr1:19515151-19518160 FORWARD	-1.319
misc.myrosinases-lectin-jacalin	AT1G52030	MBP2, MBP1.2, F-ATMBP | MBP2 (MYROSINASE-BINDING PROTEIN 2); sugar binding / thioglucosidase binding | chr1:19345940-19348668 REVERSE	-1.724
misc.myrosinases-lectin-jacalin	AT1G54020	myrosinase-associated protein, putative | chr1:20161670-20163743 REVERSE	-2.025
misc.myrosinases-lectin-jacalin	AT2G39330	JAL23 | JAL23 (JACALIN-RELATED LECTIN 23) | chr2:16419596-16421852 REVERSE	-1.493
misc.invertase/pectin methylesterase inhibitor family protein	AT5G62360	invertase/pectin methylesterase inhibitor family protein | chr5:25040649-25041462 FORWARD	-1.061
RNA-involving processes
RNA.regulation of transcription.AP2/EREBP, APETALA2/Ethylene-responsive element binding protein family	AT1G43160	RAP2.6 | RAP2.6 (related to AP2 6); DNA binding / transcription factor | chr1:16263813-16264818 FORWARD	-4.719
RNA.regulation of transcription.AP2/EREBP, APETALA2/Ethylene-responsive element binding protein family	AT1G71450	AP2 domain-containing transcription factor, putative | chr1:26927038-26928056 FORWARD	-4.258
RNA.regulation of transcription.C2H2 zinc finger family	AT3G42860	zinc knuckle (CCHC-type) family protein | chr3:14946188-14948167 REVERSE	-9.192
RNA.regulation of transcription.MADS box transcription factor family	AT5G10140	FLC, FLF, AGL25 | FLC (FLOWERING LOCUS C); specific transcriptional repressor/ transcription factor | chr5:3173497-3179448 REVERSE	1.035
RNA.regulation of transcription.MYB domain transcription factor family	AT5G65790	ATMYB68, MYB68 | MYB68 (MYB DOMAIN PROTEIN 68); DNA binding / transcription factor | chr5:26322948-26324578 FORWARD	1.215
RNA.regulation of transcription.putative transcription regulator	AT5G43500	ATARP9 | ATARP9 (ACTIN-RELATED PROTEIN 9); protein binding | chr5:17469675-17473591 FORWARD	-1.74
RNA.regulation of transcription.unclassified	AT2G32550	rcd1-like cell differentiation family protein | chr2:13819379-13822839 FORWARD	-1.328
Protein synthesis/degradation/modification
protein.synthesis.elongation	AT1G45332	mitochondrial elongation factor, putative | chr1:17172322-17176821 REVERSE	-1.381
protein.postranslational modification	AT1G44478	FUNCTIONS IN: molecular_function unknown; INVOLVED IN: biological_process unknown; LOCATED IN: cellular_component unknown; BEST Arabidopsis thaliana protein match is: CYP59 (CYCLOPHILIN 59); RNA binding / nucleic acid binding / peptidyl-prolyl cis-trans isomerase (TAIR:AT1G53720.1); Has 293 Blast hits to 276 proteins in 65 species: Archae - 0; Bacteria - 0; Metazoa - 216; Fungi - 11; Plants - 38;…	5.615
protein.degradation.cysteine protease	AT3G48340	cysteine-type endopeptidase/ cysteine-type peptidase | chr3:17897799-17899208 FORWARD	1.688
protein.degradation.ubiquitin.E3.RING	AT1G49230	zinc finger (C3HC4-type RING finger) family protein | chr1:18209261-18210128 FORWARD	-1.131
protein.degradation.ubiquitin.E3.SCF.FBOX	AT5G10340	F-box protein-related / SLF-related | chr5:3253122-3255045 FORWARD	3.496
Cell cycle
cell.organisation	AT4G27360	dynein light chain, putative | chr4:13693957-13694658 FORWARD	1.107
Micro RNA-involving processes
micro RNA, natural antisense etc	AT2G01008	other RNA | chr2:1871-2111 FORWARD	2.953
Development
development.storage proteins	AT5G24770	VSP2, ATVSP2 | VSP2 (VEGETATIVE STORAGE PROTEIN 2); acid phosphatase | chr5:8500476-8502224 REVERSE	-1.033
development.unspecified	AT1G69490	NAP, ANAC029, ATNAP | NAP (NAC-like, activated by AP3/PI); transcription factor | chr1:26122139-26123421 FORWARD	1.202
development.unspecified	AT4G34950	nodulin family protein | chr4:16642316-16644818 REVERSE	-1.052
development.unspecified	AT5G48850	ATSDI1 | ATSDI1 (SULPHUR DEFICIENCY-INDUCED 1); binding | chr5:19805437-19807759 REVERSE	-2.965
Transport
transport.amino acids	AT2G34960	CAT5 | CAT5 (CATIONIC AMINO ACID TRANSPORTER 5); L-glutamate transmembrane transporter/ L-lysine transmembrane transporter/ arginine transmembrane transporter/ cationic amino acid transmembrane transporter | chr2:14744037-14745961 REVERSE	1.078
transport.phosphate	AT3G46980	PHT4;3 | transporter-related | chr3:17307055-17309938 REVERSE	1.056
transport.peptides and oligopeptides	AT4G21680	proton-dependent oligopeptide transport (POT) family protein | chr4:11517353-11519765 REVERSE	-1.085
Not assigned
not assigned.no ontology	AT1G27565	unknown protein | chr1:9574550-9575189 FORWARD	6.690
not assigned.no ontology	AT2G32487	unknown protein | chr2:13791887-13793177 FORWARD	-1.078
not assigned.no ontology	AT3G33528	unknown protein | chr3:14082795-14084346 REVERSE	-2.798
not assigned.no ontology	AT4G15390	transferase family protein | chr4:8792812-8794293 REVERSE	2.470
not assigned.no ontology	AT5G19110	extracellular dermal glycoprotein-related / EDGP-related | chr5:6411561-6413170 REVERSE	-1.724
not assigned.unknown	AT1G61667	unknown protein | chr1:22767663-22768501 FORWARD	-1.125
not assigned.unknown	AT2G14247	Expressed protein | chr2:6034348-6034835 FORWARD	-1.8
not assigned.unknown	AT2G16586	unknown protein | chr2:7190937-7191938 FORWARD	1.823
not assigned.unknown	AT2G33175	unknown protein | chr2:14062754-14063275 REVERSE	-2.137
not assigned.unknown	AT3G16330	unknown protein | chr3:5535196-5536063 FORWARD	-1.227
not assigned.unknown	AT3G16670	unknown protein | chr3:5681419-5682331 FORWARD	-1.228
not assigned.unknown	AT3G41762	unknown protein.	-3.043
not assigned.unknown	AT3G44580	unknown protein | chr3:16160512-16161003 REVERSE	-6.855
not assigned.unknown	AT3G46990	unknown protein | chr3:17311672-17313752 FORWARD	-7.783
