# Supplementary material for: Phototropin 1 and 2 Influence Photosynthesis, UV-C Induced Photooxidative Stress Responses, and Cell Death
Source: Cells. 2021 Jan 20;10(2):200. doi: 10.3390/cells10020200 (PMC7909289; doi:10.3390/cells10020200)
Supplement: Supplementary file 1 [file cells-10-00200-s001.zip › cells-1039510 supplementary proofreading back - Copy/Supplementary Data Set 6_19.01.2021.xlsx]

## Sheet: Cellular component
GO Term	p-value	Genes	GO Term	Matches
membrane	0.0000680944038534467	AT1G01600,AT1G05300,AT1G05700,AT1G09180,AT1G09930,AT1G10340,AT1G11210,AT1G12940,AT1G13830,AT1G14080,AT1G14870,AT1G15520,AT1G16150,AT1G18200,AT1G18740,AT1G20440,AT1G20450,AT1G21240,AT1G21250,AT1G21890,AT1G22500,AT1G26380,AT1G29395,AT1G29720,AT1G30220,AT1G35710,AT1G36622,AT1G47510,AT1G47890,AT1G49000,AT1G49230,AT1G51270,AT1G51790,AT1G51800,AT1G51820,AT1G51850,AT1G51860,AT1G51890,AT1G51913,AT1G51940…	GO:0016020	227
intrinsic component of membrane	7.405605670934363e-9	AT1G01600,AT1G05300,AT1G05700,AT1G09930,AT1G10340,AT1G11210,AT1G12940,AT1G14080,AT1G14870,AT1G15520,AT1G16150,AT1G18740,AT1G21240,AT1G21250,AT1G21890,AT1G22500,AT1G29395,AT1G29720,AT1G30220,AT1G35710,AT1G36622,AT1G47890,AT1G49000,AT1G49230,AT1G51790,AT1G51800,AT1G51820,AT1G51850,AT1G51860,AT1G51890,AT1G51913,AT1G51940,AT1G52200,AT1G61480,AT1G61560,AT1G63580,AT1G64170,AT1G65481,AT1G65500,AT1G65690…	GO:0031224	184
integral component of membrane	2.2558848663646843e-7	AT1G01600,AT1G05300,AT1G05700,AT1G09930,AT1G10340,AT1G11210,AT1G12940,AT1G14080,AT1G14870,AT1G15520,AT1G16150,AT1G18740,AT1G21240,AT1G21250,AT1G21890,AT1G22500,AT1G29395,AT1G29720,AT1G30220,AT1G35710,AT1G36622,AT1G47890,AT1G49000,AT1G49230,AT1G51790,AT1G51800,AT1G51820,AT1G51850,AT1G51860,AT1G51890,AT1G51913,AT1G51940,AT1G52200,AT1G61480,AT1G61560,AT1G64170,AT1G65481,AT1G65500,AT1G65690,AT1G65730…	GO:0016021	172
cell periphery	6.425720906397456e-14	AT1G02930,AT1G05300,AT1G09930,AT1G12940,AT1G13830,AT1G14870,AT1G15520,AT1G16150,AT1G18200,AT1G21240,AT1G21250,AT1G21310,AT1G21890,AT1G26380,AT1G26410,AT1G26420,AT1G29720,AT1G30220,AT1G30720,AT1G30730,AT1G35710,AT1G47510,AT1G47890,AT1G51270,AT1G51800,AT1G51850,AT1G51890,AT1G51940,AT1G52200,AT1G53700,AT1G61480,AT1G61560,AT1G63580,AT1G65500,AT1G65690,AT1G65730,AT1G65790,AT1G66780,AT1G69480,AT1G70140…	GO:0071944	165
extracellular region	9.744276386311891e-14	AT1G02460,AT1G02920,AT1G02930,AT1G05300,AT1G05700,AT1G13470,AT1G13609,AT1G18835,AT1G19610,AT1G21310,AT1G22500,AT1G26380,AT1G26410,AT1G26420,AT1G30720,AT1G30730,AT1G36622,AT1G47890,AT1G51800,AT1G51860,AT1G51913,AT1G51920,AT1G53990,AT1G61255,AT1G63245,AT1G63580,AT1G65790,AT1G66920,AT1G68765,AT1G68795,AT1G68850,AT1G69320,AT1G70140,AT1G70500,AT1G72610,AT1G74460,AT1G76930,AT1G79680,AT2G03200,AT2G15080…	GO:0005576	135
plasma membrane	4.2845255867826424e-9	AT1G05300,AT1G09930,AT1G12940,AT1G13830,AT1G14870,AT1G15520,AT1G16150,AT1G18200,AT1G21240,AT1G21250,AT1G21890,AT1G26380,AT1G29720,AT1G30220,AT1G35710,AT1G47510,AT1G47890,AT1G51270,AT1G51800,AT1G51850,AT1G51890,AT1G51940,AT1G52200,AT1G53700,AT1G61480,AT1G61560,AT1G63580,AT1G65500,AT1G65690,AT1G65730,AT1G65790,AT1G66780,AT1G69480,AT1G70140,AT1G70260,AT1G73220,AT1G79450,AT1G79680,AT2G02930,AT2G04040…	GO:0005886	134
cell wall	1.3782294009732122e-9	AT1G02930,AT1G16150,AT1G21250,AT1G21310,AT1G26380,AT1G26410,AT1G26420,AT1G30720,AT1G30730,AT1G72610,AT1G76930,AT2G18660,AT2G26440,AT2G38530,AT2G43050,AT2G45220,AT3G13790,AT3G14060,AT3G23730,AT3G57260,AT3G59010,AT4G03210,AT4G12470,AT4G12480,AT4G12490,AT4G12500,AT4G14630,AT4G16260,AT4G30290,AT4G36430,AT5G09520,AT5G11920,AT5G20630,AT5G37600,AT5G39120,AT5G39580,AT5G41900,AT5G44130,AT5G44380,AT5G56870…	GO:0005618	43
external encapsulating structure	1.4971654615690007e-9	AT1G02930,AT1G16150,AT1G21250,AT1G21310,AT1G26380,AT1G26410,AT1G26420,AT1G30720,AT1G30730,AT1G72610,AT1G76930,AT2G18660,AT2G26440,AT2G38530,AT2G43050,AT2G45220,AT3G13790,AT3G14060,AT3G23730,AT3G57260,AT3G59010,AT4G03210,AT4G12470,AT4G12480,AT4G12490,AT4G12500,AT4G14630,AT4G16260,AT4G30290,AT4G36430,AT5G09520,AT5G11920,AT5G20630,AT5G37600,AT5G39120,AT5G39580,AT5G41900,AT5G44130,AT5G44380,AT5G56870…	GO:0030312	43
apoplast	0.000002503172276494842	AT1G63245,AT1G68765,AT1G68795,AT1G69320,AT1G72610,AT2G17230,AT2G18660,AT2G30210,AT2G40370,AT2G43570,AT2G43620,AT3G13790,AT3G23730,AT3G47380,AT3G57260,AT4G03210,AT4G12470,AT4G14630,AT4G30290,AT5G09440,AT5G10760,AT5G11920,AT5G20630,AT5G39120,AT5G56870,AT5G59320,AT5G64120	GO:0048046	27
anchored component of membrane	0.035724032026574114	AT1G63580,AT2G22470,AT2G23130,AT2G48130,AT2G48140,AT3G04010,AT3G22600,AT3G57260,AT3G58550,AT4G16260,AT4G36010,AT5G44130	GO:0031225	12
secretory vesicle	0.0031863053587916097	AT1G30720,AT2G43510,AT2G43570,AT2G43620,AT3G04720,AT3G57260,AT4G12480,AT4G16260,AT5G20630,AT5G64120	GO:0099503	10
plant-type cell wall	0.025081875338527765	AT1G16150,AT1G21250,AT1G21310,AT1G76930,AT2G38530,AT4G12480,AT5G39580,AT5G44130,AT5G64100,AT5G64120	GO:0009505	10
extracellular space	0.015283577974752598	AT1G63245,AT1G68765,AT1G68795,AT1G69320,AT2G17230,AT3G18715,AT4G25780,AT5G09440,AT5G24090	GO:0005615	9
integral component of plasma membrane	0.042627531188170156	AT1G09930,AT1G12940,AT1G30220,AT2G39210,AT4G14400,AT4G36670,AT5G23660,AT5G26340	GO:0005887	8
plastid outer membrane	0.04583855495198702	AT4G12470,AT4G12480,AT4G12490,AT4G26670	GO:0009527	4
chloroplast outer membrane	0.04583855495198702	AT4G12470,AT4G12480,AT4G12490,AT4G26670	GO:0009707	4
primary cell wall	0.002579058143423356	AT1G21310,AT1G76930	GO:0009530	2
centriole	0.041649077992383265	AT4G37010	GO:0005814	1

## Sheet: Biological process
GO Term	p-value	Genes	GO Term	Matches
response to stimulus	9.350034044214674e-23	AT1G02340,AT1G02920,AT1G02930,AT1G06830,AT1G08320,AT1G09350,AT1G10370,AT1G11210,AT1G12610,AT1G12940,AT1G13340,AT1G13609,AT1G14080,AT1G14870,AT1G15520,AT1G16150,AT1G18200,AT1G18300,AT1G18740,AT1G19530,AT1G19610,AT1G20440,AT1G20450,AT1G21250,AT1G22500,AT1G22770,AT1G26380,AT1G26410,AT1G29395,AT1G30720,AT1G33960,AT1G47510,AT1G47890,AT1G48000,AT1G51270,AT1G51800,AT1G51890,AT1G51940,AT1G52200,AT1G52890…	GO:0050896	250
response to stress	2.291296993962558e-19	AT1G02920,AT1G02930,AT1G06830,AT1G09350,AT1G10370,AT1G11210,AT1G12610,AT1G13340,AT1G13609,AT1G14080,AT1G14870,AT1G15520,AT1G18300,AT1G18740,AT1G19530,AT1G19610,AT1G20440,AT1G20450,AT1G21250,AT1G22770,AT1G26380,AT1G26410,AT1G29395,AT1G30720,AT1G47510,AT1G48000,AT1G51800,AT1G51890,AT1G51940,AT1G52200,AT1G52890,AT1G56600,AT1G61480,AT1G61560,AT1G63245,AT1G65500,AT1G65690,AT1G65970,AT1G66700,AT1G68765…	GO:0006950	169
response to chemical	2.725891008650381e-17	AT1G02340,AT1G02920,AT1G02930,AT1G08320,AT1G10370,AT1G12610,AT1G12940,AT1G15520,AT1G16150,AT1G18300,AT1G19530,AT1G20440,AT1G20450,AT1G21250,AT1G22500,AT1G22770,AT1G26380,AT1G26410,AT1G29395,AT1G30720,AT1G47510,AT1G48000,AT1G51800,AT1G51940,AT1G52890,AT1G53700,AT1G56600,AT1G64380,AT1G65500,AT1G65690,AT1G65790,AT1G65970,AT1G66700,AT1G68765,AT1G69920,AT1G69930,AT1G70560,AT1G71030,AT1G74650,AT1G76930…	GO:0042221	143
response to external stimulus	3.603480637987545e-19	AT1G02340,AT1G02920,AT1G02930,AT1G06830,AT1G08320,AT1G13609,AT1G15520,AT1G19610,AT1G20440,AT1G21250,AT1G22500,AT1G22770,AT1G29395,AT1G33960,AT1G51800,AT1G51890,AT1G51940,AT1G53700,AT1G61480,AT1G61560,AT1G63245,AT1G66700,AT1G68765,AT1G69480,AT1G70260,AT1G70560,AT1G79680,AT2G02930,AT2G18660,AT2G19190,AT2G21660,AT2G23560,AT2G25000,AT2G26440,AT2G26560,AT2G29460,AT2G30750,AT2G30766,AT2G32240,AT2G32680…	GO:0009605	109
response to oxygen-containing compound	2.8802555808643814e-17	AT1G02340,AT1G02930,AT1G10370,AT1G12610,AT1G12940,AT1G15520,AT1G20440,AT1G20450,AT1G21250,AT1G22500,AT1G22770,AT1G29395,AT1G47510,AT1G48000,AT1G51800,AT1G51940,AT1G52890,AT1G56600,AT1G64380,AT1G65500,AT1G65690,AT1G65790,AT1G66700,AT1G71030,AT1G74650,AT1G76930,AT1G79680,AT2G20880,AT2G21660,AT2G25000,AT2G29060,AT2G29100,AT2G29110,AT2G29120,AT2G32240,AT2G32680,AT2G33380,AT2G36690,AT2G37180,AT2G37770…	GO:1901700	99
multi-organism process	1.5868542389998276e-12	AT1G02920,AT1G02930,AT1G08320,AT1G09240,AT1G13609,AT1G15520,AT1G19610,AT1G20440,AT1G21250,AT1G33960,AT1G51800,AT1G51890,AT1G51940,AT1G61480,AT1G61560,AT1G65790,AT1G66700,AT1G68765,AT1G70260,AT1G70560,AT1G79680,AT2G02930,AT2G18660,AT2G19190,AT2G21660,AT2G23560,AT2G25000,AT2G26440,AT2G26560,AT2G29460,AT2G30750,AT2G32240,AT2G32680,AT2G33380,AT2G39200,AT2G39210,AT2G39350,AT2G43510,AT2G43570,AT2G45220…	GO:0051704	97
cellular response to stimulus	0.0018347186337030219	AT1G02340,AT1G06830,AT1G08320,AT1G12940,AT1G18200,AT1G18300,AT1G19530,AT1G21250,AT1G22770,AT1G26380,AT1G26410,AT1G29395,AT1G30720,AT1G47890,AT1G51270,AT1G51800,AT1G51940,AT1G53700,AT1G63245,AT1G64380,AT1G65690,AT1G65790,AT1G65970,AT1G69480,AT1G70560,AT1G77640,AT2G01900,AT2G14247,AT2G15080,AT2G20880,AT2G23030,AT2G25440,AT2G25470,AT2G26560,AT2G29100,AT2G29110,AT2G29120,AT2G32660,AT2G32680,AT2G42060…	GO:0051716	96
response to organic substance	1.1215696325940594e-10	AT1G02340,AT1G08320,AT1G10370,AT1G15520,AT1G20440,AT1G20450,AT1G21250,AT1G22500,AT1G29395,AT1G47510,AT1G48000,AT1G51800,AT1G51940,AT1G53700,AT1G56600,AT1G64380,AT1G65690,AT1G65790,AT1G66700,AT1G68765,AT1G70560,AT1G71030,AT1G74650,AT1G76930,AT1G77640,AT1G79680,AT2G20880,AT2G25000,AT2G29060,AT2G29100,AT2G29110,AT2G29120,AT2G32240,AT2G32680,AT2G33380,AT2G36690,AT2G38940,AT2G39800,AT2G42540,AT2G43140…	GO:0010033	93
response to external biotic stimulus	4.149662575980293e-19	AT1G02920,AT1G02930,AT1G08320,AT1G13609,AT1G15520,AT1G19610,AT1G20440,AT1G21250,AT1G33960,AT1G51800,AT1G51890,AT1G51940,AT1G61480,AT1G61560,AT1G66700,AT1G68765,AT1G70260,AT1G70560,AT1G79680,AT2G02930,AT2G18660,AT2G19190,AT2G21660,AT2G23560,AT2G25000,AT2G26440,AT2G26560,AT2G29460,AT2G30750,AT2G32240,AT2G32680,AT2G33380,AT2G39200,AT2G39210,AT2G39350,AT2G43510,AT2G43570,AT2G45220,AT2G47130,AT3G04720…	GO:0043207	91
response to other organism	4.149662575980293e-19	AT1G02920,AT1G02930,AT1G08320,AT1G13609,AT1G15520,AT1G19610,AT1G20440,AT1G21250,AT1G33960,AT1G51800,AT1G51890,AT1G51940,AT1G61480,AT1G61560,AT1G66700,AT1G68765,AT1G70260,AT1G70560,AT1G79680,AT2G02930,AT2G18660,AT2G19190,AT2G21660,AT2G23560,AT2G25000,AT2G26440,AT2G26560,AT2G29460,AT2G30750,AT2G32240,AT2G32680,AT2G33380,AT2G39200,AT2G39210,AT2G39350,AT2G43510,AT2G43570,AT2G45220,AT2G47130,AT3G04720…	GO:0051707	91
response to biotic stimulus	7.573895965123454e-19	AT1G02920,AT1G02930,AT1G08320,AT1G13609,AT1G15520,AT1G19610,AT1G20440,AT1G21250,AT1G33960,AT1G51800,AT1G51890,AT1G51940,AT1G61480,AT1G61560,AT1G66700,AT1G68765,AT1G70260,AT1G70560,AT1G79680,AT2G02930,AT2G18660,AT2G19190,AT2G21660,AT2G23560,AT2G25000,AT2G26440,AT2G26560,AT2G29460,AT2G30750,AT2G32240,AT2G32680,AT2G33380,AT2G39200,AT2G39210,AT2G39350,AT2G43510,AT2G43570,AT2G45220,AT2G47130,AT3G04720…	GO:0009607	91
response to abiotic stimulus	1.663838067444506e-7	AT1G02340,AT1G02930,AT1G09350,AT1G10370,AT1G12610,AT1G14080,AT1G18300,AT1G18740,AT1G19530,AT1G20440,AT1G20450,AT1G22500,AT1G22770,AT1G26380,AT1G26410,AT1G29395,AT1G30720,AT1G47510,AT1G48000,AT1G52890,AT1G53700,AT1G56600,AT1G65500,AT1G65690,AT1G66700,AT1G70560,AT1G71030,AT2G01900,AT2G14247,AT2G20880,AT2G21660,AT2G23030,AT2G26560,AT2G29100,AT2G29110,AT2G29120,AT2G33380,AT2G37180,AT2G37770,AT2G38530…	GO:0009628	91
response to acid chemical	7.534105009363758e-19	AT1G02340,AT1G02930,AT1G10370,AT1G12610,AT1G12940,AT1G15520,AT1G20440,AT1G20450,AT1G21250,AT1G22500,AT1G29395,AT1G47510,AT1G48000,AT1G51800,AT1G51940,AT1G52890,AT1G56600,AT1G65500,AT1G65690,AT1G65790,AT1G66700,AT1G71030,AT1G74650,AT1G76930,AT1G79680,AT2G20880,AT2G21660,AT2G25000,AT2G29100,AT2G29110,AT2G29120,AT2G32240,AT2G33380,AT2G36690,AT2G37180,AT2G37770,AT2G38530,AT2G38940,AT2G39800,AT2G42540…	GO:0001101	86
response to endogenous stimulus	3.054801646654116e-12	AT1G02340,AT1G10370,AT1G15520,AT1G20440,AT1G20450,AT1G21250,AT1G29395,AT1G47510,AT1G48000,AT1G51800,AT1G51940,AT1G53700,AT1G56600,AT1G64380,AT1G65690,AT1G65790,AT1G66700,AT1G68765,AT1G70560,AT1G71030,AT1G74650,AT1G76930,AT1G77640,AT1G79680,AT2G20880,AT2G25000,AT2G29100,AT2G29110,AT2G29120,AT2G32240,AT2G33380,AT2G36690,AT2G38940,AT2G39800,AT2G42540,AT2G43140,AT2G44910,AT2G47190,AT3G04720,AT3G14370…	GO:0009719	85
defense response	3.9835140613852434e-12	AT1G02920,AT1G02930,AT1G13609,AT1G15520,AT1G19610,AT1G20440,AT1G21250,AT1G51800,AT1G51890,AT1G51940,AT1G61480,AT1G61560,AT1G66700,AT1G68765,AT1G70260,AT1G70560,AT1G70850,AT1G79680,AT2G18660,AT2G19190,AT2G21660,AT2G23560,AT2G25000,AT2G26560,AT2G29460,AT2G30750,AT2G32240,AT2G32680,AT2G33380,AT2G39200,AT2G43510,AT2G43570,AT2G43620,AT2G45220,AT2G47130,AT3G01080,AT3G04720,AT3G13790,AT3G26470,AT3G26830…	GO:0006952	82
response to hormone	1.0004895429888674e-10	AT1G02340,AT1G10370,AT1G15520,AT1G20440,AT1G20450,AT1G21250,AT1G29395,AT1G47510,AT1G48000,AT1G51800,AT1G51940,AT1G53700,AT1G56600,AT1G64380,AT1G65690,AT1G65790,AT1G66700,AT1G68765,AT1G70560,AT1G71030,AT1G74650,AT1G76930,AT1G77640,AT1G79680,AT2G20880,AT2G25000,AT2G32240,AT2G33380,AT2G36690,AT2G38940,AT2G39800,AT2G42540,AT2G43140,AT2G44910,AT2G47190,AT3G04720,AT3G14370,AT3G23250,AT3G25010,AT3G26830…	GO:0009725	80
defense response to other organism	1.1007217300726491e-14	AT1G02920,AT1G02930,AT1G13609,AT1G15520,AT1G19610,AT1G20440,AT1G21250,AT1G51800,AT1G51890,AT1G51940,AT1G61480,AT1G61560,AT1G66700,AT1G68765,AT1G70260,AT1G70560,AT2G18660,AT2G19190,AT2G21660,AT2G23560,AT2G25000,AT2G26560,AT2G29460,AT2G30750,AT2G32240,AT2G32680,AT2G33380,AT2G39200,AT2G43510,AT2G43570,AT2G45220,AT2G47130,AT3G04720,AT3G13790,AT3G26470,AT3G26830,AT3G30775,AT3G45410,AT3G57260,AT4G12470…	GO:0098542	73
cell communication	0.00254025117735772	AT1G02340,AT1G06830,AT1G08320,AT1G18200,AT1G21250,AT1G22770,AT1G29395,AT1G47890,AT1G51270,AT1G51800,AT1G51940,AT1G53700,AT1G61480,AT1G63245,AT1G64380,AT1G65690,AT1G65790,AT1G68795,AT1G69320,AT1G69480,AT1G70560,AT1G77640,AT2G15080,AT2G20880,AT2G23030,AT2G25440,AT2G25470,AT2G29100,AT2G29110,AT2G29120,AT2G32660,AT2G32680,AT2G42060,AT2G42540,AT2G43010,AT2G46970,AT2G47190,AT3G05660,AT3G14370,AT3G25010…	GO:0007154	73
oxidation-reduction process	0.000005788276298634064	AT1G01600,AT1G09480,AT1G17020,AT1G19530,AT1G26380,AT1G26410,AT1G26420,AT1G30720,AT1G30730,AT1G59950,AT1G65970,AT1G68850,AT1G72610,AT2G18660,AT2G27000,AT2G30210,AT2G30750,AT2G33380,AT2G34500,AT2G35380,AT2G36690,AT2G37770,AT2G38390,AT2G38960,AT2G39800,AT2G40370,AT2G46750,AT2G47130,AT3G14680,AT3G17790,AT3G26210,AT3G26230,AT3G26290,AT3G26830,AT3G30775,AT3G44550,AT4G08770,AT4G13660,AT4G15396,AT4G18360…	GO:0055114	65
signaling	0.005638560968838862	AT1G02340,AT1G08320,AT1G18200,AT1G21250,AT1G22770,AT1G30220,AT1G47890,AT1G51270,AT1G51800,AT1G51940,AT1G53700,AT1G63245,AT1G64380,AT1G65690,AT1G65790,AT1G68795,AT1G69320,AT1G70560,AT1G77640,AT2G15080,AT2G20880,AT2G23030,AT2G25440,AT2G25470,AT2G29100,AT2G29110,AT2G29120,AT2G32660,AT2G32680,AT2G42060,AT2G42540,AT2G43010,AT2G46970,AT3G05660,AT3G14370,AT3G25010,AT3G29575,AT4G01350,AT4G11170,AT4G11890…	GO:0023052	63
signal transduction	0.01710117342448848	AT1G02340,AT1G08320,AT1G18200,AT1G21250,AT1G22770,AT1G47890,AT1G51270,AT1G51800,AT1G51940,AT1G53700,AT1G64380,AT1G65690,AT1G65790,AT1G70560,AT1G77640,AT2G15080,AT2G20880,AT2G23030,AT2G25440,AT2G25470,AT2G29100,AT2G29110,AT2G29120,AT2G32660,AT2G32680,AT2G42060,AT2G42540,AT2G43010,AT2G46970,AT3G05660,AT3G14370,AT3G25010,AT3G29575,AT4G01350,AT4G11170,AT4G11890,AT4G14400,AT4G15400,AT4G18360,AT4G28140…	GO:0007165	59
response to inorganic substance	6.458260855302751e-9	AT1G02920,AT1G02930,AT1G10370,AT1G12610,AT1G12940,AT1G15520,AT1G16150,AT1G20440,AT1G20450,AT1G22770,AT1G29395,AT1G48000,AT1G52890,AT1G56600,AT1G65500,AT1G71030,AT2G20880,AT2G21660,AT2G26560,AT2G32240,AT2G33380,AT2G37180,AT2G37770,AT2G38530,AT2G39800,AT2G40370,AT2G42540,AT2G43570,AT2G47190,AT3G04070,AT3G05640,AT3G17790,AT3G23250,AT3G26830,AT3G29035,AT3G30775,AT3G44300,AT3G51860,AT4G04330,AT4G11170…	GO:0010035	54
phosphorylation	0.0030749266247144854	AT1G05700,AT1G16150,AT1G21240,AT1G21250,AT1G29720,AT1G35710,AT1G51790,AT1G51800,AT1G51820,AT1G51860,AT1G51890,AT1G53700,AT1G61480,AT1G65790,AT1G66920,AT1G79680,AT2G19190,AT2G23030,AT2G28960,AT2G28970,AT2G39800,AT3G14370,AT3G45410,AT3G46280,AT4G04490,AT4G04500,AT4G04510,AT4G11890,AT4G18250,AT4G21230,AT4G21380,AT4G23130,AT4G23140,AT4G23150,AT4G23210,AT4G23230,AT4G23260,AT4G23280,AT4G23310,AT4G23320…	GO:0016310	51
cellular response to chemical stimulus	0.0099110064240207	AT1G02340,AT1G12940,AT1G18300,AT1G19530,AT1G26380,AT1G26410,AT1G29395,AT1G30720,AT1G51800,AT1G51940,AT1G53700,AT1G64380,AT1G65690,AT1G65790,AT1G65970,AT1G70560,AT1G77640,AT2G01900,AT2G14247,AT2G20880,AT2G26560,AT2G29100,AT2G29110,AT2G29120,AT2G43140,AT3G14370,AT3G25010,AT3G30775,AT3G45410,AT3G53480,AT4G01360,AT4G11890,AT4G14400,AT4G15400,AT4G28140,AT4G30290,AT5G01550,AT5G08130,AT5G11210,AT5G13330…	GO:0070887	50
response to lipid	2.418881063243186e-8	AT1G02340,AT1G20440,AT1G20450,AT1G29395,AT1G47510,AT1G48000,AT1G51800,AT1G51940,AT1G56600,AT1G65690,AT1G65790,AT1G71030,AT1G74650,AT1G76930,AT2G32240,AT2G33380,AT2G36690,AT2G38940,AT2G39800,AT2G42540,AT2G43140,AT2G47190,AT3G25010,AT3G26830,AT3G29575,AT4G04490,AT4G11890,AT4G12480,AT4G15400,AT4G23260,AT4G38410,AT5G01550,AT5G08130,AT5G13330,AT5G15960,AT5G24240,AT5G26340,AT5G37260,AT5G45820,AT5G46050…	GO:0033993	46
protein phosphorylation	0.00012916814960751787	AT1G05700,AT1G16150,AT1G21240,AT1G21250,AT1G29720,AT1G35710,AT1G51800,AT1G51820,AT1G51860,AT1G51890,AT1G53700,AT1G61480,AT1G65790,AT1G79680,AT2G19190,AT2G23030,AT2G28960,AT2G28970,AT3G14370,AT3G45410,AT4G04490,AT4G04500,AT4G04510,AT4G11890,AT4G21230,AT4G21380,AT4G23130,AT4G23140,AT4G23150,AT4G23210,AT4G23230,AT4G23260,AT4G23280,AT4G23310,AT4G23320,AT4G27300,AT5G01550,AT5G06740,AT5G25110,AT5G45820…	GO:0006468	45
regulation of biological quality	0.005951210892813118	AT1G01480,AT1G06830,AT1G12610,AT1G20450,AT1G53700,AT1G64170,AT1G65970,AT1G68460,AT1G68765,AT1G70140,AT1G70560,AT2G04040,AT2G23560,AT2G23590,AT2G29100,AT2G29110,AT2G29120,AT2G30210,AT2G36690,AT2G40370,AT2G42540,AT2G43010,AT3G04070,AT3G14370,AT3G17790,AT3G44300,AT3G51860,AT3G53480,AT3G56970,AT3G56980,AT4G15396,AT4G15400,AT4G21200,AT4G23700,AT4G36380,AT4G37150,AT5G11210,AT5G19040,AT5G20960,AT5G24530…	GO:0065008	44
response to bacterium	4.461888915036463e-12	AT1G02920,AT1G02930,AT1G08320,AT1G33960,AT1G51800,AT1G51890,AT1G66700,AT1G68765,AT1G70260,AT1G70560,AT1G79680,AT2G19190,AT2G25000,AT2G26440,AT2G30750,AT2G32680,AT2G45220,AT2G47130,AT3G04720,AT3G26830,AT3G30775,AT3G44300,AT3G45410,AT4G12470,AT4G12480,AT4G14400,AT4G18360,AT4G23130,AT4G23140,AT4G23150,AT4G23210,AT4G23230,AT4G23260,AT4G23280,AT4G23310,AT4G23320,AT5G01550,AT5G24530,AT5G46050,AT5G46350…	GO:0009617	42
response to abscisic acid	1.8035570388322393e-10	AT1G02340,AT1G20440,AT1G20450,AT1G29395,AT1G47510,AT1G48000,AT1G51800,AT1G51940,AT1G56600,AT1G65690,AT1G65790,AT1G71030,AT1G76930,AT2G32240,AT2G33380,AT2G36690,AT2G38940,AT2G39800,AT2G42540,AT2G43140,AT2G47190,AT3G25010,AT3G26830,AT3G29575,AT4G04490,AT4G11890,AT4G12480,AT4G23260,AT4G38410,AT5G01550,AT5G13330,AT5G15960,AT5G24240,AT5G26340,AT5G37260,AT5G45820,AT5G46050,AT5G46350,AT5G52310,AT5G54230…	GO:0009737	42
response to alcohol	1.675873206953922e-9	AT1G02340,AT1G20440,AT1G20450,AT1G29395,AT1G47510,AT1G48000,AT1G51800,AT1G51940,AT1G56600,AT1G65690,AT1G65790,AT1G71030,AT1G76930,AT2G32240,AT2G33380,AT2G36690,AT2G38940,AT2G39800,AT2G42540,AT2G43140,AT2G47190,AT3G25010,AT3G26830,AT3G29575,AT4G04490,AT4G11890,AT4G12480,AT4G23260,AT4G38410,AT5G01550,AT5G13330,AT5G15960,AT5G24240,AT5G26340,AT5G37260,AT5G45820,AT5G46050,AT5G46350,AT5G52310,AT5G54230…	GO:0097305	42
response to fungus	8.839366916894545e-9	AT1G02920,AT1G13609,AT1G19610,AT1G20440,AT1G21250,AT1G51800,AT1G51940,AT1G61560,AT1G66700,AT1G70260,AT1G79680,AT2G23560,AT2G25000,AT2G32240,AT2G32680,AT2G33380,AT2G39200,AT2G43510,AT2G45220,AT3G04720,AT3G13790,AT3G26470,AT3G26830,AT3G45410,AT3G51440,AT4G12470,AT4G12480,AT4G12490,AT4G14400,AT4G16260,AT4G37150,AT5G24530,AT5G25110,AT5G25910,AT5G38900,AT5G39580,AT5G43580,AT5G46350,AT5G61890,AT5G64120	GO:0009620	40
oxoacid metabolic process	0.02222531517714172	AT1G01480,AT1G01600,AT1G09240,AT1G10070,AT1G12610,AT1G12940,AT1G21100,AT1G21120,AT1G64400,AT1G65690,AT1G70560,AT1G76790,AT2G23560,AT2G23590,AT2G26560,AT2G33380,AT2G36690,AT2G39800,AT2G43000,AT2G44480,AT2G46750,AT2G47130,AT3G04070,AT3G16390,AT3G30775,AT3G44300,AT4G18360,AT4G21200,AT4G26260,AT4G28420,AT4G37150,AT5G13330,AT5G17330,AT5G20960,AT5G24530,AT5G28030,AT5G37600,AT5G44210,AT5G50200,AT5G58860	GO:0043436	39
organic acid metabolic process	0.02467435616807553	AT1G01480,AT1G01600,AT1G09240,AT1G10070,AT1G12610,AT1G12940,AT1G21100,AT1G21120,AT1G64400,AT1G65690,AT1G70560,AT1G76790,AT2G23560,AT2G23590,AT2G26560,AT2G33380,AT2G36690,AT2G39800,AT2G43000,AT2G44480,AT2G46750,AT2G47130,AT3G04070,AT3G16390,AT3G30775,AT3G44300,AT4G18360,AT4G21200,AT4G26260,AT4G28420,AT4G37150,AT5G13330,AT5G17330,AT5G20960,AT5G24530,AT5G28030,AT5G37600,AT5G44210,AT5G50200,AT5G58860	GO:0006082	39
response to drug	2.026205196129819e-9	AT1G15520,AT1G21250,AT1G22770,AT1G48000,AT1G51800,AT1G64380,AT1G66700,AT1G71030,AT1G74650,AT1G76930,AT1G79680,AT2G25000,AT2G29060,AT2G33380,AT2G34960,AT2G47190,AT3G17790,AT3G23250,AT3G29035,AT3G48920,AT3G51440,AT4G01350,AT4G11170,AT4G14400,AT4G21120,AT4G23130,AT4G23280,AT4G28140,AT5G13330,AT5G24530,AT5G25910,AT5G37260,AT5G46050,AT5G46350,AT5G54230,AT5G54610,AT5G65600,AT5G65790	GO:0042493	38
response to osmotic stress	2.127595415924593e-8	AT1G10370,AT1G12610,AT1G14080,AT1G20440,AT1G47510,AT1G48000,AT1G56600,AT1G65500,AT1G65690,AT1G71030,AT2G01900,AT2G20880,AT2G21660,AT2G23030,AT2G33380,AT2G37180,AT2G37770,AT2G39800,AT2G42540,AT2G43000,AT2G44480,AT2G47190,AT3G23250,AT3G44550,AT3G45410,AT4G04330,AT4G11890,AT4G12480,AT5G02020,AT5G13330,AT5G15960,AT5G24090,AT5G26340,AT5G37260,AT5G46050,AT5G46350,AT5G52310,AT5G54230	GO:0006970	38
response to water	4.388751267890037e-11	AT1G02930,AT1G10370,AT1G12610,AT1G20440,AT1G20450,AT1G29395,AT1G48000,AT1G52890,AT1G56600,AT1G65500,AT2G20880,AT2G21660,AT2G33380,AT2G37180,AT2G37770,AT2G38530,AT2G39800,AT2G42540,AT2G47190,AT3G04070,AT3G05640,AT3G23250,AT3G26830,AT3G30775,AT4G04330,AT4G11890,AT4G25480,AT4G38410,AT5G13330,AT5G15960,AT5G24090,AT5G26340,AT5G52310,AT5G59320,AT5G66400	GO:0009415	35
defense response to bacterium	6.709755221788519e-10	AT1G02920,AT1G02930,AT1G51800,AT1G51890,AT1G66700,AT1G68765,AT1G70260,AT1G70560,AT2G19190,AT2G25000,AT2G30750,AT2G32680,AT2G45220,AT2G47130,AT3G04720,AT3G30775,AT3G45410,AT4G12470,AT4G12480,AT4G14400,AT4G18360,AT4G23130,AT4G23140,AT4G23150,AT4G23210,AT4G23230,AT4G23260,AT4G23280,AT4G23310,AT4G23320,AT5G01550,AT5G24530,AT5G46050,AT5G46350,AT5G65600	GO:0042742	35
defense response to fungus	1.0546120730534098e-7	AT1G02920,AT1G13609,AT1G19610,AT1G20440,AT1G21250,AT1G51800,AT1G51940,AT1G61560,AT1G70260,AT2G23560,AT2G25000,AT2G32240,AT2G32680,AT2G33380,AT2G39200,AT2G43510,AT3G04720,AT3G13790,AT3G26470,AT3G26830,AT3G45410,AT4G12470,AT4G12480,AT4G12490,AT4G14400,AT4G16260,AT4G37150,AT5G25110,AT5G25910,AT5G38900,AT5G39580,AT5G43580,AT5G46350,AT5G61890,AT5G64120	GO:0050832	35
response to water deprivation	1.0772770570781023e-10	AT1G02930,AT1G10370,AT1G12610,AT1G20440,AT1G20450,AT1G29395,AT1G48000,AT1G52890,AT1G56600,AT1G65500,AT2G20880,AT2G21660,AT2G33380,AT2G37180,AT2G37770,AT2G38530,AT2G39800,AT2G42540,AT2G47190,AT3G05640,AT3G23250,AT3G26830,AT3G30775,AT4G04330,AT4G11890,AT4G25480,AT4G38410,AT5G13330,AT5G15960,AT5G24090,AT5G26340,AT5G52310,AT5G59320,AT5G66400	GO:0009414	34
response to temperature stimulus	0.000005688583504128925	AT1G09350,AT1G12610,AT1G18740,AT1G20440,AT1G20450,AT1G22770,AT1G29395,AT1G48000,AT1G56600,AT1G65500,AT2G20880,AT2G21660,AT2G33380,AT2G37770,AT2G42540,AT3G23250,AT3G57260,AT4G04330,AT4G11890,AT4G12470,AT4G12480,AT4G14400,AT4G25480,AT4G38410,AT5G07100,AT5G10140,AT5G13330,AT5G15960,AT5G20630,AT5G24090,AT5G52310,AT5G54470,AT5G58780,AT5G66400	GO:0009266	34
response to salt stress	1.685775503829962e-7	AT1G10370,AT1G12610,AT1G14080,AT1G47510,AT1G48000,AT1G56600,AT1G65500,AT1G71030,AT2G01900,AT2G20880,AT2G21660,AT2G33380,AT2G37770,AT2G39800,AT2G42540,AT2G43000,AT2G44480,AT2G47190,AT3G23250,AT3G44550,AT3G45410,AT4G04330,AT4G11890,AT4G12480,AT5G02020,AT5G13330,AT5G24090,AT5G26340,AT5G37260,AT5G46050,AT5G46350,AT5G52310,AT5G54230	GO:0009651	33
drug metabolic process	0.000014459186220127614	AT1G09240,AT1G65970,AT1G68765,AT1G68850,AT1G71030,AT2G23560,AT2G23590,AT2G26440,AT2G35380,AT2G38390,AT2G39800,AT2G43050,AT2G43570,AT2G43620,AT2G45220,AT3G59010,AT4G02130,AT4G08770,AT4G18360,AT4G22880,AT4G36430,AT4G37150,AT5G06720,AT5G06730,AT5G15950,AT5G24090,AT5G24530,AT5G39580,AT5G41040,AT5G48900,AT5G64100,AT5G64120,AT5G65600	GO:0017144	33
secondary metabolic process	3.7691253681796495e-10	AT1G02920,AT1G02930,AT1G10370,AT1G12610,AT1G21100,AT1G21120,AT1G65690,AT1G67980,AT1G69920,AT1G69930,AT1G71030,AT1G76790,AT2G02930,AT2G29460,AT2G30210,AT2G40370,AT2G43000,AT2G44480,AT3G16390,AT3G26830,AT3G44550,AT3G50740,AT4G13660,AT4G22880,AT5G13330,AT5G13580,AT5G41040,AT5G44210,AT5G58860,AT5G62480,AT5G64120,AT5G66690	GO:0019748	32
response to cold	4.614573066157327e-9	AT1G09350,AT1G12610,AT1G18740,AT1G20440,AT1G20450,AT1G22770,AT1G29395,AT1G48000,AT1G56600,AT1G65500,AT2G21660,AT2G33380,AT2G37770,AT2G42540,AT3G23250,AT3G57260,AT4G04330,AT4G11890,AT4G12470,AT4G12480,AT4G14400,AT4G25480,AT4G38410,AT5G10140,AT5G13330,AT5G15960,AT5G20630,AT5G24090,AT5G52310,AT5G54470,AT5G58780,AT5G66400	GO:0009409	32
response to oxidative stress	8.235716501380218e-8	AT1G02930,AT1G09350,AT1G11210,AT1G13340,AT1G14870,AT1G15520,AT1G22770,AT1G52200,AT1G56600,AT1G65970,AT1G68850,AT2G35380,AT2G38390,AT2G39800,AT3G16670,AT3G17790,AT3G29035,AT3G30775,AT4G08770,AT4G11170,AT4G23140,AT4G23150,AT4G36430,AT5G06720,AT5G06730,AT5G28030,AT5G39580,AT5G44380,AT5G46350,AT5G52310,AT5G64100,AT5G64120	GO:0006979	32
immune system process	1.3653734653027083e-7	AT1G02920,AT1G51940,AT1G61480,AT1G61560,AT2G18660,AT2G21660,AT2G23560,AT2G26560,AT2G30750,AT2G32240,AT2G32680,AT2G39200,AT2G43570,AT2G47130,AT3G04720,AT3G26830,AT3G57260,AT4G12470,AT4G12480,AT4G14400,AT4G16260,AT4G18360,AT4G22470,AT4G23210,AT4G37150,AT5G10760,AT5G24090,AT5G38900,AT5G46350,AT5G54610,AT5G65600	GO:0002376	31
cellular response to endogenous stimulus	0.0351588118150285	AT1G02340,AT1G51800,AT1G51940,AT1G53700,AT1G64380,AT1G65690,AT1G65790,AT1G70560,AT1G77640,AT2G20880,AT2G29100,AT2G29110,AT2G29120,AT2G43140,AT3G14370,AT3G25010,AT3G45410,AT3G53480,AT4G14400,AT4G15400,AT4G28140,AT4G30290,AT5G01550,AT5G08130,AT5G11210,AT5G13330,AT5G44210,AT5G48410,AT5G54060,AT5G61890,AT5G65600	GO:0071495	31
innate immune response	3.715456653061275e-8	AT1G02920,AT1G51940,AT1G61480,AT1G61560,AT2G18660,AT2G21660,AT2G23560,AT2G26560,AT2G30750,AT2G32240,AT2G32680,AT2G39200,AT2G43570,AT2G47130,AT3G04720,AT3G26830,AT3G57260,AT4G12470,AT4G12480,AT4G14400,AT4G16260,AT4G18360,AT4G22470,AT4G23210,AT4G37150,AT5G10760,AT5G24090,AT5G38900,AT5G54610,AT5G65600	GO:0045087	30
immune response	6.038910551516725e-8	AT1G02920,AT1G51940,AT1G61480,AT1G61560,AT2G18660,AT2G21660,AT2G23560,AT2G26560,AT2G30750,AT2G32240,AT2G32680,AT2G39200,AT2G43570,AT2G47130,AT3G04720,AT3G26830,AT3G57260,AT4G12470,AT4G12480,AT4G14400,AT4G16260,AT4G18360,AT4G22470,AT4G23210,AT4G37150,AT5G10760,AT5G24090,AT5G38900,AT5G54610,AT5G65600	GO:0006955	30
ion transport	0.01604095324099132	AT1G05300,AT1G12940,AT1G15520,AT1G64170,AT1G69480,AT1G73220,AT2G04040,AT2G29100,AT2G29110,AT2G29120,AT2G30210,AT2G30766,AT2G34960,AT2G38530,AT2G38940,AT2G40370,AT2G48130,AT3G01970,AT3G15340,AT3G27170,AT3G51860,AT4G21120,AT4G23700,AT4G32650,AT5G11210,AT5G17860,AT5G40780,AT5G43350,AT5G48410,AT5G50200	GO:0006811	30
response to antibiotic	2.258651558701376e-10	AT1G15520,AT1G21250,AT1G22770,AT1G48000,AT1G66700,AT1G71030,AT1G74650,AT1G76930,AT1G79680,AT2G25000,AT2G33380,AT2G47190,AT3G17790,AT3G29035,AT3G48920,AT3G51440,AT4G11170,AT4G14400,AT4G23130,AT4G23280,AT5G13330,AT5G24530,AT5G37260,AT5G46050,AT5G46350,AT5G54230,AT5G54610,AT5G65600,AT5G65790	GO:0046677	29
response to organic cyclic compound	6.162461706448213e-8	AT1G15520,AT1G21250,AT1G48000,AT1G66700,AT1G71030,AT1G74650,AT1G76930,AT1G79680,AT2G25000,AT2G33380,AT2G43570,AT2G47190,AT3G48920,AT3G51440,AT3G53480,AT4G14400,AT4G15400,AT4G23130,AT4G23280,AT5G08130,AT5G13330,AT5G24530,AT5G37260,AT5G46050,AT5G54230,AT5G54610,AT5G65600,AT5G65790	GO:0014070	28
cofactor metabolic process	0.0010429589350844349	AT1G02920,AT1G02930,AT1G10370,AT1G65970,AT1G68850,AT1G69920,AT1G69930,AT2G02930,AT2G29460,AT2G35380,AT2G38390,AT2G46750,AT3G44550,AT4G08770,AT4G11910,AT4G18360,AT4G26260,AT4G36430,AT5G06720,AT5G06730,AT5G39580,AT5G62480,AT5G64100,AT5G64120,AT5G65600	GO:0051186	25
response to salicylic acid	4.1831761715744796e-10	AT1G15520,AT1G21250,AT1G48000,AT1G66700,AT1G71030,AT1G74650,AT1G76930,AT1G79680,AT2G25000,AT2G33380,AT2G47190,AT3G48920,AT3G51440,AT4G14400,AT4G23130,AT4G23280,AT5G13330,AT5G24530,AT5G37260,AT5G46050,AT5G54230,AT5G54610,AT5G65600,AT5G65790	GO:0009751	24
cellular response to oxygen-containing compound	0.04564903918614829	AT1G02340,AT1G12940,AT1G29395,AT1G51800,AT1G51940,AT1G65690,AT1G65790,AT2G29100,AT2G29110,AT2G29120,AT2G43140,AT3G25010,AT3G53480,AT4G11890,AT4G14400,AT4G15400,AT5G01550,AT5G08130,AT5G11210,AT5G24090,AT5G46350,AT5G48410,AT5G54060,AT5G65600	GO:1901701	24
sulfur compound metabolic process	0.0001817465507585033	AT1G02920,AT1G02930,AT1G10370,AT1G12610,AT1G21100,AT1G21120,AT1G69920,AT1G69930,AT1G76790,AT2G02930,AT2G29460,AT2G43000,AT2G44480,AT3G04070,AT3G16390,AT3G26830,AT3G44550,AT5G13330,AT5G15950,AT5G28030,AT5G44210,AT5G62480	GO:0006790	22
drug catabolic process	8.198386535916056e-7	AT1G65970,AT1G68765,AT1G68850,AT2G26440,AT2G35380,AT2G38390,AT2G43050,AT2G43570,AT2G43620,AT2G45220,AT3G59010,AT4G08770,AT4G36430,AT5G06720,AT5G06730,AT5G24090,AT5G24530,AT5G39580,AT5G48900,AT5G64100,AT5G64120	GO:0042737	21
regulation of hormone levels	0.0005184849527326563	AT1G01480,AT1G12610,AT1G53700,AT1G68460,AT1G70560,AT2G23560,AT2G23590,AT2G36690,AT2G43010,AT3G04070,AT3G14370,AT3G44300,AT3G53480,AT4G15396,AT4G15400,AT4G21200,AT4G36380,AT4G37150,AT5G19040,AT5G20960,AT5G24530	GO:0010817	21
response to nitrogen compound	0.0001365654138848339	AT1G10370,AT1G12940,AT1G51800,AT1G64380,AT1G74650,AT2G29060,AT2G29100,AT2G29110,AT2G29120,AT2G43570,AT3G23250,AT3G53480,AT4G01350,AT4G28140,AT5G11210,AT5G25910,AT5G46050,AT5G48410,AT5G50200,AT5G66400	GO:1901698	20
organic hydroxy compound metabolic process	0.0003783200397377643	AT1G47510,AT1G65690,AT1G71030,AT2G23560,AT2G23590,AT2G33380,AT2G34500,AT2G47130,AT4G15396,AT4G15400,AT4G18360,AT4G22880,AT4G26260,AT4G36380,AT4G37150,AT5G20960,AT5G24150,AT5G24160,AT5G24530,AT5G58780,AT5G63600	GO:1901615	20
cellular response to acid chemical	0.014088938520019021	AT1G02340,AT1G12940,AT1G29395,AT1G51800,AT1G51940,AT1G65690,AT1G65790,AT2G29100,AT2G29110,AT2G29120,AT2G43140,AT3G25010,AT3G53480,AT4G14400,AT5G01550,AT5G11210,AT5G24090,AT5G48410,AT5G54060,AT5G65600	GO:0071229	20
chemical homeostasis	0.009676933674189312	AT1G64170,AT2G29100,AT2G29110,AT2G29120,AT2G30210,AT2G40370,AT3G17790,AT3G51860,AT3G56970,AT3G56980,AT4G15396,AT4G15400,AT4G21200,AT4G23700,AT4G36380,AT5G11210,AT5G28030,AT5G48410,AT5G54230	GO:0048878	19
defense response, incompatible interaction	0.000001456884276576646	AT1G02920,AT1G61560,AT2G18660,AT2G23560,AT2G32240,AT2G39200,AT2G43570,AT3G04720,AT3G26830,AT3G57260,AT4G12470,AT4G14400,AT4G16260,AT4G22470,AT4G37150,AT5G10760,AT5G38900,AT5G65600	GO:0009814	18
response to organonitrogen compound	0.00007662899750314082	AT1G10370,AT1G51800,AT1G64380,AT1G74650,AT2G29060,AT2G29100,AT2G29110,AT2G29120,AT2G43570,AT3G23250,AT3G53480,AT4G01350,AT4G28140,AT5G11210,AT5G25910,AT5G46050,AT5G48410,AT5G66400	GO:0010243	18
hormone metabolic process	0.00027349272313245454	AT1G01480,AT1G12610,AT1G68460,AT1G70560,AT2G23560,AT2G23590,AT2G36690,AT2G43010,AT3G04070,AT3G44300,AT4G15396,AT4G15400,AT4G21200,AT4G36380,AT4G37150,AT5G19040,AT5G20960,AT5G24530	GO:0042445	18
response to ethylene	0.0003086009592636471	AT1G15520,AT1G64380,AT1G68765,AT1G70560,AT1G71030,AT1G74650,AT1G77640,AT2G20880,AT2G47190,AT3G04720,AT3G23250,AT3G45410,AT3G51440,AT4G28140,AT5G13330,AT5G37260,AT5G44210,AT5G61890	GO:0009723	18
regulation of response to stress	0.009126609795356871	AT1G10370,AT1G48000,AT1G51800,AT1G51940,AT1G70260,AT2G20880,AT2G25000,AT2G29460,AT2G32680,AT3G01080,AT3G26830,AT4G11890,AT4G14400,AT4G18360,AT4G22470,AT5G24090,AT5G46350,AT5G65600	GO:0080134	18
antibiotic metabolic process	0.0000035789461437416527	AT1G65970,AT1G68850,AT2G23560,AT2G23590,AT2G35380,AT2G38390,AT4G08770,AT4G18360,AT4G36430,AT4G37150,AT5G06720,AT5G06730,AT5G24530,AT5G39580,AT5G64100,AT5G64120,AT5G65600	GO:0016999	17
response to toxic substance	0.000024542271678933012	AT1G02920,AT1G02930,AT1G10370,AT1G22770,AT1G69920,AT1G69930,AT2G02930,AT2G29460,AT2G37770,AT2G43570,AT3G17790,AT3G29035,AT3G50740,AT5G46350,AT5G62480,AT5G64120	GO:0009636	16
ion homeostasis	0.005126036903799579	AT1G64170,AT2G29100,AT2G29110,AT2G29120,AT2G30210,AT2G40370,AT3G17790,AT3G51860,AT3G56970,AT3G56980,AT4G21200,AT4G23700,AT5G11210,AT5G28030,AT5G48410,AT5G54230	GO:0050801	16
metal ion transport	0.015794654032276315	AT1G05300,AT1G15520,AT1G64170,AT2G04040,AT2G29100,AT2G29110,AT2G29120,AT2G30210,AT2G30766,AT2G40370,AT3G51860,AT4G23700,AT4G32650,AT5G11210,AT5G17860,AT5G48410	GO:0030001	16
leaf development	0.028051457454287852	AT1G17020,AT1G53700,AT1G69490,AT1G70560,AT1G73220,AT2G39200,AT2G42540,AT2G43000,AT2G43570,AT3G14370,AT3G25010,AT3G29035,AT4G36380,AT5G24530,AT5G37600,AT5G52310	GO:0048366	16
reactive oxygen species metabolic process	0.0000513454650289475	AT1G65970,AT1G68850,AT2G01900,AT2G33380,AT2G35380,AT2G38390,AT4G08770,AT4G18360,AT4G36430,AT5G06720,AT5G06730,AT5G39580,AT5G64100,AT5G64120,AT5G65600	GO:0072593	15
positive regulation of response to stimulus	0.0032163914486500527	AT1G22770,AT1G48000,AT1G51800,AT1G51940,AT2G20880,AT2G29460,AT2G32680,AT4G11890,AT4G14400,AT4G18360,AT4G22470,AT5G08130,AT5G24090,AT5G46350,AT5G65600	GO:0048584	15
response to oomycetes	1.4948440175529707e-7	AT1G15520,AT1G51800,AT1G70260,AT2G02930,AT2G32680,AT2G39210,AT3G45410,AT4G11890,AT4G14400,AT4G38540,AT5G01550,AT5G09440,AT5G24530,AT5G65600	GO:0002239	14
hormone biosynthetic process	0.0006818601745093272	AT1G01480,AT1G12610,AT1G68460,AT1G70560,AT2G36690,AT2G43010,AT3G04070,AT3G44300,AT4G15396,AT4G15400,AT4G21200,AT4G36380,AT5G19040,AT5G20960	GO:0042446	14
cation homeostasis	0.006171167936084141	AT1G64170,AT2G29100,AT2G29110,AT2G29120,AT2G30210,AT2G40370,AT3G51860,AT3G56970,AT3G56980,AT4G23700,AT5G11210,AT5G28030,AT5G48410,AT5G54230	GO:0055080	14
regulation of defense response	0.006363552494313288	AT1G51800,AT1G51940,AT1G70260,AT2G25000,AT2G29460,AT2G32680,AT3G01080,AT3G26830,AT4G11890,AT4G14400,AT4G18360,AT4G22470,AT5G24090,AT5G65600	GO:0031347	14
inorganic ion homeostasis	0.010724548074736533	AT1G64170,AT2G29100,AT2G29110,AT2G29120,AT2G30210,AT2G40370,AT3G17790,AT3G51860,AT3G56970,AT3G56980,AT4G23700,AT5G11210,AT5G48410,AT5G54230	GO:0098771	14
hydrogen peroxide metabolic process	0.000005056426030450112	AT1G65970,AT1G68850,AT2G35380,AT2G38390,AT4G08770,AT4G18360,AT4G36430,AT5G06720,AT5G06730,AT5G39580,AT5G64100,AT5G64120,AT5G65600	GO:0042743	13
phenylpropanoid metabolic process	0.000029219417819549513	AT1G67980,AT1G71030,AT2G30210,AT2G40370,AT3G44550,AT3G50740,AT4G13660,AT4G22880,AT5G13580,AT5G41040,AT5G58860,AT5G64120,AT5G66690	GO:0009698	13
rhythmic process	0.00007336040720182292	AT1G22770,AT1G68850,AT2G21660,AT2G42540,AT3G07650,AT3G46640,AT5G10140,AT5G37260,AT5G52310,AT5G59570,AT5G60100,AT5G64120,AT5G64170	GO:0048511	13
aging	0.00034752174090397527	AT1G01480,AT1G17020,AT1G69490,AT1G73220,AT2G39200,AT2G42540,AT2G43000,AT2G43570,AT3G25010,AT3G29035,AT5G24530,AT5G37600,AT5G52310	GO:0007568	13
organic hydroxy compound biosynthetic process	0.0020381382850931055	AT1G65690,AT1G71030,AT2G33380,AT2G34500,AT2G47130,AT4G15396,AT4G15400,AT4G22880,AT4G36380,AT5G20960,AT5G24150,AT5G24160,AT5G58780,AT5G63600	GO:1901617	13
response to extracellular stimulus	0.04382395418333314	AT1G06830,AT1G22500,AT1G29395,AT1G63245,AT1G69480,AT2G30766,AT2G47190,AT3G56970,AT3G56980,AT5G13080,AT5G24090,AT5G43350,AT5G45380	GO:0009991	13
antibiotic catabolic process	0.000013055683602582011	AT1G65970,AT1G68850,AT2G35380,AT2G38390,AT4G08770,AT4G36430,AT5G06720,AT5G06730,AT5G24530,AT5G39580,AT5G64100,AT5G64120	GO:0017001	12
cofactor catabolic process	0.00006761793657909419	AT1G65970,AT1G68850,AT2G35380,AT2G38390,AT4G08770,AT4G11910,AT4G36430,AT5G06720,AT5G06730,AT5G39580,AT5G64100,AT5G64120	GO:0051187	12
leaf senescence	0.00012767743329159144	AT1G17020,AT1G69490,AT1G73220,AT2G39200,AT2G42540,AT2G43000,AT2G43570,AT3G25010,AT3G29035,AT5G24530,AT5G37600,AT5G52310	GO:0010150	12
plant organ senescence	0.00018932004014072103	AT1G17020,AT1G69490,AT1G73220,AT2G39200,AT2G42540,AT2G43000,AT2G43570,AT3G25010,AT3G29035,AT5G24530,AT5G37600,AT5G52310	GO:0090693	12
systemic acquired resistance	0.0000029732041460630745	AT2G18660,AT2G23560,AT2G43570,AT3G04720,AT3G26830,AT3G57260,AT4G12470,AT4G22470,AT4G37150,AT5G10760,AT5G65600	GO:0009627	11
hydrogen peroxide catabolic process	0.00001576868628700059	AT1G65970,AT1G68850,AT2G35380,AT2G38390,AT4G08770,AT4G36430,AT5G06720,AT5G06730,AT5G39580,AT5G64100,AT5G64120	GO:0042744	11
circadian rhythm	0.0007263824328875849	AT1G22770,AT2G21660,AT2G42540,AT3G07650,AT3G46640,AT5G10140,AT5G37260,AT5G52310,AT5G59570,AT5G60100,AT5G64170	GO:0007623	11
secondary metabolite biosynthetic process	0.0026901703111283978	AT1G67980,AT1G71030,AT1G76790,AT2G43000,AT3G26830,AT3G44550,AT4G13660,AT4G22880,AT5G13580,AT5G41040,AT5G58860	GO:0044550	11
regulation of response to external stimulus	0.007930826684702897	AT1G51800,AT1G70260,AT2G29460,AT2G32680,AT3G26830,AT4G14400,AT4G18360,AT4G22470,AT5G13080,AT5G24090,AT5G65600	GO:0032101	11
response to wounding	0.015384758779689423	AT1G76930,AT3G13790,AT3G29035,AT3G44550,AT3G51440,AT4G22880,AT5G24090,AT5G43580,AT5G46050,AT5G50200,AT5G52310	GO:0009611	11
response to jasmonic acid	0.017358839080385036	AT1G15520,AT1G47510,AT1G71030,AT1G76930,AT3G23250,AT3G51440,AT4G22880,AT5G13330,AT5G37260,AT5G46050,AT5G54060	GO:0009753	11
metal ion homeostasis	0.017880611194900312	AT2G29100,AT2G29110,AT2G29120,AT2G30210,AT2G40370,AT3G51860,AT3G56970,AT3G56980,AT5G11210,AT5G48410,AT5G54230	GO:0055065	11
cellular response to hypoxia	0.02577039227306789	AT1G18300,AT1G19530,AT1G26380,AT1G26410,AT1G30720,AT2G14247,AT2G26560,AT3G30775,AT4G01360,AT5G24530,AT5G54470	GO:0071456	11
cellular response to decreased oxygen levels	0.027177767428810458	AT1G18300,AT1G19530,AT1G26380,AT1G26410,AT1G30720,AT2G14247,AT2G26560,AT3G30775,AT4G01360,AT5G24530,AT5G54470	GO:0036294	11
cellular response to oxygen levels	0.027177767428810458	AT1G18300,AT1G19530,AT1G26380,AT1G26410,AT1G30720,AT2G14247,AT2G26560,AT3G30775,AT4G01360,AT5G24530,AT5G54470	GO:0071453	11
response to hypoxia	0.04753282044956869	AT1G18300,AT1G19530,AT1G26380,AT1G26410,AT1G30720,AT2G14247,AT2G26560,AT3G30775,AT4G01360,AT5G24530,AT5G54470	GO:0001666	11
cold acclimation	7.533917315614584e-7	AT1G18740,AT1G20440,AT1G20450,AT1G29395,AT2G42540,AT4G12470,AT4G25480,AT4G38410,AT5G15960,AT5G66400	GO:0009631	10
toxin metabolic process	0.000006831092578531168	AT1G02920,AT1G02930,AT1G10370,AT1G69920,AT1G69930,AT2G02930,AT2G29460,AT2G43000,AT3G26830,AT5G62480	GO:0009404	10
cellular ion homeostasis	0.011159745959884544	AT2G29100,AT2G29110,AT2G29120,AT3G17790,AT3G51860,AT3G56970,AT3G56980,AT5G11210,AT5G48410,AT5G54230	GO:0006873	10
regulation of response to biotic stimulus	0.017358679609019687	AT1G51800,AT1G70260,AT2G29460,AT2G32680,AT3G26830,AT4G14400,AT4G18360,AT4G22470,AT5G24090,AT5G65600	GO:0002831	10
glycosyl compound metabolic process	0.018501314053576003	AT1G12610,AT1G21100,AT1G21120,AT1G76790,AT2G44480,AT3G16390,AT5G13330,AT5G15950,AT5G44210,AT5G54060	GO:1901657	10
cellular chemical homeostasis	0.02809833366632418	AT2G29100,AT2G29110,AT2G29120,AT3G17790,AT3G51860,AT3G56970,AT3G56980,AT5G11210,AT5G48410,AT5G54230	GO:0055082	10
cellular response to abiotic stimulus	0.03878161159999427	AT1G02340,AT1G22770,AT1G29395,AT2G01900,AT2G42540,AT2G43010,AT2G46970,AT3G45410,AT5G15960,AT5G24090	GO:0071214	10
cellular response to environmental stimulus	0.03878161159999427	AT1G02340,AT1G22770,AT1G29395,AT2G01900,AT2G42540,AT2G43010,AT2G46970,AT3G45410,AT5G15960,AT5G24090	GO:0104004	10
defense response to fungus, incompatible interaction	0.000004232163655308033	AT1G02920,AT1G61560,AT2G23560,AT2G32240,AT2G39200,AT3G04720,AT4G16260,AT4G37150,AT5G38900	GO:0009817	9
defense response to oomycetes	0.00013051653915333023	AT1G15520,AT1G51800,AT1G70260,AT2G32680,AT3G45410,AT4G14400,AT5G01550,AT5G24530,AT5G65600	GO:0002229	9
detoxification	0.0006285812986196354	AT1G02920,AT1G02930,AT1G10370,AT1G69920,AT1G69930,AT2G02930,AT2G29460,AT5G62480,AT5G64120	GO:0098754	9
positive regulation of defense response	0.0014938151178904122	AT1G51800,AT2G29460,AT2G32680,AT4G11890,AT4G14400,AT4G18360,AT4G22470,AT5G24090,AT5G65600	GO:0031349	9
cellular metal ion homeostasis	0.006209937400497429	AT2G29100,AT2G29110,AT2G29120,AT3G51860,AT3G56970,AT3G56980,AT5G11210,AT5G48410,AT5G54230	GO:0006875	9
response to reactive oxygen species	0.014645196061967559	AT1G15520,AT1G22770,AT3G17790,AT3G29035,AT4G11170,AT4G23140,AT4G23150,AT5G46350,AT5G52310	GO:0000302	9
cellular cation homeostasis	0.018146219859765816	AT2G29100,AT2G29110,AT2G29120,AT3G51860,AT3G56970,AT3G56980,AT5G11210,AT5G48410,AT5G54230	GO:0030003	9
polysaccharide catabolic process	0.02608470773373496	AT1G68765,AT2G26440,AT2G43050,AT2G43570,AT2G43620,AT2G45220,AT3G59010,AT5G24090,AT5G48900	GO:0000272	9
toxin catabolic process	0.000017044921370717658	AT1G02920,AT1G02930,AT1G10370,AT1G69920,AT1G69930,AT2G02930,AT2G29460,AT5G62480	GO:0009407	8
glutathione metabolic process	0.00005299371242537906	AT1G02920,AT1G02930,AT1G10370,AT1G69920,AT1G69930,AT2G02930,AT2G29460,AT5G62480	GO:0006749	8
flavonoid biosynthetic process	0.0006857332771645966	AT1G71030,AT2G43000,AT4G15400,AT4G22880,AT5G24530,AT5G42800,AT5G54060,AT5G63600	GO:0009813	8
response to virus	0.001015487372012838	AT1G21250,AT2G26560,AT2G43570,AT3G04720,AT3G22640,AT3G51440,AT4G14400,AT5G46350	GO:0009615	8
phenylpropanoid biosynthetic process	0.00264368417548019	AT1G67980,AT1G71030,AT3G44550,AT4G13660,AT4G22880,AT5G13580,AT5G41040,AT5G58860	GO:0009699	8
flavonoid metabolic process	0.00264368417548019	AT1G71030,AT2G43000,AT4G15400,AT4G22880,AT5G24530,AT5G42800,AT5G54060,AT5G63600	GO:0009812	8
positive regulation of response to biotic stimulus	0.0031709967542837567	AT1G51800,AT2G29460,AT2G32680,AT4G14400,AT4G18360,AT4G22470,AT5G24090,AT5G65600	GO:0002833	8
positive regulation of response to external stimulus	0.0037766448471048862	AT1G51800,AT2G29460,AT2G32680,AT4G14400,AT4G18360,AT4G22470,AT5G24090,AT5G65600	GO:0032103	8
positive regulation of multi-organism process	0.0037766448471048862	AT1G51800,AT2G29460,AT2G32680,AT4G14400,AT4G18360,AT4G22470,AT5G24090,AT5G65600	GO:0043902	8
cellular modified amino acid metabolic process	0.004227588422909226	AT1G02920,AT1G02930,AT1G10370,AT1G69920,AT1G69930,AT2G02930,AT2G29460,AT5G62480	GO:0006575	8
S-glycoside metabolic process	0.008644495986940157	AT1G12610,AT1G21100,AT1G21120,AT1G76790,AT2G44480,AT3G16390,AT5G13330,AT5G44210	GO:0016143	8
glycosinolate metabolic process	0.008644495986940157	AT1G12610,AT1G21100,AT1G21120,AT1G76790,AT2G44480,AT3G16390,AT5G13330,AT5G44210	GO:0019757	8
glucosinolate metabolic process	0.008644495986940157	AT1G12610,AT1G21100,AT1G21120,AT1G76790,AT2G44480,AT3G16390,AT5G13330,AT5G44210	GO:0019760	8
divalent metal ion transport	0.01184650222923193	AT1G05300,AT2G04040,AT2G29100,AT2G29110,AT2G29120,AT3G51860,AT5G11210,AT5G48410	GO:0070838	8
divalent inorganic cation transport	0.012903549651934292	AT1G05300,AT2G04040,AT2G29100,AT2G29110,AT2G29120,AT3G51860,AT5G11210,AT5G48410	GO:0072511	8
response to chitin	0.0192468961132562	AT1G51800,AT1G64380,AT1G74650,AT2G29060,AT3G23250,AT4G01350,AT4G28140,AT5G25910	GO:0010200	8
lipid transport	0.03046593569245893	AT1G15520,AT1G21360,AT2G31020,AT2G38530,AT2G48130,AT3G22600,AT3G47790,AT5G59320	GO:0006869	8
pectin metabolic process	0.04045248144258111	AT1G68765,AT2G26440,AT2G43050,AT2G45220,AT3G59010,AT4G02130,AT5G41040,AT5G48900	GO:0045488	8
galacturonan metabolic process	0.04168180452446167	AT1G68765,AT2G26440,AT2G43050,AT2G45220,AT3G59010,AT4G02130,AT5G41040,AT5G48900	GO:0010393	8
response to amino acid	0.000009569600216149397	AT2G29100,AT2G29110,AT2G29120,AT5G11210,AT5G46050,AT5G48410,AT5G66400	GO:0043200	7
cellular divalent inorganic cation homeostasis	0.0010710324575484227	AT2G29100,AT2G29110,AT2G29120,AT3G51860,AT5G11210,AT5G48410,AT5G54230	GO:0072503	7
indole-containing compound metabolic process	0.002569278404393912	AT1G21100,AT1G21120,AT1G70560,AT1G76790,AT2G43000,AT3G26830,AT3G44300	GO:0042430	7
divalent inorganic cation homeostasis	0.002569278404393912	AT2G29100,AT2G29110,AT2G29120,AT3G51860,AT5G11210,AT5G48410,AT5G54230	GO:0072507	7
cellular response to nitrogen compound	0.0038810176953828364	AT1G12940,AT2G29100,AT2G29110,AT2G29120,AT3G53480,AT5G11210,AT5G48410	GO:1901699	7
cellular response to organonitrogen compound	0.0009736739280357896	AT2G29100,AT2G29110,AT2G29120,AT3G53480,AT5G11210,AT5G48410	GO:0071417	6
cellular calcium ion homeostasis	0.00215824529420845	AT2G29100,AT2G29110,AT2G29120,AT3G51860,AT5G11210,AT5G48410	GO:0006874	6
calcium ion homeostasis	0.002576494317186147	AT2G29100,AT2G29110,AT2G29120,AT3G51860,AT5G11210,AT5G48410	GO:0055074	6
phenol-containing compound metabolic process	0.0052465451335994406	AT1G71030,AT2G23560,AT2G23590,AT4G22880,AT4G37150,AT5G24530	GO:0018958	6
calcium ion transport	0.008964388239541744	AT2G29100,AT2G29110,AT2G29120,AT3G51860,AT5G11210,AT5G48410	GO:0006816	6
red or far-red light signaling pathway	0.010129932978278538	AT1G02340,AT1G22770,AT2G42540,AT2G43010,AT2G46970,AT5G15960	GO:0010017	6
lignin metabolic process	0.010751356641885488	AT1G67980,AT2G30210,AT2G40370,AT3G50740,AT5G64120,AT5G66690	GO:0009808	6
steroid biosynthetic process	0.011399308984653475	AT2G34500,AT4G15396,AT4G15400,AT4G36380,AT5G24150,AT5G24160	GO:0006694	6
cellular response to red or far red light	0.011399308984653475	AT1G02340,AT1G22770,AT2G42540,AT2G43010,AT2G46970,AT5G15960	GO:0071489	6
pectin catabolic process	0.029439129659297857	AT1G68765,AT2G26440,AT2G43050,AT2G45220,AT3G59010,AT5G48900	GO:0045490	6
steroid metabolic process	0.0347876519672812	AT2G34500,AT4G15396,AT4G15400,AT4G36380,AT5G24150,AT5G24160	GO:0008202	6
cellular response to amino acid stimulus	0.0001332925343946459	AT2G29100,AT2G29110,AT2G29120,AT5G11210,AT5G48410	GO:0071230	5
anthocyanin-containing compound biosynthetic process	0.0012780711495655132	AT1G71030,AT2G43000,AT4G22880,AT5G42800,AT5G54060	GO:0009718	5
response to molecule of bacterial origin	0.0016513298403244485	AT1G08320,AT1G51800,AT2G25000,AT2G32680,AT4G23210	GO:0002237	5
anthocyanin-containing compound metabolic process	0.006806595916660193	AT1G71030,AT2G43000,AT4G22880,AT5G42800,AT5G54060	GO:0046283	5
indole-containing compound biosynthetic process	0.010063668537348741	AT1G70560,AT1G76790,AT2G43000,AT3G26830,AT3G44300	GO:0042435	5
regulation of circadian rhythm	0.010823805387650692	AT1G22770,AT3G46640,AT5G10140,AT5G60100,AT5G64170	GO:0042752	5
positive regulation of immune system process	0.03503065121278742	AT2G32680,AT4G18360,AT4G22470,AT5G24090,AT5G65600	GO:0002684	5
positive regulation of innate immune response	0.03503065121278742	AT2G32680,AT4G18360,AT4G22470,AT5G24090,AT5G65600	GO:0045089	5
positive regulation of immune response	0.03503065121278742	AT2G32680,AT4G18360,AT4G22470,AT5G24090,AT5G65600	GO:0050778	5
sterol metabolic process	0.04029808463562516	AT2G34500,AT4G15396,AT4G36380,AT5G24150,AT5G24160	GO:0016125	5
calcium-mediated signaling	0.04602119468670532	AT2G29100,AT2G29110,AT2G29120,AT5G11210,AT5G48410	GO:0019722	5
suberin biosynthetic process	0.0008849501988287886	AT3G44550,AT5G13580,AT5G41040,AT5G58860	GO:0010345	4
phospholipid dephosphorylation	0.0010857922570776694	AT1G47510,AT2G01900,AT2G37440,AT5G65090	GO:0046839	4
phosphatidylinositol dephosphorylation	0.0010857922570776694	AT1G47510,AT2G01900,AT2G37440,AT5G65090	GO:0046856	4
shade avoidance	0.0015795118226880692	AT1G70560,AT2G44910,AT2G46970,AT5G08130	GO:0009641	4
response to desiccation	0.002210856453319287	AT2G33380,AT2G37180,AT2G39800,AT5G52310	GO:0009269	4
response to freezing	0.003454152427596312	AT1G12610,AT2G42540,AT4G14400,AT5G13330	GO:0050826	4
phosphate ion transport	0.012981339914615968	AT1G69480,AT2G38940,AT3G01970,AT5G43350	GO:0006817	4
anion homeostasis	0.026063623127786657	AT3G17790,AT3G51860,AT4G21200,AT5G28030	GO:0055081	4
auxin biosynthetic process	0.02974951349583024	AT1G70560,AT2G43010,AT3G44300,AT5G20960	GO:0009851	4
regulation of hormone biosynthetic process	0.02974951349583024	AT1G12610,AT2G43010,AT3G04070,AT4G15400	GO:0046885	4
regulation of defense response to bacterium	0.02974951349583024	AT1G51800,AT1G70260,AT4G14400,AT5G65600	GO:1900424	4
salicylic acid metabolic process	0.031702102225972355	AT2G23560,AT2G23590,AT4G37150,AT5G24530	GO:0009696	4
lipid homeostasis	0.03372823030650115	AT4G15396,AT4G15400,AT4G21200,AT4G36380	GO:0055088	4
cellular hormone metabolic process	0.03582814073280349	AT1G68460,AT1G70560,AT3G44300,AT5G19040	GO:0034754	4
response to hydrogen peroxide	0.04257195103250509	AT1G22770,AT3G17790,AT3G29035,AT5G46350	GO:0042542	4
xyloglucan metabolic process	0.04998197217725347	AT1G14080,AT3G23730,AT4G03210,AT4G30290	GO:0010411	4
hyperosmotic salinity response	0.04998197217725347	AT2G39800,AT2G43000,AT5G46050,AT5G52310	GO:0042538	4
amino acid import	0.00042197402094476695	AT2G34960,AT4G21120,AT5G40780	GO:0043090	3
regulation of defense response to oomycetes	0.003881534539182464	AT1G51800,AT1G70260,AT4G14400	GO:1902288	3
proline metabolic process	0.004767971892347744	AT2G39800,AT2G43000,AT3G30775	GO:0006560	3
indole glucosinolate metabolic process	0.005766865635306985	AT1G21100,AT1G21120,AT1G76790	GO:0042343	3
response to molecule of fungal origin	0.006881760744964624	AT1G51800,AT1G66700,AT2G32680	GO:0002238	3
aminoglycan catabolic process	0.01814419520578706	AT2G43570,AT2G43620,AT5G24090	GO:0006026	3
chitin metabolic process	0.01814419520578706	AT2G43570,AT2G43620,AT5G24090	GO:0006030	3
chitin catabolic process	0.01814419520578706	AT2G43570,AT2G43620,AT5G24090	GO:0006032	3
amino sugar catabolic process	0.01814419520578706	AT2G43570,AT2G43620,AT5G24090	GO:0046348	3
glucosamine-containing compound catabolic process	0.01814419520578706	AT2G43570,AT2G43620,AT5G24090	GO:1901072	3
brassinosteroid homeostasis	0.020266088776114	AT4G15396,AT4G15400,AT4G36380	GO:0010268	3
positive regulation of defense response to bacterium	0.022518529835045854	AT1G51800,AT4G14400,AT5G65600	GO:1900426	3
response to salt	0.024901577010977026	AT1G65690,AT5G24240,AT5G52310	GO:1902074	3
brassinosteroid biosynthetic process	0.027415042497744138	AT4G15396,AT4G15400,AT4G36380	GO:0016132	3
steroid hormone biosynthetic process	0.027415042497744138	AT4G15396,AT4G15400,AT4G36380	GO:0120178	3
aminoglycan metabolic process	0.030058507546395052	AT2G43570,AT2G43620,AT5G24090	GO:0006022	3
defense response to insect	0.03283133727568889	AT2G29460,AT5G14180,AT5G43580	GO:0002213	3
galactose metabolic process	0.03283133727568889	AT1G09350,AT1G56600,AT4G10960	GO:0006012	3
regulation of defense response to fungus	0.03283133727568889	AT1G51800,AT1G70260,AT4G14400	GO:1900150	3
induced systemic resistance	0.035732694826781264	AT2G30750,AT4G12470,AT4G12480	GO:0009682	3
glutamine family amino acid biosynthetic process	0.038761554886684785	AT2G39800,AT2G43000,AT5G37600	GO:0009084	3
phytosteroid biosynthetic process	0.038761554886684785	AT4G15396,AT4G15400,AT4G36380	GO:0016129	3
brassinosteroid metabolic process	0.041916716604258705	AT4G15396,AT4G15400,AT4G36380	GO:0016131	3
glucosamine-containing compound metabolic process	0.041916716604258705	AT2G43570,AT2G43620,AT5G24090	GO:1901071	3
gibberellin biosynthetic process	0.045196815921672476	AT1G12610,AT2G36690,AT4G21200	GO:0009686	3
cellular response to cold	0.045196815921672476	AT1G29395,AT4G12470,AT5G13330	GO:0070417	3
gibberellin metabolic process	0.04860033734350425	AT1G12610,AT2G36690,AT4G21200	GO:0009685	3
defense response to nematode	0.0032116899458473095	AT4G16260,AT5G06720	GO:0002215	2
negative regulation of defense response to oomycetes	0.0032116899458473095	AT1G51800,AT1G70260	GO:1902289	2
L-glutamate import	0.005269555706127924	AT2G34960,AT4G21120	GO:0051938	2
regulation of protein binding	0.007781626242291803	AT3G05640,AT5G60100	GO:0043393	2
proline biosynthetic process	0.014079523082600225	AT2G39800,AT2G43000	GO:0006561	2
proanthocyanidin biosynthetic process	0.014079523082600225	AT1G71030,AT4G22880	GO:0010023	2
cellular response to iron ion starvation	0.014079523082600225	AT3G56970,AT3G56980	GO:0010106	2
acidic amino acid transport	0.014079523082600225	AT2G34960,AT4G21120	GO:0015800	2
L-amino acid transport	0.017822892887533293	AT2G34960,AT4G21120	GO:0015807	2
neurotransmitter transport	0.021935505091690097	AT2G34960,AT4G21120	GO:0006836	2
fruit ripening	0.021935505091690097	AT1G01480,AT1G69490	GO:0009835	2
indoleacetic acid biosynthetic process	0.03119169868803491	AT1G70560,AT3G44300	GO:0009684	2
positive regulation of response to salt stress	0.03119169868803491	AT1G48000,AT5G46350	GO:1901002	2
indoleacetic acid metabolic process	0.03629863689367423	AT1G70560,AT3G44300	GO:0009683	2
de-etiolation	0.03629863689367423	AT1G10370,AT2G43010	GO:0009704	2
camalexin biosynthetic process	0.03629863689367423	AT2G43000,AT3G26830	GO:0010120	2
camalexin metabolic process	0.03629863689367423	AT2G43000,AT3G26830	GO:0052317	2
indole phytoalexin biosynthetic process	0.04170148728608956	AT2G43000,AT3G26830	GO:0009700	2
indole phytoalexin metabolic process	0.04170148728608956	AT2G43000,AT3G26830	GO:0046217	2
regulation of binding	0.04170148728608956	AT3G05640,AT5G60100	GO:0051098	2
phytoalexin metabolic process	0.04170148728608956	AT2G43000,AT3G26830	GO:0052314	2
phytoalexin biosynthetic process	0.04170148728608956	AT2G43000,AT3G26830	GO:0052315	2
glutamine family amino acid catabolic process	0.04738356657743446	AT3G30775,AT5G17330	GO:0009065	2
triterpenoid biosynthetic process	0.04738356657743446	AT1G66960,AT3G45130	GO:0016104	2
phospholipid transfer to membrane	0.023529411764705858	AT2G38530	GO:0006649	1
plastid inner membrane organization	0.023529411764705858	AT2G42540	GO:0009667	1
atrichoblast differentiation	0.023529411764705858	AT5G13080	GO:0010055	1
temperature compensation of the circadian clock	0.023529411764705858	AT1G22770	GO:0010378	1
negative regulation of protein binding	0.023529411764705858	AT5G60100	GO:0032091	1
response to leucine	0.023529411764705858	AT5G46050	GO:0043201	1
response to peptide hormone	0.023529411764705858	AT1G10370	GO:0043434	1
regulation of cell diameter	0.023529411764705858	AT1G68765	GO:0060305	1
response to growth hormone	0.023529411764705858	AT1G10370	GO:0060416	1
urea transmembrane transport	0.023529411764705858	AT5G45380	GO:0071918	1
response to amitrole	0.023529411764705858	AT2G43570	GO:0072722	1
response to histidine	0.023529411764705858	AT5G46050	GO:0080052	1
response to phenylalanine	0.023529411764705858	AT5G46050	GO:0080053	1
cysteine homeostasis	0.023529411764705858	AT5G28030	GO:0080145	1
cyanidin 3-O-glucoside metabolic process	0.023529411764705858	AT5G54060	GO:1901038	1
negative regulation of tetrapyrrole catabolic process	0.023529411764705858	AT4G11910	GO:1901405	1
negative regulation of chlorophyll catabolic process	0.023529411764705858	AT4G11910	GO:1903647	1
regulation of microtubule binding	0.023529411764705858	AT3G05640	GO:1904526	1
centriole replication	0.04650644178364194	AT4G37010	GO:0007099	1
response to symbiotic bacterium	0.04650644178364194	AT5G52310	GO:0009609	1
positive regulation of ethylene biosynthetic process	0.04650644178364194	AT3G04070	GO:0010365	1
RNA secondary structure unwinding	0.04650644178364194	AT2G21660	GO:0010501	1
polyol transport	0.04650644178364194	AT1G30220	GO:0015791	1
myo-inositol transport	0.04650644178364194	AT1G30220	GO:0015798	1
cadaverine transport	0.04650644178364194	AT1G73220	GO:0015839	1
positive regulation of sulfur amino acid metabolic process	0.04650644178364194	AT3G04070	GO:0031337	1
protein folding in endoplasmic reticulum	0.04650644178364194	AT2G38960	GO:0034975	1
negative regulation of binding	0.04650644178364194	AT5G60100	GO:0051100	1
centrosome duplication	0.04650644178364194	AT4G37010	GO:0051298	1
cellular response to indolebutyric acid stimulus	0.04650644178364194	AT3G53480	GO:0071366	1
regulation of membrane permeability	0.04650644178364194	AT1G20450	GO:0090559	1
centriole assembly	0.04650644178364194	AT4G37010	GO:0098534	1
positive regulation of olefin metabolic process	0.04650644178364194	AT3G04070	GO:1900910	1
positive regulation of olefin biosynthetic process	0.04650644178364194	AT3G04070	GO:1900913	1
negative regulation of tetrapyrrole metabolic process	0.04650644178364194	AT4G11910	GO:1901402	1
beta-glucoside metabolic process	0.04650644178364194	AT5G54060	GO:1901804	1
negative regulation of seed dormancy process	0.04650644178364194	AT1G35730	GO:1902039	1
(R)-2-hydroxy-alpha-linolenic acid biosynthetic process	0.04650644178364194	AT2G33380	GO:1902609	1

## Sheet: Molecular function
GO Term	p-value	Genes	GO Term	Matches
catalytic activity	0.00027017584782068366	AT1G01480,AT1G01600,AT1G02460,AT1G02920,AT1G02930,AT1G05700,AT1G06830,AT1G09180,AT1G09240,AT1G09350,AT1G09480,AT1G10070,AT1G10370,AT1G14080,AT1G15520,AT1G16150,AT1G17020,AT1G18200,AT1G18300,AT1G21100,AT1G21110,AT1G21120,AT1G21240,AT1G21250,AT1G22380,AT1G22400,AT1G22500,AT1G24430,AT1G26380,AT1G26410,AT1G26420,AT1G29720,AT1G30720,AT1G30730,AT1G31690,AT1G33030,AT1G35250,AT1G35710,AT1G47510,AT1G47890…	GO:0003824	262
ion binding	0.034783992931234575	AT1G01480,AT1G01600,AT1G02920,AT1G02930,AT1G05700,AT1G06830,AT1G09180,AT1G09350,AT1G13400,AT1G15520,AT1G16150,AT1G17020,AT1G18200,AT1G18300,AT1G18835,AT1G20440,AT1G20450,AT1G21240,AT1G21250,AT1G21360,AT1G22500,AT1G26380,AT1G26410,AT1G26420,AT1G29720,AT1G30720,AT1G30730,AT1G31690,AT1G33960,AT1G35710,AT1G49230,AT1G51790,AT1G51800,AT1G51820,AT1G51850,AT1G51860,AT1G51890,AT1G51940,AT1G53700,AT1G56600…	GO:0043167	169
transferase activity	0.0005540692349005116	AT1G02920,AT1G02930,AT1G05700,AT1G09240,AT1G09350,AT1G10070,AT1G10370,AT1G14080,AT1G16150,AT1G21100,AT1G21110,AT1G21120,AT1G21240,AT1G21250,AT1G22380,AT1G22400,AT1G22500,AT1G24430,AT1G29720,AT1G33030,AT1G35250,AT1G35710,AT1G47890,AT1G49230,AT1G51790,AT1G51800,AT1G51820,AT1G51850,AT1G51860,AT1G51890,AT1G51940,AT1G53700,AT1G56600,AT1G60190,AT1G61480,AT1G65790,AT1G66700,AT1G66920,AT1G67980,AT1G68460…	GO:0016740	127
anion binding	0.007643741064252826	AT1G01480,AT1G02920,AT1G02930,AT1G05700,AT1G09180,AT1G15520,AT1G16150,AT1G18200,AT1G20450,AT1G21240,AT1G21250,AT1G21360,AT1G26380,AT1G26410,AT1G26420,AT1G29720,AT1G30720,AT1G30730,AT1G33960,AT1G35710,AT1G51790,AT1G51800,AT1G51820,AT1G51850,AT1G51860,AT1G51890,AT1G51940,AT1G53700,AT1G61480,AT1G64400,AT1G65790,AT1G66920,AT1G68460,AT1G69480,AT1G70560,AT1G73220,AT1G73860,AT1G79680,AT2G02930,AT2G19190…	GO:0043168	99
small molecule binding	0.02305356223349224	AT1G01480,AT1G05700,AT1G09180,AT1G15520,AT1G16150,AT1G18200,AT1G21240,AT1G21250,AT1G26380,AT1G26410,AT1G26420,AT1G29720,AT1G30720,AT1G30730,AT1G33960,AT1G35710,AT1G51790,AT1G51800,AT1G51820,AT1G51850,AT1G51860,AT1G51890,AT1G51940,AT1G53700,AT1G61480,AT1G64400,AT1G65790,AT1G66920,AT1G68460,AT1G69480,AT1G70560,AT1G73220,AT1G73860,AT1G79680,AT2G19190,AT2G23030,AT2G28960,AT2G28970,AT2G33240,AT2G37770…	GO:0036094	95
nucleotide binding	0.04324836667831175	AT1G05700,AT1G09180,AT1G15520,AT1G16150,AT1G18200,AT1G21240,AT1G21250,AT1G26380,AT1G26410,AT1G26420,AT1G29720,AT1G30720,AT1G30730,AT1G33960,AT1G35710,AT1G51790,AT1G51800,AT1G51820,AT1G51850,AT1G51860,AT1G51890,AT1G51940,AT1G53700,AT1G61480,AT1G64400,AT1G65790,AT1G66920,AT1G68460,AT1G73220,AT1G73860,AT1G79680,AT2G19190,AT2G23030,AT2G28960,AT2G28970,AT2G33240,AT2G37770,AT2G39350,AT2G39800,AT2G46430…	GO:0000166	87
nucleoside phosphate binding	0.04324836667831175	AT1G05700,AT1G09180,AT1G15520,AT1G16150,AT1G18200,AT1G21240,AT1G21250,AT1G26380,AT1G26410,AT1G26420,AT1G29720,AT1G30720,AT1G30730,AT1G33960,AT1G35710,AT1G51790,AT1G51800,AT1G51820,AT1G51850,AT1G51860,AT1G51890,AT1G51940,AT1G53700,AT1G61480,AT1G64400,AT1G65790,AT1G66920,AT1G68460,AT1G73220,AT1G73860,AT1G79680,AT2G19190,AT2G23030,AT2G28960,AT2G28970,AT2G33240,AT2G37770,AT2G39350,AT2G39800,AT2G46430…	GO:1901265	87
drug binding	0.01276524986992457	AT1G01480,AT1G02930,AT1G05700,AT1G15520,AT1G16150,AT1G21240,AT1G21250,AT1G29720,AT1G35710,AT1G51790,AT1G51800,AT1G51820,AT1G51850,AT1G51860,AT1G51890,AT1G51940,AT1G53700,AT1G61480,AT1G64400,AT1G65790,AT1G66920,AT1G68460,AT1G69480,AT1G70560,AT1G73220,AT1G73860,AT1G79680,AT2G19190,AT2G23030,AT2G28960,AT2G28970,AT2G33240,AT2G39350,AT2G39800,AT2G43570,AT2G43620,AT3G04720,AT3G14370,AT3G28540,AT3G45410…	GO:0008144	77
oxidoreductase activity	0.00003719376845583287	AT1G01600,AT1G06830,AT1G09480,AT1G17020,AT1G26380,AT1G26410,AT1G26420,AT1G30720,AT1G30730,AT1G31690,AT1G59950,AT1G65970,AT1G68850,AT1G72610,AT2G27000,AT2G30210,AT2G30750,AT2G33380,AT2G34500,AT2G35380,AT2G36690,AT2G37770,AT2G38390,AT2G38960,AT2G39800,AT2G40370,AT2G46750,AT2G47130,AT3G14680,AT3G17790,AT3G26210,AT3G26230,AT3G26290,AT3G26830,AT3G30775,AT3G44550,AT4G08770,AT4G13660,AT4G15396,AT4G18360…	GO:0016491	63
kinase activity	0.000006956326061179459	AT1G05700,AT1G16150,AT1G21240,AT1G21250,AT1G29720,AT1G35710,AT1G47890,AT1G51790,AT1G51800,AT1G51820,AT1G51850,AT1G51860,AT1G51890,AT1G51940,AT1G53700,AT1G61480,AT1G65790,AT1G66920,AT1G79680,AT2G15080,AT2G19190,AT2G23030,AT2G25440,AT2G28960,AT2G28970,AT2G32660,AT2G32680,AT2G39800,AT3G05660,AT3G14370,AT3G25010,AT3G45410,AT3G46280,AT4G04490,AT4G04500,AT4G04510,AT4G11890,AT4G18250,AT4G21230,AT4G21380…	GO:0016301	62
transferase activity, transferring phosphorus-containing groups	0.0009997784258397543	AT1G05700,AT1G16150,AT1G21240,AT1G21250,AT1G29720,AT1G35710,AT1G47890,AT1G51790,AT1G51800,AT1G51820,AT1G51850,AT1G51860,AT1G51890,AT1G51940,AT1G53700,AT1G61480,AT1G65790,AT1G66920,AT1G79680,AT2G15080,AT2G19190,AT2G23030,AT2G25440,AT2G28960,AT2G28970,AT2G32660,AT2G32680,AT2G39800,AT3G05660,AT3G14370,AT3G25010,AT3G45410,AT3G46280,AT4G04490,AT4G04500,AT4G04510,AT4G11890,AT4G18250,AT4G21230,AT4G21380…	GO:0016772	62
transcription regulator activity	0.004738743711722873	AT1G02220,AT1G02340,AT1G08320,AT1G12610,AT1G18860,AT1G22490,AT1G29280,AT1G29860,AT1G48000,AT1G52890,AT1G64380,AT1G69490,AT1G69810,AT1G71030,AT1G74650,AT1G77640,AT2G20880,AT2G25000,AT2G29060,AT2G43000,AT2G43010,AT2G43140,AT2G44910,AT2G46970,AT2G47190,AT3G01080,AT3G01970,AT3G04070,AT3G07650,AT3G18400,AT3G23250,AT3G29035,AT3G46640,AT3G48920,AT3G56970,AT3G56980,AT3G58120,AT4G00950,AT4G01720,AT4G25480…	GO:0140110	58
DNA-binding transcription factor activity	0.0014733732028095205	AT1G02220,AT1G02340,AT1G08320,AT1G12610,AT1G18860,AT1G22490,AT1G29280,AT1G29860,AT1G48000,AT1G52890,AT1G64380,AT1G69490,AT1G69810,AT1G71030,AT1G74650,AT1G77640,AT2G20880,AT2G25000,AT2G29060,AT2G43000,AT2G43010,AT2G43140,AT2G44910,AT2G46970,AT2G47190,AT3G01080,AT3G01970,AT3G04070,AT3G07650,AT3G18400,AT3G23250,AT3G29035,AT3G46640,AT3G48920,AT3G56970,AT3G56980,AT3G58120,AT4G00950,AT4G01720,AT4G25480…	GO:0003700	57
cofactor binding	6.248050854959405e-7	AT1G01480,AT1G01600,AT1G02920,AT1G02930,AT1G06830,AT1G09480,AT1G26380,AT1G26410,AT1G26420,AT1G30720,AT1G30730,AT1G31690,AT1G68850,AT1G70560,AT2G02930,AT2G27000,AT2G30750,AT2G34500,AT2G35380,AT2G37770,AT2G38390,AT2G39518,AT2G46750,AT3G14680,AT3G26210,AT3G26230,AT3G26290,AT3G26830,AT3G30775,AT4G08770,AT4G15396,AT4G15610,AT4G18360,AT4G20390,AT4G22880,AT4G28420,AT4G36380,AT4G36430,AT4G38540,AT5G06720…	GO:0048037	53
phosphotransferase activity, alcohol group as acceptor	0.00006625993105548406	AT1G05700,AT1G16150,AT1G21240,AT1G21250,AT1G29720,AT1G35710,AT1G51790,AT1G51800,AT1G51820,AT1G51850,AT1G51860,AT1G51890,AT1G51940,AT1G53700,AT1G61480,AT1G65790,AT1G66920,AT1G79680,AT2G19190,AT2G23030,AT2G28960,AT2G28970,AT3G14370,AT3G45410,AT4G04490,AT4G04500,AT4G04510,AT4G11890,AT4G18250,AT4G21230,AT4G21380,AT4G23130,AT4G23140,AT4G23150,AT4G23210,AT4G23230,AT4G23260,AT4G23280,AT4G23310,AT4G23320…	GO:0016773	52
protein kinase activity	0.000004086127207354653	AT1G05700,AT1G16150,AT1G21240,AT1G21250,AT1G29720,AT1G35710,AT1G51790,AT1G51800,AT1G51820,AT1G51850,AT1G51860,AT1G51890,AT1G51940,AT1G53700,AT1G61480,AT1G65790,AT1G66920,AT1G79680,AT2G19190,AT2G23030,AT2G28960,AT2G28970,AT3G14370,AT3G45410,AT4G04490,AT4G04500,AT4G04510,AT4G11890,AT4G18250,AT4G21230,AT4G21380,AT4G23130,AT4G23140,AT4G23150,AT4G23210,AT4G23230,AT4G23260,AT4G23280,AT4G23310,AT4G23320…	GO:0004672	51
transporter activity	0.0012621180653489398	AT1G05300,AT1G09930,AT1G12940,AT1G15520,AT1G21360,AT1G21890,AT1G30220,AT1G64170,AT1G66780,AT1G69480,AT1G70260,AT1G73220,AT2G04040,AT2G29100,AT2G29110,AT2G29120,AT2G34960,AT2G37180,AT2G38940,AT2G39350,AT2G46430,AT2G48130,AT3G21080,AT3G27170,AT3G47790,AT3G51860,AT3G53480,AT3G54510,AT4G17340,AT4G21120,AT4G23030,AT4G23700,AT4G26670,AT4G32650,AT4G36670,AT5G11210,AT5G13580,AT5G17860,AT5G19410,AT5G23660…	GO:0005215	48
protein serine/threonine kinase activity	2.9050447172409737e-7	AT1G05700,AT1G16150,AT1G21240,AT1G21250,AT1G29720,AT1G35710,AT1G51800,AT1G51820,AT1G51860,AT1G51890,AT1G51940,AT1G53700,AT1G61480,AT1G65790,AT1G66920,AT1G79680,AT2G19190,AT2G23030,AT2G28960,AT3G14370,AT3G45410,AT4G04490,AT4G04500,AT4G04510,AT4G11890,AT4G21230,AT4G21380,AT4G23130,AT4G23140,AT4G23150,AT4G23210,AT4G23230,AT4G23260,AT4G23280,AT4G23310,AT4G23320,AT4G27300,AT5G01550,AT5G06740,AT5G25110…	GO:0004674	47
transmembrane transporter activity	0.0016685885672009365	AT1G05300,AT1G09930,AT1G12940,AT1G15520,AT1G21890,AT1G30220,AT1G64170,AT1G66780,AT1G69480,AT1G70260,AT1G73220,AT2G04040,AT2G29100,AT2G29110,AT2G29120,AT2G34960,AT2G37180,AT2G38940,AT2G39350,AT2G46430,AT3G21080,AT3G27170,AT3G47790,AT3G51860,AT3G53480,AT3G54510,AT4G17340,AT4G21120,AT4G23030,AT4G23700,AT4G26670,AT4G32650,AT4G36670,AT5G11210,AT5G13580,AT5G17860,AT5G19410,AT5G23660,AT5G26340,AT5G40230…	GO:0022857	46
regulatory region nucleic acid binding	0.014943158275569659	AT1G02220,AT1G02340,AT1G08320,AT1G12610,AT1G29280,AT1G48000,AT1G69490,AT1G71030,AT1G74650,AT1G77640,AT2G20880,AT2G47190,AT3G01970,AT3G04070,AT3G07650,AT3G18400,AT3G23250,AT3G48920,AT3G56970,AT3G56980,AT3G58120,AT4G25480,AT4G28140,AT5G08130,AT5G10140,AT5G13080,AT5G13330,AT5G44210,AT5G54230,AT5G54470,AT5G61890,AT5G65790	GO:0001067	32
transcription regulatory region DNA binding	0.014943158275569659	AT1G02220,AT1G02340,AT1G08320,AT1G12610,AT1G29280,AT1G48000,AT1G69490,AT1G71030,AT1G74650,AT1G77640,AT2G20880,AT2G47190,AT3G01970,AT3G04070,AT3G07650,AT3G18400,AT3G23250,AT3G48920,AT3G56970,AT3G56980,AT3G58120,AT4G25480,AT4G28140,AT5G08130,AT5G10140,AT5G13080,AT5G13330,AT5G44210,AT5G54230,AT5G54470,AT5G61890,AT5G65790	GO:0044212	32
sequence-specific DNA binding	0.021841008124942538	AT1G08320,AT1G12610,AT1G18860,AT1G29280,AT1G29860,AT1G48000,AT1G69810,AT1G71030,AT1G74650,AT2G20880,AT2G25000,AT2G29060,AT2G44910,AT2G47190,AT3G01080,AT3G01970,AT3G12977,AT3G23250,AT3G29035,AT3G48920,AT3G56970,AT3G56980,AT4G01720,AT4G25480,AT5G07100,AT5G10140,AT5G13080,AT5G15130,AT5G46350,AT5G54230,AT5G65790	GO:0043565	31
inorganic molecular entity transmembrane transporter activity	0.005952630608987143	AT1G05300,AT1G12940,AT1G30220,AT1G64170,AT1G69480,AT2G29100,AT2G29110,AT2G29120,AT2G34960,AT2G37180,AT2G38940,AT2G46430,AT3G27170,AT3G51860,AT3G54510,AT4G17340,AT4G21120,AT4G23700,AT4G32650,AT4G36670,AT5G11210,AT5G17860,AT5G26340,AT5G40780,AT5G43350,AT5G45380,AT5G46050,AT5G48410,AT5G50200	GO:0015318	29
ion transmembrane transporter activity	0.02003402071171144	AT1G05300,AT1G12940,AT1G30220,AT1G64170,AT1G69480,AT1G73220,AT2G29100,AT2G29110,AT2G29120,AT2G34960,AT2G38940,AT2G46430,AT3G27170,AT3G51860,AT3G54510,AT4G21120,AT4G23700,AT4G32650,AT4G36670,AT5G11210,AT5G17860,AT5G26340,AT5G40780,AT5G43350,AT5G45380,AT5G46050,AT5G48410,AT5G50200	GO:0015075	28
active transmembrane transporter activity	0.017534279028327014	AT1G15520,AT1G30220,AT1G64170,AT1G66780,AT2G04040,AT2G38940,AT2G39350,AT3G21080,AT3G27170,AT3G47790,AT3G51860,AT3G53480,AT4G23030,AT4G23700,AT4G36670,AT5G13580,AT5G17860,AT5G19410,AT5G26340,AT5G40780,AT5G43350,AT5G45380,AT5G46050	GO:0022804	23
transferase activity, transferring glycosyl groups	0.0452115237214044	AT1G09350,AT1G14080,AT1G22380,AT1G22400,AT1G56600,AT2G26480,AT3G23730,AT3G26440,AT3G46690,AT3G46700,AT3G50740,AT3G57380,AT4G00700,AT4G02130,AT4G03210,AT4G15270,AT4G15280,AT4G19970,AT4G24000,AT4G30290,AT5G54060,AT5G59530,AT5G66690	GO:0016757	23
heme binding	0.00011316218057337708	AT1G01600,AT1G68850,AT2G27000,AT2G30750,AT2G34500,AT2G35380,AT2G38390,AT3G14680,AT3G26210,AT3G26230,AT3G26290,AT3G26830,AT4G08770,AT4G15396,AT4G36380,AT4G36430,AT5G06720,AT5G06730,AT5G39580,AT5G58860,AT5G64100,AT5G64120	GO:0020037	22
tetrapyrrole binding	0.0004284756944038585	AT1G01600,AT1G68850,AT2G27000,AT2G30750,AT2G34500,AT2G35380,AT2G38390,AT3G14680,AT3G26210,AT3G26230,AT3G26290,AT3G26830,AT4G08770,AT4G15396,AT4G36380,AT4G36430,AT5G06720,AT5G06730,AT5G39580,AT5G58860,AT5G64100,AT5G64120	GO:0046906	22
coenzyme binding	0.0018080446844746401	AT1G01480,AT1G09480,AT1G26380,AT1G26410,AT1G26420,AT1G30720,AT1G30730,AT1G70560,AT2G37770,AT2G46750,AT3G30775,AT4G18360,AT4G22880,AT4G28420,AT4G38540,AT5G17330,AT5G20960,AT5G24150,AT5G24160,AT5G28030,AT5G42800,AT5G44380	GO:0050662	22
cation transmembrane transporter activity	0.008884975680416681	AT1G05300,AT1G30220,AT1G64170,AT1G73220,AT2G29100,AT2G29110,AT2G29120,AT2G34960,AT3G27170,AT3G51860,AT3G54510,AT4G21120,AT4G23700,AT4G32650,AT4G36670,AT5G11210,AT5G17860,AT5G26340,AT5G45380,AT5G46050,AT5G48410	GO:0008324	21
oxidoreductase activity, acting on paired donors, with incorporation or reduction of molecular oxygen	0.002575405769583786	AT1G01600,AT2G27000,AT2G30750,AT2G34500,AT2G36690,AT3G14680,AT3G26210,AT3G26230,AT3G26290,AT3G26830,AT4G15396,AT4G21200,AT4G22880,AT4G36380,AT5G24150,AT5G24160,AT5G24530,AT5G58860,AT5G63600	GO:0016705	19
inorganic cation transmembrane transporter activity	0.028814507450058882	AT1G05300,AT1G30220,AT1G64170,AT2G29100,AT2G29110,AT2G29120,AT3G27170,AT3G51860,AT3G54510,AT4G23700,AT4G32650,AT4G36670,AT5G11210,AT5G17860,AT5G26340,AT5G45380,AT5G46050,AT5G48410	GO:0022890	18
monooxygenase activity	0.0014342597053411971	AT1G01600,AT2G27000,AT2G30750,AT2G33380,AT2G34500,AT3G14680,AT3G26210,AT3G26230,AT3G26290,AT3G26830,AT4G15396,AT4G36380,AT4G38540,AT5G24150,AT5G24160,AT5G24530,AT5G58860	GO:0004497	17
carbohydrate binding	0.004020945573943872	AT1G16150,AT1G21240,AT1G21250,AT1G61480,AT1G65790,AT1G79680,AT2G42540,AT3G16390,AT3G45410,AT4G21380,AT4G22880,AT4G27300,AT5G01550,AT5G06740,AT5G45090,AT5G53110,AT5G65600	GO:0030246	17
transferase activity, transferring hexosyl groups	0.019780520776185806	AT1G09350,AT1G14080,AT1G22380,AT1G22400,AT1G56600,AT2G26480,AT3G23730,AT3G46690,AT3G46700,AT3G50740,AT4G02130,AT4G03210,AT4G15280,AT4G24000,AT4G30290,AT5G54060,AT5G66690	GO:0016758	17
secondary active transmembrane transporter activity	0.021557075521902287	AT1G30220,AT1G64170,AT1G66780,AT2G04040,AT2G38940,AT3G27170,AT3G51860,AT4G23030,AT4G23700,AT4G36670,AT5G17860,AT5G26340,AT5G40780,AT5G43350,AT5G45380,AT5G46050	GO:0015291	16
iron ion binding	0.017064478198222217	AT1G01600,AT2G27000,AT2G30750,AT2G34500,AT3G14680,AT3G17790,AT3G26210,AT3G26230,AT3G26290,AT3G26830,AT4G15396,AT4G26260,AT4G36380,AT5G20960,AT5G58860	GO:0005506	15
carboxylic ester hydrolase activity	0.0007869327906338781	AT1G73480,AT2G23560,AT2G23590,AT2G26440,AT2G26560,AT2G39400,AT2G39410,AT2G43050,AT2G45220,AT3G59010,AT4G37150,AT5G06570,AT5G14180,AT5G24420	GO:0052689	14
oxidoreductase activity, acting on peroxide as acceptor	0.00003590651772277273	AT1G65970,AT1G68850,AT2G33380,AT2G35380,AT2G38390,AT3G17790,AT4G08770,AT4G36430,AT5G06720,AT5G06730,AT5G39580,AT5G64100,AT5G64120	GO:0016684	13
transferase activity, transferring alkyl or aryl (other than methyl) groups	0.00006335606831654602	AT1G02920,AT1G02930,AT1G09240,AT1G10370,AT1G68460,AT1G69920,AT1G69930,AT2G02930,AT2G29460,AT5G19040,AT5G28030,AT5G58780,AT5G62480	GO:0016765	13
UDP-glycosyltransferase activity	0.025111400237038995	AT1G09350,AT1G22380,AT1G22400,AT1G56600,AT2G26480,AT3G46690,AT3G46700,AT3G50740,AT4G02130,AT4G15280,AT4G24000,AT5G54060,AT5G66690	GO:0008194	13
peroxidase activity	0.00010213929264346258	AT1G65970,AT1G68850,AT2G35380,AT2G38390,AT3G17790,AT4G08770,AT4G36430,AT5G06720,AT5G06730,AT5G39580,AT5G64100,AT5G64120	GO:0004601	12
flavin adenine dinucleotide binding	0.0003879843976043808	AT1G26380,AT1G26410,AT1G26420,AT1G30720,AT1G30730,AT2G46750,AT3G30775,AT4G38540,AT5G20960,AT5G24150,AT5G24160,AT5G44380	GO:0050660	12
antioxidant activity	0.0005736287327474127	AT1G65970,AT1G68850,AT2G35380,AT2G38390,AT3G17790,AT4G08770,AT4G36430,AT5G06720,AT5G06730,AT5G39580,AT5G64100,AT5G64120	GO:0016209	12
glucosyltransferase activity	0.0019458796835888927	AT1G22380,AT1G22400,AT2G26480,AT3G23730,AT3G46690,AT3G46700,AT3G50740,AT4G03210,AT4G15280,AT4G24000,AT4G30290,AT5G66690	GO:0046527	12
metal ion transmembrane transporter activity	0.01331021637137353	AT1G05300,AT1G64170,AT2G29100,AT2G29110,AT2G29120,AT3G51860,AT4G23700,AT4G32650,AT5G11210,AT5G17860,AT5G45380,AT5G48410	GO:0046873	12
channel activity	0.00825288587930375	AT2G29100,AT2G29110,AT2G29120,AT2G37180,AT2G46430,AT3G27170,AT3G54510,AT4G17340,AT4G32650,AT5G11210,AT5G48410	GO:0015267	11
passive transmembrane transporter activity	0.00825288587930375	AT2G29100,AT2G29110,AT2G29120,AT2G37180,AT2G46430,AT3G27170,AT3G54510,AT4G17340,AT4G32650,AT5G11210,AT5G48410	GO:0022803	11
FAD binding	0.000009213803952490262	AT1G26380,AT1G26410,AT1G26420,AT1G30720,AT1G30730,AT2G46750,AT3G30775,AT4G38540,AT5G20960,AT5G44380	GO:0071949	10
dioxygenase activity	0.005515869365868044	AT1G17020,AT2G36690,AT4G21200,AT4G22880,AT5G24530,AT5G43440,AT5G43450,AT5G58660,AT5G59530,AT5G63600	GO:0051213	10
oxidoreductase activity, acting on paired donors, with incorporation or reduction of molecular oxygen, NAD(P)H as one donor, and incorporation of one atom of oxygen	0.023033923938718198	AT2G27000,AT2G30750,AT3G26210,AT3G26230,AT3G26290,AT3G26830,AT4G36380,AT5G24150,AT5G24160,AT5G24530	GO:0016709	10
transmembrane signaling receptor activity	0.04107160837017338	AT1G65790,AT2G29100,AT2G29110,AT2G29120,AT3G45410,AT4G21380,AT5G01550,AT5G11210,AT5G48410,AT5G65600	GO:0004888	10
UDP-glucosyltransferase activity	0.0067307163276639085	AT1G22380,AT1G22400,AT2G26480,AT3G46690,AT3G46700,AT3G50740,AT4G15280,AT4G24000,AT5G66690	GO:0035251	9
ion channel activity	0.010301553130521019	AT2G29100,AT2G29110,AT2G29120,AT2G46430,AT3G27170,AT3G54510,AT4G32650,AT5G11210,AT5G48410	GO:0005216	9
symporter activity	0.015139849156377706	AT1G30220,AT2G38940,AT3G27170,AT4G36670,AT5G26340,AT5G40780,AT5G43350,AT5G45380,AT5G46050	GO:0015293	9
copper ion binding	0.04766439854467122	AT1G02920,AT1G02930,AT1G20440,AT1G20450,AT1G31690,AT2G30210,AT2G40370,AT5G37600,AT5G66400	GO:0005507	9
glutathione transferase activity	0.00006263769801273266	AT1G02920,AT1G02930,AT1G10370,AT1G69920,AT1G69930,AT2G02930,AT2G29460,AT5G62480	GO:0004364	8
gated channel activity	0.001859807980767244	AT2G29100,AT2G29110,AT2G29120,AT3G27170,AT3G54510,AT4G32650,AT5G11210,AT5G48410	GO:0022836	8
calcium ion transmembrane transporter activity	0.0008442545007460356	AT2G29100,AT2G29110,AT2G29120,AT3G51860,AT5G11210,AT5G17860,AT5G48410	GO:0015085	7
cation channel activity	0.014969489862057251	AT2G29100,AT2G29110,AT2G29120,AT3G54510,AT4G32650,AT5G11210,AT5G48410	GO:0005261	7
ligand-gated ion channel activity	0.00009115313525767384	AT2G29100,AT2G29110,AT2G29120,AT4G32650,AT5G11210,AT5G48410	GO:0015276	6
ligand-gated channel activity	0.00009115313525767384	AT2G29100,AT2G29110,AT2G29120,AT4G32650,AT5G11210,AT5G48410	GO:0022834	6
O-methyltransferase activity	0.0004923907966750836	AT1G21100,AT1G21110,AT1G21120,AT1G33030,AT1G67980,AT1G76790	GO:0008171	6
quercetin 3-O-glucosyltransferase activity	0.0036924884870182624	AT1G22380,AT1G22400,AT2G26480,AT3G46690,AT3G46700,AT4G15280	GO:0080043	6
glutamate receptor activity	0.00008378824756320334	AT2G29100,AT2G29110,AT2G29120,AT5G11210,AT5G48410	GO:0008066	5
intracellular ligand-gated ion channel activity	0.00021245955437314482	AT2G29100,AT2G29110,AT2G29120,AT5G11210,AT5G48410	GO:0005217	5
calcium channel activity	0.001492704369996706	AT2G29100,AT2G29110,AT2G29120,AT5G11210,AT5G48410	GO:0005262	5
2-oxoglutarate-dependent dioxygenase activity	0.008856615530509935	AT2G36690,AT4G21200,AT4G22880,AT5G24530,AT5G63600	GO:0016706	5
quercetin 7-O-glucosyltransferase activity	0.008856615530509935	AT1G22380,AT1G22400,AT2G26480,AT3G46690,AT3G46700	GO:0080044	5
polysaccharide binding	0.01029616032679092	AT1G16150,AT1G21240,AT1G21250,AT1G79680,AT5G53110	GO:0030247	5
nutrient reservoir activity	0.012743677256150724	AT1G72610,AT3G22640,AT4G14630,AT5G20630,AT5G39120	GO:0045735	5
phosphatidylinositol-3,4,5-trisphosphate 5-phosphatase activity	0.00013164203780653472	AT1G47510,AT2G01900,AT2G37440,AT5G65090	GO:0034485	4
phosphatidylinositol trisphosphate phosphatase activity	0.00034310051936188704	AT1G47510,AT2G01900,AT2G37440,AT5G65090	GO:0034594	4
phosphatidylinositol-4,5-bisphosphate 5-phosphatase activity	0.0005761883086152843	AT1G47510,AT2G01900,AT2G37440,AT5G65090	GO:0004439	4
phosphatidylinositol-4,5-bisphosphate phosphatase activity	0.0005761883086152843	AT1G47510,AT2G01900,AT2G37440,AT5G65090	GO:0106019	4
phosphatidylinositol phosphate 5-phosphatase activity	0.0007270564669134416	AT1G47510,AT2G01900,AT2G37440,AT5G65090	GO:0034595	4
acylglycerol lipase activity	0.0007270564669134416	AT1G73480,AT2G26560,AT2G39400,AT2G39410	GO:0047372	4
phosphatidylinositol bisphosphate phosphatase activity	0.0011088653272421584	AT1G47510,AT2G01900,AT2G37440,AT5G65090	GO:0034593	4
phosphatidylinositol phosphate phosphatase activity	0.0030591588182420177	AT1G47510,AT2G01900,AT2G37440,AT5G65090	GO:0052866	4
modified amino acid binding	0.0030591588182420177	AT1G02920,AT1G02930,AT1G20450,AT2G02930	GO:0072341	4
methyl indole-3-acetate esterase activity	0.010014360392483719	AT2G23560,AT2G23590,AT4G37150,AT5G06570	GO:0080030	4
sodium ion transmembrane transporter activity	0.019922098175919917	AT1G64170,AT4G23700,AT5G17860,AT5G45380	GO:0015081	4
manganese ion binding	0.03867601977279957	AT1G72610,AT4G14630,AT5G20630,AT5G39120	GO:0030145	4
nickel cation binding	0.0024691015947051094	AT1G20440,AT1G20450,AT5G66400	GO:0016151	3
glutathione binding	0.009619422723199392	AT1G02920,AT1G02930,AT2G02930	GO:0043295	3
methyl salicylate esterase activity	0.009619422723199392	AT2G23560,AT2G23590,AT4G37150	GO:0080031	3
methyl jasmonate esterase activity	0.009619422723199392	AT2G23560,AT2G23590,AT4G37150	GO:0080032	3
oligopeptide binding	0.009619422723199392	AT1G02920,AT1G02930,AT2G02930	GO:1900750	3
chitinase activity	0.014509402700281736	AT2G43570,AT2G43620,AT3G04720,AT5G24090	GO:0004568	3
chitin binding	0.018418602827877537	AT2G43570,AT2G43620,AT3G04720	GO:0008061	3
nitrate transmembrane transporter activity	0.02057061612126682	AT1G12940,AT3G27170,AT5G50200	GO:0015112	3
oxidoreductase activity, acting on diphenols and related substances as donors, oxygen as acceptor	0.02527093560220454	AT1G17020,AT2G30210,AT2G40370	GO:0016682	3
phosphate ion transmembrane transporter activity	0.027819038719808106	AT1G69480,AT2G38940,AT5G43350	GO:0015114	3
oxidoreductase activity, acting on the CH-NH2 group of donors, oxygen as acceptor	0.03049856811516753	AT1G31690,AT5G43440,AT5G43450	GO:0016641	3
carbon-sulfur lyase activity	0.03624898384809358	AT1G01480,AT1G70560,AT5G28030	GO:0016846	3
xyloglucan:xyloglucosyl transferase activity	0.04251437708463955	AT3G23730,AT4G03210,AT4G30290	GO:0016762	3
coniferyl-alcohol glucosyltransferase activity	0.001649843835278993	AT3G50740,AT5G66690	GO:0047209	2
arginine transmembrane transporter activity	0.005328605658394874	AT2G34960,AT4G21120	GO:0015181	2
L-lysine transmembrane transporter activity	0.005328605658394874	AT2G34960,AT4G21120	GO:0015189	2
L-glutamate transmembrane transporter activity	0.00786812502788319	AT2G34960,AT4G21120	GO:0005313	2
squalene monooxygenase activity	0.010843746803343738	AT5G24150,AT5G24160	GO:0004506	2
alkane 1-monooxygenase activity	0.010843746803343738	AT1G01600,AT5G58860	GO:0018685	2
ATP dimethylallyltransferase activity	0.010843746803343738	AT1G68460,AT5G19040	GO:0052622	2
ADP dimethylallyltransferase activity	0.010843746803343738	AT1G68460,AT5G19040	GO:0052623	2
neurotransmitter transmembrane transporter activity	0.014233506325121903	AT2G34960,AT4G21120	GO:0005326	2
AMP dimethylallyltransferase activity	0.014233506325121903	AT1G68460,AT5G19040	GO:0009824	2
inositol 3-alpha-galactosyltransferase activity	0.014233506325121903	AT1G09350,AT1G56600	GO:0047216	2
alditol:NADP+ 1-oxidoreductase activity	0.01801623008002707	AT1G59950,AT2G37770	GO:0004032	2
acidic amino acid transmembrane transporter activity	0.01801623008002707	AT2G34960,AT4G21120	GO:0015172	2
oxidoreductase activity, acting on paired donors, with incorporation or reduction of molecular oxygen, reduced iron-sulfur protein as one donor, and incorporation of one atom of oxygen	0.01801623008002707	AT1G01600,AT5G58860	GO:0016713	2
tRNA dimethylallyltransferase activity	0.01801623008002707	AT1G68460,AT5G19040	GO:0052381	2
palmitoyl hydrolase activity	0.01801623008002707	AT4G17470,AT5G47330	GO:0098599	2
calcium:cation antiporter activity	0.02667968269933459	AT3G51860,AT5G17860	GO:0015368	2
1-aminocyclopropane-1-carboxylate oxidase activity	0.03152179892026052	AT5G43440,AT5G43450	GO:0009815	2
alcohol dehydrogenase (NADP+) activity	0.03667960768257249	AT1G59950,AT2G37770	GO:0008106	2
lanosterol synthase activity	0.042135530601898646	AT1G66960,AT3G45130	GO:0000250	2
aldo-keto reductase (NADP) activity	0.042135530601898646	AT1G59950,AT2G37770	GO:0004033	2
oxidosqualene cyclase activity	0.042135530601898646	AT1G66960,AT3G45130	GO:0031559	2
beta-amyrin synthase activity	0.042135530601898646	AT1G66960,AT3G45130	GO:0042300	2
lysozyme activity	0.023664375969851475	AT5G24090	GO:0003796	1
high-affinity glucose:proton symporter activity	0.023664375969851475	AT5G26340	GO:0005358	1
profilin binding	0.023664375969851475	AT1G70140	GO:0005522	1
dihydrocamalexic acid decarboxylase activity	0.023664375969851475	AT3G26830	GO:0010298	1
delta1-pyrroline-5-carboxylate synthetase activity	0.023664375969851475	AT2G39800	GO:0017084	1
flavone synthase activity	0.023664375969851475	AT5G24530	GO:0033759	1
salicylate 5-hydroxylase activity	0.023664375969851475	AT5G24530	GO:0034785	1
L-cystine L-cysteine-lyase (deaminating)	0.023664375969851475	AT5G28030	GO:0044540	1
dihydrokaempferol 4-reductase activity	0.023664375969851475	AT5G42800	GO:0045552	1
L-phenylalanine:pyruvate aminotransferase activity	0.023664375969851475	AT1G70560	GO:0047312	1
flavanone 4-reductase activity	0.023664375969851475	AT5G42800	GO:0047890	1
L-leucine:2-oxoglutarate aminotransferase activity	0.023664375969851475	AT1G70560	GO:0050048	1
rubber cis-polyprenylcistransferase activity	0.023664375969851475	AT5G58780	GO:0050267	1
leucocyanidin oxygenase activity	0.023664375969851475	AT4G22880	GO:0050589	1
inulinase activity	0.023664375969851475	AT5G11920	GO:0051670	1
peptidoglycan muralytic activity	0.023664375969851475	AT5G24090	GO:0061783	1
L-phenylalanine aminotransferase activity	0.023664375969851475	AT1G70560	GO:0070546	1
L-tyrosine:pyruvate aminotransferase activity	0.023664375969851475	AT1G70560	GO:0080098	1
L-methionine:2-oxoglutarate aminotransferase activity	0.023664375969851475	AT1G70560	GO:0080099	1
L-glutamine:2-oxoglutarate aminotransferase activity	0.023664375969851475	AT1G70560	GO:0080100	1
L-phenylalanine:2-oxoglutarate aminotransferase activity	0.023664375969851475	AT1G70560	GO:0080130	1
omega-hydroxypalmitate O-sinapoyl transferase activity	0.023664375969851475	AT5G41040	GO:0102406	1
cyanidin 3-O-glucoside 2-O''-xylosyltransferase activity	0.023664375969851475	AT5G54060	GO:0102580	1
phosphatidylserine binding	0.04677002976694027	AT1G20450	GO:0001786	1
cystathionine gamma-lyase activity	0.04677002976694027	AT5G28030	GO:0004123	1
glucan exo-1,3-beta-glucosidase activity	0.04677002976694027	AT3G57260	GO:0004338	1
glutamate 5-kinase activity	0.04677002976694027	AT2G39800	GO:0004349	1
glutamate-5-semialdehyde dehydrogenase activity	0.04677002976694027	AT2G39800	GO:0004350	1
proline dehydrogenase activity	0.04677002976694027	AT3G30775	GO:0004657	1
glucose:proton symporter activity	0.04677002976694027	AT5G26340	GO:0005356	1
nitrate:proton symporter activity	0.04677002976694027	AT3G27170	GO:0009671	1
hexose:proton symporter activity	0.04677002976694027	AT5G26340	GO:0009679	1
carnitine transmembrane transporter activity	0.04677002976694027	AT1G73220	GO:0015226	1
levanase activity	0.04677002976694027	AT5G11920	GO:0031219	1
phosphatidylinositol-3,5-bisphosphate 5-phosphatase activity	0.04677002976694027	AT1G47510	GO:0043813	1
hydroxycinnamate 4-beta-glucosyltransferase activity	0.04677002976694027	AT5G66690	GO:0047218	1
fructan beta-fructosidase activity	0.04677002976694027	AT5G11920	GO:0051669	1
C-20 gibberellin 2-beta-dioxygenase activity	0.04677002976694027	AT4G21200	GO:0052635	1
NADP+ binding	0.04677002976694027	AT2G37770	GO:0070401	1
L-glutamine aminotransferase activity	0.04677002976694027	AT1G70560	GO:0070548	1
flavonoid binding	0.04677002976694027	AT1G02930	GO:0097243	1
(22S)-22-hydroxy-5alpha-campestan-3-one C-23 hydroxylase activity	0.04677002976694027	AT4G36380	GO:0102097	1
daphnetin 4-O-beta-glucosyltransferase activity	0.04677002976694027	AT5G66690	GO:0102359	1
esculetin 4-O-beta-glucosyltransferase activity	0.04677002976694027	AT5G66690	GO:0102361	1
camalexin binding	0.04677002976694027	AT1G02930	GO:2001147	1
quercitrin binding	0.04677002976694027	AT1G02930	GO:2001227	1

## Sheet: MapMan output
Process	AGI	Gene description	log2FC
Photosynthesis
PS.photorespiration.glycolate oxydase	AT4G18360	(S)-2-hydroxy-acid oxidase, peroxisomal, putative / glycolate oxidase, putative / short chain alpha-hydroxy acid oxidase, putative | chr4:10145919-10148682 REVERSE	1.073
Major CHO metabolism
major CHO metabolism.degradation.sucrose.invertases.cell wall	AT3G13790	ATCWINV1, ATBFRUCT1 | ATBFRUCT1; beta-fructofuranosidase/ hydrolase, hydrolyzing O-glycosyl compounds | chr3:4532911-4535867 REVERSE	1.158
Minor CHO metabolism
minor CHO metabolism.raffinose family.galactinol synthases.known	AT1G09350	AtGolS3 | AtGolS3 (Arabidopsis thaliana galactinol synthase 3); transferase, transferring glycosyl groups / transferase, transferring hexosyl groups | chr1:3019819-3021441 FORWARD	1.772
minor CHO metabolism.raffinose family.galactinol synthases.known	AT1G56600	AtGolS2 | AtGolS2 (Arabidopsis thaliana galactinol synthase 2); transferase, transferring glycosyl groups / transferase, transferring hexosyl groups | chr1:21207537-21209596 FORWARD	1.617
minor CHO metabolism.myo-inositol.myo inositol oxygenases	AT4G26260	MIOX4 | MIOX4; inositol oxygenase | chr4:13297698-13300387 FORWARD	-1.622
minor CHO metabolism.others	AT2G37770	aldo/keto reductase family protein | chr2:15834867-15836881 FORWARD	1.762
minor CHO metabolism.others	AT5G11920	AtcwINV6 | AtcwINV6 (6-&1-fructan exohydrolase); hydrolase, hydrolyzing O-glycosyl compounds / inulinase/ levanase | chr5:3839391-3842371 FORWARD	1.457
Oxidative pentose pathway
OPP.oxidative PP.6-phosphogluconolactonase	AT5G24420	glucosamine/galactosamine-6-phosphate isomerase-related | chr5:8336614-8338008 REVERSE	-1.089
Mitochondrial electron transport
mitochondrial electron transport / ATP synthesis.F1-ATPase	AT5G12420	unknown protein | chr5:4024314-4026741 REVERSE	1.344
Cell wall synthesis/degradation/modification
cell wall.precursor synthesis.UGE	AT4G10960	UGE5 | UGE5 (UDP-D-glucose/UDP-D-galactose 4-epimerase 5); UDP-glucose 4-epimerase/ protein dimerization | chr4:6713557-6718550 REVERSE	1.373
cell wall.cellulose synthesis.cellulose synthase	AT4G24000	ATCSLG2, CSLG2 | ATCSLG2; cellulose synthase/ transferase/ transferase, transferring glycosyl groups | chr4:12462030-12465625 FORWARD	2.149
cell wall.cell wall proteins.AGPs.AGP	AT2G22470	AGP2, ATAGP2 | AGP2 (ARABINOGALACTAN PROTEIN 2) | chr2:9538197-9538879 REVERSE	1.122
cell wall.cell wall proteins.AGPs.AGP	AT2G23130	AGP17, ATAGP17 | AGP17 (ARABINOGALACTAN PROTEIN 17) | chr2:9844350-9845385 FORWARD	-1.356
cell wall.cell wall proteins.AGPs.AGP	AT5G44130	FLA13 | FLA13 (FASCICLIN-LIKE ARABINOGALACTAN PROTEIN 13 PRECURSOR) | chr5:17761090-17762003 FORWARD	-1.095
cell wall.cell wall proteins.AGPs.AGP Fucosyltransferase	AT1G14080	FUT6, ATFUT6 | FUT6 (FUCOSYLTRANSFERASE 6); fucosyltransferase/ transferase, transferring glycosyl groups | chr1:4822528-4824414 FORWARD	2.203
cell wall.cell wall proteins.HRGP	AT1G21310	ATEXT3, RSH | ATEXT3 (EXTENSIN 3); structural constituent of cell wall | chr1:7453236-7455009 REVERSE	1.475
cell wall.cell wall proteins.HRGP	AT1G76930	ATEXT4, ORG5, ATEXT1 | ATEXT4 (EXTENSIN 4); structural constituent of cell wall | chr1:28895301-28896883 REVERSE	1.495
cell wall.cell wall proteins.HRGP	AT5G12880	proline-rich family protein | chr5:4068519-4068962 REVERSE	1.286
cell wall.degradation.pectate lyases and polygalacturonases	AT1G02460	glycoside hydrolase family 28 protein / polygalacturonase (pectinase) family protein | chr1:504673-507204 REVERSE	2.001
cell wall.degradation.pectate lyases and polygalacturonases	AT1G70500	polygalacturonase, putative / pectinase, putative | chr1:26566579-26568729 REVERSE	1.032
cell wall.degradation.pectate lyases and polygalacturonases	AT5G48900	pectate lyase family protein | chr5:19825137-19829092 FORWARD	1.472
cell wall.modification	AT2G18660	EXLB3 | EXLB3 (EXPANSIN-LIKE B3 PRECURSOR) | chr2:8090658-8091656 REVERSE	1.123
cell wall.modification	AT3G23730	xyloglucan:xyloglucosyl transferase, putative / xyloglucan endotransglycosylase, putative / endo-xyloglucan transferase, putative | chr3:8550110-8551335 FORWARD	-1.07
cell wall.modification	AT4G03210	XTH9 | XTH9 (XYLOGLUCAN ENDOTRANSGLUCOSYLASE/HYDROLASE 9); hydrolase, acting on glycosyl bonds / xyloglucan:xyloglucosyl transferase | chr4:1415949-1417327 FORWARD	-1.0
cell wall.modification	AT4G30290	ATXTH19, XTH19 | XTH19 (XYLOGLUCAN ENDOTRANSGLUCOSYLASE/HYDROLASE 19); hydrolase, acting on glycosyl bonds / hydrolase, hydrolyzing O-glycosyl compounds / xyloglucan:xyloglucosyl transferase | chr4:14828712-14830016 REVERSE	1.007
cell wall.pectin*esterases.PME	AT2G26440	pectinesterase family protein | chr2:11247383-11249493 FORWARD	1.099
cell wall.pectin*esterases.PME	AT2G43050	ATPMEPCRD | ATPMEPCRD; enzyme inhibitor/ pectinesterase | chr2:17902484-17904443 FORWARD	1.277
cell wall.pectin*esterases.misc	AT2G45220	pectinesterase family protein | chr2:18644084-18646447 REVERSE	2.172
cell wall.pectin*esterases.misc	AT3G59010	pectinesterase family protein | chr3:21802805-21805214 REVERSE	1.500
Lipid metabolism
lipid metabolism.FA synthesis and FA elongation.long chain fatty acid CoA ligase	AT1G64400	long-chain-fatty-acid--CoA ligase, putative / long-chain acyl-CoA synthetase, putative | chr1:23915598-23919783 REVERSE	1.438
lipid metabolism.lipid transfer proteins etc	AT2G38530	LTP2, LP2 | LTP2 (LIPID TRANSFER PROTEIN 2); lipid binding | chr2:16128378-16129158 FORWARD	1.032
lipid metabolism.lipid transfer proteins etc	AT5G59320	LTP3 | LTP3 (LIPID TRANSFER PROTEIN 3); lipid binding | chr5:23928971-23929745 FORWARD	2.627
lipid metabolism.lipid degradation.palmitoyl[protein] hydrolase	AT4G17470	palmitoyl protein thioesterase family protein | chr4:9742759-9744860 REVERSE	-1.261
lipid metabolism.lipid degradation.palmitoyl[protein] hydrolase	AT5G47330	palmitoyl protein thioesterase family protein | chr5:19207099-19208822 FORWARD	1.765
lipid metabolism.lipid degradation.lipases.triacylglycerol lipase	AT5G14180	MPL1 | MPL1 (MYZUS PERSICAE-INDUCED LIPASE 1); catalytic | chr5:4571337-4574462 REVERSE	1.214
lipid metabolism.lipid degradation.lipases.acylglycerol lipase	AT2G39400	hydrolase, alpha/beta fold family protein | chr2:16452612-16454801 FORWARD	1.039
lipid metabolism.lipid degradation.lysophospholipases	AT4G38690	1-phosphatidylinositol phosphodiesterase-related | chr4:18074475-18075765 REVERSE	-1.346
lipid metabolism.lipid degradation.beta-oxidation.acyl-CoA thioesterase	AT1G35250	thioesterase family protein | chr1:12932941-12934479 REVERSE	1.124
lipid metabolism.lipid degradation.beta-oxidation.acyl CoA reductase	AT3G44550	FAR5 | FAR5 (FATTY ACID REDUCTASE 5); binding / catalytic/ oxidoreductase, acting on the CH-CH group of donors | chr3:16138017-16141546 FORWARD	1.129
N-metabolism
N-metabolism.ammonia metabolism.glutamine synthetase	AT5G37600	ATGSR1, GLN1;1, GSR 1 | ATGSR1; copper ion binding / glutamate-ammonia ligase | chr5:14933336-14935841 REVERSE	1.274
Metal handling
metal handling.binding, chelation and storage	AT1G09240	NAS3, ATNAS3 | NAS3 (NICOTIANAMINE SYNTHASE 3); nicotianamine synthase | chr1:2984881-2986130 FORWARD	1.154
Secondary metabolism
secondary metabolism.isoprenoids.tocopherol biosynthesis	AT4G28420	aminotransferase, putative | chr4:14055661-14057592 FORWARD	3.026
secondary metabolism.isoprenoids.terpenoids	AT1G66960	lupeol synthase, putative / 2,3-oxidosqualene-triterpenoid cyclase, putative | chr1:24984941-24989797 REVERSE	2.884
secondary metabolism.isoprenoids.terpenoids	AT3G45130	LAS1 | LAS1; lanosterol synthase | chr3:16512271-16517522 REVERSE	2.047
secondary metabolism.phenylpropanoids	AT5G42830	transferase family protein | chr5:17176384-17178018 FORWARD	1.446
secondary metabolism.phenylpropanoids.lignin biosynthesis	AT3G50740	UGT72E1 | UGT72E1 (UDP-glucosyl transferase 72E1); UDP-glycosyltransferase/ coniferyl-alcohol glucosyltransferase/ transferase, transferring glycosyl groups | chr3:18855161-18856884 REVERSE	1.184
secondary metabolism.phenylpropanoids.lignin biosynthesis	AT5G66690	UGT72E2 | UGT72E2; UDP-glycosyltransferase/ coniferyl-alcohol glucosyltransferase/ transferase, transferring glycosyl groups | chr5:26625080-26626793 FORWARD	2.190
secondary metabolism.phenylpropanoids.lignin biosynthesis.CCoAOMT	AT1G67980	CCOAMT | CCoAMT; caffeoyl-CoA O-methyltransferase | chr1:25487714-25489231 FORWARD	2.903
secondary metabolism.N misc.alkaloid-like	AT3G51440	strictosidine synthase family protein | chr3:19089081-19090639 FORWARD	1.202
secondary metabolism.sulfur-containing.glucosinolates.degradation.nitrilespecifier protein	AT3G16390	NSP3 | NSP3 (NITRILE SPECIFIER PROTEIN 3) | chr3:5562571-5564571 FORWARD	3.430
secondary metabolism.sulfur-containing.glucosinolates.degradation.nitrilase	AT3G44300	NIT2 | NIT2 (nitrilase 2); indole-3-acetonitrile nitrilase/ indole-3-acetonitrile nitrile hydratase/ nitrilase | chr3:15983311-15985535 FORWARD	1.711
secondary metabolism.sulfur-containing.misc.alliinase	AT1G70560	WEI8, TAA1, SAV3 | TAA1 (TRYPTOPHAN AMINOTRANSFERASE OF ARABIDOPSIS 1); L-alanine:2-oxoglutarate aminotransferase/ L-glutamine:2-oxoglutarate aminotransferase/ L-leucine:2-oxoglutarate aminotransferase/ L-methionine:2-oxoglutarate aminotransferase/ L-phenylalanine:2-oxoglut | chr1:26604855-26607503 FORWARD	1.129
secondary metabolism.flavonoids.anthocyanins.leucocyanidin dioxygenase	AT4G22880	LDOX, TDS4, TT18, ANS | LDOX (LEUCOANTHOCYANIDIN DIOXYGENASE); leucocyanidin oxygenase | chr4:12004768-12006209 REVERSE	-1.522
secondary metabolism.flavonoids.chalcones	AT1G59950	aldo/keto reductase, putative | chr1:22068033-22070588 REVERSE	2.285
secondary metabolism.flavonoids.dihydroflavonols	AT5G24530	DMR6 | DMR6 (DOWNY MILDEW RESISTANT 6); oxidoreductase/ oxidoreductase, acting on paired donors, with incorporation or reduction of molecular oxygen, 2-oxoglutarate as one donor, and incorporation of one atom each of oxygen into both donors | chr5:8378833-8383401 FORWARD	1.175
secondary metabolism.flavonoids.dihydroflavonols	AT5G54060	UF3GT | UF3GT (udp-glucose:flavonoid 3-O-glucosyltransferase); transferase, transferring glycosyl groups | chr5:21936879-21938369 REVERSE	-1.764
secondary metabolism.flavonoids.dihydroflavonols.dihydroflavonol 4-reductase	AT5G42800	DFR, TT3, M318 | DFR (DIHYDROFLAVONOL 4-REDUCTASE); dihydrokaempferol 4-reductase | chr5:17164141-17165918 REVERSE	-1.11
secondary metabolism.flavonoids.flavonols	AT1G17020	SRG1, ATSRG1 | SRG1 (SENESCENCE-RELATED GENE 1); oxidoreductase, acting on diphenols and related substances as donors, oxygen as acceptor / oxidoreductase, acting on paired donors, with incorporation or reduction of molecular oxygen, 2-oxoglutarate as one donor, and inc | chr1:5820206-5822013 FORWARD	1.215
secondary metabolism.flavonoids.flavonols.flavonol synthase (FLS)	AT5G63600	FLS5 | FLS5 (FLAVONOL SYNTHASE 5); flavonol synthase | chr5:25460684-25462458 REVERSE	1.792
secondary metabolism.flavonoids.isoflavones.isoflavone reductase	AT4G13660	ATPRR2, PRR2 | PRR2 (PINORESINOL REDUCTASE 2); pinoresinol reductase | chr4:7946155-7948376 FORWARD	1.030
secondary metabolism.simple phenols	AT1G33030	O-methyltransferase family 2 protein | chr1:11964776-11966276 REVERSE	1.630
secondary metabolism.simple phenols	AT1G76790	O-methyltransferase family 2 protein | chr1:28822186-28823673 REVERSE	-1.076
secondary metabolism.simple phenols	AT2G30210	LAC3 | LAC3 (laccase 3); laccase | chr2:12887446-12889874 REVERSE	1.145
secondary metabolism.simple phenols	AT2G40370	LAC5 | LAC5 (laccase 5); laccase | chr2:16858166-16860606 REVERSE	1.481
Hormone metabolism
hormone metabolism.abscisic acid.induced-regulated-responsive-activated	AT5G15960	KIN1 | KIN1 | chr5:5209898-5210727 FORWARD	1.396
hormone metabolism.auxin.synthesis-degradation	AT3G44300	NIT2 | NIT2 (nitrilase 2); indole-3-acetonitrile nitrilase/ indole-3-acetonitrile nitrile hydratase/ nitrilase | chr3:15983311-15985535 FORWARD	1.711
hormone metabolism.auxin.induced-regulated-responsive-activated	AT1G53700	WAG1, PK3AT | WAG1 (WAG 1); kinase/ protein serine/threonine kinase | chr1:20048586-20050115 FORWARD	1.312
hormone metabolism.auxin.induced-regulated-responsive-activated	AT3G61900	auxin-responsive family protein | chr3:22925813-22926379 FORWARD	1.772
hormone metabolism.auxin.induced-regulated-responsive-activated	AT4G22620	auxin-responsive family protein | chr4:11907631-11908113 FORWARD	1.737
hormone metabolism.brassinosteroid.synthesis-degradation.BRs.other	AT4G36380	ROT3 | ROT3 (ROTUNDIFOLIA 3); oxidoreductase, acting on paired donors, with incorporation or reduction of molecular oxygen, NADH or NADPH as one donor, and incorporation of one atom of oxygen / oxygen binding / steroid hydroxylase | chr4:17187528-17192317 REVERSE	1.286
hormone metabolism.brassinosteroid.synthesis-degradation.sterols.other	AT5G24150	SQP1, SQE5 | SQP1; squalene monooxygenase | chr5:8172332-8175431 REVERSE	1.055
hormone metabolism.brassinosteroid.synthesis-degradation.sterols.other	AT5G24160	SQE6 | SQE6 (SQUALENE MONOXYGENASE 6); FAD binding / oxidoreductase/ squalene monooxygenase | chr5:8183075-8186640 REVERSE	1.092
hormone metabolism.brassinosteroid.signal transduction.other	AT2G17230	EXL5 | EXL5 (EXORDIUM LIKE 5) | chr2:7494536-7496016 REVERSE	-1.483
hormone metabolism.brassinosteroid.signal transduction.other	AT5G08130	BIM1 | BIM1; DNA binding / protein binding / transcription factor | chr5:2606200-2610123 REVERSE	1.051
hormone metabolism.cytokinin.synthesis-degradation	AT1G22400	UGT85A1, ATUGT85A1 | UGT85A1; UDP-glycosyltransferase/ cis-zeatin O-beta-D-glucosyltransferase/ glucuronosyltransferase/ trans-zeatin O-beta-D-glucosyltransferase/ transferase, transferring glycosyl groups / transferase, transferring hexosyl groups | chr1:7903660-7906673 REVERSE	-1.011
hormone metabolism.cytokinin.synthesis-degradation	AT1G68460	ATIPT1 | ATIPT1 (isopentenyltransferase 1); adenylate dimethylallyltransferase | chr1:25668610-25670182 REVERSE	-2.552
hormone metabolism.cytokinin.synthesis-degradation	AT5G19040	ATIPT5, IPT5 | IPT5; ATP binding / tRNA isopentenyltransferase/ transferase, transferring alkyl or aryl (other than methyl) groups | chr5:6361837-6363413 REVERSE	1.433
hormone metabolism.ethylene.synthesis-degradation	AT5G43440	2-oxoglutarate-dependent dioxygenase, putative | chr5:17455233-17456657 REVERSE	1.402
hormone metabolism.ethylene.synthesis-degradation	AT5G43450	2-oxoglutarate-dependent dioxygenase, putative | chr5:17457125-17458797 REVERSE	1.055
hormone metabolism.ethylene.synthesis-degradation	AT5G59530	2-oxoglutarate-dependent dioxygenase, putative | chr5:23994170-23995734 REVERSE	1.766
hormone metabolism.ethylene.synthesis-degradation.1-aminocyclopropane-1-carboxylate synthase	AT1G01480	ACS2, AT-ACC2 | ACS2; 1-aminocyclopropane-1-carboxylate synthase | chr1:175782-178400 FORWARD	3.426
hormone metabolism.ethylene.signal transduction	AT5G44210	ERF9, ATERF9, ATERF-9 | ERF9 (ERF DOMAIN PROTEIN 9); DNA binding / transcription factor/ transcription repressor | chr5:17806472-17807534 FORWARD	1.237
hormone metabolism.ethylene.induced-regulated-responsive-activated	AT1G68765	IDA | IDA (INFLORESCENCE DEFICIENT IN ABSCISSION); receptor binding | chr1:25829952-25830487 REVERSE	1.770
hormone metabolism.ethylene.induced-regulated-responsive-activated	AT4G37150	ATMES9, MES9 | MES9 (METHYL ESTERASE 9); hydrolase, acting on ester bonds / methyl indole-3-acetate esterase/ methyl jasmonate esterase/ methyl salicylate esterase | chr4:17492878-17494109 REVERSE	1.087
hormone metabolism.gibberelin.synthesis-degradation	AT4G21200	ATGA2OX8, GA2OX8 | GA2OX8 (GIBBERELLIN 2-OXIDASE 8); gibberellin 2-beta-dioxygenase | chr4:11302685-11306601 FORWARD	-2.542
hormone metabolism.jasmonate.induced-regulated-responsive-activated	AT3G16390	NSP3 | NSP3 (NITRILE SPECIFIER PROTEIN 3) | chr3:5562571-5564571 FORWARD	3.430
Co-factor and vitamine metabolism
Co-factor and vitamine metabolism.pantothenate.branched-chain amino acid aminotransferase	AT1G10070	ATBCAT-2 | ATBCAT-2 (ARABIDOPSIS THALIANA BRANCHED-CHAIN AMINO ACID TRANSAMINASE 2); branched-chain-amino-acid transaminase/ catalytic | chr1:3288087-3290471 FORWARD	1.295
Stress response
stress	AT4G23260	ATP binding / protein kinase/ protein serine/threonine kinase/ protein tyrosine kinase | chr4:12167354-12170086 REVERSE	1.278
stress.biotic	AT1G19610	LCR78, PDF1.4 | PDF1.4 | chr1:6781483-6782039 REVERSE	2.679
stress.biotic	AT1G78780	pathogenesis-related family protein | chr1:29621340-29622447 REVERSE	1.412
stress.biotic	AT2G25470	AtRLP21 | AtRLP21 (Receptor Like Protein 21); protein binding | chr2:10838420-10841881 FORWARD	1.974
stress.biotic	AT2G43570	chitinase, putative | chr2:18076224-18077463 REVERSE	1.758
stress.biotic	AT2G43620	chitinase, putative | chr2:18093770-18095025 REVERSE	1.984
stress.biotic	AT3G04720	PR4, HEL, PR-4 | PR4 (PATHOGENESIS-RELATED 4); chitin binding | chr3:1285524-1286562 REVERSE	1.070
stress.biotic	AT4G25780	pathogenesis-related protein, putative | chr4:13121068-13121955 FORWARD	-1.296
stress.biotic	AT4G36010	pathogenesis-related thaumatin family protein | chr4:17039192-17041141 REVERSE	1.020
stress.biotic.signalling	AT1G33960	AIG1 | AIG1 (AVRRPT2-INDUCED GENE 1); GTP binding | chr1:12346232-12348513 FORWARD	2.403
stress.biotic.signalling.MLO-like	AT1G61560	MLO6, ATMLO6 | MLO6 (MILDEW RESISTANCE LOCUS O 6); calmodulin binding | chr1:22708697-22712044 REVERSE	1.374
stress.biotic.signalling.MLO-like	AT2G39200	MLO12, ATMLO12 | MLO12 (MILDEW RESISTANCE LOCUS O 12); calmodulin binding | chr2:16356148-16359813 REVERSE	1.986
stress.biotic.kinases	AT3G05660	AtRLP33 | AtRLP33 (Receptor Like Protein 33); kinase/ protein binding | chr3:1648843-1652001 REVERSE	1.358
stress.biotic.PR-proteins	AT1G47890	AtRLP7 | AtRLP7 (Receptor Like Protein 7); kinase/ protein binding | chr1:17643976-17647035 FORWARD	2.305
stress.biotic.PR-proteins	AT2G15080	AtRLP19 | AtRLP19 (Receptor Like Protein 19); kinase/ protein binding | chr2:6533687-6536995 FORWARD	1.328
stress.biotic.PR-proteins	AT2G32660	AtRLP22 | AtRLP22 (Receptor Like Protein 22); kinase/ protein binding | chr2:13853758-13856112 REVERSE	1.825
stress.biotic.PR-proteins	AT2G32680	AtRLP23 | AtRLP23 (Receptor Like Protein 23); kinase/ protein binding | chr2:13859769-13862614 REVERSE	1.994
stress.biotic.PR-proteins	AT3G25010	AtRLP41 | AtRLP41 (Receptor Like Protein 41); kinase/ protein binding | chr3:9110103-9112748 REVERSE	1.030
stress.biotic.PR-proteins	AT4G11170	disease resistance protein (TIR-NBS-LRR class), putative | chr4:6811127-6817130 FORWARD	1.806
stress.biotic.PR-proteins	AT5G24090	acidic endochitinase (CHIB1) | chr5:8143699-8145252 REVERSE	2.179
stress.biotic.PR-proteins	AT5G24200	triacylglycerol lipase | chr5:8203003-8205793 FORWARD	1.816
stress.biotic.PR-proteins	AT5G25910	AtRLP52 | AtRLP52 (Receptor Like Protein 52); kinase/ protein binding | chr5:9038860-9041377 FORWARD	1.347
stress.biotic.PR-proteins	AT5G38340	disease resistance protein (TIR-NBS-LRR class), putative | chr5:15320507-15324061 FORWARD	1.038
stress.biotic.PR-proteins.plant defensins	AT1G13609	Encodes a defensin-like (DEFL) family protein. | chr1:4662721-4663192 FORWARD	-1.571
stress.biotic.PR-proteins.plant defensins	AT2G43510	ATTI1 | ATTI1; serine-type endopeptidase inhibitor | chr2:18067172-18067802 FORWARD	1.286
stress.abiotic.heat	AT1G44160	DNAJ chaperone C-terminal domain-containing protein | chr1:16794829-16796450 FORWARD	1.543
stress.abiotic.heat	AT1G77020	DNAJ heat shock N-terminal domain-containing protein | chr1:28944843-28947031 REVERSE	-1.19
stress.abiotic.heat	AT5G37440	DNAJ heat shock N-terminal domain-containing protein | chr5:14844359-14845560 REVERSE	1.061
stress.abiotic.cold	AT2G42540	COR15A, COR15 | COR15A (COLD-REGULATED 15A) | chr2:17711037-17712092 REVERSE	1.235
stress.abiotic.cold	AT5G23950	C2 domain-containing protein | chr5:8082744-8083604 FORWARD	2.947
stress.abiotic.cold	AT5G52310	COR78, LTI78, RD29A, LTI140 | LTI78 (LOW-TEMPERATURE-INDUCED 78) | chr5:21240849-21243613 FORWARD	1.964
stress.abiotic.drought/salt	AT3G54510	early-responsive to dehydration protein-related / ERD protein-related | chr3:20180292-20183509 FORWARD	1.078
stress.abiotic.unspecified	AT1G20440	COR47, RD17 | COR47 (COLD-REGULATED 47) | chr1:7084409-7085772 REVERSE	1.141
stress.abiotic.unspecified	AT1G20450	LTI29, LTI45, ERD10 | ERD10 (EARLY RESPONSIVE TO DEHYDRATION 10); actin binding | chr1:7088003-7089606 REVERSE	1.210
stress.abiotic.unspecified	AT1G70850	MLP34 | MLP34 (MLP-LIKE PROTEIN 34) | chr1:26715183-26716829 REVERSE	1.122
stress.abiotic.unspecified	AT1G72610	GLP1, ATGER1, GER1 | GER1 (GERMIN-LIKE PROTEIN 1); oxalate oxidase | chr1:27339114-27340044 REVERSE	-3.536
stress.abiotic.unspecified	AT4G14630	GLP9 | GLP9 (GERMIN-LIKE PROTEIN 9); manganese ion binding / nutrient reservoir | chr4:8392841-8393813 FORWARD	2.242
stress.abiotic.unspecified	AT4G38410	dehydrin, putative | chr4:17980940-17981719 FORWARD	3.072
stress.abiotic.unspecified	AT5G20630	GLP3, GLP3A, GLP3B, ATGER3, GER3 | GER3 (GERMIN 3); oxalate oxidase | chr5:6975104-6975993 REVERSE	-1.114
stress.abiotic.unspecified	AT5G39120	germin-like protein, putative | chr5:15662705-15663486 REVERSE	3.841
stress.abiotic.unspecified	AT5G66400	RAB18, ATDI8 | RAB18 (RESPONSIVE TO ABA 18) | chr5:26518297-26519242 REVERSE	1.616
Redox regulation
redox.thioredoxin	AT5G61440	ACHT5 | ACHT5 (ATYPICAL CYS HIS RICH THIOREDOXIN 5) | chr5:24707500-24708893 FORWARD	-1.539
redox.glutaredoxins	AT1G06830	glutaredoxin family protein | chr1:2097151-2097655 FORWARD	-1.085
redox.peroxiredoxin	AT1G65970	TPX2 | TPX2 (thioredoxin-dependent peroxidase 2); antioxidant/ oxidoreductase | chr1:24557372-24558322 REVERSE	2.840
Polyamine metabolism
polyamine metabolism.synthesis.SAM decarboxylase	AT5G15950	adenosylmethionine decarboxylase family protein | chr5:5205869-5207987 FORWARD	1.073
Nucleotide metabolism
nucleotide metabolism.salvage.NUDIX hydrolases	AT1G18300	atnudt4 | atnudt4 (Arabidopsis thaliana Nudix hydrolase homolog 4); hydrolase | chr1:6299687-6301086 FORWARD	1.591
Biodegradation of Xenobiotics
Biodegradation of Xenobiotics.lactoylglutathione lyase	AT1G80160	lactoylglutathione lyase family protein / glyoxalase I family protein | chr1:30151003-30152190 FORWARD	1.460
Miscellaneous enzyme families
misc.misc2	AT5G20960	AAO1, AO1, ATAO, ATAO1 | AAO1 (ARABIDOPSIS ALDEHYDE OXIDASE 1); aldehyde oxidase/ indole-3-acetaldehyde oxidase | chr5:7116738-7122670 FORWARD	1.023
misc.UDP glucosyl and glucoronyl transferases	AT1G22380	AtUGT85A3 | AtUGT85A3 (UDP-glucosyl transferase 85A3); glucuronosyltransferase/ transcription factor/ transferase, transferring glycosyl groups | chr1:7900387-7902332 REVERSE	-1.307
misc.UDP glucosyl and glucoronyl transferases	AT2G26480	UGT76D1 | UGT76D1 (UDP-GLUCOSYL TRANSFERASE 76D1); UDP-glycosyltransferase/ quercetin 7-O-glucosyltransferase/ transferase, transferring glycosyl groups | chr2:11263963-11265684 FORWARD	1.714
misc.UDP glucosyl and glucoronyl transferases	AT3G46690	UDP-glucoronosyl/UDP-glucosyl transferase family protein | chr3:17197626-17199337 REVERSE	1.712
misc.UDP glucosyl and glucoronyl transferases	AT3G46700	UDP-glycosyltransferase/ transferase, transferring glycosyl groups | chr3:17200301-17201889 REVERSE	1.394
misc.UDP glucosyl and glucoronyl transferases	AT4G02130	GATL6, LGT10 | GATL6; polygalacturonate 4-alpha-galacturonosyltransferase/ transferase, transferring glycosyl groups / transferase, transferring hexosyl groups | chr4:944367-947085 REVERSE	-1.211
misc.UDP glucosyl and glucoronyl transferases	AT4G15270	glucosyltransferase-related | chr4:8716601-8717796 REVERSE	1.651
misc.UDP glucosyl and glucoronyl transferases	AT4G15280	UGT71B5 | UGT71B5 (UDP-GLUCOSYL TRANSFERASE 71B5); UDP-glycosyltransferase/ quercetin 3-O-glucosyltransferase/ transferase, transferring glycosyl groups | chr4:8719182-8720618 FORWARD	1.419
misc.gluco-, galacto- and mannosidases	AT2G44480	BGLU17 | BGLU17 (BETA GLUCOSIDASE 17); catalytic/ cation binding / hydrolase, hydrolyzing O-glycosyl compounds | chr2:18359734-18363088 FORWARD	1.971
misc.gluco-, galacto- and mannosidases.beta-galactosidase	AT5G56870	BGAL4 | BGAL4 (beta-galactosidase 4); beta-galactosidase | chr5:23004196-23008649 FORWARD	1.554
misc.beta 1,3 glucan hydrolases	AT1G13830	beta-1,3-glucanase-related | chr1:4739873-4741038 REVERSE	1.467
misc.beta 1,3 glucan hydrolases.glucan endo-1,3-beta-glucosidase	AT3G04010	glycosyl hydrolase family 17 protein | chr3:1036841-1039482 REVERSE	1.209
misc.beta 1,3 glucan hydrolases.glucan endo-1,3-beta-glucosidase	AT3G57260	BGL2, PR2, BG2, PR-2 | BGL2 (BETA-1,3-GLUCANASE 2); cellulase/ glucan 1,3-beta-glucosidase/ hydrolase, hydrolyzing O-glycosyl compounds | chr3:21188517-21189859 REVERSE	1.958
misc.beta 1,3 glucan hydrolases.glucan endo-1,3-beta-glucosidase	AT4G16260	catalytic/ cation binding / hydrolase, hydrolyzing O-glycosyl compounds | chr4:9200010-9201552 REVERSE	1.196
misc.O-methyl transferases	AT1G21100	O-methyltransferase, putative | chr1:7386839-7388428 REVERSE	1.054
misc.O-methyl transferases	AT1G21110	O-methyltransferase, putative | chr1:7389981-7391553 REVERSE	1.343
misc.O-methyl transferases	AT1G21120	O-methyltransferase, putative | chr1:7395228-7396773 REVERSE	1.283
misc.oxidases - copper, flavone etc	AT1G31690	amine oxidase/ copper ion binding / quinone binding | chr1:11343980-11347767 FORWARD	-1.386
misc.oxidases - copper, flavone etc	AT2G36690	oxidoreductase, 2OG-Fe(II) oxygenase family protein | chr2:15379930-15381987 FORWARD	2.219
misc.oxidases - copper, flavone etc	AT4G38540	monooxygenase, putative (MO2) | chr4:18023121-18025027 FORWARD	1.169
misc.nitrilases, *nitrile lyases, berberine bridge enzymes, reticuline oxidases, troponine reductases	AT1G26380	FAD-binding domain-containing protein | chr1:9126737-9128528 REVERSE	2.895
misc.nitrilases, *nitrile lyases, berberine bridge enzymes, reticuline oxidases, troponine reductases	AT1G26410	FAD-binding domain-containing protein | chr1:9138675-9140439 REVERSE	2.133
misc.nitrilases, *nitrile lyases, berberine bridge enzymes, reticuline oxidases, troponine reductases	AT1G26420	FAD-binding domain-containing protein | chr1:9141567-9143304 REVERSE	2.458
misc.nitrilases, *nitrile lyases, berberine bridge enzymes, reticuline oxidases, troponine reductases	AT1G30720	FAD-binding domain-containing protein | chr1:10898172-10899912 FORWARD	1.706
misc.nitrilases, *nitrile lyases, berberine bridge enzymes, reticuline oxidases, troponine reductases	AT1G30730	FAD-binding domain-containing protein | chr1:10900854-10902534 FORWARD	1.872
misc.nitrilases, *nitrile lyases, berberine bridge enzymes, reticuline oxidases, troponine reductases	AT2G23560	ATMES7, MES7 | MES7 (METHYL ESTERASE 7); hydrolase/ hydrolase, acting on ester bonds / methyl indole-3-acetate esterase/ methyl salicylate esterase | chr2:10029275-10030382 REVERSE	-1.079
misc.nitrilases, *nitrile lyases, berberine bridge enzymes, reticuline oxidases, troponine reductases	AT2G23590	ATMES8, MES8 | MES8 (METHYL ESTERASE 8); hydrolase/ hydrolase, acting on ester bonds | chr2:10034607-10036000 REVERSE	-1.02
misc.nitrilases, *nitrile lyases, berberine bridge enzymes, reticuline oxidases, troponine reductases	AT4G37150	ATMES9, MES9 | MES9 (METHYL ESTERASE 9); hydrolase, acting on ester bonds / methyl indole-3-acetate esterase/ methyl jasmonate esterase/ methyl salicylate esterase | chr4:17492878-17494109 REVERSE	1.087
misc.nitrilases, *nitrile lyases, berberine bridge enzymes, reticuline oxidases, troponine reductases	AT5G44380	FAD-binding domain-containing protein | chr5:17878722-17881440 REVERSE	1.580
misc.glutathione S transferases	AT1G02920	ATGSTF7, GST11, ATGSTF8, GSTF7 | GSTF7; copper ion binding / glutathione binding / glutathione transferase | chr1:658657-659771 REVERSE	1.940
misc.glutathione S transferases	AT1G02930	ATGSTF6, GST1, ERD11, ATGSTF3, GSTF6 | ATGSTF6 (GLUTATHIONE S-TRANSFERASE); copper ion binding / glutathione binding / glutathione transferase | chr1:661177-662427 REVERSE	1.647
misc.glutathione S transferases	AT1G10370	GST30, ATGSTU17, GST30B, ERD9 | ERD9 (EARLY-RESPONSIVE TO DEHYDRATION 9); glutathione transferase | chr1:3397081-3398358 REVERSE	1.502
misc.glutathione S transferases	AT1G69920	ATGSTU12 | ATGSTU12 (GLUTATHIONE S-TRANSFERASE TAU 12); glutathione transferase | chr1:26334250-26335558 REVERSE	3.482
misc.glutathione S transferases	AT1G69930	ATGSTU11 | ATGSTU11 (GLUTATHIONE S-TRANSFERASE TAU 11); glutathione transferase | chr1:26337497-26338795 REVERSE	1.688
misc.glutathione S transferases	AT2G02930	ATGSTF3, GST16 | ATGSTF3 (GLUTATHIONE S-TRANSFERASE F3); glutathione transferase | chr2:851164-852222 REVERSE	1.694
misc.glutathione S transferases	AT2G29460	ATGSTU4, GST22 | ATGSTU4 (ARABIDOPSIS THALIANA GLUTATHIONE S-TRANSFERASE TAU 4); glutathione transferase | chr2:12626536-12627678 REVERSE	1.602
misc.glutathione S transferases	AT5G62480	ATGSTU9, GST14, GST14B | ATGSTU9 (ARABIDOPSIS THALIANA GLUTATHIONE S-TRANSFERASE TAU 9); glutathione transferase | chr5:25088694-25089620 REVERSE	1.503
misc.cytochrome P450	AT1G01600	CYP86A4 | CYP86A4; fatty acid (omega-1)-hydroxylase/ oxygen binding | chr1:218994-221286 FORWARD	1.268
misc.cytochrome P450	AT2G27000	CYP705A8 | CYP705A8; electron carrier/ heme binding / iron ion binding / monooxygenase/ oxygen binding | chr2:11523304-11525095 REVERSE	1.879
misc.cytochrome P450	AT2G30750	CYP71A12 | CYP71A12 (cytochrome P450, family 71, subfamily A, polypeptide 12); electron carrier/ heme binding / iron ion binding / monooxygenase/ oxygen binding | chr2:13099336-13101413 REVERSE	2.369
misc.cytochrome P450	AT2G34500	CYP710A1 | CYP710A1 (cytochrome P450, family 710, subfamily A, polypeptide 1); C-22 sterol desaturase/ oxygen binding | chr2:14539479-14541406 REVERSE	1.751
misc.cytochrome P450	AT3G14680	CYP72A14 | CYP72A14; electron carrier/ heme binding / iron ion binding / monooxygenase/ oxygen binding | chr3:4934420-4936563 FORWARD	1.678
misc.cytochrome P450	AT3G26210	CYP71B23 | CYP71B23; electron carrier/ heme binding / iron ion binding / monooxygenase/ oxygen binding | chr3:9593132-9595243 REVERSE	1.763
misc.cytochrome P450	AT3G26230	CYP71B24 | CYP71B24; electron carrier/ heme binding / iron ion binding / monooxygenase/ oxygen binding | chr3:9598005-9599959 REVERSE	1.109
misc.cytochrome P450	AT3G26290	CYP71B26 | CYP71B26; electron carrier/ heme binding / iron ion binding / monooxygenase/ oxygen binding | chr3:9632682-9634470 REVERSE	1.369
misc.cytochrome P450	AT3G26830	PAD3, CYP71B15 | PAD3 (PHYTOALEXIN DEFICIENT 3); dihydrocamalexic acid decarboxylase/ monooxygenase/ oxygen binding | chr3:9887948-9889705 FORWARD	2.257
misc.cytochrome P450	AT4G15396	CYP702A6 | CYP702A6; electron carrier/ heme binding / iron ion binding / monooxygenase | chr4:8807527-8810512 FORWARD	2.326
misc.cytochrome P450	AT5G58860	CYP86A1, CYP86 | CYP86A1 (CYTOCHROME P450 86 A1); fatty acid (omega-1)-hydroxylase/ oxygen binding | chr5:23765814-23768049 REVERSE	1.354
misc.alcohol dehydrogenases.cinnamyl alcohol dehydrogenase	AT1G09480	cinnamyl-alcohol dehydrogenase family / CAD family | chr1:3057975-3060661 FORWARD	1.092
misc.peroxidases	AT1G68850	peroxidase, putative | chr1:25883616-25885247 REVERSE	1.341
misc.peroxidases	AT2G35380	peroxidase 20 (PER20) (P20) | chr2:14892601-14893993 FORWARD	1.718
misc.peroxidases	AT2G38390	peroxidase, putative | chr2:16079681-16081509 FORWARD	1.080
misc.peroxidases	AT4G08770	peroxidase, putative | chr4:5598115-5600312 REVERSE	1.754
misc.peroxidases	AT4G36430	peroxidase, putative | chr4:17204478-17205966 REVERSE	1.225
misc.peroxidases	AT5G06720	peroxidase, putative | chr5:2077420-2079005 REVERSE	1.083
misc.peroxidases	AT5G06730	peroxidase, putative | chr5:2079955-2081684 REVERSE	2.368
misc.peroxidases	AT5G39580	peroxidase, putative | chr5:15847081-15849108 REVERSE	1.051
misc.peroxidases	AT5G64100	peroxidase, putative | chr5:25650641-25652123 REVERSE	2.984
misc.peroxidases	AT5G64120	peroxidase, putative | chr5:25659306-25661002 REVERSE	2.048
misc.acid and other phosphatases	AT3G17790	ATACP5, ATPAP17, PAP17 | PAP17; acid phosphatase/ phosphatase/ protein serine/threonine phosphatase | chr3:6089605-6091231 FORWARD	1.307
misc.myrosinases-lectin-jacalin	AT5G45090	AtPP2-A7 | AtPP2-A7 (Phloem protein 2-A7); carbohydrate binding | chr5:18202753-18205000 REVERSE	4.778
misc.invertase/pectin methylesterase inhibitor family protein	AT3G47380	invertase/pectin methylesterase inhibitor family protein | chr3:17457795-17458570 FORWARD	1.590
misc.invertase/pectin methylesterase inhibitor family protein	AT5G64620	C/VIF2, ATC/VIF2 | C/VIF2 (CELL WALL / VACUOLAR INHIBITOR OF FRUCTOSIDASE 2); enzyme inhibitor/ pectinesterase/ pectinesterase inhibitor | chr5:25831834-25832502 FORWARD	-1.46
misc.protease inhibitor/seed storage/lipid transfer protein (LTP) family protein	AT1G62500	protease inhibitor/seed storage/lipid transfer protein (LTP) family protein | chr1:23132045-23133502 FORWARD	-1.065
misc.protease inhibitor/seed storage/lipid transfer protein (LTP) family protein	AT2G48130	protease inhibitor/seed storage/lipid transfer protein (LTP) family protein | chr2:19685066-19685993 REVERSE	1.199
misc.protease inhibitor/seed storage/lipid transfer protein (LTP) family protein	AT2G48140	EDA4 | EDA4 (embryo sac development arrest 4); lipid binding | chr2:19686409-19687664 FORWARD	1.838
misc.protease inhibitor/seed storage/lipid transfer protein (LTP) family protein	AT3G22600	protease inhibitor/seed storage/lipid transfer protein (LTP) family protein | chr3:8006508-8007471 REVERSE	1.280
misc.protease inhibitor/seed storage/lipid transfer protein (LTP) family protein	AT3G58550	protease inhibitor/seed storage/lipid transfer protein (LTP) family protein | chr3:21649364-21650287 REVERSE	1.243
misc.protease inhibitor/seed storage/lipid transfer protein (LTP) family protein	AT4G00165	protease inhibitor/seed storage/lipid transfer protein (LTP) family protein | chr4:69273-69875 REVERSE	-1.229
misc.protease inhibitor/seed storage/lipid transfer protein (LTP) family protein	AT4G12470	protease inhibitor/seed storage/lipid transfer protein (LTP) family protein | chr4:7401109-7401907 REVERSE	1.949
misc.protease inhibitor/seed storage/lipid transfer protein (LTP) family protein	AT4G12480	pEARLI 1 | pEARLI 1; lipid binding | chr4:7406105-7406937 REVERSE	2.140
misc.protease inhibitor/seed storage/lipid transfer protein (LTP) family protein	AT4G12490	protease inhibitor/seed storage/lipid transfer protein (LTP) family protein | chr4:7409621-7410406 REVERSE	1.678
misc.protease inhibitor/seed storage/lipid transfer protein (LTP) family protein	AT4G12500	protease inhibitor/seed storage/lipid transfer protein (LTP) family protein | chr4:7414150-7414927 REVERSE	2.155
misc.protease inhibitor/seed storage/lipid transfer protein (LTP) family protein	AT4G22470	protease inhibitor/seed storage/lipid transfer protein (LTP) family protein | chr4:11840134-11841450 REVERSE	1.780
misc.short chain dehydrogenase/reductase (SDR)	AT2G47130	short-chain dehydrogenase/reductase (SDR) family protein | chr2:19349536-19350539 REVERSE	1.386
misc.GDSL-motif lipase	AT1G53990	GLIP3 | GLIP3; carboxylesterase/ lipase | chr1:20151016-20152752 FORWARD	3.848
misc.GDSL-motif lipase	AT1G74460	GDSL-motif lipase/hydrolase family protein | chr1:27987961-27989801 REVERSE	1.119
misc.GDSL-motif lipase	AT2G23540	GDSL-motif lipase/hydrolase family protein | chr2:10024346-10026233 FORWARD	1.175
RNA-involving processes
RNA.processing.splicing	AT5G18810	SCL28 | SCL28; RNA binding / nucleic acid binding / nucleotide binding | chr5:6268718-6271325 REVERSE	-1.076
RNA.processing.ribonucleases	AT4G15417	ATRTL1 | ATRTL1 (ARABIDOPSIS THALIANA RNASEIII-LIKE 1); RNA binding / ribonuclease III | chr4:8821717-8823076 FORWARD	2.097
RNA.regulation of transcription.AP2/EREBP, APETALA2/Ethylene-responsive element binding protein family	AT1G12610	DDF1 | DDF1 (DWARF AND DELAYED FLOWERING 1); DNA binding / sequence-specific DNA binding / transcription factor | chr1:4289944-4291017 REVERSE	3.343
RNA.regulation of transcription.AP2/EREBP, APETALA2/Ethylene-responsive element binding protein family	AT1G64380	AP2 domain-containing transcription factor, putative | chr1:23890646-23892173 REVERSE	1.062
RNA.regulation of transcription.AP2/EREBP, APETALA2/Ethylene-responsive element binding protein family	AT1G77640	AP2 domain-containing transcription factor, putative | chr1:29178737-29179675 FORWARD	1.247
RNA.regulation of transcription.AP2/EREBP, APETALA2/Ethylene-responsive element binding protein family	AT2G20880	AP2 domain-containing transcription factor, putative | chr2:8985973-8987263 FORWARD	4.842
RNA.regulation of transcription.AP2/EREBP, APETALA2/Ethylene-responsive element binding protein family	AT4G25480	DREB1A, CBF3, ATCBF3 | DREB1A (DEHYDRATION RESPONSE ELEMENT B1A); DNA binding / transcription activator/ transcription factor | chr4:13018214-13019121 REVERSE	1.738
RNA.regulation of transcription.AP2/EREBP, APETALA2/Ethylene-responsive element binding protein family	AT4G28140	AP2 domain-containing transcription factor, putative | chr4:13974691-13975908 REVERSE	2.965
RNA.regulation of transcription.AP2/EREBP, APETALA2/Ethylene-responsive element binding protein family	AT5G13330	Rap2.6L | Rap2.6L (related to AP2 6L); DNA binding / transcription factor | chr5:4272060-4274660 FORWARD	1.023
RNA.regulation of transcription.AP2/EREBP, APETALA2/Ethylene-responsive element binding protein family	AT5G61890	AP2 domain-containing transcription factor family protein | chr5:24852639-24853910 REVERSE	2.072
RNA.regulation of transcription.bHLH,Basic Helix-Loop-Helix family	AT1G22490	basic helix-loop-helix (bHLH) family protein | chr1:7938251-7940592 REVERSE	1.034
RNA.regulation of transcription.bHLH,Basic Helix-Loop-Helix family	AT2G43140	DNA binding / transcription factor | chr2:17932376-17935682 REVERSE	1.082
RNA.regulation of transcription.bHLH,Basic Helix-Loop-Helix family	AT2G46970	PIL1 | PIL1 (PHYTOCHROME INTERACTING FACTOR 3-LIKE 1); transcription factor | chr2:19295490-19297826 REVERSE	2.269
RNA.regulation of transcription.bHLH,Basic Helix-Loop-Helix family	AT3G56970	BHLH038, ORG2 | BHLH038; DNA binding / transcription factor | chr3:21084110-21085150 REVERSE	-3.836
RNA.regulation of transcription.bHLH,Basic Helix-Loop-Helix family	AT3G56980	BHLH039, ORG3 | BHLH039; DNA binding / transcription factor | chr3:21086546-21087494 REVERSE	-2.556
RNA.regulation of transcription.bHLH,Basic Helix-Loop-Helix family	AT4G28790	basic helix-loop-helix (bHLH) family protein | chr4:14218260-14220222 FORWARD	1.798
RNA.regulation of transcription.C2C2(Zn) CO-like, Constans-like zinc finger family	AT3G07650	COL9 | COL9 (CONSTANS-LIKE 9); transcription factor/ zinc ion binding | chr3:2441657-2444532 FORWARD	-1.483
RNA.regulation of transcription.C2C2(Zn) CO-like, Constans-like zinc finger family	AT5G54470	zinc finger (B-box type) family protein | chr5:22114304-22115472 REVERSE	1.373
RNA.regulation of transcription.C2C2(Zn) DOF zinc finger family	AT4G00950	MEE47 | MEE47 (maternal effect embryo arrest 47); transcription factor | chr4:405673-407142 REVERSE	-1.272
RNA.regulation of transcription.C2H2 zinc finger family	AT4G05330	AGD13 | AGD13 (ARF-GAP domain 13); ARF GTPase activator/ zinc ion binding | chr4:2720561-2723125 REVERSE	-1.004
RNA.regulation of transcription.G2-like transcription factor family, GARP	AT3G46640	PCL1, LUX | PCL1 (PHYTOCLOCK 1); DNA binding / transcription factor | chr3:17183090-17184464 FORWARD	-1.05
RNA.regulation of transcription.G2-like transcription factor family, GARP	AT5G59570	myb family transcription factor | chr5:24003888-24005512 FORWARD	-1.643
RNA.regulation of transcription.HB,Homeobox transcription factor family	AT2G44910	ATHB4, ATHB-4 | ATHB4 (ARABIDOPSIS THALIANA HOMEOBOX-LEUCINE ZIPPER PROTEIN 4); DNA binding / transcription factor | chr2:18517887-18519525 REVERSE	1.056
RNA.regulation of transcription.MADS box transcription factor family	AT5G10140	FLC, FLF, AGL25 | FLC (FLOWERING LOCUS C); specific transcriptional repressor/ transcription factor | chr5:3173497-3179448 REVERSE	1.037
RNA.regulation of transcription.MYB domain transcription factor family	AT1G48000	MYB112, AtMYB112 | MYB112 (myb domain protein 112); DNA binding / transcription factor | chr1:17704179-17706460 REVERSE	1.203
RNA.regulation of transcription.MYB domain transcription factor family	AT1G74650	ATY13, ATMYB31, MYB31 | MYB31 (MYB DOMAIN PROTEIN 31); DNA binding / transcription factor | chr1:28041191-28042995 FORWARD	1.462
RNA.regulation of transcription.MYB domain transcription factor family	AT2G47190	ATMYB2, MYB2 | MYB2 (MYB DOMAIN PROTEIN 2); DNA binding / calmodulin binding / transcription activator/ transcription factor | chr2:19376202-19377531 FORWARD	1.659
RNA.regulation of transcription.MYB domain transcription factor family	AT3G23250	MYB15, ATY19, ATMYB15 | MYB15 (MYB DOMAIN PROTEIN 15); DNA binding / transcription factor | chr3:8309209-8310826 FORWARD	1.593
RNA.regulation of transcription.MYB domain transcription factor family	AT3G48920	AtMYB45 | AtMYB45 (myb domain protein 45); DNA binding / transcription factor | chr3:18139392-18140561 FORWARD	2.436
RNA.regulation of transcription.MYB domain transcription factor family	AT5G54230	MYB49, AtMYB49 | MYB49 (myb domain protein 49); transcription factor | chr5:22016250-22017933 REVERSE	1.353
RNA.regulation of transcription.MYB domain transcription factor family	AT5G65790	ATMYB68, MYB68 | MYB68 (MYB DOMAIN PROTEIN 68); DNA binding / transcription factor | chr5:26322948-26324578 FORWARD	1.480
RNA.regulation of transcription.MYB-related transcription factor family	AT1G71030	ATMYBL2, MYBL2 | MYBL2 (ARABIDOPSIS MYB-LIKE 2); DNA binding / transcription factor | chr1:26795123-26796364 REVERSE	1.280
RNA.regulation of transcription.MYB-related transcription factor family	AT5G37260	RVE2, CIR1 | RVE2 (REVEILLE 2); DNA binding / transcription factor | chr5:14751344-14753088 REVERSE	-1.711
RNA.regulation of transcription.NAC domain transcription factor family	AT3G04070	anac047 | anac047 (Arabidopsis NAC domain containing protein 47); transcription factor | chr3:1061526-1063103 REVERSE	1.381
RNA.regulation of transcription.WRKY domain transcription factor family	AT1G18860	WRKY61, ATWRKY61 | WRKY61; transcription factor | chr1:6509492-6511227 FORWARD	1.741
RNA.regulation of transcription.WRKY domain transcription factor family	AT1G29280	WRKY65, ATWRKY65 | WRKY65; transcription factor | chr1:10236367-10237467 FORWARD	1.353
RNA.regulation of transcription.WRKY domain transcription factor family	AT1G29860	WRKY71, ATWRKY71 | WRKY71; transcription factor | chr1:10454482-10455785 FORWARD	2.712
RNA.regulation of transcription.WRKY domain transcription factor family	AT1G69810	WRKY36, ATWRKY36 | WRKY36; transcription factor | chr1:26277238-26279118 REVERSE	1.074
RNA.regulation of transcription.WRKY domain transcription factor family	AT2G25000	WRKY60, ATWRKY60 | WRKY60; transcription factor | chr2:10629737-10631413 FORWARD	1.126
RNA.regulation of transcription.WRKY domain transcription factor family	AT3G01080	WRKY58, ATWRKY58 | WRKY58; transcription factor | chr3:25507-27449 FORWARD	1.231
RNA.regulation of transcription.WRKY domain transcription factor family	AT3G01970	WRKY45, ATWRKY45 | WRKY45; transcription factor | chr3:326397-327412 REVERSE	1.160
RNA.regulation of transcription.WRKY domain transcription factor family	AT4G01720	WRKY47, AtWRKY47 | WRKY47; transcription factor | chr4:744921-748554 FORWARD	1.007
RNA.regulation of transcription.WRKY domain transcription factor family	AT5G07100	WRKY26 | WRKY26; transcription factor | chr5:2204248-2205811 FORWARD	1.018
RNA.regulation of transcription.WRKY domain transcription factor family	AT5G13080	WRKY75, ATWRKY75 | WRKY75; transcription factor | chr5:4149740-4151150 REVERSE	1.522
RNA.regulation of transcription.WRKY domain transcription factor family	AT5G15130	WRKY72, ATWRKY72 | WRKY72; transcription factor | chr5:4904347-4907094 FORWARD	2.745
RNA.regulation of transcription.WRKY domain transcription factor family	AT5G46350	WRKY8, ATWRKY8 | WRKY8; transcription factor | chr5:18801218-18804043 REVERSE	2.281
RNA.regulation of transcription.bZIP transcription factor family	AT1G08320	bZIP family transcription factor | chr1:2621904-2627848 REVERSE	1.452
RNA.regulation of transcription.bZIP transcription factor family	AT3G58120	ATBZIP61, BZIP61 | BZIP61; DNA binding / transcription activator/ transcription factor | chr3:21520974-21523327 REVERSE	-1.421
RNA.regulation of transcription.NIN-like bZIP-related family	AT4G38340	RWP-RK domain-containing protein | chr4:17954710-17957828 FORWARD	1.426
RNA.regulation of transcription.Psudo ARR transcription factor family	AT5G60100	APRR3, PRR3 | APRR3 (ARABIDOPSIS PSEUDO-RESPONSE REGULATOR 3); transcription regulator/ two-component response regulator | chr5:24197999-24201364 REVERSE	-2.069
RNA.regulation of transcription.putative transcription regulator	AT5G43500	ATARP9 | ATARP9 (ACTIN-RELATED PROTEIN 9); protein binding | chr5:17469675-17473591 FORWARD	-1.441
RNA.regulation of transcription.unclassified	AT1G13400	NUB, JGL | NUB (NUBBIN); nucleic acid binding / zinc ion binding | chr1:4597627-4598911 FORWARD	-3.48
RNA.regulation of transcription.unclassified	AT2G32550	rcd1-like cell differentiation family protein | chr2:13819379-13822839 FORWARD	-1.25
RNA.regulation of transcription.unclassified	AT2G42060	CHP-rich zinc finger protein, putative | chr2:17548095-17549069 FORWARD	2.528
RNA.regulation of transcription.unclassified	AT5G10760	aspartyl protease family protein | chr5:3400342-3402207 REVERSE	1.918
RNA.RNA binding	AT1G22330	RNA binding / nucleic acid binding / nucleotide binding | chr1:7886542-7889534 FORWARD	-1.038
RNA.RNA binding	AT2G21660	ATGRP7, CCR2, GR-RBP7, GRP7 | CCR2 (COLD, CIRCADIAN RHYTHM, AND RNA BINDING 2); RNA binding / double-stranded DNA binding / single-stranded DNA binding | chr2:9265249-9266393 REVERSE	-1.016
DNA-involving processes
DNA.synthesis/chromatin structure	AT1G47510	AT5PTASE11, 5PTASE11 | 5PTASE11 (INOSITOL POLYPHOSPHATE 5-PHOSPHATASE 11); hydrolase/ phosphatidylinositol-3,4,5-trisphosphate 5-phosphatase/ phosphatidylinositol-3,5-bisphosphate 5-phosphatase/ phosphatidylinositol-4,5-bisphosphate 5-phosphatase | chr1:17435601-17438396 REVERSE	1.829
DNA.synthesis/chromatin structure	AT1G49450	transducin family protein / WD-40 repeat family protein | chr1:18305541-18307557 FORWARD	1.630
DNA.synthesis/chromatin structure	AT2G01900	endonuclease/exonuclease/phosphatase family protein | chr2:405918-409014 FORWARD	1.759
DNA.synthesis/chromatin structure	AT2G37440	endonuclease/exonuclease/phosphatase family protein | chr2:15718053-15722108 FORWARD	2.916
DNA.synthesis/chromatin structure	AT5G65090	MRH3, BST1, DER4 | BST1 (BRISTLED 1); hydrolase/ inositol or phosphatidylinositol phosphatase | chr5:26004017-26006851 FORWARD	1.833
DNA.repair	AT5G44680	methyladenine glycosylase family protein | chr5:18024215-18025991 REVERSE	-1.384
DNA.unspecified	AT2G36110	3'-5' exonuclease domain-containing protein | chr2:15161702-15162676 FORWARD	-1.196
DNA.unspecified	AT3G12977	DNA binding | chr3:4143726-4145967 FORWARD	1.390
Protein synthesis/degradation/modification
protein.synthesis.ribosomal protein.eukaryotic.60S subunit.L34	AT3G01175	FUNCTIONS IN: molecular_function unknown; INVOLVED IN: biological_process unknown; LOCATED IN: cellular_component unknown; EXPRESSED IN: stem, root; CONTAINS InterPro DOMAIN/s: Protein of unknown function DUF1666 (InterPro:IPR012870); BEST Arabidopsis thaliana protein match is: structural constituent of ribosome (TAIR:AT5G39785.2); Has 100 Blast hits to 98 proteins in 28 species: Archae - 0; Bact…	1.268
protein.synthesis.initiation	AT2G44070	GTP binding / translation initiation factor | chr2:18231047-18232493 REVERSE	-3.025
protein.targeting.mitochondria	AT4G26670	mitochondrial import inner membrane translocase subunit Tim17/Tim22/Tim23 family protein | chr4:13452117-13453984 FORWARD	-1.177
protein.targeting.chloroplast	AT4G03320	tic20-IV | tic20-IV (TRANSLOCON AT THE INNER ENVELOPE MEMBRANE OF CHLOROPLASTS 20-IV) | chr4:1464467-1466165 FORWARD	1.197
protein.targeting.secretory pathway.ER	AT2G38960	AERO2 | AERO2 (Arabidopsis endoplasmic reticulum oxidoreductins 2); FAD binding / electron carrier/ oxidoreductase, acting on sulfur group of donors, disulfide as acceptor / protein binding | chr2:16265455-16267792 FORWARD	-1.052
protein.targeting.secretory pathway.vacuole	AT4G20110	vacuolar sorting receptor, putative | chr4:10875289-10878730 FORWARD	1.206
protein.postranslational modification	AT1G44478	FUNCTIONS IN: molecular_function unknown; INVOLVED IN: biological_process unknown; LOCATED IN: cellular_component unknown; BEST Arabidopsis thaliana protein match is: CYP59 (CYCLOPHILIN 59); RNA binding / nucleic acid binding / peptidyl-prolyl cis-trans isomerase (TAIR:AT1G53720.1); Has 293 Blast hits to 276 proteins in 65 species: Archae - 0; Bacteria - 0; Metazoa - 216; Fungi - 11; Plants - 38;…	6.422
protein.postranslational modification	AT1G63580	protein kinase-related | chr1:23577333-23578254 FORWARD	2.867
protein.postranslational modification	AT1G66700	PXMT1 | PXMT1; S-adenosylmethionine-dependent methyltransferase | chr1:24873291-24874758 REVERSE	2.130
protein.postranslational modification	AT2G23030	SNRK2-9, SNRK2.9 | SNRK2.9 (SNF1-RELATED PROTEIN KINASE 2.9); ATP binding / kinase/ protein kinase/ protein serine/threonine kinase | chr2:9803492-9806700 REVERSE	1.536
protein.postranslational modification	AT3G05640	protein phosphatase 2C, putative / PP2C, putative | chr3:1640393-1643253 REVERSE	1.304
protein.postranslational modification	AT3G14370	WAG2 | WAG2; kinase/ protein serine/threonine kinase | chr3:4797845-4799504 REVERSE	1.810
protein.postranslational modification	AT3G45410	lectin protein kinase family protein | chr3:16653899-16656013 REVERSE	1.543
protein.postranslational modification	AT5G25110	CIPK25, SnRK3.25 | CIPK25 (CBL-INTERACTING PROTEIN KINASE 25); ATP binding / kinase/ protein kinase/ protein serine/threonine kinase | chr5:8657626-8659322 REVERSE	1.763
protein.postranslational modification	AT5G45820	CIPK20, SnRK3.6, PKS18 | CIPK20 (CBL-INTERACTING PROTEIN KINASE 20); kinase/ protein serine/threonine kinase | chr5:18586980-18588543 REVERSE	1.448
protein.postranslational modification	AT5G57015	ckl12 | ckl12 (Casein Kinase I-like 12); ATP binding / kinase/ protein kinase/ protein serine/threonine kinase | chr5:23071097-23074843 FORWARD	2.295
protein.postranslational modification	AT5G60900	RLK1 | RLK1 (RECEPTOR-LIKE PROTEIN KINASE 1); ATP binding / carbohydrate binding / kinase/ protein kinase/ protein serine/threonine kinase/ protein tyrosine kinase/ sugar binding | chr5:24498467-24501494 REVERSE	1.601
protein.postranslational modification	AT5G65600	legume lectin family protein / protein kinase family protein | chr5:26216126-26218153 REVERSE	1.715
protein.postranslational modification.kinase	AT4G11890	protein kinase family protein | chr4:7148246-7149921 FORWARD	2.444
protein.degradation	AT5G43580	serine-type endopeptidase inhibitor | chr5:17507883-17508642 REVERSE	1.450
protein.degradation.aspartate protease	AT2G03200	aspartyl protease family protein | chr2:966451-967918 REVERSE	1.114
protein.degradation.serine protease	AT2G35770	scpl28 | scpl28 (serine carboxypeptidase-like 28); serine-type carboxypeptidase | chr2:15034037-15036518 REVERSE	1.962
protein.degradation.AAA type	AT3G28540	AAA-type ATPase family protein | chr3:10694444-10696123 FORWARD	1.057
protein.degradation.ubiquitin	AT5G24240	phosphatidylinositol 3- and 4-kinase family protein / ubiquitin family protein | chr5:8230942-8234150 REVERSE	1.616
protein.degradation.ubiquitin.ubiquitin	AT5G40630	ubiquitin family protein | chr5:16271140-16272470 REVERSE	1.370
protein.degradation.ubiquitin.E3.RING	AT1G22500	zinc finger (C3HC4-type RING finger) family protein | chr1:7949476-7950900 FORWARD	1.382
protein.degradation.ubiquitin.E3.RING	AT1G49230	zinc finger (C3HC4-type RING finger) family protein | chr1:18209261-18210128 FORWARD	-1.686
protein.degradation.ubiquitin.E3.RING	AT1G60190	armadillo/beta-catenin repeat family protein / U-box domain-containing protein | chr1:22198403-22200678 FORWARD	1.499
protein.degradation.ubiquitin.E3.RING	AT4G01270	zinc finger (C3HC4-type RING finger) family protein | chr4:532351-534984 FORWARD	1.026
protein.degradation.ubiquitin.E3.RING	AT5G01880	zinc finger (C3HC4-type RING finger) family protein | chr5:338899-340253 FORWARD	1.042
protein.degradation.ubiquitin.E3.RING	AT5G67340	armadillo/beta-catenin repeat family protein / U-box domain-containing protein | chr5:26864556-26867602 FORWARD	1.484
protein.degradation.ubiquitin.E3.SCF.FBOX	AT1G48400	F-box family protein | chr1:17882136-17883855 REVERSE	1.562
protein.degradation.ubiquitin.E3.SCF.FBOX	AT2G36090	F-box family protein | chr2:15158561-15159639 FORWARD	1.529
protein.degradation.ubiquitin.E3.SCF.FBOX	AT4G38870	F-box family protein | chr4:18132583-18133863 REVERSE	1.682
protein.degradation.ubiquitin.E3.SCF.FBOX	AT5G10340	F-box protein-related / SLF-related | chr5:3253122-3255045 FORWARD	2.352
Signalling
signalling.in sugar and nutrient physiology	AT2G29100	ATGLR2.9, GLR2.9 | ATGLR2.9; intracellular ligand-gated ion channel | chr2:12501092-12504912 REVERSE	3.372
signalling.in sugar and nutrient physiology	AT2G29110	ATGLR2.8, GLR2.8 | ATGLR2.8; intracellular ligand-gated ion channel | chr2:12506880-12510552 REVERSE	1.170
signalling.in sugar and nutrient physiology	AT2G29120	ATGLR2.7, GLR2.7 | ATGLR2.7; intracellular ligand-gated ion channel | chr2:12511292-12515895 REVERSE	1.352
signalling.in sugar and nutrient physiology	AT5G09440	EXL4 | EXL4 (EXORDIUM LIKE 4) | chr5:2938347-2939461 FORWARD	1.434
signalling.in sugar and nutrient physiology	AT5G11210	ATGLR2.5, GLR2.5 | ATGLR2.5; intracellular ligand-gated ion channel | chr5:3571214-3574537 REVERSE	2.143
signalling.in sugar and nutrient physiology	AT5G48410	ATGLR1.3, GLR1.3 | ATGLR1.3; intracellular ligand-gated ion channel | chr5:19620267-19623425 FORWARD	1.513
signalling.in sugar and nutrient physiology	AT5G52390	photoassimilate-responsive protein, putative | chr5:21263936-21265264 REVERSE	1.602
signalling.receptor kinases.leucine rich repeat I	AT2G19190	FRK1 | FRK1 (FLG22-INDUCED RECEPTOR-LIKE KINASE 1); kinase | chr2:8326049-8329944 REVERSE	2.931
signalling.receptor kinases.leucine rich repeat I	AT5G59680	leucine-rich repeat protein kinase, putative | chr5:24046792-24050801 FORWARD	1.134
signalling.receptor kinases.leucine rich repeat VI	AT5G45840	leucine-rich repeat transmembrane protein kinase, putative | chr5:18594080-18597221 REVERSE	1.137
signalling.receptor kinases.leucine rich repeat VIII.VIII-1	AT5G37450	leucine-rich repeat transmembrane protein kinase, putative | chr5:14852801-14857098 REVERSE	4.055
signalling.receptor kinases.leucine rich repeat VIII.VIII-2	AT1G29720	protein kinase family protein | chr1:10393797-10396326 REVERSE	1.363
signalling.receptor kinases.leucine rich repeat XI	AT5G48940	leucine-rich repeat transmembrane protein kinase, putative | chr5:19839710-19843807 FORWARD	-2.746
signalling.receptor kinases.leucine rich repeat XII	AT1G35710	leucine-rich repeat transmembrane protein kinase, putative | chr1:13220940-13224681 FORWARD	1.122
signalling.receptor kinases.thaumatin like	AT4G18250	receptor serine/threonine kinase, putative | chr4:10087343-10091963 REVERSE	1.431
signalling.receptor kinases.DUF 26	AT4G04490	protein kinase family protein | chr4:2231957-2234638 REVERSE	1.803
signalling.receptor kinases.DUF 26	AT4G04500	protein kinase family protein | chr4:2238411-2240865 FORWARD	3.081
signalling.receptor kinases.DUF 26	AT4G04510	protein kinase family protein | chr4:2242122-2244930 FORWARD	2.987
signalling.receptor kinases.DUF 26	AT4G11890	protein kinase family protein | chr4:7148246-7149921 FORWARD	2.444
signalling.receptor kinases.DUF 26	AT4G21230	protein kinase family protein | chr4:11319139-11321679 REVERSE	1.056
signalling.receptor kinases.DUF 26	AT4G23130	CRK5, RLK6 | CRK5 (CYSTEINE-RICH RLK5); kinase | chr4:12117598-12120134 REVERSE	1.161
signalling.receptor kinases.DUF 26	AT4G23140	CRK6 | CRK6 (CYSTEINE-RICH RLK 6); kinase | chr4:12121383-12124205 FORWARD	1.020
signalling.receptor kinases.DUF 26	AT4G23150	protein kinase family protein | chr4:12125731-12128332 FORWARD	1.847
signalling.receptor kinases.DUF 26	AT4G23210	CRK13 | protein kinase family protein | chr4:12148714-12151479 REVERSE	2.036
signalling.receptor kinases.DUF 26	AT4G23230	protein kinase family protein | chr4:12157569-12160270 REVERSE	1.584
signalling.receptor kinases.DUF 26	AT4G23260	ATP binding / protein kinase/ protein serine/threonine kinase/ protein tyrosine kinase | chr4:12167354-12170086 REVERSE	1.278
signalling.receptor kinases.DUF 26	AT4G23280	protein kinase, putative | chr4:12174740-12177471 FORWARD	1.937
signalling.receptor kinases.DUF 26	AT4G23310	receptor-like protein kinase, putative | chr4:12185737-12188763 FORWARD	1.433
signalling.receptor kinases.DUF 26	AT4G23320	protein kinase family protein | chr4:12189182-12191626 REVERSE	2.188
signalling.receptor kinases.legume-lectin	AT5G06740	lectin protein kinase family protein | chr5:2084094-2086052 FORWARD	2.152
signalling.receptor kinases.wheat LRK10 like	AT1G66920	serine/threonine protein kinase, putative | chr1:24965410-24967432 REVERSE	1.294
signalling.receptor kinases.lysine motif	AT1G51940	protein kinase family protein / peptidoglycan-binding LysM domain-containing protein | chr1:19295904-19299118 REVERSE	-1.315
signalling.receptor kinases.S-locus glycoprotein like	AT1G61480	S-locus protein kinase, putative | chr1:22681316-22684475 REVERSE	2.236
signalling.receptor kinases.S-locus glycoprotein like	AT1G65790	ARK1 | ARK1 (A. THALIANA RECEPTOR KINASE 1); kinase/ protein kinase/ protein serine/threonine kinase/ transmembrane receptor protein kinase | chr1:24468932-24472329 FORWARD	1.324
signalling.receptor kinases.S-locus glycoprotein like	AT4G21380	ARK3 | ARK3 (A. THALIANA RECEPTOR KINASE 3); kinase/ transmembrane receptor protein serine/threonine kinase | chr4:11388925-11393226 REVERSE	1.112
signalling.receptor kinases.S-locus glycoprotein like	AT4G27300	S-locus protein kinase, putative | chr4:13669308-13672348 REVERSE	1.031
signalling.receptor kinases.wall associated kinase	AT1G16150	WAKL4 | WAKL4 (WALL ASSOCIATED KINASE-LIKE 4); kinase | chr1:5532415-5534877 FORWARD	2.078
signalling.receptor kinases.wall associated kinase	AT1G21240	WAK3 | WAK3 (wall associated kinase 3); kinase/ protein serine/threonine kinase | chr1:7434303-7436830 FORWARD	2.656
signalling.receptor kinases.wall associated kinase	AT1G21250	WAK1, PRO25 | WAK1 (CELL WALL-ASSOCIATED KINASE); kinase | chr1:7439266-7442113 FORWARD	1.044
signalling.receptor kinases.wall associated kinase	AT1G79680	wall-associated kinase, putative | chr1:29979973-29982773 REVERSE	1.717
signalling.receptor kinases.misc	AT1G05700	leucine-rich repeat protein kinase, putative | chr1:1709796-1713245 FORWARD	2.018
signalling.receptor kinases.misc	AT1G51790	kinase | chr1:19206711-19211417 REVERSE	2.296
signalling.receptor kinases.misc	AT1G51800	leucine-rich repeat protein kinase, putative | chr1:19214148-19217970 FORWARD	2.286
signalling.receptor kinases.misc	AT1G51820	leucine-rich repeat protein kinase, putative | chr1:19237407-19241883 REVERSE	1.554
signalling.receptor kinases.misc	AT1G51850	leucine-rich repeat protein kinase, putative | chr1:19252847-19256783 REVERSE	1.804
signalling.receptor kinases.misc	AT1G51860	leucine-rich repeat protein kinase, putative | chr1:19257634-19261479 REVERSE	2.407
signalling.receptor kinases.misc	AT1G51890	leucine-rich repeat protein kinase, putative | chr1:19274802-19278528 REVERSE	2.924
signalling.receptor kinases.misc	AT2G25440	AtRLP20 | AtRLP20 (Receptor Like Protein 20); kinase/ protein binding | chr2:10826735-10829402 FORWARD	1.929
signalling.receptor kinases.misc	AT2G28960	leucine-rich repeat protein kinase, putative | chr2:12437914-12442347 REVERSE	2.208
signalling.receptor kinases.misc	AT2G28970	leucine-rich repeat protein kinase, putative | chr2:12443919-12448163 FORWARD	1.815
signalling.receptor kinases.misc	AT3G46280	protein kinase-related | chr3:17005483-17008424 REVERSE	2.519
signalling.receptor kinases.misc	AT5G01550	LECRKA4.2 | LECRKA4.2 (LECTIN RECEPTOR KINASE A4.1); ATP binding / kinase/ protein kinase/ protein serine/threonine kinase/ sugar binding | chr5:214517-216583 REVERSE	2.526
signalling.calcium	AT2G33380	RD20 | RD20 (RESPONSIVE TO DESSICATION 20); calcium ion binding | chr2:14144831-14146471 REVERSE	1.428
signalling.calcium	AT3G47480	calcium-binding EF hand family protein | chr3:17496354-17496947 REVERSE	1.285
signalling.calcium	AT3G50770	calmodulin-related protein, putative | chr3:18873958-18874780 FORWARD	1.261
signalling.G-proteins	AT1G07620	FUNCTIONS IN: molecular_function unknown; INVOLVED IN: biological_process unknown; LOCATED IN: cellular_component unknown; CONTAINS InterPro DOMAIN/s: GTP-binding protein Obg/CgtA (InterPro:IPR014100); BEST Arabidopsis thaliana protein match is: unknown protein (TAIR:AT5G02390.1); Has 447 Blast hits to 405 proteins in 72 species: Archae - 0; Bacteria - 6; Metazoa - 43; Fungi - 29; Plants - 122; V…	1.477
signalling.G-proteins	AT1G09180	ATSAR1, ATSARA1A | ATSARA1A (ARABIDOPSIS THALIANA SECRETION-ASSOCIATED RAS SUPER FAMILY 1); GTP binding | chr1:2965023-2965972 FORWARD	1.050
signalling.G-proteins	AT1G18200	AtRABA6b | AtRABA6b (Arabidopsis Rab GTPase homolog A6b); GTP binding / GTPase/ protein binding | chr1:6265416-6266937 REVERSE	1.539
signalling.G-proteins	AT4G35380	guanine nucleotide exchange family protein | chr4:16819883-16826061 FORWARD	1.203
signalling.light	AT1G02340	HFR1, RSF1, FBI1, REP1 | HFR1 (LONG HYPOCOTYL IN FAR-RED); DNA binding / protein binding / transcription factor | chr1:465718-467844 REVERSE	1.210
signalling.light	AT1G51790	kinase | chr1:19206711-19211417 REVERSE	2.296
signalling.light	AT2G43010	PIF4, SRL2 | PIF4 (phytochrome interacting factor 4); DNA binding / protein binding / transcription factor | chr2:17886427-17889050 FORWARD	1.070
Cell cycle
cell.organisation	AT1G10340	ankyrin repeat family protein | chr1:3390322-3392571 REVERSE	1.168
cell.organisation	AT1G11740	ankyrin repeat family protein | chr1:3963277-3966824 REVERSE	-1.577
cell.organisation	AT1G70140	ATFH8 | ATFH8 (formin 8); actin binding / actin filament binding / profilin binding | chr1:26412688-26415230 REVERSE	1.132
cell.organisation	AT1G73860	ATP binding / microtubule motor | chr1:27770986-27776857 REVERSE	2.946
cell.organisation	AT2G33240	XID, ATXID | XID; motor/ protein binding | chr2:14086942-14096914 REVERSE	-1.125
cell.organisation	AT4G03460	ankyrin repeat family protein | chr4:1536404-1540111 REVERSE	2.304
cell.organisation	AT4G27360	dynein light chain, putative | chr4:13693957-13694658 FORWARD	1.070
cell.organisation	AT4G37010	CEN2 | caltractin, putative / centrin, putative | chr4:17444309-17445615 FORWARD	1.636
cell.organisation	AT5G54610	ANK | ANK (ankyrin); protein binding | chr5:22184779-22186525 REVERSE	1.814
cell.vesicle transport	AT2G31020	ORP1A | ORP1A (OSBP(OXYSTEROL BINDING PROTEIN)-RELATED PROTEIN 1A); oxysterol binding | chr2:13201668-13204821 FORWARD	1.050
cell.cell death.plants	AT4G14400	ACD6 | ACD6 (ACCELERATED CELL DEATH 6); protein binding | chr4:8294446-8298602 FORWARD	2.171
Micro RNA-involving processes
micro RNA, natural antisense etc	AT1G65481	other RNA | chr1:24341026-24341578 REVERSE	2.059
micro RNA, natural antisense etc	AT2G01008	other RNA | chr2:1871-2111 FORWARD	2.091
Development
development.storage proteins	AT2G26560	PLP2, PLA IIA, PLA2A | PLA2A (PHOSPHOLIPASE A 2A); lipase/ nutrient reservoir | chr2:11293769-11295806 REVERSE	1.671
development.storage proteins	AT3G22640	PAP85 | PAP85; nutrient reservoir | chr3:8011724-8013902 REVERSE	3.629
development.unspecified	AT1G02220	ANAC003 | ANAC003 (Arabidopsis NAC domain containing protein 3); transcription factor | chr1:428814-430647 REVERSE	1.047
development.unspecified	AT1G21890	nodulin MtN21 family protein | chr1:7682584-7685662 REVERSE	1.248
development.unspecified	AT1G22770	GI, FB | GI (GIGANTEA) | chr1:8061844-8067716 FORWARD	1.253
development.unspecified	AT1G52890	ANAC019 | ANAC019 (Arabidopsis NAC domain containing protein 19); transcription factor | chr1:19697004-19698482 REVERSE	1.133
development.unspecified	AT1G63245	CLE14 | CLE14 (CLAVATA3/ESR-RELATED 14); protein binding / receptor binding | chr1:23460529-23460771 REVERSE	2.908
development.unspecified	AT1G68795	CLE12 | CLE12 (CLAVATA3/ESR-RELATED 12); protein binding / receptor binding | chr1:25840855-25841652 REVERSE	1.414
development.unspecified	AT1G69320	CLE10 | CLE10 (CLAVATA3/ESR-RELATED 10); protein binding / receptor binding | chr1:26061862-26062514 FORWARD	-1.642
development.unspecified	AT1G69490	NAP, ANAC029, ATNAP | NAP (NAC-like, activated by AP3/PI); transcription factor | chr1:26122139-26123421 FORWARD	1.108
development.unspecified	AT1G70260	nodulin MtN21 family protein | chr1:26456844-26459450 REVERSE	1.148
development.unspecified	AT2G17230	EXL5 | EXL5 (EXORDIUM LIKE 5) | chr2:7494536-7496016 REVERSE	-1.483
development.unspecified	AT2G29060	scarecrow transcription factor family protein | chr2:12481744-12486983 FORWARD	1.343
development.unspecified	AT2G39210	nodulin family protein | chr2:16366157-16368275 REVERSE	1.390
development.unspecified	AT2G41260	M17, ATM17 | M17 | chr2:17206510-17207698 FORWARD	1.976
development.unspecified	AT2G43000	anac042 | anac042 (Arabidopsis NAC domain containing protein 42); transcription factor | chr2:17880615-17882636 REVERSE	1.790
development.unspecified	AT3G04070	anac047 | anac047 (Arabidopsis NAC domain containing protein 47); transcription factor | chr3:1061526-1063103 REVERSE	1.381
development.unspecified	AT3G18400	anac058 | anac058 (Arabidopsis NAC domain containing protein 58); transcription factor | chr3:6318745-6320593 REVERSE	1.439
development.unspecified	AT3G18715	IDL4 | IDL4 (INFLORESCENCE DEFICIENT IN ABSCISSION (IDA)-LIKE 4) | chr3:6441067-6441348 FORWARD	-2.053
development.unspecified	AT3G29035	ATNAC3, ANAC059 | ATNAC3 (ARABIDOPSIS NAC DOMAIN CONTAINING PROTEIN 3); protein heterodimerization/ transcription factor | chr3:11033665-11035308 FORWARD	1.257
development.unspecified	AT3G54150	embryo-abundant protein-related | chr3:20050644-20052815 REVERSE	1.566
development.unspecified	AT5G23660	MTN3 | MTN3 (Arabidopsis homolog of Medicago truncatula MTN3) | chr5:7971651-7973925 REVERSE	-1.13
development.unspecified	AT5G40230	nodulin-related | chr5:16079648-16081735 REVERSE	1.252
Transport
transport	AT3G15340	PPI2 | PPI2 (proton pump interactor 2); protein binding | chr3:5159698-5162841 REVERSE	1.094
transport.p- and v-ATPases	AT1G79450	ALIS5 | ALIS5 (ALA-Interacting Subunit 5) | chr1:29887692-29890145 FORWARD	1.494
transport.sugars	AT1G30220	ATINT2, INT2 | INT2 (INOSITOL TRANSPORTER 2); carbohydrate transmembrane transporter/ sugar:hydrogen symporter | chr1:10632821-10635471 REVERSE	1.895
transport.sugars	AT1G73220	AtOCT1 | AtOCT1 (Arabidopsis thaliana ORGANIC CATION/CARNITINE TRANSPORTER1); carbohydrate transmembrane transporter/ carnitine transporter/ transporter | chr1:27538276-27540235 FORWARD	2.233
transport.sugars	AT4G36670	mannitol transporter, putative | chr4:17287499-17289590 REVERSE	2.162
transport.sugars	AT5G26340	MSS1, STP13 | MSS1; carbohydrate transmembrane transporter/ hexose:hydrogen symporter/ high-affinity hydrogen:glucose symporter/ sugar:hydrogen symporter | chr5:9243511-9247066 REVERSE	2.313
transport.amino acids	AT2G34960	CAT5 | CAT5 (CATIONIC AMINO ACID TRANSPORTER 5); L-glutamate transmembrane transporter/ L-lysine transmembrane transporter/ arginine transmembrane transporter/ cationic amino acid transmembrane transporter | chr2:14744037-14745961 REVERSE	1.134
transport.amino acids	AT4G21120	AAT1, CAT1 | AAT1 (AMINO ACID TRANSPORTER 1); L-glutamate transmembrane transporter/ L-lysine transmembrane transporter/ arginine transmembrane transporter/ cationic amino acid transmembrane transporter | chr4:11270045-11273973 FORWARD	2.344
transport.amino acids	AT5G40780	LTH1 | LHT1; amino acid transmembrane transporter | chr5:16323651-16327281 FORWARD	2.171
transport.nitrate	AT1G12940	ATNRT2.5 | ATNRT2.5 (nitrate transporter2.5); nitrate transmembrane transporter | chr1:4416405-4418590 FORWARD	2.813
transport.nitrate	AT5G50200	WR3 | WR3 (WOUND-RESPONSIVE 3); nitrate transmembrane transporter | chr5:20436180-20437726 FORWARD	1.261
transport.phosphate	AT1G69480	EXS family protein / ERD1/XPR1/SYG1 family protein | chr1:26114112-26117479 REVERSE	1.533
transport.phosphate	AT2G38940	ATPT2, PHT1;4 | ATPT2 (ARABIDOPSIS THALIANA PHOSPHATE TRANSPORTER 2); carbohydrate transmembrane transporter/ inorganic phosphate transmembrane transporter/ phosphate transmembrane transporter/ sugar:hydrogen symporter | chr2:16257228-16260225 FORWARD	1.104
transport.phosphate	AT5G43350	ATPT1, PHT1;1 | PHT1;1 (PHOSPHATE TRANSPORTER 1;1); carbohydrate transmembrane transporter/ inorganic phosphate transmembrane transporter/ phosphate transmembrane transporter/ sugar:hydrogen symporter | chr5:17399789-17401949 REVERSE	2.632
transport.metal	AT1G05300	ZIP5 | ZIP5; cation transmembrane transporter/ metal ion transmembrane transporter | chr1:1545106-1547849 REVERSE	1.129
transport.metal	AT1G64170	ATCHX16, CHX16 | ATCHX16 (CATION/H+ EXCHANGER 16); monovalent cation:proton antiporter/ sodium:hydrogen antiporter | chr1:23815239-23818293 REVERSE	2.043
transport.metal	AT3G51860	CAX3, ATHCX1, CAX1-LIKE, ATCAX3 | CAX3 (CATION EXCHANGER 3); calcium:cation antiporter/ calcium:hydrogen antiporter/ cation:cation antiporter | chr3:19239427-19242913 FORWARD	1.149
transport.metal	AT4G23700	ATCHX17, CHX17 | ATCHX17 (CATION/H+ EXCHANGER 17); monovalent cation:proton antiporter/ sodium:hydrogen antiporter | chr4:12342428-12346043 REVERSE	2.0
transport.peptides and oligopeptides	AT1G09930	ATOPT2 | ATOPT2; oligopeptide transporter | chr1:3227490-3230043 REVERSE	1.475
transport.peptides and oligopeptides	AT1G65730	YSL7 | YSL7 (YELLOW STRIPE LIKE 7); oligopeptide transporter | chr1:24442504-24446291 FORWARD	1.496
transport.peptides and oligopeptides	AT5G46050	ATPTR3, PTR3 | PTR3 (PEPTIDE TRANSPORTER 3); dipeptide transporter/ transporter/ tripeptide transporter | chr5:18675035-18679146 REVERSE	2.158
transport.unspecified cations	AT5G45380	ATDUR3, DUR3 | sodium:solute symporter family protein | chr5:18391124-18395894 FORWARD	1.488
transport.potassium	AT4G32650	ATKC1, KAT3 | ATKC1 (ARABIDOPSIS THALIANA K+ RECTIFYING CHANNEL 1); cyclic nucleotide binding / inward rectifier potassium channel | chr4:15751322-15754845 REVERSE	1.224
transport.ABC transporters and multidrug resistance systems	AT1G15520	PDR12, ATPDR12 | PDR12 (PLEIOTROPIC DRUG RESISTANCE 12); ATPase, coupled to transmembrane movement of substances | chr1:5331858-5338326 REVERSE	1.210
transport.ABC transporters and multidrug resistance systems	AT2G39350	ABC transporter family protein | chr2:16430085-16432557 REVERSE	1.074
transport.ABC transporters and multidrug resistance systems	AT3G21080	ABC transporter-related | chr3:7388367-7389974 REVERSE	1.491
transport.ABC transporters and multidrug resistance systems	AT3G47790	ATATH7, ATH7 | ATATH7; ATPase, coupled to transmembrane movement of substances / transporter | chr3:17629530-17633911 FORWARD	1.229
transport.ABC transporters and multidrug resistance systems	AT3G53480	PDR9, ATPDR9, ABCG37 | PDR9 (PLEIOTROPIC DRUG RESISTANCE 9); ATPase, coupled to transmembrane movement of substances | chr3:19825307-19831797 FORWARD	1.135
transport.ABC transporters and multidrug resistance systems	AT4G23030	MATE efflux protein-related | chr4:12072857-12074365 FORWARD	1.026
transport.ABC transporters and multidrug resistance systems	AT5G13580	ABC transporter family protein | chr5:4370692-4373201 FORWARD	1.794
transport.ABC transporters and multidrug resistance systems	AT5G19410	ABC transporter family protein | chr5:6545237-6547111 REVERSE	1.394
transport.unspecified anions	AT3G27170	CLC-B, ATCLC-B | CLC-B (CHLORIDE CHANNEL B); anion channel/ voltage-gated chloride channel | chr3:10024017-10027198 FORWARD	1.165
transport.Major Intrinsic Proteins.PIP	AT2G37180	RD28, PIP2;3, PIP2C | RD28 (RESPONSIVE TO DESICCATION 28); water channel | chr2:15617708-15619155 FORWARD	1.232
transport.Major Intrinsic Proteins.TIP	AT4G17340	TIP2;2, DELTA-TIP2 | TIP2;2 (TONOPLAST INTRINSIC PROTEIN 2;2); water channel | chr4:9699253-9700410 FORWARD	1.480
transport.calcium	AT3G51860	CAX3, ATHCX1, CAX1-LIKE, ATCAX3 | CAX3 (CATION EXCHANGER 3); calcium:cation antiporter/ calcium:hydrogen antiporter/ cation:cation antiporter | chr3:19239427-19242913 FORWARD	1.149
transport.calcium	AT5G17860	CAX7 | CAX7 (calcium exchanger 7); calcium:sodium antiporter/ cation:cation antiporter | chr5:5902394-5904380 REVERSE	1.302
transport.cyclic nucleotide or calcium regulated channels	AT2G46430	ATCNGC3, CNGC3, CNGC3.C | ATCNGC3 (CYCLIC NUCLEOTIDE GATED CHANNEL 3); calmodulin binding / cyclic nucleotide binding / ion channel | chr2:19058294-19061436 FORWARD	1.248
transport.misc	AT1G66780	MATE efflux family protein | chr1:24909213-24911485 FORWARD	1.452
transport.misc	AT2G04040	ATDTX1, TX1 | TX1; antiporter/ multidrug efflux pump/ multidrug transporter/ transporter | chr2:1334512-1336489 REVERSE	1.928
Not assigned
not assigned.no ontology	AT1G14870	FUNCTIONS IN: molecular_function unknown; INVOLVED IN: response to oxidative stress; LOCATED IN: plasma membrane; EXPRESSED IN: callus; CONTAINS InterPro DOMAIN/s: EGF-type aspartate/asparagine hydroxylation conserved site (InterPro:IPR000152), Protein of unknown function Cys-rich (InterPro:IPR006461); BEST Arabidopsis thaliana protein match is: unknown protein (TAIR:AT5G35525.1); Has 492 Blast h…	1.047
not assigned.no ontology	AT1G18835	MIF3 | MIF3 (MINI ZINC FINGER) | chr1:6496098-6496396 REVERSE	1.420
not assigned.no ontology	AT1G24430	transferase/ transferase, transferring acyl groups other than amino-acyl groups | chr1:8658003-8659506 REVERSE	1.317
not assigned.no ontology	AT1G29395	COR414-TM1 | COR414-TM1 | chr1:10288197-10289621 REVERSE	1.085
not assigned.no ontology	AT1G36622	unknown protein | chr1:13836131-13836954 REVERSE	1.588
not assigned.no ontology	AT1G51270	structural molecule/ transmembrane receptor | chr1:19007510-19011272 FORWARD	1.080
not assigned.no ontology	AT1G51913	unknown protein | chr1:19292909-19293339 FORWARD	3.025
not assigned.no ontology	AT1G52200	unknown protein | chr1:19442068-19443529 REVERSE	1.251
not assigned.no ontology	AT1G65690	harpin-induced protein-related / HIN1-related / harpin-responsive protein-related | chr1:24431430-24432953 REVERSE	1.927
not assigned.no ontology	AT1G73480	hydrolase, alpha/beta fold family protein | chr1:27628939-27632806 FORWARD	1.679
not assigned.no ontology	AT1G77960	unknown protein | chr1:29310057-29313571 REVERSE	1.003
not assigned.no ontology	AT2G23348	unknown protein | chr2:9941189-9942814 REVERSE	1.889
not assigned.no ontology	AT2G39410	hydrolase, alpha/beta fold family protein | chr2:16455569-16458217 FORWARD	1.070
not assigned.no ontology	AT2G39518	FUNCTIONS IN: molecular_function unknown; INVOLVED IN: biological_process unknown; LOCATED IN: endomembrane system; CONTAINS InterPro DOMAIN/s: Uncharacterised protein family UPF0497, trans-membrane plant (InterPro:IPR006702), Uncharacterised protein family UPF0497, trans-membrane plant subgroup (InterPro:IPR006459); BEST Arabidopsis thaliana protein match is: integral membrane protein, putative …	1.895
not assigned.no ontology	AT2G46750	FAD-binding domain-containing protein | chr2:19208320-19210958 REVERSE	1.373
not assigned.no ontology	AT3G26500	leucine-rich repeat family protein | chr3:9708109-9709964 REVERSE	1.136
not assigned.no ontology	AT3G33528	unknown protein | chr3:14082795-14084346 REVERSE	-4.53
not assigned.no ontology	AT4G15390	transferase family protein | chr4:8792812-8794293 REVERSE	3.545
not assigned.no ontology	AT4G15400	transferase family protein | chr4:8811928-8813478 REVERSE	2.169
not assigned.no ontology	AT4G15610	integral membrane family protein | chr4:8909064-8910908 FORWARD	1.735
not assigned.no ontology	AT4G20000	VQ motif-containing protein | chr4:10838310-10839142 FORWARD	2.126
not assigned.no ontology	AT4G20390	integral membrane family protein | chr4:11007035-11008066 FORWARD	1.126
not assigned.no ontology	AT4G25070	unknown protein | chr4:12872482-12876734 FORWARD	1.657
not assigned.no ontology	AT4G25433	peptidoglycan-binding LysM domain-containing protein | chr4:13001198-13001870 REVERSE	2.805
not assigned.no ontology	AT5G06570	hydrolase | chr5:2007990-2011041 REVERSE	1.464
not assigned.no ontology	AT5G16360	NC domain-containing protein | chr5:5355082-5356300 REVERSE	1.232
not assigned.no ontology	AT5G19110	extracellular dermal glycoprotein-related / EDGP-related | chr5:6411561-6413170 REVERSE	-1.376
not assigned.no ontology	AT5G38100	methyltransferase-related | chr5:15199489-15201185 REVERSE	-3.639
not assigned.no ontology	AT5G38900	DSBA oxidoreductase family protein | chr5:15573505-15575618 REVERSE	1.961
not assigned.no ontology	AT5G41040	transferase family protein | chr5:16431374-16433305 FORWARD	1.123
not assigned.no ontology	AT5G41900	hydrolase, alpha/beta fold family protein | chr5:16768953-16771696 FORWARD	1.009
not assigned.no ontology	AT5G44550	integral membrane family protein | chr5:17941875-17943213 REVERSE	1.168
not assigned.no ontology	AT5G44574	unknown protein | chr5:17970693-17971449 FORWARD	1.308
not assigned.no ontology	AT5G48430	aspartic-type endopeptidase | chr5:19627712-19629163 REVERSE	1.867
not assigned.no ontology	AT5G52720	metal ion binding | chr5:21378857-21379744 FORWARD	3.094
not assigned.no ontology	AT5G52740	heavy-metal-associated domain-containing protein | chr5:21382530-21383180 FORWARD	1.703
not assigned.no ontology	AT5G58660	oxidoreductase, 2OG-Fe(II) oxygenase family protein | chr5:23701467-23703988 FORWARD	1.363
not assigned.no ontology	AT5G58780	dehydrodolichyl diphosphate synthase, putative / DEDOL-PP synthase, putative | chr5:23735629-23737335 REVERSE	1.989
not assigned.no ontology	AT5G61260	chromosome scaffold protein-related | chr5:24637109-24638599 FORWARD	1.639
not assigned.no ontology	AT5G62720	integral membrane HPP family protein | chr5:25191842-25195009 FORWARD	-1.163
not assigned.no ontology	AT5G64170	dentin sialophosphoprotein-related | chr5:25672466-25676746 REVERSE	1.393
not assigned.no ontology.Toll-Interleukin-Resistance (TIR) domain-containing protein	AT5G44910	Toll-Interleukin-Resistance (TIR) domain-containing protein | chr5:18137354-18138235 FORWARD	1.238
not assigned.no ontology.pumilio/Puf RNA-binding domain-containing protein	AT1G35730	APUM9 | APUM9 (Arabidopsis Pumilio 9); RNA binding / binding | chr1:13227324-13229796 REVERSE	-1.667
not assigned.no ontology.C2 domain-containing protein	AT4G00700	C2 domain-containing protein | chr4:286051-289514 FORWARD	2.166
not assigned.no ontology.DC1 domain containing protein	AT2G17740	DC1 domain-containing protein | chr2:7706896-7707861 REVERSE	2.623
not assigned.no ontology.DC1 domain containing protein	AT2G27660	DC1 domain-containing protein | chr2:11798537-11800850 REVERSE	1.586
not assigned.no ontology.DC1 domain containing protein	AT2G44370	DC1 domain-containing protein | chr2:18321994-18323121 REVERSE	2.167
not assigned.no ontology.DC1 domain containing protein	AT2G44380	DC1 domain-containing protein | chr2:18323461-18324428 REVERSE	1.293
not assigned.no ontology.DC1 domain containing protein	AT4G01350	protein binding / zinc ion binding | chr4:560259-562438 FORWARD	2.248
not assigned.no ontology.glycine rich proteins	AT1G55990	glycine-rich protein | chr1:20942487-20942951 REVERSE	1.652
not assigned.no ontology.glycine rich proteins	AT4G33610	glycine-rich protein | chr4:16146261-16146993 FORWARD	1.605
not assigned.no ontology.hydroxyproline rich proteins	AT2G22510	hydroxyproline-rich glycoprotein family protein | chr2:9569026-9569758 REVERSE	1.553
not assigned.no ontology.hydroxyproline rich proteins	AT4G38080	hydroxyproline-rich glycoprotein family protein | chr4:17882964-17883612 FORWARD	1.065
not assigned.no ontology.hydroxyproline rich proteins	AT5G09520	hydroxyproline-rich glycoprotein family protein | chr5:2958292-2958856 REVERSE	1.749
not assigned.unknown	AT1G10020	unknown protein | chr1:3269604-3271987 REVERSE	-1.275
not assigned.unknown	AT1G11210	unknown protein | chr1:3755677-3756998 REVERSE	2.167
not assigned.unknown	AT1G13340	unknown protein | chr1:4569448-4571118 REVERSE	1.517
not assigned.unknown	AT1G13470	unknown protein | chr1:4620228-4621580 REVERSE	2.036
not assigned.unknown	AT1G13530	unknown protein | chr1:4633740-4635129 REVERSE	1.546
not assigned.unknown	AT1G18290	unknown protein | chr1:6297364-6298328 FORWARD	1.841
not assigned.unknown	AT1G18740	unknown protein | chr1:6463994-6466454 FORWARD	1.332
not assigned.unknown	AT1G19530	unknown protein | chr1:6763915-6764971 FORWARD	1.765
not assigned.unknown	AT1G21360	GLTP2 | GLTP2 (glycolipid transfer protein 2); glycolipid binding / glycolipid transporter | chr1:7481252-7483507 FORWARD	1.882
not assigned.unknown	AT1G49000	unknown protein | chr1:18123459-18124165 REVERSE	1.083
not assigned.unknown	AT1G51920	unknown protein | chr1:19294229-19294579 FORWARD	2.066
not assigned.unknown	AT1G53625	unknown protein | chr1:20014410-20014923 REVERSE	1.203
not assigned.unknown	AT1G56660	unknown protein | chr1:21237888-21240558 FORWARD	1.065
not assigned.unknown	AT1G61255	FUNCTIONS IN: molecular_function unknown; INVOLVED IN: biological_process unknown; LOCATED IN: cellular_component unknown; BEST Arabidopsis thaliana protein match is: glycine-rich protein (TAIR:AT4G21620.1); Has 45 Blast hits to 45 proteins in 7 species: Archae - 0; Bacteria - 2; Metazoa - 0; Fungi - 0; Plants - 43; Viruses - 0; Other Eukaryotes - 0 (source: NCBI BLink). | chr1:22589151-22589691 …	1.675
not assigned.unknown	AT1G62420	unknown protein | chr1:23102793-23104647 REVERSE	1.382
not assigned.unknown	AT1G65500	unknown protein | chr1:24357867-24358616 FORWARD	1.189
not assigned.unknown	AT1G67020	FUNCTIONS IN: molecular_function unknown; INVOLVED IN: biological_process unknown; LOCATED IN: cellular_component unknown; EXPRESSED IN: leaf; CONTAINS InterPro DOMAIN/s: Retrotransposon gag protein (InterPro:IPR005162); Has 53 Blast hits to 53 proteins in 6 species: Archae - 0; Bacteria - 0; Metazoa - 0; Fungi - 0; Plants - 53; Viruses - 0; Other Eukaryotes - 0 (source: NCBI BLink). | chr1:25011…	-5.918
not assigned.unknown	AT1G67920	unknown protein | chr1:25473544-25474140 FORWARD	1.840
not assigned.unknown	AT1G74450	unknown protein | chr1:27982509-27984280 FORWARD	1.103
not assigned.unknown	AT1G76960	unknown protein | chr1:28920457-28920956 REVERSE	1.780
not assigned.unknown	AT2G13550	unknown protein | chr2:5648542-5649797 REVERSE	-1.612
not assigned.unknown	AT2G14247	Expressed protein | chr2:6034348-6034835 FORWARD	-1.856
not assigned.unknown	AT2G23690	unknown protein | chr2:10072277-10075969 FORWARD	-1.292
not assigned.unknown	AT2G27180	unknown protein | chr2:11620233-11621174 FORWARD	1.684
not assigned.unknown	AT2G30766	unknown protein | chr2:13108007-13108470 FORWARD	-1.061
not assigned.unknown	AT2G32240	FUNCTIONS IN: molecular_function unknown; INVOLVED IN: response to cadmium ion; LOCATED IN: plasma membrane; EXPRESSED IN: 25 plant structures; EXPRESSED DURING: 13 growth stages; CONTAINS InterPro DOMAIN/s: Prefoldin (InterPro:IPR009053); BEST Arabidopsis thaliana protein match is: unknown protein (TAIR:AT1G05320.3); Has 221693 Blast hits to 95553 proteins in 2574 species: Archae - 2848; Bacteri…	1.0
not assigned.unknown	AT2G33175	unknown protein | chr2:14062754-14063275 REVERSE	-1.371
not assigned.unknown	AT2G35950	EDA12 | EDA12 (embryo sac development arrest 12) | chr2:15104761-15106088 FORWARD	1.569
not assigned.unknown	AT2G37750	unknown protein | chr2:15830989-15831558 FORWARD	1.886
not assigned.unknown	AT2G38465	unknown protein | chr2:16106263-16106913 REVERSE	-1.203
not assigned.unknown	AT2G38640	unknown protein | chr2:16157604-16158561 REVERSE	1.359
not assigned.unknown	AT2G40113	unknown protein | chr2:16750035-16751084 FORWARD	2.151
not assigned.unknown	AT3G13130	unknown protein | chr3:4222914-4223752 FORWARD	5.923
not assigned.unknown	AT3G13950	unknown protein | chr3:4604149-4605425 FORWARD	2.170
not assigned.unknown	AT3G14060	unknown protein | chr3:4657046-4657601 REVERSE	1.234
not assigned.unknown	AT3G14280	unknown protein | chr3:4761432-4762395 REVERSE	1.774
not assigned.unknown	AT3G16330	unknown protein | chr3:5535196-5536063 FORWARD	-1.043
not assigned.unknown	AT3G16670	unknown protein | chr3:5681419-5682331 FORWARD	-1.113
not assigned.unknown	AT3G18250	unknown protein | chr3:6258067-6258417 REVERSE	2.632
not assigned.unknown	AT3G21710	unknown protein | chr3:7648359-7649799 FORWARD	1.782
not assigned.unknown	AT3G22540	unknown protein | chr3:7984076-7984627 REVERSE	1.367
not assigned.unknown	AT3G26440	unknown protein | chr3:9676982-9679900 FORWARD	1.212
not assigned.unknown	AT3G26470	FUNCTIONS IN: molecular_function unknown; INVOLVED IN: biological_process unknown; LOCATED IN: cellular_component unknown; EXPRESSED IN: 8 plant structures; EXPRESSED DURING: 4 anthesis, LP.04 four leaves visible, petal differentiation and expansion stage; CONTAINS InterPro DOMAIN/s: Disease resistance, plant (InterPro:IPR014011); BEST Arabidopsis thaliana protein match is: ADR1-L1 (ADR1-like 1);…	1.240
not assigned.unknown	AT3G27210	unknown protein | chr3:10045186-10047343 REVERSE	1.088
not assigned.unknown	AT3G29575	AFP3 | AFP3 (ABI FIVE BINDING PROTEIN 3) | chr3:11382214-11384004 REVERSE	1.092
not assigned.unknown	AT3G48020	FUNCTIONS IN: molecular_function unknown; INVOLVED IN: biological_process unknown; LOCATED IN: chloroplast; EXPRESSED IN: 11 plant structures; EXPRESSED DURING: 4 anthesis, LP.04 four leaves visible; BEST Arabidopsis thaliana protein match is: F-box family protein-related (TAIR:AT5G62860.1); Has 38 Blast hits to 38 proteins in 8 species: Archae - 0; Bacteria - 0; Metazoa - 0; Fungi - 0; Plants - …	1.454
not assigned.unknown	AT3G48660	unknown protein | chr3:18029659-18030133 FORWARD	1.211
not assigned.unknown	AT3G55240	Overexpression leads to PEL (Pseudo-Etiolation in Light) phenotype. | chr3:20473541-20474763 REVERSE	1.442
not assigned.unknown	AT3G57380	transferase, transferring glycosyl groups | chr3:21229802-21231729 FORWARD	1.456
not assigned.unknown	AT3G61280	FUNCTIONS IN: molecular_function unknown; INVOLVED IN: biological_process unknown; LOCATED IN: cellular_component unknown; CONTAINS InterPro DOMAIN/s: Lipopolysaccharide-modifying protein (InterPro:IPR006598), Protein of unknown function DUF821, CAP10-like (InterPro:IPR008539); BEST Arabidopsis thaliana protein match is: unknown protein (TAIR:AT3G61290.1); Has 467 Blast hits to 463 proteins in 98…	1.011
not assigned.unknown	AT4G01360	FUNCTIONS IN: molecular_function unknown; INVOLVED IN: biological_process unknown; BEST Arabidopsis thaliana protein match is: BPS1 (BYPASS 1) (TAIR:AT1G01550.2); Has 59 Blast hits to 59 proteins in 12 species: Archae - 0; Bacteria - 1; Metazoa - 0; Fungi - 0; Plants - 58; Viruses - 0; Other Eukaryotes - 0 (source: NCBI BLink). | chr4:564760-566310 FORWARD	1.892
not assigned.unknown	AT4G04330	unknown protein | chr4:2116553-2118597 REVERSE	-1.376
not assigned.unknown	AT4G11910	INVOLVED IN: biological_process unknown; LOCATED IN: chloroplast; BEST Arabidopsis thaliana protein match is: NYE1 (NON-YELLOWING 1) (TAIR:AT4G22920.1); Has 130 Blast hits to 128 proteins in 45 species: Archae - 0; Bacteria - 50; Metazoa - 0; Fungi - 0; Plants - 78; Viruses - 0; Other Eukaryotes - 2 (source: NCBI BLink). | chr4:7156252-7158042 FORWARD	1.380
not assigned.unknown	AT4G16240	unknown protein | chr4:9192336-9192568 REVERSE	1.902
not assigned.unknown	AT4G19970	unknown protein | chr4:10818242-10825381 FORWARD	1.547
not assigned.unknown	AT4G35110	FUNCTIONS IN: molecular_function unknown; INVOLVED IN: biological_process unknown; LOCATED IN: cellular_component unknown; EXPRESSED IN: 15 plant structures; EXPRESSED DURING: 10 growth stages; CONTAINS InterPro DOMAIN/s: Phospholipase-like, arabidopsis (InterPro:IPR007942); BEST Arabidopsis thaliana protein match is: unknown protein (TAIR:AT2G16900.1); Has 491 Blast hits to 408 proteins in 102 s…	1.012
not assigned.unknown	AT4G38560	FUNCTIONS IN: molecular_function unknown; INVOLVED IN: biological_process unknown; LOCATED IN: cellular_component unknown; EXPRESSED IN: 9 plant structures; EXPRESSED DURING: 8 growth stages; CONTAINS InterPro DOMAIN/s: Phospholipase-like, arabidopsis (InterPro:IPR007942); BEST Arabidopsis thaliana protein match is: pEARLI4 (TAIR:AT2G20960.1); Has 131 Blast hits to 121 proteins in 30 species: Arc…	1.222
not assigned.unknown	AT5G02020	unknown protein | chr5:386018-388123 REVERSE	1.530
not assigned.unknown	AT5G06990	unknown protein | chr5:2169602-2170606 FORWARD	1.020
not assigned.unknown	AT5G18130	unknown protein | chr5:5995480-5997498 FORWARD	1.103
not assigned.unknown	AT5G22930	unknown protein | chr5:7668229-7669315 REVERSE	-1.201
not assigned.unknown	AT5G24230	LOCATED IN: cellular_component unknown; EXPRESSED IN: root; BEST Arabidopsis thaliana protein match is: triacylglycerol lipase (TAIR:AT5G24200.1); Has 125 Blast hits to 125 proteins in 14 species: Archae - 0; Bacteria - 0; Metazoa - 3; Fungi - 7; Plants - 115; Viruses - 0; Other Eukaryotes - 0 (source: NCBI BLink). | chr5:8228892-8230964 FORWARD	1.148
not assigned.unknown	AT5G25260	FUNCTIONS IN: molecular_function unknown; INVOLVED IN: biological_process unknown; LOCATED IN: plasma membrane; EXPRESSED IN: cultured cell; CONTAINS InterPro DOMAIN/s: Band 7 protein (InterPro:IPR001107); BEST Arabidopsis thaliana protein match is: unknown protein (TAIR:AT5G25250.1); Has 4214 Blast hits to 3442 proteins in 652 species: Archae - 14; Bacteria - 1365; Metazoa - 1204; Fungi - 198; P…	2.010
not assigned.unknown	AT5G26270	unknown protein | chr5:9206508-9207512 FORWARD	1.592
not assigned.unknown	AT5G38700	unknown protein | chr5:15489594-15490399 FORWARD	3.047
not assigned.unknown	AT5G39520	unknown protein | chr5:15823735-15825492 REVERSE	2.061
not assigned.unknown	AT5G41590	unknown protein | chr5:16632086-16633896 REVERSE	2.243
not assigned.unknown	AT5G42530	unknown protein | chr5:17004738-17005393 REVERSE	1.164
not assigned.unknown	AT5G44575	unknown protein | chr5:17973838-17974998 FORWARD	2.871
not assigned.unknown	AT5G44585	unknown protein | chr5:17984616-17985473 FORWARD	1.733
not assigned.unknown	AT5G44820	unknown protein | chr5:18095713-18097585 REVERSE	1.116
not assigned.unknown	AT5G53110	FUNCTIONS IN: molecular_function unknown; INVOLVED IN: biological_process unknown; LOCATED IN: endomembrane system; EXPRESSED IN: 8 plant structures; EXPRESSED DURING: 4 anthesis, C globular stage, petal differentiation and expansion stage; BEST Arabidopsis thaliana protein match is: zinc finger (C3HC4-type RING finger) family protein (TAIR:AT2G46495.1); Has 118 Blast hits to 116 proteins in 13 s…	1.826
not assigned.unknown	AT5G53710	unknown protein | chr5:21805259-21805794 REVERSE	3.289
not assigned.unknown	AT5G65609	unknown protein | chr5:26219163-26219345 REVERSE	1.053
