# Supplementary material for: Phototropin 1 and 2 Influence Photosynthesis, UV-C Induced Photooxidative Stress Responses, and Cell Death
Source: Cells. 2021 Jan 20;10(2):200. doi: 10.3390/cells10020200 (PMC7909289; doi:10.3390/cells10020200)
Supplement: Supplementary file 1 [file cells-10-00200-s001.zip › cells-1039510 supplementary proofreading back - Copy/Supplementary Data Set 7_19.01.2021.xlsx]

## Sheet: Cellular component
GO Term	p-value	Genes	GO Term	Matches
cell wall	0.020719491460304065	AT1G02930,AT1G21670,AT1G23200,AT1G26380,AT1G26420,AT2G02990,AT2G16570,AT2G20750,AT2G38530,AT2G43050,AT2G46740,AT3G14310,AT3G22060,AT3G23730,AT3G44990,AT3G55500,AT3G57260,AT4G03210,AT4G13340,AT4G14130,AT4G16563,AT4G30290,AT5G17780,AT5G20630,AT5G22460,AT5G37180,AT5G41900,AT5G44130,AT5G51550,AT5G56870,AT5G57550,AT5G63800	GO:0005618	32
external encapsulating structure	0.021437166971244287	AT1G02930,AT1G21670,AT1G23200,AT1G26380,AT1G26420,AT2G02990,AT2G16570,AT2G20750,AT2G38530,AT2G43050,AT2G46740,AT3G14310,AT3G22060,AT3G23730,AT3G44990,AT3G55500,AT3G57260,AT4G03210,AT4G13340,AT4G14130,AT4G16563,AT4G30290,AT5G17780,AT5G20630,AT5G22460,AT5G37180,AT5G41900,AT5G44130,AT5G51550,AT5G56870,AT5G57550,AT5G63800	GO:0030312	32
apoplast	0.007708668885807136	AT1G53080,AT1G68795,AT2G10940,AT2G17230,AT2G34925,AT2G43620,AT3G14310,AT3G23730,AT3G44990,AT3G47380,AT3G48990,AT3G57260,AT4G03210,AT4G11210,AT4G14130,AT4G30290,AT5G01040,AT5G09440,AT5G10760,AT5G20630,AT5G51550,AT5G56870,AT5G57550,AT5G63800	GO:0048046	24
intrinsic component of plasma membrane	0.004959356055727408	AT1G03870,AT1G08890,AT1G11260,AT1G30220,AT2G25060,AT3G04010,AT3G28007,AT3G45060,AT3G46980,AT3G51490,AT3G57260,AT4G14400,AT4G25240,AT4G36670,AT5G23660,AT5G26340,AT5G44130,AT5G53870,AT5G60780,AT5G60950	GO:0031226	20
integral component of plasma membrane	0.010274006907920429	AT1G08890,AT1G11260,AT1G30220,AT3G28007,AT3G45060,AT3G46980,AT3G51490,AT4G14400,AT4G36670,AT5G23660,AT5G26340,AT5G60780	GO:0005887	12
secretory vesicle	0.03177807641420228	AT1G03870,AT1G21670,AT2G10940,AT2G25060,AT2G43620,AT3G07460,AT3G22060,AT3G57260,AT4G13340,AT5G20630	GO:0099503	10
extracellular space	0.0485220284411196	AT1G68795,AT2G17230,AT2G34925,AT3G18715,AT3G49340,AT4G25780,AT4G30610,AT5G09440,AT5G24090,AT5G51550	GO:0005615	10
mitotic checkpoint complex	0.008470541251015117	AT4G33260,AT4G33270	GO:0033597	2
central vacuole	0.012454141228035471	AT4G17340,AT5G47450	GO:0042807	2
calcineurin complex	0.03001455489555878	AT5G24270	GO:0005955	1
thioglucosidase complex	0.03001455489555878	AT1G52030	GO:0010169	1

## Sheet: Biological process
GO Term	p-value	Genes	GO Term	Matches
response to stimulus	1.1610785849670648e-17	AT1G01200,AT1G01250,AT1G01470,AT1G02340,AT1G02400,AT1G02820,AT1G02920,AT1G02930,AT1G03850,AT1G04220,AT1G06160,AT1G06830,AT1G09350,AT1G10370,AT1G11210,AT1G12210,AT1G13340,AT1G13609,AT1G13930,AT1G15580,AT1G16850,AT1G17750,AT1G18250,AT1G18330,AT1G18710,AT1G19530,AT1G19610,AT1G20440,AT1G20450,AT1G20530,AT1G21550,AT1G22500,AT1G22530,AT1G22770,AT1G26380,AT1G26800,AT1G29395,AT1G30260,AT1G33055,AT1G33960…	GO:0050896	284
biological regulation	0.008634994321844707	AT1G01030,AT1G01200,AT1G01250,AT1G01355,AT1G02340,AT1G02400,AT1G03780,AT1G03850,AT1G06160,AT1G06830,AT1G10370,AT1G13930,AT1G15580,AT1G16330,AT1G18330,AT1G20450,AT1G22530,AT1G22770,AT1G26800,AT1G29860,AT1G42430,AT1G44110,AT1G49900,AT1G51090,AT1G51355,AT1G51940,AT1G52890,AT1G53230,AT1G63100,AT1G64380,AT1G65790,AT1G65970,AT1G67260,AT1G68460,AT1G68800,AT1G68870,AT1G69260,AT1G69490,AT1G72430,AT1G73870…	GO:0065007	212
regulation of biological process	0.03833793687499102	AT1G01030,AT1G01200,AT1G01250,AT1G01355,AT1G02340,AT1G03780,AT1G03850,AT1G06160,AT1G06830,AT1G10370,AT1G13930,AT1G15580,AT1G16330,AT1G18330,AT1G20450,AT1G22770,AT1G29860,AT1G42430,AT1G44110,AT1G49900,AT1G51090,AT1G51355,AT1G51940,AT1G52890,AT1G53230,AT1G63100,AT1G64380,AT1G65790,AT1G65970,AT1G67260,AT1G68800,AT1G69260,AT1G69490,AT1G72430,AT1G73870,AT1G75060,AT1G76420,AT1G80440,AT2G01200,AT2G02990…	GO:0050789	184
response to chemical	1.5646665657470691e-21	AT1G01250,AT1G01470,AT1G02340,AT1G02820,AT1G02920,AT1G02930,AT1G03850,AT1G06160,AT1G10370,AT1G13930,AT1G15580,AT1G17750,AT1G18330,AT1G18710,AT1G19530,AT1G20440,AT1G20450,AT1G20530,AT1G21550,AT1G22500,AT1G22530,AT1G22770,AT1G26380,AT1G26800,AT1G29395,AT1G30260,AT1G33055,AT1G43800,AT1G47510,AT1G49900,AT1G51940,AT1G52827,AT1G52890,AT1G53230,AT1G54100,AT1G56600,AT1G64380,AT1G64660,AT1G65790,AT1G65970…	GO:0042221	179
response to stress	6.698647980136799e-12	AT1G01470,AT1G02820,AT1G02920,AT1G02930,AT1G03850,AT1G04220,AT1G06160,AT1G06830,AT1G09350,AT1G10370,AT1G11210,AT1G12210,AT1G13340,AT1G13609,AT1G13930,AT1G16850,AT1G17750,AT1G18250,AT1G18330,AT1G18710,AT1G19530,AT1G19610,AT1G20440,AT1G20450,AT1G21550,AT1G22770,AT1G26380,AT1G26800,AT1G29395,AT1G33055,AT1G35910,AT1G43800,AT1G47510,AT1G51090,AT1G51890,AT1G51940,AT1G52030,AT1G52827,AT1G52890,AT1G54100…	GO:0006950	177
regulation of cellular process	0.005601620335084378	AT1G01030,AT1G01200,AT1G01250,AT1G02340,AT1G03780,AT1G03850,AT1G06160,AT1G06830,AT1G13930,AT1G15580,AT1G16330,AT1G18330,AT1G22770,AT1G29860,AT1G42430,AT1G44110,AT1G49900,AT1G51355,AT1G51940,AT1G52890,AT1G53230,AT1G63100,AT1G64380,AT1G65790,AT1G65970,AT1G67260,AT1G68800,AT1G69260,AT1G69490,AT1G72430,AT1G73870,AT1G75060,AT1G76420,AT1G80440,AT2G01200,AT2G02990,AT2G15080,AT2G20880,AT2G21660,AT2G23030…	GO:0050794	168
organic cyclic compound metabolic process	0.03646857170432251	AT1G01030,AT1G01250,AT1G03850,AT1G04220,AT1G06160,AT1G06570,AT1G15580,AT1G18330,AT1G21100,AT1G22770,AT1G29860,AT1G49900,AT1G52890,AT1G53230,AT1G54385,AT1G63100,AT1G64380,AT1G67260,AT1G67980,AT1G68460,AT1G68800,AT1G69260,AT1G69490,AT1G71030,AT1G73870,AT1G75060,AT1G76420,AT1G76790,AT1G80440,AT2G01200,AT2G01730,AT2G02380,AT2G02990,AT2G16570,AT2G20540,AT2G20880,AT2G21660,AT2G23340,AT2G23560,AT2G25900…	GO:1901360	161
response to abiotic stimulus	9.502438299885172e-20	AT1G01470,AT1G02340,AT1G02400,AT1G02820,AT1G02930,AT1G04220,AT1G09350,AT1G10370,AT1G13930,AT1G16850,AT1G18330,AT1G18710,AT1G19530,AT1G20440,AT1G20450,AT1G21550,AT1G22500,AT1G22770,AT1G26380,AT1G26800,AT1G29395,AT1G33055,AT1G35910,AT1G43800,AT1G47510,AT1G52890,AT1G54100,AT1G56600,AT1G64660,AT1G71030,AT1G72430,AT1G73870,AT1G78070,AT1G80920,AT2G14247,AT2G16660,AT2G17840,AT2G20880,AT2G21660,AT2G23030…	GO:0009628	143
regulation of metabolic process	0.000010116995648001607	AT1G01030,AT1G01250,AT1G01355,AT1G03780,AT1G03850,AT1G06160,AT1G13930,AT1G15580,AT1G16330,AT1G18330,AT1G22770,AT1G29860,AT1G42430,AT1G44110,AT1G49900,AT1G51355,AT1G52890,AT1G53230,AT1G63100,AT1G64380,AT1G67260,AT1G68800,AT1G69260,AT1G69490,AT1G73870,AT1G75060,AT1G76420,AT1G80440,AT2G01200,AT2G20880,AT2G23340,AT2G25900,AT2G30432,AT2G33380,AT2G34140,AT2G35270,AT2G36270,AT2G38310,AT2G38530,AT2G38620…	GO:0019222	137
regulation of cellular metabolic process	2.6767255773591167e-7	AT1G01030,AT1G01250,AT1G03780,AT1G03850,AT1G06160,AT1G13930,AT1G15580,AT1G16330,AT1G18330,AT1G22770,AT1G29860,AT1G42430,AT1G44110,AT1G49900,AT1G51355,AT1G52890,AT1G53230,AT1G63100,AT1G64380,AT1G67260,AT1G68800,AT1G69260,AT1G69490,AT1G73870,AT1G75060,AT1G76420,AT1G80440,AT2G01200,AT2G20880,AT2G23340,AT2G25900,AT2G30432,AT2G33380,AT2G34140,AT2G35270,AT2G36270,AT2G38310,AT2G38620,AT2G40330,AT2G40670…	GO:0031323	132
organic cyclic compound biosynthetic process	0.0000030398588707155603	AT1G01030,AT1G01250,AT1G03850,AT1G04220,AT1G06160,AT1G06570,AT1G15580,AT1G18330,AT1G22770,AT1G29860,AT1G49900,AT1G52890,AT1G53230,AT1G63100,AT1G64380,AT1G67260,AT1G67980,AT1G68800,AT1G69260,AT1G69490,AT1G71030,AT1G73870,AT1G75060,AT1G76420,AT1G76790,AT2G01200,AT2G16570,AT2G20880,AT2G23340,AT2G25900,AT2G30432,AT2G34140,AT2G35270,AT2G36270,AT2G39800,AT2G40670,AT2G45480,AT2G46680,AT3G01080,AT3G06120…	GO:1901362	127
response to organic substance	6.992139687330079e-15	AT1G01250,AT1G02340,AT1G03850,AT1G06160,AT1G10370,AT1G15580,AT1G17750,AT1G18330,AT1G18710,AT1G20440,AT1G20450,AT1G22500,AT1G22530,AT1G26800,AT1G29395,AT1G30260,AT1G47510,AT1G49900,AT1G51940,AT1G53230,AT1G54100,AT1G56600,AT1G64380,AT1G65790,AT1G69260,AT1G71030,AT1G72430,AT2G01200,AT2G02990,AT2G17840,AT2G20880,AT2G23340,AT2G28085,AT2G31730,AT2G32240,AT2G32800,AT2G33380,AT2G36270,AT2G37170,AT2G38310…	GO:0010033	121
aromatic compound biosynthetic process	0.000007501198111275538	AT1G01030,AT1G01250,AT1G03850,AT1G04220,AT1G06160,AT1G15580,AT1G18330,AT1G21100,AT1G22770,AT1G29860,AT1G49900,AT1G52890,AT1G53230,AT1G63100,AT1G64380,AT1G67260,AT1G67980,AT1G68800,AT1G69260,AT1G69490,AT1G71030,AT1G73870,AT1G75060,AT1G76420,AT1G76790,AT1G77520,AT1G77530,AT2G01200,AT2G16570,AT2G20880,AT2G23340,AT2G25900,AT2G30432,AT2G34140,AT2G35270,AT2G36270,AT2G40670,AT2G45480,AT2G46680,AT3G01080…	GO:0019438	121
regulation of biosynthetic process	1.780501574598407e-8	AT1G01030,AT1G01250,AT1G03850,AT1G06160,AT1G13930,AT1G15580,AT1G18330,AT1G22770,AT1G29860,AT1G49900,AT1G51355,AT1G52890,AT1G53230,AT1G63100,AT1G64380,AT1G67260,AT1G68800,AT1G69260,AT1G69490,AT1G73870,AT1G75060,AT1G76420,AT2G01200,AT2G20880,AT2G23340,AT2G25900,AT2G30432,AT2G34140,AT2G35270,AT2G36270,AT2G38530,AT2G38620,AT2G40670,AT2G43010,AT2G45480,AT2G46680,AT3G01080,AT3G06120,AT3G07650,AT3G10113…	GO:0009889	119
regulation of primary metabolic process	0.00001665541428853156	AT1G01030,AT1G01250,AT1G03780,AT1G03850,AT1G06160,AT1G13930,AT1G15580,AT1G16330,AT1G18330,AT1G22770,AT1G29860,AT1G42430,AT1G44110,AT1G49900,AT1G52890,AT1G53230,AT1G63100,AT1G64380,AT1G67260,AT1G68800,AT1G69260,AT1G69490,AT1G73870,AT1G75060,AT1G76420,AT2G01200,AT2G20880,AT2G23340,AT2G25900,AT2G30432,AT2G34140,AT2G35270,AT2G36270,AT2G38310,AT2G40330,AT2G40670,AT2G45480,AT2G46680,AT3G01080,AT3G06120…	GO:0080090	119
regulation of macromolecule metabolic process	0.0005292224400923986	AT1G01030,AT1G01250,AT1G01355,AT1G03780,AT1G03850,AT1G06160,AT1G15580,AT1G16330,AT1G18330,AT1G22770,AT1G29860,AT1G42430,AT1G44110,AT1G49900,AT1G51355,AT1G52890,AT1G53230,AT1G63100,AT1G64380,AT1G67260,AT1G68800,AT1G69260,AT1G69490,AT1G73870,AT1G75060,AT1G76420,AT2G01200,AT2G20880,AT2G23340,AT2G25900,AT2G30432,AT2G34140,AT2G35270,AT2G36270,AT2G38310,AT2G38530,AT2G38620,AT2G40330,AT2G40670,AT2G45480…	GO:0060255	119
RNA metabolic process	0.03220257786399209	AT1G01030,AT1G01250,AT1G03850,AT1G06160,AT1G15580,AT1G18330,AT1G22770,AT1G29860,AT1G49900,AT1G52890,AT1G53230,AT1G54385,AT1G63100,AT1G64380,AT1G67260,AT1G68460,AT1G68800,AT1G69260,AT1G69490,AT1G73870,AT1G75060,AT1G76420,AT2G01200,AT2G01730,AT2G02990,AT2G20540,AT2G20880,AT2G21660,AT2G23340,AT2G25900,AT2G29670,AT2G30432,AT2G34140,AT2G35270,AT2G36270,AT2G39120,AT2G40670,AT2G45480,AT2G46680,AT3G01080…	GO:0016070	119
regulation of nitrogen compound metabolic process	0.000011055042988669223	AT1G01030,AT1G01250,AT1G03780,AT1G03850,AT1G06160,AT1G15580,AT1G16330,AT1G18330,AT1G22770,AT1G29860,AT1G44110,AT1G49900,AT1G52890,AT1G53230,AT1G63100,AT1G64380,AT1G67260,AT1G68800,AT1G69260,AT1G69490,AT1G73870,AT1G75060,AT1G76420,AT2G01200,AT2G20880,AT2G23340,AT2G25900,AT2G30432,AT2G34140,AT2G35270,AT2G36270,AT2G38310,AT2G40330,AT2G40670,AT2G45480,AT2G46680,AT3G01080,AT3G03910,AT3G06120,AT3G07650…	GO:0051171	117
response to oxygen-containing compound	8.407730417107801e-18	AT1G01470,AT1G02340,AT1G02820,AT1G02930,AT1G06160,AT1G10370,AT1G17750,AT1G18710,AT1G20440,AT1G20450,AT1G20530,AT1G22500,AT1G22770,AT1G29395,AT1G47510,AT1G49900,AT1G51940,AT1G52890,AT1G54100,AT1G56600,AT1G64380,AT1G64660,AT1G65790,AT1G69260,AT1G71030,AT2G02990,AT2G17840,AT2G20880,AT2G21660,AT2G31730,AT2G32240,AT2G32800,AT2G33380,AT2G36270,AT2G37170,AT2G37180,AT2G37770,AT2G38310,AT2G38530,AT2G39800…	GO:1901700	116
regulation of cellular biosynthetic process	4.856756206094176e-8	AT1G01030,AT1G01250,AT1G03850,AT1G06160,AT1G13930,AT1G15580,AT1G18330,AT1G22770,AT1G29860,AT1G49900,AT1G51355,AT1G52890,AT1G53230,AT1G63100,AT1G64380,AT1G67260,AT1G68800,AT1G69260,AT1G69490,AT1G73870,AT1G75060,AT1G76420,AT2G01200,AT2G20880,AT2G23340,AT2G25900,AT2G30432,AT2G34140,AT2G35270,AT2G36270,AT2G38620,AT2G40670,AT2G43010,AT2G45480,AT2G46680,AT3G01080,AT3G06120,AT3G07650,AT3G10113,AT3G12320…	GO:0031326	116
heterocycle biosynthetic process	0.000023898089736950188	AT1G01030,AT1G01250,AT1G03850,AT1G06160,AT1G06570,AT1G15580,AT1G18330,AT1G22770,AT1G29860,AT1G49900,AT1G52890,AT1G53230,AT1G63100,AT1G64380,AT1G67260,AT1G68800,AT1G69260,AT1G69490,AT1G71030,AT1G73870,AT1G75060,AT1G76420,AT1G76790,AT2G01200,AT2G16570,AT2G20880,AT2G23340,AT2G25900,AT2G30432,AT2G34140,AT2G35270,AT2G36270,AT2G39800,AT2G40670,AT2G45480,AT2G46680,AT3G01080,AT3G06120,AT3G07650,AT3G10113…	GO:0018130	116
cellular response to stimulus	0.00424196933090738	AT1G01200,AT1G01250,AT1G02340,AT1G06160,AT1G06830,AT1G15580,AT1G19530,AT1G20530,AT1G21550,AT1G22530,AT1G22770,AT1G26380,AT1G26800,AT1G29395,AT1G33055,AT1G43800,AT1G51940,AT1G60140,AT1G64380,AT1G64660,AT1G65790,AT1G65970,AT1G69260,AT1G69480,AT1G72430,AT1G78070,AT2G01200,AT2G02990,AT2G14247,AT2G15080,AT2G18700,AT2G20880,AT2G23030,AT2G23340,AT2G26560,AT2G32800,AT2G36270,AT2G38310,AT2G40330,AT2G40670…	GO:0051716	114
response to hormone	2.830081567418311e-18	AT1G01250,AT1G02340,AT1G03850,AT1G06160,AT1G10370,AT1G15580,AT1G17750,AT1G18330,AT1G18710,AT1G20440,AT1G20450,AT1G22530,AT1G29395,AT1G30260,AT1G47510,AT1G51940,AT1G53230,AT1G54100,AT1G56600,AT1G64380,AT1G65790,AT1G69260,AT1G71030,AT1G72430,AT2G01200,AT2G02990,AT2G17840,AT2G20880,AT2G23340,AT2G28085,AT2G31730,AT2G32240,AT2G32800,AT2G33380,AT2G36270,AT2G37170,AT2G38310,AT2G39800,AT2G40330,AT2G40670…	GO:0009725	112
response to endogenous stimulus	1.5310058723837358e-17	AT1G01250,AT1G02340,AT1G03850,AT1G06160,AT1G10370,AT1G15580,AT1G17750,AT1G18330,AT1G18710,AT1G20440,AT1G20450,AT1G22530,AT1G29395,AT1G30260,AT1G47510,AT1G51940,AT1G53230,AT1G54100,AT1G56600,AT1G64380,AT1G65790,AT1G69260,AT1G71030,AT1G72430,AT2G01200,AT2G02990,AT2G17840,AT2G20880,AT2G23340,AT2G28085,AT2G31730,AT2G32240,AT2G32800,AT2G33380,AT2G36270,AT2G37170,AT2G38310,AT2G39800,AT2G40330,AT2G40670…	GO:0009719	112
regulation of macromolecule biosynthetic process	8.0373542235983e-7	AT1G01030,AT1G01250,AT1G03850,AT1G06160,AT1G15580,AT1G18330,AT1G22770,AT1G29860,AT1G49900,AT1G51355,AT1G52890,AT1G53230,AT1G63100,AT1G64380,AT1G67260,AT1G68800,AT1G69260,AT1G69490,AT1G73870,AT1G75060,AT1G76420,AT2G01200,AT2G20880,AT2G23340,AT2G25900,AT2G30432,AT2G34140,AT2G35270,AT2G36270,AT2G38530,AT2G38620,AT2G40670,AT2G45480,AT2G46680,AT3G01080,AT3G06120,AT3G07650,AT3G10113,AT3G12320,AT3G18400…	GO:0010556	108
regulation of cellular macromolecule biosynthetic process	0.0000010512175562094614	AT1G01030,AT1G01250,AT1G03850,AT1G06160,AT1G15580,AT1G18330,AT1G22770,AT1G29860,AT1G49900,AT1G51355,AT1G52890,AT1G53230,AT1G63100,AT1G64380,AT1G67260,AT1G68800,AT1G69260,AT1G69490,AT1G73870,AT1G75060,AT1G76420,AT2G01200,AT2G20880,AT2G23340,AT2G25900,AT2G30432,AT2G34140,AT2G35270,AT2G36270,AT2G38620,AT2G40670,AT2G45480,AT2G46680,AT3G01080,AT3G06120,AT3G07650,AT3G10113,AT3G12320,AT3G18400,AT3G19040…	GO:2000112	107
nucleobase-containing compound biosynthetic process	0.00010358134494175356	AT1G01030,AT1G01250,AT1G03850,AT1G06160,AT1G15580,AT1G18330,AT1G22770,AT1G29860,AT1G49900,AT1G52890,AT1G53230,AT1G63100,AT1G64380,AT1G67260,AT1G68800,AT1G69260,AT1G69490,AT1G73870,AT1G75060,AT1G76420,AT2G01200,AT2G16570,AT2G20880,AT2G23340,AT2G25900,AT2G30432,AT2G34140,AT2G35270,AT2G36270,AT2G40670,AT2G45480,AT2G46680,AT3G01080,AT3G06120,AT3G07650,AT3G10113,AT3G12320,AT3G18400,AT3G19040,AT3G22100…	GO:0034654	105
transcription, DNA-templated	9.251698783624956e-7	AT1G01030,AT1G01250,AT1G03850,AT1G06160,AT1G15580,AT1G18330,AT1G22770,AT1G29860,AT1G49900,AT1G52890,AT1G53230,AT1G63100,AT1G64380,AT1G67260,AT1G68800,AT1G69260,AT1G69490,AT1G73870,AT1G75060,AT1G76420,AT2G01200,AT2G20880,AT2G23340,AT2G25900,AT2G30432,AT2G34140,AT2G35270,AT2G36270,AT2G40670,AT2G45480,AT2G46680,AT3G01080,AT3G06120,AT3G07650,AT3G10113,AT3G12320,AT3G18400,AT3G19040,AT3G22100,AT3G27250…	GO:0006351	104
nucleic acid-templated transcription	9.448202110490913e-7	AT1G01030,AT1G01250,AT1G03850,AT1G06160,AT1G15580,AT1G18330,AT1G22770,AT1G29860,AT1G49900,AT1G52890,AT1G53230,AT1G63100,AT1G64380,AT1G67260,AT1G68800,AT1G69260,AT1G69490,AT1G73870,AT1G75060,AT1G76420,AT2G01200,AT2G20880,AT2G23340,AT2G25900,AT2G30432,AT2G34140,AT2G35270,AT2G36270,AT2G40670,AT2G45480,AT2G46680,AT3G01080,AT3G06120,AT3G07650,AT3G10113,AT3G12320,AT3G18400,AT3G19040,AT3G22100,AT3G27250…	GO:0097659	104
RNA biosynthetic process	0.000001071283661586216	AT1G01030,AT1G01250,AT1G03850,AT1G06160,AT1G15580,AT1G18330,AT1G22770,AT1G29860,AT1G49900,AT1G52890,AT1G53230,AT1G63100,AT1G64380,AT1G67260,AT1G68800,AT1G69260,AT1G69490,AT1G73870,AT1G75060,AT1G76420,AT2G01200,AT2G20880,AT2G23340,AT2G25900,AT2G30432,AT2G34140,AT2G35270,AT2G36270,AT2G40670,AT2G45480,AT2G46680,AT3G01080,AT3G06120,AT3G07650,AT3G10113,AT3G12320,AT3G18400,AT3G19040,AT3G22100,AT3G27250…	GO:0032774	104
regulation of nucleobase-containing compound metabolic process	0.0000012136675259262205	AT1G01030,AT1G01250,AT1G03850,AT1G06160,AT1G15580,AT1G18330,AT1G22770,AT1G29860,AT1G49900,AT1G52890,AT1G53230,AT1G63100,AT1G64380,AT1G67260,AT1G68800,AT1G69260,AT1G69490,AT1G73870,AT1G75060,AT1G76420,AT2G01200,AT2G20880,AT2G23340,AT2G25900,AT2G30432,AT2G34140,AT2G35270,AT2G36270,AT2G40670,AT2G45480,AT2G46680,AT3G01080,AT3G06120,AT3G07650,AT3G10113,AT3G12320,AT3G18400,AT3G19040,AT3G22100,AT3G27250…	GO:0019219	104
regulation of gene expression	0.0008899267186013513	AT1G01030,AT1G01250,AT1G01355,AT1G03850,AT1G06160,AT1G15580,AT1G18330,AT1G22770,AT1G29860,AT1G49900,AT1G52890,AT1G53230,AT1G63100,AT1G64380,AT1G67260,AT1G68800,AT1G69260,AT1G69490,AT1G73870,AT1G75060,AT1G76420,AT2G01200,AT2G20880,AT2G23340,AT2G25900,AT2G30432,AT2G34140,AT2G35270,AT2G36270,AT2G40670,AT2G45480,AT2G46680,AT3G01080,AT3G06120,AT3G07650,AT3G10113,AT3G12320,AT3G18400,AT3G19040,AT3G22100…	GO:0010468	104
regulation of RNA metabolic process	5.509847570746564e-7	AT1G01030,AT1G01250,AT1G03850,AT1G06160,AT1G15580,AT1G18330,AT1G22770,AT1G29860,AT1G49900,AT1G52890,AT1G53230,AT1G63100,AT1G64380,AT1G67260,AT1G68800,AT1G69260,AT1G69490,AT1G73870,AT1G75060,AT1G76420,AT2G01200,AT2G20880,AT2G23340,AT2G25900,AT2G30432,AT2G34140,AT2G35270,AT2G36270,AT2G40670,AT2G45480,AT2G46680,AT3G01080,AT3G06120,AT3G07650,AT3G10113,AT3G12320,AT3G18400,AT3G19040,AT3G22100,AT3G27250…	GO:0051252	103
regulation of transcription, DNA-templated	1.5440141384520656e-7	AT1G01030,AT1G01250,AT1G03850,AT1G06160,AT1G15580,AT1G18330,AT1G22770,AT1G29860,AT1G49900,AT1G52890,AT1G53230,AT1G63100,AT1G64380,AT1G67260,AT1G68800,AT1G69260,AT1G69490,AT1G73870,AT1G75060,AT1G76420,AT2G01200,AT2G20880,AT2G23340,AT2G25900,AT2G30432,AT2G34140,AT2G35270,AT2G36270,AT2G40670,AT2G45480,AT2G46680,AT3G01080,AT3G06120,AT3G07650,AT3G10113,AT3G12320,AT3G18400,AT3G19040,AT3G22100,AT3G27250…	GO:0006355	102
regulation of nucleic acid-templated transcription	1.5803596202953685e-7	AT1G01030,AT1G01250,AT1G03850,AT1G06160,AT1G15580,AT1G18330,AT1G22770,AT1G29860,AT1G49900,AT1G52890,AT1G53230,AT1G63100,AT1G64380,AT1G67260,AT1G68800,AT1G69260,AT1G69490,AT1G73870,AT1G75060,AT1G76420,AT2G01200,AT2G20880,AT2G23340,AT2G25900,AT2G30432,AT2G34140,AT2G35270,AT2G36270,AT2G40670,AT2G45480,AT2G46680,AT3G01080,AT3G06120,AT3G07650,AT3G10113,AT3G12320,AT3G18400,AT3G19040,AT3G22100,AT3G27250…	GO:1903506	102
regulation of RNA biosynthetic process	1.6943496139391667e-7	AT1G01030,AT1G01250,AT1G03850,AT1G06160,AT1G15580,AT1G18330,AT1G22770,AT1G29860,AT1G49900,AT1G52890,AT1G53230,AT1G63100,AT1G64380,AT1G67260,AT1G68800,AT1G69260,AT1G69490,AT1G73870,AT1G75060,AT1G76420,AT2G01200,AT2G20880,AT2G23340,AT2G25900,AT2G30432,AT2G34140,AT2G35270,AT2G36270,AT2G40670,AT2G45480,AT2G46680,AT3G01080,AT3G06120,AT3G07650,AT3G10113,AT3G12320,AT3G18400,AT3G19040,AT3G22100,AT3G27250…	GO:2001141	102
response to acid chemical	5.874557305639945e-20	AT1G01470,AT1G02340,AT1G02820,AT1G02930,AT1G06160,AT1G10370,AT1G17750,AT1G18710,AT1G20440,AT1G20450,AT1G20530,AT1G22500,AT1G29395,AT1G47510,AT1G51940,AT1G52890,AT1G54100,AT1G56600,AT1G64660,AT1G65790,AT1G69260,AT1G71030,AT2G02990,AT2G17840,AT2G20880,AT2G21660,AT2G31730,AT2G32240,AT2G32800,AT2G33380,AT2G36270,AT2G37170,AT2G37180,AT2G37770,AT2G38310,AT2G38530,AT2G39800,AT2G40330,AT2G41870,AT2G42530…	GO:0001101	101
response to external stimulus	0.00014022612609170158	AT1G01470,AT1G02340,AT1G02920,AT1G02930,AT1G03850,AT1G06160,AT1G06830,AT1G12210,AT1G13609,AT1G17750,AT1G19610,AT1G20440,AT1G22500,AT1G22770,AT1G29395,AT1G33960,AT1G51090,AT1G51890,AT1G51940,AT1G64660,AT1G69480,AT2G02930,AT2G02990,AT2G19190,AT2G21660,AT2G23560,AT2G26560,AT2G30766,AT2G32240,AT2G32800,AT2G33380,AT2G37870,AT2G39350,AT2G42530,AT2G43010,AT2G44670,AT3G08040,AT3G08870,AT3G13403,AT3G14310…	GO:0009605	83
cell communication	0.02139789367756414	AT1G01200,AT1G01250,AT1G02340,AT1G06160,AT1G06830,AT1G15580,AT1G22770,AT1G29395,AT1G51940,AT1G63100,AT1G64380,AT1G64660,AT1G65790,AT1G68795,AT1G69260,AT1G69480,AT1G72430,AT1G80440,AT2G01200,AT2G02990,AT2G15080,AT2G20880,AT2G23030,AT2G23340,AT2G34925,AT2G36270,AT2G38310,AT2G40330,AT2G40670,AT2G42540,AT2G43010,AT2G46680,AT3G08040,AT3G14370,AT3G17510,AT3G27500,AT3G27920,AT3G29575,AT3G47340,AT3G48360…	GO:0007154	82
cellular response to chemical stimulus	0.000005631017196843122	AT1G01250,AT1G02340,AT1G06160,AT1G15580,AT1G19530,AT1G20530,AT1G21550,AT1G22530,AT1G26380,AT1G26800,AT1G29395,AT1G33055,AT1G43800,AT1G51940,AT1G64380,AT1G64660,AT1G65790,AT1G65970,AT1G69260,AT1G72430,AT1G78070,AT2G01200,AT2G02990,AT2G14247,AT2G20880,AT2G23340,AT2G26560,AT2G32800,AT2G36270,AT2G38310,AT2G40330,AT2G40670,AT2G46680,AT3G06435,AT3G07350,AT3G10020,AT3G14370,AT3G27920,AT3G30775,AT3G45060…	GO:0070887	75
multi-organism process	0.03573061167357765	AT1G01470,AT1G02920,AT1G02930,AT1G03850,AT1G06160,AT1G12210,AT1G13609,AT1G17750,AT1G19610,AT1G20440,AT1G33960,AT1G51090,AT1G51890,AT1G51940,AT1G64110,AT1G65790,AT2G02930,AT2G19190,AT2G20750,AT2G21660,AT2G23560,AT2G26560,AT2G32240,AT2G32800,AT2G33330,AT2G33380,AT2G35070,AT2G37870,AT2G39350,AT2G42530,AT3G08870,AT3G13403,AT3G14310,AT3G22640,AT3G30775,AT3G44300,AT3G45430,AT3G47690,AT3G48990,AT3G50970…	GO:0051704	72
signaling	0.0321897953351479	AT1G01200,AT1G01250,AT1G02340,AT1G06160,AT1G15580,AT1G22770,AT1G30220,AT1G51940,AT1G63100,AT1G64380,AT1G65790,AT1G68795,AT1G69260,AT1G72430,AT1G80440,AT2G01200,AT2G02990,AT2G15080,AT2G20880,AT2G23030,AT2G23340,AT2G34925,AT2G36270,AT2G38310,AT2G40330,AT2G40670,AT2G42540,AT2G43010,AT2G46680,AT3G14370,AT3G17510,AT3G27500,AT3G27920,AT3G29575,AT3G48360,AT3G59060,AT3G59220,AT4G01026,AT4G09420,AT4G09820…	GO:0023052	71
response to inorganic substance	5.899230562411296e-12	AT1G01470,AT1G02820,AT1G02920,AT1G02930,AT1G10370,AT1G13930,AT1G18330,AT1G20440,AT1G20450,AT1G20530,AT1G22770,AT1G29395,AT1G52827,AT1G52890,AT1G54100,AT1G56600,AT1G64660,AT1G71030,AT2G17840,AT2G20880,AT2G21660,AT2G26560,AT2G32240,AT2G33380,AT2G36270,AT2G37170,AT2G37180,AT2G37770,AT2G38530,AT2G39800,AT2G41870,AT2G42540,AT2G46680,AT3G05640,AT3G16800,AT3G17790,AT3G29035,AT3G30775,AT3G44300,AT3G45060…	GO:0010035	70
response to lipid	1.0155371832169193e-12	AT1G02340,AT1G20440,AT1G20450,AT1G29395,AT1G47510,AT1G51940,AT1G54100,AT1G56600,AT1G65790,AT1G69260,AT1G71030,AT2G17840,AT2G31730,AT2G32240,AT2G33380,AT2G36270,AT2G37170,AT2G38310,AT2G39800,AT2G40330,AT2G41870,AT2G42530,AT2G42540,AT2G46680,AT2G47770,AT3G02410,AT3G08040,AT3G17510,AT3G22060,AT3G27920,AT3G29575,AT3G48360,AT3G50970,AT3G55610,AT3G59220,AT3G61890,AT4G01026,AT4G05100,AT4G11890,AT4G21440…	GO:0033993	63
response to external biotic stimulus	0.002405285358410732	AT1G01470,AT1G02920,AT1G02930,AT1G03850,AT1G06160,AT1G12210,AT1G13609,AT1G17750,AT1G19610,AT1G20440,AT1G33960,AT1G51090,AT1G51890,AT1G51940,AT2G02930,AT2G19190,AT2G21660,AT2G23560,AT2G26560,AT2G32240,AT2G32800,AT2G33380,AT2G37870,AT2G39350,AT2G42530,AT3G08870,AT3G13403,AT3G14310,AT3G22640,AT3G30775,AT3G44300,AT3G45430,AT3G48990,AT3G50970,AT3G57260,AT3G61890,AT4G11460,AT4G11890,AT4G14400,AT4G23230…	GO:0043207	60
response to other organism	0.002405285358410732	AT1G01470,AT1G02920,AT1G02930,AT1G03850,AT1G06160,AT1G12210,AT1G13609,AT1G17750,AT1G19610,AT1G20440,AT1G33960,AT1G51090,AT1G51890,AT1G51940,AT2G02930,AT2G19190,AT2G21660,AT2G23560,AT2G26560,AT2G32240,AT2G32800,AT2G33380,AT2G37870,AT2G39350,AT2G42530,AT3G08870,AT3G13403,AT3G14310,AT3G22640,AT3G30775,AT3G44300,AT3G45430,AT3G48990,AT3G50970,AT3G57260,AT3G61890,AT4G11460,AT4G11890,AT4G14400,AT4G23230…	GO:0051707	60
response to biotic stimulus	0.0029533009953426176	AT1G01470,AT1G02920,AT1G02930,AT1G03850,AT1G06160,AT1G12210,AT1G13609,AT1G17750,AT1G19610,AT1G20440,AT1G33960,AT1G51090,AT1G51890,AT1G51940,AT2G02930,AT2G19190,AT2G21660,AT2G23560,AT2G26560,AT2G32240,AT2G32800,AT2G33380,AT2G37870,AT2G39350,AT2G42530,AT3G08870,AT3G13403,AT3G14310,AT3G22640,AT3G30775,AT3G44300,AT3G45430,AT3G48990,AT3G50970,AT3G57260,AT3G61890,AT4G11460,AT4G11890,AT4G14400,AT4G23230…	GO:0009607	60
oxidation-reduction process	0.022362112697797885	AT1G02400,AT1G06570,AT1G06620,AT1G19530,AT1G26380,AT1G26420,AT1G33055,AT1G33720,AT1G43800,AT1G49390,AT1G54100,AT1G65970,AT2G19800,AT2G26400,AT2G27690,AT2G29300,AT2G33380,AT2G37770,AT2G39800,AT2G46740,AT3G03910,AT3G10020,AT3G17790,AT3G20440,AT3G21420,AT3G26210,AT3G26220,AT3G26280,AT3G26290,AT3G30775,AT3G46970,AT3G49620,AT3G55610,AT4G19170,AT4G20240,AT4G21200,AT4G22880,AT4G25240,AT4G26260,AT4G28720…	GO:0055114	60
defense response	0.040534699707226	AT1G01470,AT1G02920,AT1G02930,AT1G03850,AT1G06160,AT1G12210,AT1G13609,AT1G17750,AT1G18250,AT1G19610,AT1G20440,AT1G51090,AT1G51890,AT1G51940,AT1G52030,AT2G19190,AT2G21660,AT2G23560,AT2G26560,AT2G32240,AT2G32800,AT2G33380,AT2G37870,AT2G42530,AT2G43620,AT3G01080,AT3G08870,AT3G13403,AT3G14310,AT3G30775,AT3G45430,AT3G48990,AT3G50970,AT3G57260,AT4G11460,AT4G11890,AT4G14400,AT4G15975,AT4G21440,AT4G23230…	GO:0006952	58
response to osmotic stress	8.379391745304809e-15	AT1G02820,AT1G04220,AT1G10370,AT1G13930,AT1G16850,AT1G18330,AT1G18710,AT1G20440,AT1G35910,AT1G47510,AT1G54100,AT1G56600,AT1G71030,AT2G17840,AT2G20880,AT2G21660,AT2G23030,AT2G33380,AT2G36270,AT2G37180,AT2G37770,AT2G39800,AT2G41870,AT2G42540,AT2G44480,AT2G47770,AT3G17510,AT3G48360,AT3G55610,AT3G61890,AT4G04330,AT4G05100,AT4G11890,AT4G21440,AT4G21870,AT4G24960,AT4G34000,AT5G01520,AT5G02020,AT5G06760…	GO:0006970	56
response to abscisic acid	8.379391745304809e-15	AT1G02340,AT1G20440,AT1G20450,AT1G29395,AT1G47510,AT1G51940,AT1G54100,AT1G56600,AT1G65790,AT1G69260,AT1G71030,AT2G17840,AT2G32240,AT2G33380,AT2G36270,AT2G37170,AT2G38310,AT2G39800,AT2G40330,AT2G41870,AT2G42530,AT2G42540,AT2G46680,AT2G47770,AT3G02410,AT3G08040,AT3G17510,AT3G22060,AT3G29575,AT3G48360,AT3G50970,AT3G55610,AT3G59220,AT3G61890,AT4G01026,AT4G05100,AT4G11890,AT4G21440,AT4G24960,AT4G27410…	GO:0009737	56
response to alcohol	1.8642240896458112e-13	AT1G02340,AT1G20440,AT1G20450,AT1G29395,AT1G47510,AT1G51940,AT1G54100,AT1G56600,AT1G65790,AT1G69260,AT1G71030,AT2G17840,AT2G32240,AT2G33380,AT2G36270,AT2G37170,AT2G38310,AT2G39800,AT2G40330,AT2G41870,AT2G42530,AT2G42540,AT2G46680,AT2G47770,AT3G02410,AT3G08040,AT3G17510,AT3G22060,AT3G29575,AT3G48360,AT3G50970,AT3G55610,AT3G59220,AT3G61890,AT4G01026,AT4G05100,AT4G11890,AT4G21440,AT4G24960,AT4G27410…	GO:0097305	56
response to salt stress	7.265009717438346e-14	AT1G02820,AT1G10370,AT1G13930,AT1G16850,AT1G18330,AT1G18710,AT1G35910,AT1G47510,AT1G54100,AT1G56600,AT1G71030,AT2G17840,AT2G20880,AT2G21660,AT2G33380,AT2G36270,AT2G37770,AT2G39800,AT2G41870,AT2G42540,AT2G44480,AT2G47770,AT3G17510,AT3G48360,AT3G55610,AT3G61890,AT4G04330,AT4G05100,AT4G11890,AT4G21440,AT4G21870,AT4G24960,AT4G34000,AT5G01520,AT5G02020,AT5G22270,AT5G24090,AT5G24270,AT5G24660,AT5G24770…	GO:0009651	50
oxoacid metabolic process	0.00654198794507405	AT1G01500,AT1G02400,AT1G04220,AT1G06570,AT1G10070,AT1G13930,AT1G21100,AT1G43800,AT1G64660,AT1G65890,AT1G76790,AT2G02380,AT2G16570,AT2G19800,AT2G23560,AT2G26400,AT2G26560,AT2G33380,AT2G39800,AT2G43840,AT2G44480,AT2G46740,AT3G03910,AT3G16390,AT3G30775,AT3G44300,AT3G45060,AT3G47340,AT3G48720,AT3G48990,AT3G55610,AT4G21200,AT4G21680,AT4G26260,AT4G31000,AT4G34250,AT4G37770,AT5G04950,AT5G07010,AT5G09300…	GO:0043436	50
organic acid metabolic process	0.007515989017273543	AT1G01500,AT1G02400,AT1G04220,AT1G06570,AT1G10070,AT1G13930,AT1G21100,AT1G43800,AT1G64660,AT1G65890,AT1G76790,AT2G02380,AT2G16570,AT2G19800,AT2G23560,AT2G26400,AT2G26560,AT2G33380,AT2G39800,AT2G43840,AT2G44480,AT2G46740,AT3G03910,AT3G16390,AT3G30775,AT3G44300,AT3G45060,AT3G47340,AT3G48720,AT3G48990,AT3G55610,AT4G21200,AT4G21680,AT4G26260,AT4G31000,AT4G34250,AT4G37770,AT5G04950,AT5G07010,AT5G09300…	GO:0006082	50
cellular response to organic substance	0.001958412277104528	AT1G01250,AT1G02340,AT1G06160,AT1G15580,AT1G22530,AT1G26800,AT1G51940,AT1G64380,AT1G65790,AT1G69260,AT1G72430,AT2G01200,AT2G02990,AT2G20880,AT2G23340,AT2G32800,AT2G36270,AT2G38310,AT2G40330,AT2G40670,AT2G46680,AT3G14370,AT3G27920,AT3G48360,AT3G59220,AT4G01026,AT4G09820,AT4G11140,AT4G11890,AT4G14400,AT4G14550,AT4G28140,AT4G28720,AT4G30290,AT4G30610,AT4G32280,AT4G34000,AT4G36900,AT5G01520,AT5G15160…	GO:0071310	49
hormone-mediated signaling pathway	0.00011941779382761668	AT1G01250,AT1G02340,AT1G06160,AT1G15580,AT1G51940,AT1G63100,AT1G64380,AT1G65790,AT1G69260,AT1G72430,AT1G80440,AT2G01200,AT2G02990,AT2G20880,AT2G23340,AT2G36270,AT2G38310,AT2G40330,AT2G40670,AT2G43010,AT2G46680,AT3G14370,AT3G27920,AT3G48360,AT3G59060,AT3G59220,AT4G01026,AT4G09820,AT4G11140,AT4G11890,AT4G14550,AT4G28140,AT4G28720,AT4G30610,AT4G32280,AT4G34000,AT4G36900,AT5G01520,AT5G15160,AT5G16530…	GO:0009755	47
defense response to other organism	0.01680829821372023	AT1G01470,AT1G02920,AT1G02930,AT1G03850,AT1G06160,AT1G13609,AT1G17750,AT1G19610,AT1G20440,AT1G51090,AT1G51890,AT1G51940,AT2G19190,AT2G21660,AT2G23560,AT2G26560,AT2G32240,AT2G32800,AT2G33380,AT2G37870,AT2G42530,AT3G08870,AT3G13403,AT3G14310,AT3G30775,AT3G45430,AT3G48990,AT3G50970,AT3G57260,AT4G11460,AT4G14400,AT4G23230,AT4G23320,AT4G30650,AT4G37990,AT5G10760,AT5G14180,AT5G24090,AT5G24530,AT5G24660…	GO:0098542	47
response to water deprivation	2.1498098219926825e-15	AT1G01470,AT1G02820,AT1G02930,AT1G10370,AT1G20440,AT1G20450,AT1G29395,AT1G52890,AT1G54100,AT1G56600,AT1G64660,AT2G17840,AT2G20880,AT2G21660,AT2G33380,AT2G36270,AT2G37170,AT2G37180,AT2G37770,AT2G38530,AT2G39800,AT2G41870,AT2G42540,AT2G46680,AT3G05640,AT3G16800,AT3G30775,AT3G46970,AT3G50970,AT3G61430,AT3G61890,AT4G04330,AT4G11890,AT4G24960,AT4G27410,AT4G34000,AT4G38410,AT5G06760,AT5G15960,AT5G24090…	GO:0009414	46
response to water	4.5477381624758616e-15	AT1G01470,AT1G02820,AT1G02930,AT1G10370,AT1G20440,AT1G20450,AT1G29395,AT1G52890,AT1G54100,AT1G56600,AT1G64660,AT2G17840,AT2G20880,AT2G21660,AT2G33380,AT2G36270,AT2G37170,AT2G37180,AT2G37770,AT2G38530,AT2G39800,AT2G41870,AT2G42540,AT2G46680,AT3G05640,AT3G16800,AT3G30775,AT3G46970,AT3G50970,AT3G61430,AT3G61890,AT4G04330,AT4G11890,AT4G24960,AT4G27410,AT4G34000,AT4G38410,AT5G06760,AT5G15960,AT5G24090…	GO:0009415	46
cellular response to hormone stimulus	0.00017451632047887488	AT1G01250,AT1G02340,AT1G06160,AT1G15580,AT1G22530,AT1G51940,AT1G64380,AT1G65790,AT1G69260,AT1G72430,AT2G01200,AT2G02990,AT2G20880,AT2G23340,AT2G32800,AT2G36270,AT2G38310,AT2G40330,AT2G40670,AT2G46680,AT3G14370,AT3G27920,AT3G48360,AT3G59220,AT4G01026,AT4G09820,AT4G11140,AT4G14400,AT4G14550,AT4G28140,AT4G28720,AT4G30290,AT4G30610,AT4G32280,AT4G34000,AT4G36900,AT5G15160,AT5G16530,AT5G22270,AT5G25890…	GO:0032870	46
cellular response to endogenous stimulus	0.0004464161244590399	AT1G01250,AT1G02340,AT1G06160,AT1G15580,AT1G22530,AT1G51940,AT1G64380,AT1G65790,AT1G69260,AT1G72430,AT2G01200,AT2G02990,AT2G20880,AT2G23340,AT2G32800,AT2G36270,AT2G38310,AT2G40330,AT2G40670,AT2G46680,AT3G14370,AT3G27920,AT3G48360,AT3G59220,AT4G01026,AT4G09820,AT4G11140,AT4G14400,AT4G14550,AT4G28140,AT4G28720,AT4G30290,AT4G30610,AT4G32280,AT4G34000,AT4G36900,AT5G15160,AT5G16530,AT5G22270,AT5G25890…	GO:0071495	46
carbohydrate metabolic process	0.03714880868582075	AT1G02460,AT1G09350,AT1G23200,AT1G24170,AT1G35910,AT1G42430,AT1G47510,AT1G56600,AT1G56710,AT1G60140,AT2G18700,AT2G19800,AT2G43050,AT2G43620,AT2G44480,AT2G46740,AT3G04010,AT3G05820,AT3G14310,AT3G20440,AT3G23730,AT3G44990,AT3G46970,AT3G57260,AT4G02130,AT4G03210,AT4G10960,AT4G14130,AT4G21760,AT4G24000,AT4G24040,AT4G24260,AT4G26260,AT4G30290,AT5G08030,AT5G14470,AT5G24090,AT5G37180,AT5G40390,AT5G48850…	GO:0005975	44
response to temperature stimulus	2.267107082594445e-7	AT1G09350,AT1G13930,AT1G20440,AT1G20450,AT1G22770,AT1G29395,AT1G56600,AT2G17840,AT2G20880,AT2G21660,AT2G33380,AT2G37770,AT2G42530,AT2G42540,AT3G01570,AT3G48360,AT3G50970,AT3G54890,AT3G55580,AT3G57260,AT4G04330,AT4G11890,AT4G14400,AT4G14690,AT4G21870,AT4G24960,AT4G38410,AT4G38580,AT5G02810,AT5G06760,AT5G07100,AT5G10140,AT5G15960,AT5G20630,AT5G24090,AT5G43170,AT5G43840,AT5G52300,AT5G52310,AT5G54470…	GO:0009266	43
carboxylic acid metabolic process	0.04037897110664948	AT1G01500,AT1G02400,AT1G04220,AT1G06570,AT1G10070,AT1G13930,AT1G43800,AT1G64660,AT1G65890,AT2G02380,AT2G16570,AT2G19800,AT2G23560,AT2G26400,AT2G26560,AT2G33380,AT2G39800,AT2G43840,AT2G46740,AT3G03910,AT3G30775,AT3G44300,AT3G47340,AT3G48720,AT3G48990,AT3G55610,AT4G21200,AT4G26260,AT4G31000,AT4G34250,AT4G37770,AT5G04950,AT5G07010,AT5G09300,AT5G17460,AT5G24530,AT5G28030,AT5G54080,AT5G58310,AT5G60335…	GO:0019752	41
response to light stimulus	0.0029709107354338403	AT1G01470,AT1G02340,AT1G02400,AT1G10370,AT1G22500,AT1G22770,AT1G73870,AT1G80920,AT2G17840,AT2G42540,AT2G43010,AT3G07650,AT3G12145,AT3G14870,AT3G19040,AT3G47340,AT3G48390,AT3G54890,AT3G59060,AT3G59220,AT4G14130,AT4G14400,AT4G14690,AT4G16780,AT4G27310,AT4G32280,AT4G34250,AT5G02810,AT5G15160,AT5G15840,AT5G15960,AT5G17780,AT5G24090,AT5G39860,AT5G49330,AT5G49730,AT5G65080	GO:0009416	37
response to radiation	0.004853080150635385	AT1G01470,AT1G02340,AT1G02400,AT1G10370,AT1G22500,AT1G22770,AT1G73870,AT1G80920,AT2G17840,AT2G42540,AT2G43010,AT3G07650,AT3G12145,AT3G14870,AT3G19040,AT3G47340,AT3G48390,AT3G54890,AT3G59060,AT3G59220,AT4G14130,AT4G14400,AT4G14690,AT4G16780,AT4G27310,AT4G32280,AT4G34250,AT5G02810,AT5G15160,AT5G15840,AT5G15960,AT5G17780,AT5G24090,AT5G39860,AT5G49330,AT5G49730,AT5G65080	GO:0009314	37
response to cold	2.5193477971759557e-8	AT1G09350,AT1G20440,AT1G20450,AT1G22770,AT1G29395,AT1G56600,AT2G17840,AT2G21660,AT2G33380,AT2G37770,AT2G42530,AT2G42540,AT3G01570,AT3G48360,AT3G50970,AT3G54890,AT3G55580,AT3G57260,AT4G04330,AT4G11890,AT4G14400,AT4G24960,AT4G38410,AT5G06760,AT5G10140,AT5G15960,AT5G20630,AT5G24090,AT5G43170,AT5G52300,AT5G52310,AT5G54470,AT5G58780,AT5G65080,AT5G66400	GO:0009409	35
cellular response to oxygen-containing compound	0.010073151347557027	AT1G02340,AT1G20530,AT1G29395,AT1G51940,AT1G64660,AT1G65790,AT1G69260,AT2G02990,AT2G32800,AT2G36270,AT2G38310,AT2G40330,AT2G46680,AT3G27920,AT3G45060,AT3G48360,AT3G59220,AT4G01026,AT4G09820,AT4G11890,AT4G14400,AT4G28720,AT4G30610,AT4G34000,AT5G01520,AT5G15160,AT5G24090,AT5G39860,AT5G45830,AT5G46350,AT5G52300,AT5G54060,AT5G60780	GO:1901701	32
cell wall organization or biogenesis	0.017136701672198815	AT1G01200,AT1G02460,AT1G03870,AT1G10070,AT1G23200,AT1G24070,AT1G24170,AT1G56710,AT2G20750,AT2G43050,AT2G43620,AT3G14310,AT3G23730,AT3G44990,AT3G47380,AT3G55500,AT4G02130,AT4G03210,AT4G13340,AT4G13410,AT4G14130,AT4G24000,AT4G24260,AT4G30290,AT5G16190,AT5G17780,AT5G41900,AT5G44130,AT5G57550,AT5G60490,AT5G60950,AT5G63800	GO:0071554	32
response to oxidative stress	0.0007456032018271757	AT1G02930,AT1G03850,AT1G09350,AT1G11210,AT1G13340,AT1G22770,AT1G35910,AT1G56600,AT1G65970,AT2G22080,AT2G39800,AT3G10020,AT3G17790,AT3G29035,AT3G30775,AT3G48360,AT4G21870,AT4G35770,AT5G24770,AT5G28030,AT5G37940,AT5G39610,AT5G40390,AT5G46350,AT5G52310,AT5G59080,AT5G63160	GO:0006979	27
cellular response to acid chemical	0.0016386344521151764	AT1G02340,AT1G20530,AT1G29395,AT1G51940,AT1G64660,AT1G65790,AT1G69260,AT2G02990,AT2G32800,AT2G36270,AT2G38310,AT2G40330,AT2G46680,AT3G27920,AT3G45060,AT3G48360,AT3G59220,AT4G01026,AT4G09820,AT4G14400,AT4G34000,AT5G15160,AT5G24090,AT5G39860,AT5G45830,AT5G52300,AT5G54060,AT5G60780	GO:0071229	27
external encapsulating structure organization	0.023734637352130376	AT1G02460,AT1G23200,AT1G24070,AT1G24170,AT1G56710,AT2G20750,AT2G39350,AT2G43050,AT3G14310,AT3G23730,AT3G44990,AT3G55500,AT4G02130,AT4G03210,AT4G13340,AT4G13410,AT4G14130,AT4G24000,AT4G24260,AT4G30290,AT5G14380,AT5G16190,AT5G17780,AT5G41900,AT5G57550,AT5G60950,AT5G63800	GO:0045229	27
regulation of multicellular organismal process	0.042046498413674714	AT1G01030,AT1G20450,AT1G22770,AT1G53230,AT1G67260,AT1G68800,AT2G30432,AT2G34140,AT2G36270,AT2G38620,AT3G07650,AT3G27920,AT3G29035,AT3G48990,AT3G54180,AT4G14690,AT4G27310,AT5G10140,AT5G15840,AT5G37260,AT5G39610,AT5G45830,AT5G52310,AT5G57660,AT5G59570,AT5G65080	GO:0051239	26
drug metabolic process	0.048520277769487974	AT1G06570,AT1G23200,AT1G24170,AT1G65970,AT1G71030,AT2G23560,AT2G26400,AT2G39800,AT2G43050,AT2G43620,AT2G43840,AT3G14310,AT3G47340,AT3G48720,AT3G55610,AT4G02130,AT4G09820,AT4G22880,AT4G31000,AT5G04950,AT5G24090,AT5G24530,AT5G48900,AT5G54080,AT5G58310,AT5G65010	GO:0017144	26
organic hydroxy compound metabolic process	0.00007006499065519729	AT1G06570,AT1G13930,AT1G47510,AT1G71030,AT2G19800,AT2G23560,AT2G33380,AT2G43840,AT3G48720,AT4G09820,AT4G22880,AT4G26260,AT4G31000,AT4G36380,AT4G37760,AT5G08030,AT5G17220,AT5G24150,AT5G24155,AT5G24530,AT5G40390,AT5G49330,AT5G54080,AT5G58310,AT5G58780	GO:1901615	25
secondary metabolic process	0.00013341177422989645	AT1G02920,AT1G02930,AT1G04220,AT1G10370,AT1G13930,AT1G21100,AT1G67980,AT1G71030,AT1G76790,AT1G80440,AT2G02380,AT2G02930,AT2G44480,AT3G16390,AT3G50740,AT3G55580,AT4G09820,AT4G22880,AT4G33790,AT4G37990,AT5G01040,AT5G13580,AT5G17220,AT5G44210,AT5G48850	GO:0019748	25
response to drug	0.017546217546909666	AT1G22770,AT1G49900,AT1G64380,AT1G71030,AT2G32800,AT2G33380,AT2G36270,AT2G39510,AT3G17790,AT3G29035,AT3G44350,AT3G48360,AT4G14400,AT4G15975,AT4G21120,AT4G28140,AT4G32510,AT5G24530,AT5G37260,AT5G39610,AT5G43170,AT5G46050,AT5G46350,AT5G54610,AT5G63160	GO:0042493	25
regulation of multicellular organismal development	0.027919558931412146	AT1G01030,AT1G20450,AT1G22770,AT1G53230,AT1G67260,AT1G68800,AT2G30432,AT2G36270,AT2G38620,AT3G07650,AT3G27920,AT3G29035,AT3G48990,AT3G54180,AT4G14690,AT4G27310,AT5G10140,AT5G15840,AT5G37260,AT5G39610,AT5G45830,AT5G52310,AT5G57660,AT5G59570,AT5G65080	GO:2000026	25
cell wall organization	0.032261182187938636	AT1G02460,AT1G23200,AT1G24070,AT1G24170,AT1G56710,AT2G20750,AT2G43050,AT3G14310,AT3G23730,AT3G44990,AT3G55500,AT4G02130,AT4G03210,AT4G13340,AT4G13410,AT4G14130,AT4G24000,AT4G24260,AT4G30290,AT5G16190,AT5G17780,AT5G41900,AT5G57550,AT5G60950,AT5G63800	GO:0071555	25
response to bacterium	0.022061119663999068	AT1G02920,AT1G02930,AT1G12210,AT1G17750,AT1G33960,AT1G51090,AT1G51890,AT2G19190,AT2G32800,AT3G08870,AT3G14310,AT3G30775,AT3G44300,AT3G45430,AT4G11460,AT4G14400,AT4G23230,AT4G23320,AT4G37990,AT5G24530,AT5G24660,AT5G46050,AT5G46350,AT5G52310	GO:0009617	24
response to auxin	0.0033649814271904215	AT1G15580,AT1G22530,AT1G47510,AT1G53230,AT1G72430,AT2G01200,AT2G28085,AT3G14370,AT3G48360,AT4G00880,AT4G12410,AT4G14550,AT4G16780,AT4G22620,AT4G30290,AT4G32280,AT4G34810,AT5G16530,AT5G25890,AT5G37260,AT5G39610,AT5G63160,AT5G65510	GO:0009733	23
cellular carbohydrate metabolic process	0.01683897440929092	AT1G35910,AT1G42430,AT1G47510,AT1G60140,AT2G18700,AT2G19800,AT3G05820,AT3G20440,AT3G23730,AT3G44990,AT3G46970,AT4G03210,AT4G14130,AT4G24000,AT4G24040,AT4G24260,AT4G26260,AT4G30290,AT5G08030,AT5G37180,AT5G40390,AT5G48850,AT5G57550,AT5G60950	GO:0044262	22
regulation of hormone levels	0.007277835529779923	AT1G02400,AT1G22530,AT1G68460,AT1G68870,AT2G23560,AT2G43010,AT2G43840,AT3G14370,AT3G21420,AT3G44300,AT3G59060,AT4G08040,AT4G21200,AT4G28720,AT4G31000,AT4G36380,AT4G37770,AT5G07010,AT5G16530,AT5G24530,AT5G58310	GO:0010817	21
circadian rhythm	1.1775559765269638e-8	AT1G18330,AT1G22770,AT1G75060,AT2G17840,AT2G21660,AT2G42540,AT3G07650,AT3G12320,AT3G19720,AT3G26740,AT3G48360,AT5G02810,AT5G06980,AT5G10140,AT5G15840,AT5G37260,AT5G52310,AT5G59570,AT5G60100,AT5G64170	GO:0007623	20
rhythmic process	2.6314834459494193e-8	AT1G18330,AT1G22770,AT1G75060,AT2G17840,AT2G21660,AT2G42540,AT3G07650,AT3G12320,AT3G19720,AT3G26740,AT3G48360,AT5G02810,AT5G06980,AT5G10140,AT5G15840,AT5G37260,AT5G52310,AT5G59570,AT5G60100,AT5G64170	GO:0048511	20
response to jasmonic acid	0.000010678022247962704	AT1G06160,AT1G17750,AT1G18710,AT1G47510,AT1G71030,AT2G02990,AT2G32800,AT2G40330,AT3G27920,AT3G48360,AT4G05100,AT4G09820,AT4G22880,AT4G35770,AT4G37760,AT5G07010,AT5G24770,AT5G24780,AT5G37260,AT5G46050,AT5G54060	GO:0009753	20
response to red or far red light	0.00003286950398602985	AT1G02340,AT1G02400,AT1G10370,AT1G22770,AT1G73870,AT2G42540,AT2G43010,AT3G14870,AT3G54890,AT3G59060,AT4G14130,AT4G14690,AT4G16780,AT4G27310,AT4G32280,AT5G02810,AT5G15160,AT5G15840,AT5G15960,AT5G39860	GO:0009639	20
cellular response to hypoxia	0.00008193194384885613	AT1G19530,AT1G21550,AT1G26380,AT1G26800,AT1G33055,AT1G43800,AT1G72430,AT1G78070,AT2G14247,AT2G26560,AT3G06435,AT3G07350,AT3G10020,AT3G30775,AT4G27450,AT5G15120,AT5G24530,AT5G54470,AT5G65207	GO:0071456	19
cellular response to decreased oxygen levels	0.00009157177871583213	AT1G19530,AT1G21550,AT1G26380,AT1G26800,AT1G33055,AT1G43800,AT1G72430,AT1G78070,AT2G14247,AT2G26560,AT3G06435,AT3G07350,AT3G10020,AT3G30775,AT4G27450,AT5G15120,AT5G24530,AT5G54470,AT5G65207	GO:0036294	19
cellular response to oxygen levels	0.00009157177871583213	AT1G19530,AT1G21550,AT1G26380,AT1G26800,AT1G33055,AT1G43800,AT1G72430,AT1G78070,AT2G14247,AT2G26560,AT3G06435,AT3G07350,AT3G10020,AT3G30775,AT4G27450,AT5G15120,AT5G24530,AT5G54470,AT5G65207	GO:0071453	19
response to hypoxia	0.00029892955535882845	AT1G19530,AT1G21550,AT1G26380,AT1G26800,AT1G33055,AT1G43800,AT1G72430,AT1G78070,AT2G14247,AT2G26560,AT3G06435,AT3G07350,AT3G10020,AT3G30775,AT4G27450,AT5G15120,AT5G24530,AT5G54470,AT5G65207	GO:0001666	19
response to decreased oxygen levels	0.0003611551845748742	AT1G19530,AT1G21550,AT1G26380,AT1G26800,AT1G33055,AT1G43800,AT1G72430,AT1G78070,AT2G14247,AT2G26560,AT3G06435,AT3G07350,AT3G10020,AT3G30775,AT4G27450,AT5G15120,AT5G24530,AT5G54470,AT5G65207	GO:0036293	19
response to oxygen levels	0.00037836852730681287	AT1G19530,AT1G21550,AT1G26380,AT1G26800,AT1G33055,AT1G43800,AT1G72430,AT1G78070,AT2G14247,AT2G26560,AT3G06435,AT3G07350,AT3G10020,AT3G30775,AT4G27450,AT5G15120,AT5G24530,AT5G54470,AT5G65207	GO:0070482	19
cellular response to lipid	0.023158444267545313	AT1G02340,AT1G51940,AT1G65790,AT1G69260,AT2G36270,AT2G38310,AT2G40330,AT2G46680,AT3G27920,AT3G48360,AT3G59220,AT4G01026,AT4G28720,AT4G30610,AT4G34000,AT5G15160,AT5G39860,AT5G45830,AT5G52300	GO:0071396	19
response to wounding	0.00009160577668886181	AT1G01470,AT1G04220,AT1G06160,AT1G17750,AT1G52030,AT2G02990,AT2G27690,AT2G32800,AT3G29035,AT3G48360,AT4G21440,AT4G22880,AT4G35770,AT4G37760,AT5G24090,AT5G24770,AT5G46050,AT5G52310	GO:0009611	18
hormone metabolic process	0.003325663417376806	AT1G02400,AT1G68460,AT1G68870,AT2G23560,AT2G43010,AT2G43840,AT3G21420,AT3G44300,AT3G59060,AT4G08040,AT4G21200,AT4G28720,AT4G31000,AT4G36380,AT4G37770,AT5G07010,AT5G24530,AT5G58310	GO:0042445	18
response to ethylene	0.003692894514342508	AT1G01250,AT1G06160,AT1G18330,AT1G64380,AT1G71030,AT1G72430,AT2G20880,AT2G23340,AT4G05100,AT4G11140,AT4G28140,AT4G36900,AT5G22270,AT5G37260,AT5G39610,AT5G44210,AT5G65510,AT5G67190	GO:0009723	18
leaf development	0.04903991583989628	AT1G01030,AT1G31770,AT1G53230,AT1G69490,AT2G30432,AT2G42530,AT2G42540,AT2G45480,AT3G14370,AT3G27920,AT3G29035,AT3G54180,AT4G11140,AT4G36380,AT5G24530,AT5G39610,AT5G52300,AT5G52310	GO:0048366	18
response to toxic substance	0.0001010353181017041	AT1G02920,AT1G02930,AT1G10370,AT1G22770,AT1G52827,AT2G02380,AT2G02930,AT2G37770,AT3G17790,AT3G29035,AT3G48360,AT3G50740,AT5G17220,AT5G24660,AT5G39610,AT5G46350,AT5G63160	GO:0009636	17
response to extracellular stimulus	0.015561420979730196	AT1G06830,AT1G22500,AT1G29395,AT1G64660,AT1G69480,AT2G02990,AT2G30766,AT2G44670,AT3G08040,AT3G47340,AT3G48390,AT3G49620,AT3G56980,AT5G24090,AT5G24660,AT5G48850,AT5G65040	GO:0009991	17
negative regulation of cellular macromolecule biosynthetic process	0.040238544291726505	AT1G03850,AT1G69260,AT2G25900,AT2G34140,AT2G35270,AT3G27250,AT3G29575,AT3G48390,AT4G14550,AT4G16780,AT4G27310,AT4G34590,AT5G02810,AT5G43170,AT5G44210,AT5G50360,AT5G63350	GO:2000113	17
negative regulation of macromolecule biosynthetic process	0.04200603333255248	AT1G03850,AT1G69260,AT2G25900,AT2G34140,AT2G35270,AT3G27250,AT3G29575,AT3G48390,AT4G14550,AT4G16780,AT4G27310,AT4G34590,AT5G02810,AT5G43170,AT5G44210,AT5G50360,AT5G63350	GO:0010558	17
anatomical structure formation involved in morphogenesis	0.0008149578913891905	AT1G18370,AT1G53230,AT1G67260,AT1G68800,AT1G73870,AT1G76420,AT2G19800,AT2G20750,AT2G34925,AT2G39350,AT3G54180,AT3G55500,AT4G16780,AT4G26260,AT5G14380,AT5G65510	GO:0048646	16
phosphorelay signal transduction system	0.002913192578751271	AT1G01250,AT1G06160,AT1G64380,AT1G72430,AT2G20880,AT2G23340,AT2G40670,AT4G11140,AT4G28140,AT4G36900,AT5G02810,AT5G22270,AT5G44210,AT5G60100,AT5G65510,AT5G67190	GO:0000160	16
abscisic acid-activated signaling pathway	0.003966934837953245	AT1G02340,AT1G51940,AT1G65790,AT1G69260,AT2G36270,AT2G38310,AT2G40330,AT2G46680,AT3G48360,AT3G59220,AT4G01026,AT4G11890,AT4G34000,AT5G01520,AT5G45830,AT5G52300	GO:0009738	16
cellular response to alcohol	0.011361548720689073	AT1G02340,AT1G51940,AT1G65790,AT1G69260,AT2G36270,AT2G38310,AT2G40330,AT2G46680,AT3G48360,AT3G59220,AT4G01026,AT4G11890,AT4G34000,AT5G01520,AT5G45830,AT5G52300	GO:0097306	16
organic hydroxy compound biosynthetic process	0.002027091954497711	AT1G06570,AT1G13930,AT1G71030,AT2G33380,AT4G09820,AT4G22880,AT4G31000,AT4G36380,AT4G37760,AT5G17220,AT5G24150,AT5G24155,AT5G40390,AT5G49330,AT5G58780	GO:1901617	15
response to nutrient levels	0.021642505787534308	AT1G06830,AT1G22500,AT1G64660,AT1G69480,AT2G02990,AT2G30766,AT2G44670,AT3G08040,AT3G47340,AT3G48390,AT3G49620,AT3G56980,AT5G24660,AT5G48850,AT5G65040	GO:0031667	15
response to antibiotic	0.03815793382523287	AT1G22770,AT1G71030,AT2G32800,AT2G33380,AT3G17790,AT3G29035,AT3G48360,AT4G14400,AT5G24530,AT5G37260,AT5G39610,AT5G46050,AT5G46350,AT5G54610,AT5G63160	GO:0046677	15
negative regulation of transcription, DNA-templated	0.039078434843818344	AT1G03850,AT1G69260,AT2G34140,AT2G35270,AT3G27250,AT3G29575,AT3G48390,AT4G14550,AT4G16780,AT4G27310,AT5G02810,AT5G43170,AT5G44210,AT5G50360,AT5G63350	GO:0045892	15
negative regulation of RNA biosynthetic process	0.040967085374604015	AT1G03850,AT1G69260,AT2G34140,AT2G35270,AT3G27250,AT3G29575,AT3G48390,AT4G14550,AT4G16780,AT4G27310,AT5G02810,AT5G43170,AT5G44210,AT5G50360,AT5G63350	GO:1902679	15
negative regulation of nucleic acid-templated transcription	0.040967085374604015	AT1G03850,AT1G69260,AT2G34140,AT2G35270,AT3G27250,AT3G29575,AT3G48390,AT4G14550,AT4G16780,AT4G27310,AT5G02810,AT5G43170,AT5G44210,AT5G50360,AT5G63350	GO:1903507	15
aging	0.0008883384916600294	AT1G53230,AT1G69490,AT2G02990,AT2G42530,AT2G42540,AT3G29035,AT3G49620,AT4G08040,AT4G35770,AT4G37770,AT5G24530,AT5G39610,AT5G52300,AT5G52310	GO:0007568	14
pigment metabolic process	0.0019063613224543025	AT1G06570,AT1G71030,AT2G02990,AT2G16570,AT3G29590,AT4G09820,AT4G11910,AT4G14690,AT4G22880,AT5G17220,AT5G42800,AT5G49330,AT5G52570,AT5G54060	GO:0042440	14
cellular response to abiotic stimulus	0.006329214922534449	AT1G02340,AT1G22770,AT1G29395,AT1G64660,AT2G42540,AT2G43010,AT3G59060,AT3G59220,AT4G14690,AT4G16780,AT5G02810,AT5G15840,AT5G15960,AT5G24090	GO:0071214	14
cellular response to environmental stimulus	0.006329214922534449	AT1G02340,AT1G22770,AT1G29395,AT1G64660,AT2G42540,AT2G43010,AT3G59060,AT3G59220,AT4G14690,AT4G16780,AT5G02810,AT5G15840,AT5G15960,AT5G24090	GO:0104004	14
response to starvation	0.007925286763054309	AT1G06830,AT1G64660,AT1G69480,AT2G02990,AT2G30766,AT2G44670,AT3G08040,AT3G47340,AT3G48390,AT3G49620,AT3G56980,AT5G24660,AT5G48850,AT5G65040	GO:0042594	14
small molecule catabolic process	0.010532400863109909	AT1G02400,AT1G06570,AT1G47510,AT1G64660,AT2G19800,AT3G30775,AT3G47340,AT3G48990,AT4G10960,AT4G21200,AT4G26260,AT5G09300,AT5G24530,AT5G54080	GO:0044282	14
cellular response to abscisic acid stimulus	0.010900631934123915	AT1G02340,AT1G51940,AT1G65790,AT1G69260,AT2G36270,AT2G38310,AT2G40330,AT2G46680,AT3G48360,AT3G59220,AT4G01026,AT4G34000,AT5G45830,AT5G52300	GO:0071215	14
regulation of shoot system development	0.02520322143654174	AT1G01030,AT1G53230,AT1G67260,AT1G68800,AT2G30432,AT3G27920,AT3G29035,AT5G10140,AT5G15840,AT5G37260,AT5G39610,AT5G57660,AT5G59570,AT5G65080	GO:0048831	14
pigment biosynthetic process	0.0008972117832055566	AT1G06570,AT1G71030,AT2G02990,AT2G16570,AT3G29590,AT4G09820,AT4G14690,AT4G22880,AT5G17220,AT5G42800,AT5G49330,AT5G52570,AT5G54060	GO:0046148	13
cellular response to ethylene stimulus	0.006834204311430841	AT1G01250,AT1G06160,AT1G64380,AT1G72430,AT2G20880,AT2G23340,AT4G11140,AT4G28140,AT4G36900,AT5G22270,AT5G44210,AT5G65510,AT5G67190	GO:0071369	13
ethylene-activated signaling pathway	0.007112895533442626	AT1G01250,AT1G06160,AT1G64380,AT1G72430,AT2G20880,AT2G23340,AT4G11140,AT4G28140,AT4G36900,AT5G22270,AT5G44210,AT5G65510,AT5G67190	GO:0009873	13
phenylpropanoid metabolic process	0.0009334432687984134	AT1G04220,AT1G67980,AT1G71030,AT1G80440,AT3G50740,AT3G55580,AT4G09820,AT4G22880,AT4G33790,AT4G37990,AT5G01040,AT5G13580	GO:0009698	12
response to light intensity	0.0018861764951041884	AT1G01470,AT1G02340,AT2G17840,AT2G42540,AT2G43010,AT3G47340,AT3G48390,AT3G54890,AT3G59060,AT3G59220,AT4G14690,AT5G24090	GO:0009642	12
hormone biosynthetic process	0.027811580720364312	AT1G02400,AT1G68460,AT2G43010,AT3G21420,AT3G44300,AT3G59060,AT4G08040,AT4G21200,AT4G28720,AT4G31000,AT4G36380,AT4G37770	GO:0042446	12
cellular glucan metabolic process	0.047696314538041795	AT1G42430,AT3G20440,AT3G23730,AT3G44990,AT3G46970,AT4G03210,AT4G14130,AT4G24000,AT4G24260,AT4G30290,AT5G57550,AT5G60950	GO:0006073	12
glucan metabolic process	0.047696314538041795	AT1G42430,AT3G20440,AT3G23730,AT3G44990,AT3G46970,AT4G03210,AT4G14130,AT4G24000,AT4G24260,AT4G30290,AT5G57550,AT5G60950	GO:0044042	12
cellular response to light stimulus	0.002129659550666918	AT1G02340,AT1G22770,AT2G42540,AT2G43010,AT3G59060,AT3G59220,AT4G14690,AT4G16780,AT5G02810,AT5G15840,AT5G15960	GO:0071482	11
cellular response to radiation	0.0029926545016657454	AT1G02340,AT1G22770,AT2G42540,AT2G43010,AT3G59060,AT3G59220,AT4G14690,AT4G16780,AT5G02810,AT5G15840,AT5G15960	GO:0071478	11
secondary metabolite biosynthetic process	0.013355622834988612	AT1G04220,AT1G67980,AT1G71030,AT1G76790,AT3G55580,AT4G09820,AT4G22880,AT4G33790,AT4G37990,AT5G13580,AT5G48850	GO:0044550	11
cold acclimation	0.0000054621982160158635	AT1G20440,AT1G20450,AT1G29395,AT2G42530,AT2G42540,AT3G50970,AT3G55580,AT4G38410,AT5G15960,AT5G66400	GO:0009631	10
phenol-containing compound metabolic process	0.000027544777818939512	AT1G71030,AT2G23560,AT2G43840,AT3G48720,AT4G09820,AT4G22880,AT4G31000,AT5G24530,AT5G54080,AT5G58310	GO:0018958	10
cellular response to red or far red light	0.00011389380918045867	AT1G02340,AT1G22770,AT2G42540,AT2G43010,AT3G59060,AT4G14690,AT4G16780,AT5G02810,AT5G15840,AT5G15960	GO:0071489	10
flavonoid biosynthetic process	0.00014043819994582273	AT1G71030,AT2G02990,AT3G29590,AT4G09820,AT4G22880,AT5G17220,AT5G24530,AT5G42800,AT5G49330,AT5G54060	GO:0009813	10
flavonoid metabolic process	0.0007683025312671945	AT1G71030,AT2G02990,AT3G29590,AT4G09820,AT4G22880,AT5G17220,AT5G24530,AT5G42800,AT5G49330,AT5G54060	GO:0009812	10
response to oomycetes	0.0009654218386807053	AT2G02930,AT2G32800,AT3G08870,AT3G45430,AT4G11890,AT4G14400,AT5G09440,AT5G24530,AT5G24660,AT5G60950	GO:0002239	10
organic acid catabolic process	0.015622963956190613	AT1G02400,AT1G06570,AT1G64660,AT3G30775,AT3G47340,AT3G48990,AT4G21200,AT5G09300,AT5G24530,AT5G54080	GO:0016054	10
carboxylic acid catabolic process	0.015622963956190613	AT1G02400,AT1G06570,AT1G64660,AT3G30775,AT3G47340,AT3G48990,AT4G21200,AT5G09300,AT5G24530,AT5G54080	GO:0046395	10
red or far-red light signaling pathway	0.00045665255851490115	AT1G02340,AT1G22770,AT2G42540,AT2G43010,AT3G59060,AT4G16780,AT5G02810,AT5G15840,AT5G15960	GO:0010017	9
phenylpropanoid biosynthetic process	0.0028917020082554826	AT1G04220,AT1G67980,AT1G71030,AT3G55580,AT4G09820,AT4G22880,AT4G33790,AT4G37990,AT5G13580	GO:0009699	9
response to karrikin	0.013251003356692886	AT1G10370,AT1G22770,AT2G16660,AT2G39980,AT3G21090,AT3G45060,AT5G06980,AT5G51550,AT5G64620	GO:0080167	9
leaf senescence	0.02339687097545557	AT1G53230,AT1G69490,AT2G42530,AT2G42540,AT3G29035,AT5G24530,AT5G39610,AT5G52300,AT5G52310	GO:0010150	9
plant organ senescence	0.02958422661958624	AT1G53230,AT1G69490,AT2G42530,AT2G42540,AT3G29035,AT5G24530,AT5G39610,AT5G52300,AT5G52310	GO:0090693	9
response to reactive oxygen species	0.04984645519920471	AT1G22770,AT3G17790,AT3G29035,AT3G48360,AT4G21870,AT5G39610,AT5G46350,AT5G52310,AT5G63160	GO:0000302	9
anthocyanin-containing compound metabolic process	0.00010971023115823945	AT1G71030,AT2G02990,AT3G29590,AT4G09820,AT4G22880,AT5G17220,AT5G42800,AT5G54060	GO:0046283	8
response to far red light	0.00021525017067518587	AT1G02340,AT1G22770,AT3G54890,AT4G14130,AT4G14690,AT4G16780,AT4G32280,AT5G15840	GO:0010218	8
hyperosmotic salinity response	0.0003111372929364289	AT2G39800,AT3G55610,AT4G24960,AT5G24770,AT5G43170,AT5G46050,AT5G52310,AT5G65010	GO:0042538	8
hyperosmotic response	0.0009997789342341425	AT2G39800,AT3G55610,AT4G24960,AT5G24770,AT5G43170,AT5G46050,AT5G52310,AT5G65010	GO:0006972	8
detoxification	0.009752600373031387	AT1G02920,AT1G02930,AT1G10370,AT1G52827,AT2G02380,AT2G02930,AT5G17220,AT5G24660	GO:0098754	8
response to desiccation	0.000004051602437553431	AT1G01470,AT1G54100,AT2G33380,AT2G37180,AT2G39800,AT5G25610,AT5G52310	GO:0009269	7
anthocyanin-containing compound biosynthetic process	0.00005948486110453784	AT1G71030,AT2G02990,AT3G29590,AT4G09820,AT4G22880,AT5G42800,AT5G54060	GO:0009718	7
response to hydrogen peroxide	0.0012061889127056675	AT1G22770,AT3G17790,AT3G29035,AT3G48360,AT5G39610,AT5G46350,AT5G63160	GO:0042542	7
glutamine family amino acid metabolic process	0.012439632181711313	AT2G16570,AT2G39800,AT3G30775,AT3G47340,AT3G55610,AT5G17460,AT5G65010	GO:0009064	7
detection of stimulus	0.018568487925483004	AT1G02340,AT1G22770,AT2G43010,AT3G59060,AT4G16780,AT5G15120,AT5G24270	GO:0051606	7
response to blue light	0.029210288136708774	AT1G02340,AT1G22770,AT2G43010,AT3G54890,AT3G59060,AT3G59220,AT4G14690	GO:0009637	7
response to cytokinin	0.03351833543927421	AT1G03850,AT1G30260,AT2G40670,AT4G11140,AT4G16780,AT4G28720,AT5G54060	GO:0009735	7
toxin catabolic process	0.0029829961896983997	AT1G02920,AT1G02930,AT1G10370,AT2G02380,AT2G02930,AT5G17220	GO:0009407	6
glutathione metabolic process	0.006360319036499104	AT1G02920,AT1G02930,AT1G10370,AT2G02380,AT2G02930,AT5G17220	GO:0006749	6
protein complex oligomerization	0.006360319036499104	AT1G64660,AT2G24240,AT2G42540,AT3G28007,AT4G21870,AT5G23660	GO:0051259	6
xyloglucan metabolic process	0.007520044289317334	AT3G23730,AT3G44990,AT4G03210,AT4G14130,AT4G30290,AT5G57550	GO:0010411	6
toxin metabolic process	0.0190002604469526	AT1G02920,AT1G02930,AT1G10370,AT2G02380,AT2G02930,AT5G17220	GO:0009404	6
cellular carbohydrate catabolic process	0.0190002604469526	AT2G19800,AT3G05820,AT3G46970,AT4G24040,AT4G24260,AT4G26260	GO:0044275	6
benzene-containing compound metabolic process	0.02277161821651917	AT2G23560,AT2G43840,AT4G31000,AT5G24530,AT5G54080,AT5G58310	GO:0042537	6
defense response to oomycetes	0.03344620495406616	AT2G32800,AT3G08870,AT3G45430,AT4G14400,AT5G24530,AT5G24660	GO:0002229	6
cellular amino acid catabolic process	0.04079268341715114	AT1G06570,AT1G64660,AT3G30775,AT3G47340,AT5G09300,AT5G54080	GO:0009063	6
protein homooligomerization	0.0012020774283865428	AT1G64660,AT2G24240,AT2G42540,AT3G28007,AT5G23660	GO:0051260	5
secondary shoot formation	0.004293309056063985	AT1G53230,AT1G67260,AT1G68800,AT1G73870,AT2G34925	GO:0010223	5
shoot axis formation	0.004293309056063985	AT1G53230,AT1G67260,AT1G68800,AT1G73870,AT2G34925	GO:0010346	5
organic hydroxy compound catabolic process	0.004826724654637478	AT1G47510,AT2G19800,AT4G26260,AT5G24530,AT5G54080	GO:1901616	5
morphogenesis of a branching structure	0.006031664196036271	AT1G53230,AT1G67260,AT1G68800,AT1G73870,AT2G34925	GO:0001763	5
response to nitrate	0.008213457296140302	AT1G20530,AT3G45060,AT3G48360,AT4G21680,AT5G60780	GO:0010167	5
regulation of DNA-dependent DNA replication	0.009939401141246753	AT1G51355,AT2G38620,AT3G54180,AT3G54710,AT5G02220	GO:0090329	5
salicylic acid metabolic process	0.0165715387392376	AT2G23560,AT2G43840,AT4G31000,AT5G24530,AT5G58310	GO:0009696	5
regulation of development, heterochronic	0.0165715387392376	AT1G53230,AT3G12145,AT5G15160,AT5G39860,AT5G43270	GO:0040034	5
regulation of DNA replication	0.020781163429245506	AT1G51355,AT2G38620,AT3G54180,AT3G54710,AT5G02220	GO:0006275	5
phototransduction	0.022325645793578507	AT1G02340,AT1G22770,AT2G43010,AT3G59060,AT4G16780	GO:0007602	5
red, far-red light phototransduction	0.022325645793578507	AT1G02340,AT1G22770,AT2G43010,AT3G59060,AT4G16780	GO:0009585	5
detection of light stimulus	0.023942674019350883	AT1G02340,AT1G22770,AT2G43010,AT3G59060,AT4G16780	GO:0009583	5
regulation of circadian rhythm	0.02563328507539432	AT1G22770,AT1G75060,AT5G10140,AT5G60100,AT5G64170	GO:0042752	5
regulation of secondary metabolic process	0.027398442316062838	AT1G13930,AT1G80440,AT3G55580,AT4G09820,AT5G48850	GO:0043455	5
detection of external stimulus	0.03737090538410642	AT1G02340,AT1G22770,AT2G43010,AT3G59060,AT4G16780	GO:0009581	5
detection of abiotic stimulus	0.03737090538410642	AT1G02340,AT1G22770,AT2G43010,AT3G59060,AT4G16780	GO:0009582	5
response to high light intensity	0.03959937469898842	AT1G01470,AT2G17840,AT2G42540,AT3G54890,AT4G14690	GO:0009644	5
disaccharide metabolic process	0.049308363238334735	AT1G35910,AT1G60140,AT2G18700,AT3G05820,AT4G24040,AT5G37180,AT5G40390	GO:0005984	5
anaerobic respiration	0.00008230000462733735	AT1G19530,AT1G33055,AT3G10020,AT5G15120	GO:0009061	4
proline metabolic process	0.0007747048305401726	AT2G39800,AT3G30775,AT3G55610,AT5G17460	GO:0006560	4
syncytium formation	0.0010091137304431349	AT2G19800,AT2G20750,AT3G55500,AT4G26260	GO:0006949	4
response to low light intensity stimulus	0.002447530236202397	AT2G43010,AT3G54890,AT3G59060,AT3G59220	GO:0009645	4
response to freezing	0.0075398808789588195	AT2G42540,AT3G01570,AT3G55580,AT4G14400	GO:0050826	4
phenol-containing compound biosynthetic process	0.013771793541321605	AT1G71030,AT4G09820,AT4G22880,AT4G31000	GO:0046189	4
regulation of DNA endoreduplication	0.022562045528330153	AT1G51355,AT2G38620,AT3G54180,AT5G02220	GO:0032875	4
regulation of shoot system morphogenesis	0.022562045528330153	AT1G01030,AT1G53230,AT1G67260,AT1G68800	GO:1900618	4
regulation of timing of meristematic phase transition	0.02684775779729772	AT3G12145,AT5G15160,AT5G39860,AT5G43270	GO:0048506	4
regulation of timing of transition from vegetative to reproductive phase	0.02684775779729772	AT3G12145,AT5G15160,AT5G39860,AT5G43270	GO:0048510	4
negative regulation of DNA-templated transcription, initiation	0.0004710008758859527	AT3G27250,AT5G50360,AT5G63350	GO:2000143	3
proanthocyanidin biosynthetic process	0.0012619625410902591	AT1G71030,AT4G09820,AT4G22880	GO:0010023	3
response to low fluence blue light stimulus by blue low-fluence system	0.0018517938093217188	AT2G43010,AT3G59060,AT3G59220	GO:0010244	3
fruit ripening	0.002587998114201104	AT1G69490,AT4G08040,AT4G37770	GO:0009835	3
regulation of auxin biosynthetic process	0.004541379656566245	AT2G43010,AT3G59060,AT4G28720	GO:0010600	3
regulation of auxin metabolic process	0.007192960455495146	AT2G43010,AT3G59060,AT4G28720	GO:0090354	3
regulation of morphogenesis of a branching structure	0.008797524361733856	AT1G53230,AT1G67260,AT1G68800	GO:0060688	3
regulation of secondary shoot formation	0.008797524361733856	AT1G53230,AT1G67260,AT1G68800	GO:2000032	3
regulation of protein serine/threonine phosphatase activity	0.010594849892031733	AT2G38310,AT2G40330,AT4G01026	GO:0080163	3
suberin biosynthetic process	0.01717884015350406	AT1G04220,AT4G33790,AT5G13580	GO:0010345	3
regulation of plant organ formation	0.01717884015350406	AT1G53230,AT1G67260,AT1G68800	GO:1905428	3
regulation of phenylpropanoid metabolic process	0.01717884015350406	AT1G80440,AT3G55580,AT4G09820	GO:2000762	3
polyol catabolic process	0.01977848308008672	AT1G47510,AT2G19800,AT4G26260	GO:0046174	3
regulation of DNA-templated transcription, initiation	0.01977848308008672	AT3G27250,AT5G50360,AT5G63350	GO:2000142	3
hormone catabolic process	0.028804002832729905	AT1G02400,AT4G21200,AT5G24530	GO:0042447	3
regulation of phosphoprotein phosphatase activity	0.03221991621375382	AT2G38310,AT2G40330,AT4G01026	GO:0043666	3
isoprenoid catabolic process	0.03583743514415756	AT1G02400,AT4G19170,AT4G21200	GO:0008300	3
L-ascorbic acid metabolic process	0.04366890782527152	AT2G19800,AT2G46740,AT4G26260	GO:0019852	3
L-ascorbic acid biosynthetic process	0.04366890782527152	AT2G19800,AT2G46740,AT4G26260	GO:0019853	3
cellular response to blue light	0.04366890782527152	AT1G02340,AT3G59220,AT4G14690	GO:0071483	3
regulation of secondary metabolite biosynthetic process	0.04366890782527152	AT3G55580,AT4G09820,AT5G48850	GO:1900376	3
regulation of phosphatase activity	0.047877634989817605	AT2G38310,AT2G40330,AT4G01026	GO:0010921	3
regulation of protein dephosphorylation	0.047877634989817605	AT2G38310,AT2G40330,AT4G01026	GO:0035304	3
alcohol catabolic process	0.047877634989817605	AT1G47510,AT2G19800,AT4G26260	GO:0046164	3
cellular response to nitrate	0.047877634989817605	AT1G20530,AT3G45060,AT5G60780	GO:0071249	3
L-proline biosynthetic process	0.0025305663948992085	AT2G39800,AT3G55610	GO:0055129	2
L-asparagine biosynthetic process	0.0025305663948992085	AT3G47340,AT5G65010	GO:0070981	2
L-asparagine metabolic process	0.0025305663948992085	AT3G47340,AT5G65010	GO:0070982	2
asparagine biosynthetic process	0.004962676842481263	AT3G47340,AT5G65010	GO:0006529	2
inositol catabolic process	0.004962676842481263	AT2G19800,AT4G26260	GO:0019310	2
regulation of trichome morphogenesis	0.004962676842481263	AT2G30432,AT3G27920	GO:2000039	2
asparagine metabolic process	0.008110623095511308	AT3G47340,AT5G65010	GO:0006528	2
tyrosine catabolic process	0.008110623095511308	AT1G06570,AT5G54080	GO:0006572	2
positive regulation of DNA-binding transcription factor activity	0.008110623095511308	AT3G29035,AT5G39610	GO:0051091	2
L-glutamate import	0.008110623095511308	AT2G39510,AT4G21120	GO:0051938	2
regulation of flavonol biosynthetic process	0.008110623095511308	AT5G17220,AT5G49330	GO:1900384	2
regulation of protein binding	0.011930434205323994	AT3G05640,AT5G60100	GO:0043393	2
positive regulation of mRNA catabolic process	0.011930434205323994	AT2G25900,AT4G32430	GO:0061014	2
cellular response to far red light	0.011930434205323994	AT4G14690,AT5G15840	GO:0071490	2
phenol-containing compound catabolic process	0.016380095829615093	AT5G24530,AT5G54080	GO:0019336	2
amino acid import	0.016380095829615093	AT2G39510,AT4G21120	GO:0043090	2
lateral growth	0.016380095829615093	AT1G68460,AT4G16780	GO:0080190	2
regulation of cell cycle G1/S phase transition	0.016380095829615093	AT2G38620,AT3G54180	GO:1902806	2
proline biosynthetic process	0.02141947359245671	AT2G39800,AT3G55610	GO:0006561	2
acidic amino acid transport	0.02141947359245671	AT2G39510,AT4G21120	GO:0015800	2
diterpenoid catabolic process	0.02141947359245671	AT1G02400,AT4G21200	GO:0016103	2
gibberellin catabolic process	0.02141947359245671	AT1G02400,AT4G21200	GO:0045487	2
L-phenylalanine catabolic process	0.02701023924478094	AT1G06570,AT5G54080	GO:0006559	2
L-amino acid transport	0.02701023924478094	AT2G39510,AT4G21120	GO:0015807	2
erythrose 4-phosphate/phosphoenolpyruvate family amino acid catabolic process	0.02701023924478094	AT1G06570,AT5G54080	GO:1902222	2
positive regulation of ubiquitin protein ligase activity	0.02701023924478094	AT4G33260,AT4G33270	GO:1904668	2
stress response to cadmium ion	0.02701023924478094	AT1G52827,AT5G28030	GO:1990170	2
neurotransmitter transport	0.03311579952742592	AT2G39510,AT4G21120	GO:0006836	2
positive regulation of flavonoid biosynthetic process	0.03311579952742592	AT4G09820,AT5G49330	GO:0009963	2
cellular response to sulfur starvation	0.03311579952742592	AT5G24660,AT5G48850	GO:0010438	2
cell cycle G1/S phase transition	0.03311579952742592	AT2G38620,AT3G54180	GO:0044843	2
regulation of stomatal complex patterning	0.03311579952742592	AT2G38620,AT3G54180	GO:2000037	2
guard mother cell differentiation	0.03970122764215528	AT2G38620,AT3G54180	GO:0010444	2
positive regulation of protein ubiquitination	0.03970122764215528	AT4G33260,AT4G33270	GO:0031398	2
positive regulation of ubiquitin-protein transferase activity	0.03970122764215528	AT4G33260,AT4G33270	GO:0051443	2
tyrosine metabolic process	0.046733197239273105	AT1G06570,AT5G54080	GO:0006570	2
drought recovery	0.046733197239273105	AT2G42540,AT3G16800	GO:0009819	2
regulation of DNA-binding transcription factor activity	0.046733197239273105	AT3G29035,AT5G39610	GO:0051090	2
cellular response to red light	0.046733197239273105	AT2G43010,AT4G14690	GO:0071491	2
positive regulation of mRNA metabolic process	0.046733197239273105	AT2G25900,AT4G32430	GO:1903313	2
positive regulation of protein modification by small protein conjugation or removal	0.046733197239273105	AT4G33260,AT4G33270	GO:1903322	2
regulation of ubiquitin protein ligase activity	0.046733197239273105	AT4G33260,AT4G33270	GO:1904666	2
regulation of mitochondrial RNA catabolic process	0.029357298474945503	AT4G32430	GO:0000960	1
positive regulation of mitochondrial RNA catabolic process	0.029357298474945503	AT4G32430	GO:0000962	1
trehalose catabolic process	0.029357298474945503	AT4G24040	GO:0005993	1
hexitol metabolic process	0.029357298474945503	AT5G40390	GO:0006059	1
phospholipid transfer to membrane	0.029357298474945503	AT2G38530	GO:0006649	1
sulfur utilization	0.029357298474945503	AT5G48850	GO:0006791	1
regulation of sulfur utilization	0.029357298474945503	AT5G48850	GO:0006792	1
methionine catabolic process	0.029357298474945503	AT1G64660	GO:0009087	1
plastid inner membrane organization	0.029357298474945503	AT2G42540	GO:0009667	1
temperature compensation of the circadian clock	0.029357298474945503	AT1G22770	GO:0010378	1
hexitol biosynthetic process	0.029357298474945503	AT5G40390	GO:0019406	1
methionine catabolic process via 2-oxobutanoate	0.029357298474945503	AT1G64660	GO:0019458	1
mannitol biosynthetic process	0.029357298474945503	AT5G40390	GO:0019593	1
mannitol metabolic process	0.029357298474945503	AT5G40390	GO:0019594	1
plus-end directed microtubule sliding	0.029357298474945503	AT4G14330	GO:0031535	1
negative regulation of protein binding	0.029357298474945503	AT5G60100	GO:0032091	1
ferulate metabolic process	0.029357298474945503	AT3G48720	GO:0033494	1
oxalate metabolic process	0.029357298474945503	AT3G48990	GO:0033609	1
oxalate catabolic process	0.029357298474945503	AT3G48990	GO:0033611	1
response to leucine	0.029357298474945503	AT5G46050	GO:0043201	1
response to peptide hormone	0.029357298474945503	AT1G10370	GO:0043434	1
vesicle transport along microtubule	0.029357298474945503	AT4G14330	GO:0047496	1
microtubule sliding	0.029357298474945503	AT4G14330	GO:0051012	1
response to growth hormone	0.029357298474945503	AT1G10370	GO:0060416	1
response to histidine	0.029357298474945503	AT5G46050	GO:0080052	1
response to phenylalanine	0.029357298474945503	AT5G46050	GO:0080053	1
cysteine homeostasis	0.029357298474945503	AT5G28030	GO:0080145	1
sucrose induced translational repression	0.029357298474945503	AT4G34590	GO:0080149	1
intracellular auxin transport	0.029357298474945503	AT5G16530	GO:0080162	1
secondary thickening	0.029357298474945503	AT4G16780	GO:0080191	1
cellular senescence	0.029357298474945503	AT5G39610	GO:0090398	1
stress-induced premature senescence	0.029357298474945503	AT5G39610	GO:0090400	1
age-related resistance	0.029357298474945503	AT5G39610	GO:0090644	1
vesicle cytoskeletal trafficking	0.029357298474945503	AT4G14330	GO:0099518	1
cyanidin 3-O-glucoside metabolic process	0.029357298474945503	AT5G54060	GO:1901038	1
negative regulation of tetrapyrrole catabolic process	0.029357298474945503	AT4G11910	GO:1901405	1
negative regulation of stem cell population maintenance	0.029357298474945503	AT2G34140	GO:1902455	1
negative regulation of chlorophyll catabolic process	0.029357298474945503	AT4G11910	GO:1903647	1
regulation of age-related resistance	0.029357298474945503	AT5G39610	GO:1904248	1
positive regulation of age-related resistance	0.029357298474945503	AT5G39610	GO:1904250	1
regulation of microtubule binding	0.029357298474945503	AT3G05640	GO:1904526	1
regulation of mitochondrial mRNA catabolic process	0.029357298474945503	AT4G32430	GO:1905637	1
positive regulation of mitochondrial mRNA catabolic process	0.029357298474945503	AT4G32430	GO:1905639	1

## Sheet: Molecular function
GO Term	p-value	Genes	GO Term	Matches
DNA binding	0.0005744821596374705	AT1G01030,AT1G01150,AT1G01250,AT1G02340,AT1G06160,AT1G16640,AT1G18330,AT1G18710,AT1G29860,AT1G49475,AT1G52890,AT1G53230,AT1G63100,AT1G64380,AT1G67260,AT1G68800,AT1G69490,AT1G71030,AT1G73870,AT1G76420,AT2G20880,AT2G21660,AT2G23340,AT2G24700,AT2G25900,AT2G30432,AT2G31730,AT2G34140,AT2G35270,AT2G35310,AT2G36270,AT2G43010,AT2G46680,AT3G01080,AT3G06120,AT3G07650,AT3G10113,AT3G18400,AT3G19040,AT3G22100…	GO:0003677	100
transcription regulator activity	3.0261104815894316e-10	AT1G01030,AT1G01250,AT1G02340,AT1G06160,AT1G15580,AT1G18330,AT1G18710,AT1G29860,AT1G49900,AT1G52890,AT1G53230,AT1G63100,AT1G64380,AT1G67260,AT1G68800,AT1G69490,AT1G71030,AT1G73870,AT1G76420,AT2G01200,AT2G20880,AT2G23340,AT2G25900,AT2G30432,AT2G31730,AT2G34140,AT2G35270,AT2G36270,AT2G43010,AT2G46680,AT3G01080,AT3G06120,AT3G07650,AT3G18400,AT3G22100,AT3G27920,AT3G29035,AT3G44350,AT3G48360,AT3G49410…	GO:0140110	97
DNA-binding transcription factor activity	6.075859204763748e-11	AT1G01030,AT1G01250,AT1G02340,AT1G06160,AT1G15580,AT1G18330,AT1G18710,AT1G29860,AT1G49900,AT1G52890,AT1G53230,AT1G63100,AT1G64380,AT1G67260,AT1G68800,AT1G69490,AT1G71030,AT1G73870,AT1G76420,AT2G01200,AT2G20880,AT2G23340,AT2G25900,AT2G30432,AT2G31730,AT2G34140,AT2G35270,AT2G36270,AT2G43010,AT2G46680,AT3G01080,AT3G06120,AT3G07650,AT3G18400,AT3G22100,AT3G27920,AT3G29035,AT3G44350,AT3G49950,AT3G56980…	GO:0003700	94
oxidoreductase activity	0.0186235395042587	AT1G01190,AT1G01500,AT1G02400,AT1G03850,AT1G06570,AT1G06620,AT1G06830,AT1G26380,AT1G26420,AT1G31690,AT1G33720,AT1G43800,AT1G49390,AT1G54100,AT1G65970,AT2G19800,AT2G25060,AT2G26400,AT2G27690,AT2G29300,AT2G33380,AT2G37770,AT2G39800,AT2G46740,AT3G03910,AT3G17790,AT3G21420,AT3G26210,AT3G26220,AT3G26280,AT3G26290,AT3G30775,AT3G49620,AT3G55610,AT4G19170,AT4G20240,AT4G21200,AT4G22880,AT4G25240,AT4G26260…	GO:0016491	61
regulatory region nucleic acid binding	0.001162903464302991	AT1G02340,AT1G18710,AT1G69490,AT1G71030,AT1G73870,AT2G20880,AT2G23340,AT2G30432,AT2G36270,AT2G46680,AT3G06120,AT3G07650,AT3G18400,AT3G27920,AT3G49410,AT3G56980,AT3G58120,AT3G61890,AT4G05100,AT4G09820,AT4G14550,AT4G21440,AT4G25410,AT4G27410,AT4G28140,AT4G34000,AT4G34590,AT4G34610,AT4G36900,AT5G10140,AT5G25890,AT5G26630,AT5G39610,AT5G43170,AT5G43270,AT5G43840,AT5G44210,AT5G49330,AT5G52600,AT5G54470…	GO:0001067	43
transcription regulatory region DNA binding	0.001162903464302991	AT1G02340,AT1G18710,AT1G69490,AT1G71030,AT1G73870,AT2G20880,AT2G23340,AT2G30432,AT2G36270,AT2G46680,AT3G06120,AT3G07650,AT3G18400,AT3G27920,AT3G49410,AT3G56980,AT3G58120,AT3G61890,AT4G05100,AT4G09820,AT4G14550,AT4G21440,AT4G25410,AT4G27410,AT4G28140,AT4G34000,AT4G34590,AT4G34610,AT4G36900,AT5G10140,AT5G25890,AT5G26630,AT5G39610,AT5G43170,AT5G43270,AT5G43840,AT5G44210,AT5G49330,AT5G52600,AT5G54470…	GO:0044212	43
sequence-specific DNA binding	0.003032732624347313	AT1G18710,AT1G29860,AT1G53230,AT1G63100,AT1G67260,AT1G68800,AT1G71030,AT2G20880,AT2G30432,AT2G34140,AT2G35270,AT2G46680,AT3G01080,AT3G19040,AT3G27920,AT3G29035,AT3G49410,AT3G49950,AT3G56980,AT3G60390,AT3G61890,AT4G05100,AT4G09820,AT4G16780,AT4G21440,AT4G22770,AT4G25410,AT4G31000,AT4G34000,AT4G34590,AT5G07100,AT5G10140,AT5G26630,AT5G39610,AT5G41030,AT5G43170,AT5G43840,AT5G45830,AT5G46350,AT5G49330…	GO:0043565	41
transferase activity, transferring glycosyl groups	0.007477372662358433	AT1G09350,AT1G22380,AT1G24070,AT1G24170,AT1G30260,AT1G56600,AT1G60140,AT2G16570,AT2G18700,AT2G43840,AT3G20440,AT3G23730,AT3G44990,AT3G46970,AT3G50740,AT4G00700,AT4G02130,AT4G03210,AT4G13410,AT4G14130,AT4G24000,AT4G27570,AT4G30290,AT5G11610,AT5G16190,AT5G26310,AT5G37180,AT5G40390,AT5G54060,AT5G57550,AT5G59590	GO:0016757	31
inorganic molecular entity transmembrane transporter activity	0.030556235534064172	AT1G08890,AT1G11260,AT1G30220,AT1G33440,AT1G69480,AT1G79520,AT2G02020,AT2G24610,AT2G37170,AT2G37180,AT2G39510,AT2G41190,AT3G08040,AT3G27170,AT3G45060,AT3G46980,AT3G51490,AT3G54510,AT3G54830,AT3G61430,AT4G17340,AT4G21120,AT4G21680,AT4G32510,AT4G36670,AT5G17860,AT5G26340,AT5G46050,AT5G47450,AT5G60780,AT5G62730	GO:0015318	31
transferase activity, transferring hexosyl groups	0.0005221708625640488	AT1G09350,AT1G22380,AT1G24070,AT1G24170,AT1G56600,AT1G60140,AT2G18700,AT2G43840,AT3G20440,AT3G23730,AT3G44990,AT3G46970,AT3G50740,AT4G02130,AT4G03210,AT4G13410,AT4G14130,AT4G24000,AT4G27570,AT4G30290,AT5G16190,AT5G26310,AT5G37180,AT5G40390,AT5G54060,AT5G57550,AT5G59590	GO:0016758	25
hydrolase activity, acting on glycosyl bonds	0.019813172574983905	AT1G02460,AT1G35910,AT1G56710,AT2G43620,AT2G44480,AT3G04010,AT3G05820,AT3G23730,AT3G44990,AT3G57260,AT4G03210,AT4G14130,AT4G21760,AT4G24040,AT4G24260,AT4G30290,AT5G24090,AT5G44680,AT5G56870,AT5G57550,AT5G63800	GO:0016798	21
oxidoreductase activity, acting on paired donors, with incorporation or reduction of molecular oxygen	0.01152618407962576	AT1G01190,AT1G02400,AT1G06620,AT1G33720,AT1G43800,AT2G27690,AT3G26210,AT3G26220,AT3G26280,AT3G26290,AT4G20240,AT4G21200,AT4G22880,AT4G28720,AT4G36380,AT4G37760,AT5G24150,AT5G24155,AT5G24530,AT5G44620	GO:0016705	20
hydrolase activity, hydrolyzing O-glycosyl compounds	0.014109380305610568	AT1G02460,AT1G35910,AT1G56710,AT2G43620,AT2G44480,AT3G04010,AT3G05820,AT3G23730,AT3G44990,AT3G57260,AT4G03210,AT4G14130,AT4G21760,AT4G24040,AT4G24260,AT4G30290,AT5G24090,AT5G56870,AT5G57550,AT5G63800	GO:0004553	20
secondary active transmembrane transporter activity	0.01904338340416811	AT1G08890,AT1G11260,AT1G30220,AT1G33440,AT1G66780,AT1G79520,AT2G02020,AT3G08040,AT3G27170,AT3G46980,AT3G51490,AT4G21680,AT4G23030,AT4G32510,AT4G36670,AT5G17860,AT5G26340,AT5G46050,AT5G62730	GO:0015291	19
monooxygenase activity	0.011721269986665405	AT1G01190,AT1G33720,AT2G27690,AT2G33380,AT3G26210,AT3G26220,AT3G26280,AT3G26290,AT4G20240,AT4G28720,AT4G36380,AT4G37760,AT5G24150,AT5G24155,AT5G24530,AT5G44620,AT5G52570	GO:0004497	17
glucosyltransferase activity	0.00015317674472542714	AT1G22380,AT1G24070,AT1G60140,AT2G18700,AT2G43840,AT3G23730,AT3G44990,AT3G50740,AT4G03210,AT4G13410,AT4G14130,AT4G24000,AT4G30290,AT5G16190,AT5G26310,AT5G37180,AT5G57550,AT5G59590	GO:0046527	16
lipid binding	0.0212647031395697	AT1G20450,AT1G21360,AT1G22530,AT1G55960,AT2G26310,AT2G37870,AT2G38310,AT2G38530,AT2G40330,AT2G42530,AT2G42540,AT4G01026,AT4G33355,AT5G10410,AT5G47440,AT5G57240	GO:0008289	16
iron ion binding	0.04581090673151306	AT1G01190,AT1G33720,AT2G01890,AT2G19800,AT2G26400,AT2G27690,AT3G17790,AT3G26210,AT3G26220,AT3G26280,AT3G26290,AT4G20240,AT4G26260,AT4G36380,AT5G44620,AT5G52570	GO:0005506	16
dioxygenase activity	0.00009108779253206756	AT1G02400,AT1G06570,AT1G06620,AT1G49390,AT2G26400,AT3G21420,AT3G49620,AT4G19170,AT4G21200,AT4G22880,AT5G15120,AT5G24530,AT5G43440,AT5G43450,AT5G54080	GO:0051213	15
oxidoreductase activity, acting on paired donors, with incorporation or reduction of molecular oxygen, NAD(P)H as one donor, and incorporation of one atom of oxygen	0.006924094282389392	AT1G33720,AT3G26210,AT3G26220,AT3G26280,AT3G26290,AT4G20240,AT4G28720,AT4G36380,AT4G37760,AT5G24150,AT5G24155,AT5G24530,AT5G44620	GO:0016709	13
symporter activity	0.0029520103304519463	AT1G08890,AT1G11260,AT1G30220,AT1G33440,AT2G02020,AT3G27170,AT3G51490,AT4G21680,AT4G36670,AT5G26340,AT5G46050,AT5G62730	GO:0015293	12
solute:proton symporter activity	0.0002746825243092589	AT1G08890,AT1G11260,AT1G30220,AT1G33440,AT2G02020,AT3G27170,AT3G51490,AT4G36670,AT5G26340,AT5G46050,AT5G62730	GO:0015295	11
solute:cation symporter activity	0.000478317569768378	AT1G08890,AT1G11260,AT1G30220,AT1G33440,AT2G02020,AT3G27170,AT3G51490,AT4G36670,AT5G26340,AT5G46050,AT5G62730	GO:0015294	11
transferase activity, transferring alkyl or aryl (other than methyl) groups	0.013483478018835815	AT1G02920,AT1G02930,AT1G10370,AT1G68460,AT2G02380,AT2G02930,AT5G04950,AT5G17220,AT5G28030,AT5G58780	GO:0016765	10
carbohydrate transmembrane transporter activity	0.008525366031468229	AT1G08890,AT1G11260,AT1G30220,AT3G28007,AT3G51490,AT4G36670,AT5G23660,AT5G26340	GO:0015144	8
oxidoreductase activity, acting on single donors with incorporation of molecular oxygen	0.00010131853609209176	AT1G06570,AT2G19800,AT2G26400,AT4G19170,AT4G26260,AT5G15120,AT5G54080	GO:0016701	7
xyloglucan:xyloglucosyl transferase activity	0.0003448128656407538	AT3G23730,AT3G44990,AT4G03210,AT4G14130,AT4G30290,AT5G57550	GO:0016762	6
glutathione transferase activity	0.006815028486230654	AT1G02920,AT1G02930,AT1G10370,AT2G02380,AT2G02930,AT5G17220	GO:0004364	6
nutrient reservoir activity	0.007403776515511315	AT3G22640,AT4G27140,AT5G20630,AT5G24770,AT5G24780,AT5G25610	GO:0045735	6
modified amino acid binding	0.0008319173318464523	AT1G02920,AT1G02930,AT1G20450,AT2G02930,AT5G17220	GO:0072341	5
oxidoreductase activity, acting on single donors with incorporation of molecular oxygen, incorporation of two atoms of oxygen	0.00118448915647192	AT1G06570,AT2G26400,AT4G19170,AT5G15120,AT5G54080	GO:0016702	5
water transmembrane transporter activity	0.0037500751377477796	AT2G37170,AT2G37180,AT3G61430,AT4G17340,AT5G47450	GO:0005372	5
water channel activity	0.0037500751377477796	AT2G37170,AT2G37180,AT3G61430,AT4G17340,AT5G47450	GO:0015250	5
O-methyltransferase activity	0.008103110547497178	AT1G21100,AT1G67980,AT1G76790,AT1G77520,AT1G77530	GO:0008171	5
monocarboxylic acid binding	0.010745419841048286	AT2G26310,AT2G37870,AT2G38310,AT2G40330,AT4G01026	GO:0033293	5
2-oxoglutarate-dependent dioxygenase activity	0.020519716653631212	AT1G02400,AT1G06620,AT4G21200,AT4G22880,AT5G24530	GO:0016706	5
carbohydrate:proton symporter activity	0.022046477666756242	AT1G08890,AT1G11260,AT3G51490,AT4G36670,AT5G26340	GO:0005351	5
carbohydrate:cation symporter activity	0.022046477666756242	AT1G08890,AT1G11260,AT3G51490,AT4G36670,AT5G26340	GO:0005402	5
oxidoreductase activity, acting on the aldehyde or oxo group of donors	0.030778136829341086	AT1G54100,AT2G39800,AT3G55610,AT4G33790,AT5G09300,AT5G20630	GO:0016903	5
nickel cation binding	0.00029757548324681036	AT1G20440,AT1G20450,AT3G50970,AT5G66400	GO:0016151	4
glutathione binding	0.0019800361882724377	AT1G02920,AT1G02930,AT2G02930,AT5G17220	GO:0043295	4
oligopeptide binding	0.0019800361882724377	AT1G02920,AT1G02930,AT2G02930,AT5G17220	GO:1900750	4
nitrate transmembrane transporter activity	0.005625846734514282	AT3G27170,AT3G45060,AT4G21680,AT5G60780	GO:0015112	4
carbon-sulfur lyase activity	0.012193395607149986	AT1G64660,AT4G08040,AT4G37770,AT5G28030	GO:0016846	4
sugar transmembrane transporter activity	0.022322371882285696	AT1G11260,AT3G28007,AT5G23660,AT5G26340	GO:0051119	4
peptide:proton symporter activity	0.024388536556542658	AT1G33440,AT2G02020,AT5G46050,AT5G62730	GO:0015333	4
cellulose synthase activity	0.024388536556542658	AT1G24070,AT4G13410,AT4G24000,AT5G16190	GO:0016759	4
oxidoreductase activity, acting on the CH-NH2 group of donors	0.0265665188985297	AT1G31690,AT3G03910,AT5G43440,AT5G43450	GO:0016638	4
alcohol binding	0.0265665188985297	AT1G69480,AT2G38310,AT2G40330,AT4G01026	GO:0043178	4
oxidoreductase activity, acting on the aldehyde or oxo group of donors, NAD or NADP as acceptor	0.03126180691688772	AT1G54100,AT2G39800,AT3G55610,AT4G33790	GO:0016620	4
sulfur compound binding	0.03126180691688772	AT1G02920,AT1G02930,AT2G02930,AT5G17220	GO:1901681	4
acid phosphatase activity	0.03916288273013223	AT2G01890,AT3G17790,AT5G24770,AT5G24780	GO:0003993	4
oligopeptide transmembrane transporter activity	0.03916288273013223	AT1G33440,AT2G02020,AT5G46050,AT5G62730	GO:0035673	4
monosaccharide binding	0.04202682982006976	AT2G42530,AT2G42540,AT3G42850,AT4G22880	GO:0048029	4
galactose binding	0.00046647176451839606	AT2G42530,AT2G42540,AT3G42850	GO:0005534	3
squalene monooxygenase activity	0.000798586607203055	AT4G37760,AT5G24150,AT5G24155	GO:0004506	3
glucomannan 4-beta-mannosyltransferase activity	0.0018343963770285714	AT1G24070,AT4G13410,AT5G16190	GO:0047259	3
beta-1,4-mannosyltransferase activity	0.012477928905039553	AT1G24070,AT4G13410,AT5G16190	GO:0019187	3
mannan synthase activity	0.012477928905039553	AT1G24070,AT4G13410,AT5G16190	GO:0051753	3
acylglycerol lipase activity	0.014653544151216164	AT1G73480,AT2G26560,AT2G39400	GO:0047372	3
abscisic acid binding	0.017029826894268123	AT2G38310,AT2G40330,AT4G01026	GO:0010427	3
protein phosphatase inhibitor activity	0.025374635014691137	AT2G38310,AT2G40330,AT4G01026	GO:0004864	3
isoprenoid binding	0.028562246822222737	AT2G38310,AT2G40330,AT4G01026	GO:0019840	3
phosphatase inhibitor activity	0.03195173287749997	AT2G38310,AT2G40330,AT4G01026	GO:0019212	3
mannosyltransferase activity	0.04331447785760296	AT1G24070,AT4G13410,AT5G16190	GO:0000030	3
glutamate 5-kinase activity	0.0008546788760115207	AT2G39800,AT3G55610	GO:0004349	2
glutamate-5-semialdehyde dehydrogenase activity	0.0008546788760115207	AT2G39800,AT3G55610	GO:0004350	2
trehalase activity	0.0008546788760115207	AT1G35910,AT4G24040	GO:0015927	2
xyloglucan-specific endo-beta-1,4-glucanase activity	0.0008546788760115207	AT3G44990,AT4G14130,AT4G30290	GO:0033946	2
coniferyl-alcohol glucosyltransferase activity	0.0025142016774989135	AT3G50740,AT5G26310	GO:0047209	2
asparagine synthase (glutamine-hydrolyzing) activity	0.004930908778107385	AT3G47340,AT5G65010	GO:0004066	2
inositol oxygenase activity	0.004930908778107385	AT2G19800,AT4G26260	GO:0050113	2
beta-glucanase activity	0.004930908778107385	AT3G44990,AT4G14130,AT4G30290	GO:0052736	2
gibberellin 2-beta-dioxygenase activity	0.016278421540912656	AT1G02400,AT4G21200	GO:0045543	2
1-aminocyclopropane-1-carboxylate synthase activity	0.02128789077127595	AT4G08040,AT4G37770	GO:0016847	2
amino acid kinase activity	0.02128789077127595	AT2G39800,AT3G55610	GO:0019202	2
inositol 3-alpha-galactosyltransferase activity	0.02128789077127595	AT1G09350,AT1G56600	GO:0047216	2
ubiquitin-protein transferase activator activity	0.02684603202677518	AT4G33260,AT4G33270	GO:0097027	2
palmitoyl hydrolase activity	0.02684603202677518	AT4G17470,AT5G47330	GO:0098599	2
anaphase-promoting complex binding	0.03291657165238393	AT4G33260,AT4G33270	GO:0010997	2
ubiquitin-protein transferase regulator activity	0.03291657165238393	AT4G33260,AT4G33270	GO:0055106	2
ferric iron binding	0.039464882113189936	AT2G01890,AT3G17790	GO:0008199	2
phosphotransferase activity, carboxyl group as acceptor	0.039464882113189936	AT2G39800,AT3G55610	GO:0016774	2
1-aminocyclopropane-1-carboxylate oxidase activity	0.04645791701370915	AT5G43440,AT5G43450	GO:0009815	2
carbon-nitrogen ligase activity, with glutamine as amido-N-donor	0.04645791701370915	AT3G47340,AT5G65010	GO:0016884	2
lysozyme activity	0.02926180447794278	AT5G24090	GO:0003796	1
4-hydroxyphenylpyruvate dioxygenase activity	0.02926180447794278	AT1G06570	GO:0003868	1
homogentisate 1,2-dioxygenase activity	0.02926180447794278	AT5G54080	GO:0004411	1
alpha,alpha-trehalase activity	0.02926180447794278	AT4G24040	GO:0004555	1
calcium-dependent protein serine/threonine phosphatase activity	0.02926180447794278	AT5G24270	GO:0004723	1
high-affinity glucose:proton symporter activity	0.02926180447794278	AT5G26340	GO:0005358	1
thioglucosidase binding	0.02926180447794278	AT1G52030	GO:0010180	1
delta1-pyrroline-5-carboxylate synthetase activity	0.02926180447794278	AT2G39800	GO:0017084	1
methionine gamma-lyase activity	0.02926180447794278	AT1G64660	GO:0018826	1
flavone synthase activity	0.02926180447794278	AT5G24530	GO:0033759	1
S-linalool synthase activity	0.02926180447794278	AT1G61680	GO:0034007	1
salicylate 5-hydroxylase activity	0.02926180447794278	AT5G24530	GO:0034785	1
L-cystine L-cysteine-lyase (deaminating)	0.02926180447794278	AT5G28030	GO:0044540	1
dihydrokaempferol 4-reductase activity	0.02926180447794278	AT5G42800	GO:0045552	1
aryl-alcohol dehydrogenase (NADP+) activity	0.02926180447794278	AT4G37990	GO:0047681	1
flavanone 4-reductase activity	0.02926180447794278	AT5G42800	GO:0047890	1
oxalate-CoA ligase activity	0.02926180447794278	AT3G48990	GO:0050203	1
rubber cis-polyprenylcistransferase activity	0.02926180447794278	AT5G58780	GO:0050267	1
leucocyanidin oxygenase activity	0.02926180447794278	AT4G22880	GO:0050589	1
peptidoglycan muralytic activity	0.02926180447794278	AT5G24090	GO:0061783	1
hydroxyjasmonate sulfotransferase activity	0.02926180447794278	AT5G07010	GO:0080131	1
cyanidin 3-O-glucoside 2-O''-xylosyltransferase activity	0.02926180447794278	AT5G54060	GO:0102580	1

## Sheet: MapMan output
Process	AGI	Gene description	log2FC
Photosynthesis
PS.lightreaction.photosystem I.LHC-I	AT3G54890	LHCA1 | LHCA1; chlorophyll binding | chr3:20339504-20341103 REVERSE	1.025
Major CHO metabolism
major CHO metabolism.synthesis.starch.starch branching	AT3G20440	EMB2729, BE1 | alpha-amylase/ catalytic/ cation binding | chr3:7123197-7130436 REVERSE	-1.195
major CHO metabolism.degradation.sucrose.invertases.neutral	AT3G05820	beta-fructofuranosidase/ catalytic | chr3:1732991-1735757 REVERSE	1.041
major CHO metabolism.degradation.sucrose.Susy	AT5G37180	SUS5, ATSUS5 | SUS5; UDP-glycosyltransferase/ sucrose synthase | chr5:14718238-14722913 FORWARD	-1.127
major CHO metabolism.degradation.starch.starch phosphorylase	AT3G46970	ATPHS2, PHS2 | PHS2 (ALPHA-GLUCAN PHOSPHORYLASE 2); phosphorylase/ transferase, transferring glycosyl groups | chr3:17301394-17306446 REVERSE	1.221
Minor CHO metabolism
minor CHO metabolism.raffinose family.galactinol synthases.known	AT1G09350	AtGolS3 | AtGolS3 (Arabidopsis thaliana galactinol synthase 3); transferase, transferring glycosyl groups / transferase, transferring hexosyl groups | chr1:3019819-3021441 FORWARD	2.096
minor CHO metabolism.raffinose family.galactinol synthases.known	AT1G56600	AtGolS2 | AtGolS2 (Arabidopsis thaliana galactinol synthase 2); transferase, transferring glycosyl groups / transferase, transferring hexosyl groups | chr1:21207537-21209596 FORWARD	2.078
minor CHO metabolism.raffinose family.raffinose synthases.known	AT5G40390	SIP1 | SIP1 (seed imbibition 1-like); galactinol-sucrose galactosyltransferase/ hydrolase, hydrolyzing O-glycosyl compounds | chr5:16161515-16165357 FORWARD	1.337
minor CHO metabolism.trehalose.TPP	AT1G35910	trehalose-6-phosphate phosphatase, putative | chr1:13363003-13365060 REVERSE	-1.313
minor CHO metabolism.trehalose.potential TPS/TPP	AT1G60140	ATTPS10, TPS10 | ATTPS10 (trehalose phosphate synthase); transferase, transferring glycosyl groups / trehalose-phosphatase | chr1:22176934-22180875 REVERSE	1.073
minor CHO metabolism.trehalose.potential TPS/TPP	AT2G18700	ATTPS11, TPS11, ATTPSB | ATTPS11; transferase, transferring glycosyl groups | chr2:8109043-8112010 FORWARD	1.293
minor CHO metabolism.trehalose.trehalase	AT4G24040	ATTRE1, TRE1 | TRE1 (TREHALASE 1); alpha,alpha-trehalase/ trehalase | chr4:12488183-12491235 FORWARD	1.510
minor CHO metabolism.myo-inositol.myo inositol oxygenases	AT2G19800	MIOX2 | MIOX2 (MYO-INOSITOL OXYGENASE 2); inositol oxygenase | chr2:8530896-8533508 REVERSE	-2.159
minor CHO metabolism.myo-inositol.myo inositol oxygenases	AT4G26260	MIOX4 | MIOX4; inositol oxygenase | chr4:13297698-13300387 FORWARD	-1.731
minor CHO metabolism.others	AT2G37770	aldo/keto reductase family protein | chr2:15834867-15836881 FORWARD	1.508
minor CHO metabolism.galactose.galactokinases	AT3G42850	galactokinase, putative | chr3:14940114-14945291 REVERSE	-6.138
Fermentation
fermentation.aldehyde dehydrogenase	AT1G54100	ALDH7B4 | ALDH7B4 (Aldehyde Dehydrogenase 7B4); 3-chloroallyl aldehyde dehydrogenase/ oxidoreductase | chr1:20195264-20199130 REVERSE	1.165
Mitochondrial electron transport
mitochondrial electron transport / ATP synthesis.F1-ATPase	AT5G60730	anion-transporting ATPase family protein | chr5:24422735-24425492 FORWARD	-1.174
Cell wall synthesis/degradation/modification
cell wall.precursor synthesis.UGE	AT4G10960	UGE5 | UGE5 (UDP-D-glucose/UDP-D-galactose 4-epimerase 5); UDP-glucose 4-epimerase/ protein dimerization | chr4:6713557-6718550 REVERSE	1.187
cell wall.precursor synthesis.sugar kinases.glucuronic acid kinase	AT5G14470	GHMP kinase-related | chr5:4662803-4664647 REVERSE	1.179
cell wall.cellulose synthesis	AT1G24070	ATCSLA10, CSLA10 | ATCSLA10; cellulose synthase/ transferase, transferring glycosyl groups | chr1:8516238-8519734 REVERSE	-1.28
cell wall.cellulose synthesis	AT4G13410	ATCSLA15, CSLA15 | ATCSLA15; cellulose synthase/ transferase, transferring glycosyl groups | chr4:7792219-7795824 REVERSE	-1.095
cell wall.cellulose synthesis	AT5G16190	ATCSLA11, CSLA11 | ATCSLA11; cellulose synthase/ transferase, transferring glycosyl groups | chr5:5283550-5286293 REVERSE	-1.232
cell wall.cellulose synthesis.cellulose synthase	AT4G24000	ATCSLG2, CSLG2 | ATCSLG2; cellulose synthase/ transferase/ transferase, transferring glycosyl groups | chr4:12462030-12465625 FORWARD	1.930
cell wall.cellulose synthesis.COBRA	AT5G60950	COBL5 | COBL5 (COBRA-LIKE PROTEIN 5 PRECURSOR) | chr5:24526847-24528084 REVERSE	1.053
cell wall.cell wall proteins.AGPs.AGP	AT1G03870	FLA9 | FLA9 (FASCICLIN-LIKE ARABINOOGALACTAN 9) | chr1:982506-983540 REVERSE	-1.312
cell wall.cell wall proteins.AGPs.AGP	AT2G23130	AGP17, ATAGP17 | AGP17 (ARABINOGALACTAN PROTEIN 17) | chr2:9844350-9845385 FORWARD	-1.842
cell wall.cell wall proteins.AGPs.AGP	AT5G14380	AGP6 | AGP6 (Arabinogalactan proteins 6) | chr5:4635797-4636676 REVERSE	-1.735
cell wall.cell wall proteins.AGPs.AGP	AT5G18690	AGP25, ATAGP25 | AGP25 (ARABINOGALACTAN PROTEINS 25) | chr5:6233519-6234206 REVERSE	-1.172
cell wall.cell wall proteins.AGPs.AGP	AT5G44130	FLA13 | FLA13 (FASCICLIN-LIKE ARABINOGALACTAN PROTEIN 13 PRECURSOR) | chr5:17761090-17762003 FORWARD	-1.374
cell wall.cell wall proteins.AGPs.AGP	AT5G60490	FLA12 | FLA12 | chr5:24325727-24326702 REVERSE	-1.098
cell wall.cell wall proteins.LRR	AT4G13340	leucine-rich repeat family protein / extensin family protein | chr4:7758610-7761057 FORWARD	-1.352
cell wall.degradation.pectate lyases and polygalacturonases	AT1G02460	glycoside hydrolase family 28 protein / polygalacturonase (pectinase) family protein | chr1:504673-507204 REVERSE	2.535
cell wall.degradation.pectate lyases and polygalacturonases	AT1G56710	glycoside hydrolase family 28 protein / polygalacturonase (pectinase) family protein | chr1:21258008-21259933 REVERSE	-2.008
cell wall.degradation.pectate lyases and polygalacturonases	AT3G12145	FLR1, FLOR1 | FLR1; enzyme inhibitor/ transcription factor binding | chr3:3874499-3876237 REVERSE	-1.418
cell wall.degradation.pectate lyases and polygalacturonases	AT5G48900	pectate lyase family protein | chr5:19825137-19829092 FORWARD	1.275
cell wall.modification	AT2G20750	ATEXPB1, EXPB1, ATHEXP BETA 1.5 | ATEXPB1 (ARABIDOPSIS THALIANA EXPANSIN B1) | chr2:8941119-8942689 FORWARD	1.323
cell wall.modification	AT3G23730	xyloglucan:xyloglucosyl transferase, putative / xyloglucan endotransglycosylase, putative / endo-xyloglucan transferase, putative | chr3:8550110-8551335 FORWARD	-1.751
cell wall.modification	AT3G44990	XTR8, ATXTR8 | XTR8 (XYLOGLUCAN ENDO-TRANSGLYCOSYLASE-RELATED 8); hydrolase, acting on glycosyl bonds / xyloglucan:xyloglucosyl transferase | chr3:16446975-16448764 REVERSE	1.377
cell wall.modification	AT3G55500	ATEXPA16, EXP16, ATEXP16, ATHEXP ALPHA 1.7 | ATEXPA16 (ARABIDOPSIS THALIANA EXPANSIN A16) | chr3:20574831-20576182 REVERSE	2.745
cell wall.modification	AT4G03210	XTH9 | XTH9 (XYLOGLUCAN ENDOTRANSGLUCOSYLASE/HYDROLASE 9); hydrolase, acting on glycosyl bonds / xyloglucan:xyloglucosyl transferase | chr4:1415949-1417327 FORWARD	-1.58
cell wall.modification	AT4G14130	XTR7 | XTR7 (XYLOGLUCAN ENDOTRANSGLYCOSYLASE 7); hydrolase, acting on glycosyl bonds / hydrolase, hydrolyzing O-glycosyl compounds / xyloglucan:xyloglucosyl transferase | chr4:8137051-8138281 REVERSE	-2.276
cell wall.modification	AT4G17030	ATEXLB1, EXPR, AT-EXPR, ATEXPR1, ATHEXP BETA 3.1 | ATEXLB1 (ARABIDOPSIS THALIANA EXPANSIN-LIKE B1) | chr4:9581586-9583290 REVERSE	-1.114
cell wall.modification	AT4G30290	ATXTH19, XTH19 | XTH19 (XYLOGLUCAN ENDOTRANSGLUCOSYLASE/HYDROLASE 19); hydrolase, acting on glycosyl bonds / hydrolase, hydrolyzing O-glycosyl compounds / xyloglucan:xyloglucosyl transferase | chr4:14828712-14830016 REVERSE	1.102
cell wall.modification	AT5G57550	XTR3 | XTR3 (XYLOGLUCAN ENDOTRANSGLYCOSYLASE 3); hydrolase, acting on glycosyl bonds / xyloglucan:xyloglucosyl transferase | chr5:23304888-23306421 REVERSE	-1.423
cell wall.pectin*esterases.PME	AT2G43050	ATPMEPCRD | ATPMEPCRD; enzyme inhibitor/ pectinesterase | chr2:17902484-17904443 FORWARD	1.346
cell wall.pectin*esterases.PME	AT3G14310	ATPME3 | ATPME3; pectinesterase | chr3:4771902-4775119 REVERSE	-1.038
cell wall.pectin*esterases.misc	AT1G23200	pectinesterase family protein | chr1:8227178-8229582 FORWARD	1.813
Lipid metabolism
lipid metabolism.FA synthesis and FA elongation.acyl coa ligase	AT1G65890	AAE12 | AAE12 (ACYL ACTIVATING ENZYME 12); catalytic | chr1:24512457-24514659 REVERSE	-1.147
lipid metabolism.FA synthesis and FA elongation.acyl coa ligase	AT3G48990	AMP-dependent synthetase and ligase family protein | chr3:18158747-18161379 REVERSE	1.254
lipid metabolism.FA synthesis and FA elongation.beta ketoacyl CoA synthase	AT1G04220	KCS2 | KCS2 (3-KETOACYL-COA SYNTHASE 2); fatty acid elongase | chr1:1119699-1122526 REVERSE	1.0
lipid metabolism.FA synthesis and FA elongation.fatty acid elongase	AT4G34250	KCS16 | KCS16 (3-KETOACYL-COA SYNTHASE 16); acyltransferase/ catalytic/ transferase, transferring acyl groups other than amino-acyl groups | chr4:16394708-16396495 FORWARD	1.139
lipid metabolism.FA synthesis and FA elongation.ACP desaturase	AT1G43800	acyl-(acyl-carrier-protein) desaturase, putative / stearoyl-ACP desaturase, putative | chr1:16577610-16579722 FORWARD	-2.439
lipid metabolism.Phospholipid synthesis.choline kinase	AT4G09760	choline kinase, putative | chr4:6148758-6151245 REVERSE	1.088
lipid metabolism.TAG synthesis	AT3G01570	glycine-rich protein / oleosin | chr3:221939-222827 REVERSE	-1.217
lipid metabolism.lipid transfer proteins etc	AT2G38530	LTP2, LP2 | LTP2 (LIPID TRANSFER PROTEIN 2); lipid binding | chr2:16128378-16129158 FORWARD	1.059
lipid metabolism.'exotics'(steroids, squalene etc)	AT5G07010	ATST2A, ST2A | ST2A (SULFOTRANSFERASE 2A); hydroxyjasmonate sulfotransferase/ sulfotransferase | chr5:2174678-2176106 REVERSE	2.946
lipid metabolism.lipid degradation.palmitoyl[protein] hydrolase	AT4G17470	palmitoyl protein thioesterase family protein | chr4:9742759-9744860 REVERSE	-1.244
lipid metabolism.lipid degradation.palmitoyl[protein] hydrolase	AT5G47330	palmitoyl protein thioesterase family protein | chr5:19207099-19208822 FORWARD	2.314
lipid metabolism.lipid degradation.lipases	AT1G28670	ARAB-1 | ARAB-1; carboxylesterase/ hydrolase, acting on ester bonds | chr1:10074507-10076344 REVERSE	-1.057
lipid metabolism.lipid degradation.lipases.triacylglycerol lipase	AT5G14180	MPL1 | MPL1 (MYZUS PERSICAE-INDUCED LIPASE 1); catalytic | chr5:4571337-4574462 REVERSE	1.126
lipid metabolism.lipid degradation.lipases.acylglycerol lipase	AT2G39400	hydrolase, alpha/beta fold family protein | chr2:16452612-16454801 FORWARD	1.309
lipid metabolism.lipid degradation.lysophospholipases.glycerophosphodiester phosphodiesterase	AT5G08030	glycerophosphoryl diester phosphodiesterase family protein | chr5:2575033-2576783 REVERSE	1.005
lipid metabolism.lipid degradation.beta-oxidation.acyl CoA reductase	AT4G33790	CER4, G7, FAR3 | CER4 (ECERIFERUM 4); fatty acyl-CoA reductase (alcohol-forming)/ oxidoreductase, acting on the CH-CH group of donors | chr4:16204157-16207947 REVERSE	-2.013
N-metabolism
N-metabolism.N-degradation.glutamate dehydrogenase	AT3G03910	GDH3 | GDH3 (GLUTAMATE DEHYDROGENASE 3); binding / catalytic/ oxidoreductase/ oxidoreductase, acting on the CH-NH2 group of donors, NAD or NADP as acceptor | chr3:1006842-1009018 FORWARD	-1.401
Amino acid metabolism
amino acid metabolism.synthesis.glutamate family.proline.delta 1-pyrroline-5-carboxylate synthetase	AT2G39800	P5CS1, ATP5CS | P5CS1 (DELTA1-PYRROLINE-5-CARBOXYLATE SYNTHASE 1); delta1-pyrroline-5-carboxylate synthetase | chr2:16598164-16603319 REVERSE	2.297
amino acid metabolism.synthesis.glutamate family.proline.delta 1-pyrroline-5-carboxylate synthetase	AT3G55610	P5CS2 | P5CS2 (DELTA 1-PYRROLINE-5-CARBOXYLATE SYNTHASE 2); catalytic/ glutamate 5-kinase/ glutamate-5-semialdehyde dehydrogenase/ oxidoreductase | chr3:20624020-20629093 REVERSE	1.089
amino acid metabolism.synthesis.aspartate family.asparagine.asparagine synthetase	AT3G47340	ASN1, DIN6, AT-ASN1 | ASN1 (GLUTAMINE-DEPENDENT ASPARAGINE SYNTHASE 1); asparagine synthase (glutamine-hydrolyzing) | chr3:17437884-17441243 REVERSE	1.439
amino acid metabolism.synthesis.aspartate family.asparagine.asparagine synthetase	AT5G65010	ASN2 | ASN2 (ASPARAGINE SYNTHETASE 2); asparagine synthase (glutamine-hydrolyzing) | chr5:25969190-25972575 FORWARD	1.006
amino acid metabolism.synthesis.branched chain group.common.branched-chain amino acid aminotransferase	AT1G10070	ATBCAT-2 | ATBCAT-2 (ARABIDOPSIS THALIANA BRANCHED-CHAIN AMINO ACID TRANSAMINASE 2); branched-chain-amino-acid transaminase/ catalytic | chr1:3288087-3290471 FORWARD	1.095
amino acid metabolism.synthesis.serine-glycine-cysteine group.cysteine.OASTL	AT5G28030	cysteine synthase, putative / O-acetylserine (thiol)-lyase, putative / O-acetylserine sulfhydrylase, putative | chr5:10030406-10032451 REVERSE	2.085
amino acid metabolism.degradation.glutamate family.proline	AT3G30775	ERD5, PRODH, AT-POX, ATPOX, ATPDH, PRO1 | ERD5 (EARLY RESPONSIVE TO DEHYDRATION 5); proline dehydrogenase | chr3:12448636-12451248 REVERSE	-1.839
amino acid metabolism.degradation.aspartate family.methionine.methionine gamma-lyase	AT1G64660	ATMGL | ATMGL (ARABIDOPSIS THALIANA METHIONINE GAMMA-LYASE); catalytic/ methionine gamma-lyase | chr1:24028918-24030780 FORWARD	1.152
amino acid metabolism.degradation.branched chain group.shared	AT5G09300	2-oxoisovalerate dehydrogenase, putative / 3-methyl-2-oxobutanoate dehydrogenase, putative / branched-chain alpha-keto acid dehydrogenase E1 alpha subunit, putative | chr5:2884179-2886863 REVERSE	-1.217
amino acid metabolism.degradation.aromatic aa.tyrosine	AT5G54080	HGO | HGO (HOMOGENTISATE 1,2-DIOXYGENASE); homogentisate 1,2-dioxygenase | chr5:21945869-21948285 FORWARD	1.050
Metal handling
metal handling.acquisition	AT3G08040	FRD3, MAN1 | FRD3 (FERRIC REDUCTASE DEFECTIVE 3); antiporter/ transporter | chr3:2566277-2569499 REVERSE	-1.384
metal handling.acquisition	AT5G49730	ATFRO6, FRO6 | ATFRO6 (FERRIC REDUCTION OXIDASE 6); ferric-chelate reductase/ oxidoreductase | chr5:20201101-20204513 REVERSE	1.219
metal handling.binding, chelation and storage	AT4G38580	ATFP6, HIPP26 | ATFP6 (FARNESYLATED PROTEIN 6); metal ion binding | chr4:18034431-18035889 FORWARD	1.259
metal handling.binding, chelation and storage	AT5G04950	NAS1, ATNAS1 | NAS1 (NICOTIANAMINE SYNTHASE 1); nicotianamine synthase | chr5:1457645-1458890 REVERSE	1.172
Secondary metabolism
secondary metabolism.isoprenoids.tocopherol biosynthesis.hydroxyphenylpyruvate dioxygenase	AT1G06570	PDS1, HPD | PDS1 (PHYTOENE DESATURATION 1); 4-hydroxyphenylpyruvate dioxygenase | chr1:2011885-2013545 REVERSE	1.078
secondary metabolism.isoprenoids.carotenoids.carotenoid beta ring hydroxylase	AT5G52570	BETA-OHASE 2, B2, CHY2 | BETA-OHASE 2 (BETA-CAROTENE HYDROXYLASE 2); carotene beta-ring hydroxylase | chr5:21334793-21337002 REVERSE	1.082
secondary metabolism.isoprenoids.terpenoids	AT1G61680	TPS14, ATTPS14 | TPS14 (TERPENE SYNTHASE 14); S-linalool synthase | chr1:22772455-22774687 REVERSE	-1.563
secondary metabolism.phenylpropanoids	AT1G32910	transferase family protein | chr1:11925426-11926908 FORWARD	-1.402
secondary metabolism.phenylpropanoids	AT1G77520	O-methyltransferase family 2 protein | chr1:29130403-29132180 FORWARD	-1.293
secondary metabolism.phenylpropanoids	AT1G77530	O-methyltransferase family 2 protein | chr1:29136037-29137555 FORWARD	-1.866
secondary metabolism.phenylpropanoids	AT3G50280	transferase family protein | chr3:18637854-18639185 FORWARD	-1.048
secondary metabolism.phenylpropanoids	AT5G38130	transferase family protein | chr5:15217910-15219372 REVERSE	-4.262
secondary metabolism.phenylpropanoids.lignin biosynthesis	AT3G50740	UGT72E1 | UGT72E1 (UDP-glucosyl transferase 72E1); UDP-glycosyltransferase/ coniferyl-alcohol glucosyltransferase/ transferase, transferring glycosyl groups | chr3:18855161-18856884 REVERSE	1.027
secondary metabolism.phenylpropanoids.lignin biosynthesis.CCoAOMT	AT1G67980	CCOAMT | CCoAMT; caffeoyl-CoA O-methyltransferase | chr1:25487714-25489231 FORWARD	1.790
secondary metabolism.phenylpropanoids.lignin biosynthesis.CAD	AT4G37990	ELI3-2, ELI3, ATCAD8, CAD-B2 | ELI3-2 (ELICITOR-ACTIVATED GENE 3-2); aryl-alcohol dehydrogenase/ mannitol dehydrogenase | chr4:17855876-17857639 FORWARD	3.047
secondary metabolism.N misc.alkaloid-like	AT3G57020	strictosidine synthase family protein | chr3:21098315-21100360 REVERSE	1.217
secondary metabolism.sulfur-containing.glucosinolates.degradation.myrosinase	AT1G54020	myrosinase-associated protein, putative | chr1:20161670-20163743 REVERSE	-1.372
secondary metabolism.sulfur-containing.glucosinolates.degradation.nitrilespecifier protein	AT3G16390	NSP3 | NSP3 (NITRILE SPECIFIER PROTEIN 3) | chr3:5562571-5564571 FORWARD	3.551
secondary metabolism.sulfur-containing.glucosinolates.degradation.nitrilase	AT3G44300	NIT2 | NIT2 (nitrilase 2); indole-3-acetonitrile nitrilase/ indole-3-acetonitrile nitrile hydratase/ nitrilase | chr3:15983311-15985535 FORWARD	1.066
secondary metabolism.flavonoids.anthocyanins	AT2G39980	transferase family protein | chr2:16687673-16689956 REVERSE	1.288
secondary metabolism.flavonoids.anthocyanins	AT4G27570	glycosyltransferase family protein | chr4:13763464-13765064 REVERSE	-3.456
secondary metabolism.flavonoids.anthocyanins.leucocyanidin dioxygenase	AT4G22880	LDOX, TDS4, TT18, ANS | LDOX (LEUCOANTHOCYANIDIN DIOXYGENASE); leucocyanidin oxygenase | chr4:12004768-12006209 REVERSE	-1.43
secondary metabolism.flavonoids.anthocyanins.anthocyanin 5-aromatic acyltransferase	AT3G29590	AT5MAT | AT5MAT; O-malonyltransferase/ transferase | chr3:11398917-11400266 REVERSE	-1.306
secondary metabolism.flavonoids.dihydroflavonols	AT5G24530	DMR6 | DMR6 (DOWNY MILDEW RESISTANT 6); oxidoreductase/ oxidoreductase, acting on paired donors, with incorporation or reduction of molecular oxygen, 2-oxoglutarate as one donor, and incorporation of one atom each of oxygen into both donors | chr5:8378833-8383401 FORWARD	1.394
secondary metabolism.flavonoids.dihydroflavonols	AT5G54060	UF3GT | UF3GT (udp-glucose:flavonoid 3-O-glucosyltransferase); transferase, transferring glycosyl groups | chr5:21936879-21938369 REVERSE	-1.577
secondary metabolism.flavonoids.dihydroflavonols.dihydroflavonol 4-reductase	AT5G42800	DFR, TT3, M318 | DFR (DIHYDROFLAVONOL 4-REDUCTASE); dihydrokaempferol 4-reductase | chr5:17164141-17165918 REVERSE	-1.257
secondary metabolism.flavonoids.flavonols	AT1G49390	oxidoreductase, 2OG-Fe(II) oxygenase family protein | chr1:18279600-18280978 FORWARD	-2.03
secondary metabolism.flavonoids.flavonols	AT3G21420	oxidoreductase, 2OG-Fe(II) oxygenase family protein | chr3:7541477-7543518 FORWARD	1.051
secondary metabolism.simple phenols	AT1G76790	O-methyltransferase family 2 protein | chr1:28822186-28823673 REVERSE	-1.698
secondary metabolism.simple phenols	AT5G01040	LAC8 | LAC8 (laccase 8); laccase | chr5:13128-16173 REVERSE	-1.137
Hormone metabolism
hormone metabolism.abscisic acid.synthesis-degradation.synthesis.9-cis-epoxycarotenoid dioxygenase	AT4G19170	NCED4 | NCED4 (NINE-CIS-EPOXYCAROTENOID DIOXYGENASE 4) | chr4:10481786-10483857 FORWARD	1.161
hormone metabolism.abscisic acid.signal transduction	AT4G34000	ABF3, DPBF5 | ABF3 (ABSCISIC ACID RESPONSIVE ELEMENTS-BINDING FACTOR 3); DNA binding / protein binding / transcription activator/ transcription factor | chr4:16295558-16298255 FORWARD	1.026
hormone metabolism.abscisic acid.induced-regulated-responsive-activated	AT2G47770	benzodiazepine receptor-related | chr2:19568464-19569507 FORWARD	1.843
hormone metabolism.abscisic acid.induced-regulated-responsive-activated	AT4G24960	ATHVA22D, HVA22D | ATHVA22D | chr4:12827937-12829243 FORWARD	1.010
hormone metabolism.abscisic acid.induced-regulated-responsive-activated	AT5G15960	KIN1 | KIN1 | chr5:5209898-5210727 FORWARD	2.685
hormone metabolism.abscisic acid.induced-regulated-responsive-activated	AT5G53820	unknown protein | chr5:21853397-21854117 FORWARD	-1.857
hormone metabolism.auxin.synthesis-degradation	AT3G44300	NIT2 | NIT2 (nitrilase 2); indole-3-acetonitrile nitrilase/ indole-3-acetonitrile nitrile hydratase/ nitrilase | chr3:15983311-15985535 FORWARD	1.066
hormone metabolism.auxin.signal transduction	AT5G16530	PIN5 | PIN5 (PIN-FORMED 5); auxin:hydrogen symporter/ transporter | chr5:5400735-5402626 FORWARD	-1.152
hormone metabolism.auxin.induced-regulated-responsive-activated	AT1G72430	auxin-responsive protein-related | chr1:27264911-27265630 REVERSE	-1.099
hormone metabolism.auxin.induced-regulated-responsive-activated	AT2G28085	auxin-responsive family protein | chr2:11968120-11968620 REVERSE	-2.767
hormone metabolism.auxin.induced-regulated-responsive-activated	AT4G00880	auxin-responsive family protein | chr4:366373-367274 REVERSE	-1.174
hormone metabolism.auxin.induced-regulated-responsive-activated	AT4G12410	auxin-responsive family protein | chr4:7342956-7343590 REVERSE	-1.319
hormone metabolism.auxin.induced-regulated-responsive-activated	AT4G22620	auxin-responsive family protein | chr4:11907631-11908113 FORWARD	2.647
hormone metabolism.auxin.induced-regulated-responsive-activated	AT4G27450	unknown protein | chr4:13727484-13728886 REVERSE	1.386
hormone metabolism.auxin.induced-regulated-responsive-activated	AT4G34810	auxin-responsive family protein | chr4:16599104-16599421 FORWARD	-1.197
hormone metabolism.brassinosteroid.synthesis-degradation.BRs.other	AT4G36380	ROT3 | ROT3 (ROTUNDIFOLIA 3); oxidoreductase, acting on paired donors, with incorporation or reduction of molecular oxygen, NADH or NADPH as one donor, and incorporation of one atom of oxygen / oxygen binding / steroid hydroxylase | chr4:17187528-17192317 REVERSE	1.253
hormone metabolism.brassinosteroid.synthesis-degradation.sterols.other	AT4G37760	SQE3 | SQE3 (squalene epoxidase 3); squalene monooxygenase | chr4:17743887-17746678 FORWARD	2028-01-01
hormone metabolism.brassinosteroid.synthesis-degradation.sterols.other	AT5G24150	SQP1, SQE5 | SQP1; squalene monooxygenase | chr5:8172332-8175431 REVERSE	1.029
hormone metabolism.brassinosteroid.synthesis-degradation.sterols.other	AT5G24155	squalene monooxygenase, putative / squalene epoxidase, putative | chr5:8180118-8181027 REVERSE	1.917
hormone metabolism.brassinosteroid.signal transduction.other	AT2G17230	EXL5 | EXL5 (EXORDIUM LIKE 5) | chr2:7494536-7496016 REVERSE	-2.424
hormone metabolism.brassinosteroid.signal transduction.other	AT4G30610	BRS1, SCPL24 | BRS1 (BRI1 SUPPRESSOR 1); serine-type carboxypeptidase | chr4:14944129-14948605 FORWARD	-1.072
hormone metabolism.cytokinin.synthesis-degradation	AT1G68460	ATIPT1 | ATIPT1 (isopentenyltransferase 1); adenylate dimethylallyltransferase | chr1:25668610-25670182 REVERSE	-2.318
hormone metabolism.ethylene.synthesis-degradation	AT5G43440	2-oxoglutarate-dependent dioxygenase, putative | chr5:17455233-17456657 REVERSE	1.729
hormone metabolism.ethylene.synthesis-degradation	AT5G43450	2-oxoglutarate-dependent dioxygenase, putative | chr5:17457125-17458797 REVERSE	1.254
hormone metabolism.ethylene.synthesis-degradation.1-aminocyclopropane-1-carboxylate synthase	AT4G08040	ACS11 | ACS11; 1-aminocyclopropane-1-carboxylate synthase | chr4:4887112-4888939 FORWARD	-1.163
hormone metabolism.ethylene.synthesis-degradation.1-aminocyclopropane-1-carboxylate synthase	AT4G37770	ACS8 | ACS8; 1-aminocyclopropane-1-carboxylate synthase | chr4:17752084-17754157 FORWARD	1.576
hormone metabolism.ethylene.signal transduction	AT1G06160	ORA59 | ORA59 (OCTADECANOID-RESPONSIVE ARABIDOPSIS AP2/ERF 59); DNA binding / transcription activator/ transcription factor | chr1:1883004-1883934 FORWARD	-1.392
hormone metabolism.ethylene.signal transduction	AT5G44210	ERF9, ATERF9, ATERF-9 | ERF9 (ERF DOMAIN PROTEIN 9); DNA binding / transcription factor/ transcription repressor | chr5:17806472-17807534 FORWARD	1.447
hormone metabolism.ethylene.induced-regulated-responsive-activated	AT2G31730	ethylene-responsive protein, putative | chr2:13487568-13489679 REVERSE	-1.035
hormone metabolism.ethylene.induced-regulated-responsive-activated	AT3G62550	universal stress protein (USP) family protein | chr3:23135984-23137173 FORWARD	1.118
hormone metabolism.ethylene.induced-regulated-responsive-activated	AT5G44350	ethylene-responsive nuclear protein -related | chr5:17864520-17865707 FORWARD	-1.175
hormone metabolism.gibberelin.synthesis-degradation	AT4G21200	ATGA2OX8, GA2OX8 | GA2OX8 (GIBBERELLIN 2-OXIDASE 8); gibberellin 2-beta-dioxygenase | chr4:11302685-11306601 FORWARD	-1.564
hormone metabolism.gibberelin.synthesis-degradation.GA2 oxidase	AT1G02400	ATGA2OX4, ATGA2OX6, DTA1, GA2OX6 | GA2OX6 (GIBBERELLIN 2-OXIDASE 6); gibberellin 2-beta-dioxygenase | chr1:486801-489577 FORWARD	1.216
hormone metabolism.jasmonate.induced-regulated-responsive-activated	AT1G52100	jacalin lectin family protein | chr1:19383122-19385533 REVERSE	1.025
hormone metabolism.jasmonate.induced-regulated-responsive-activated	AT3G16390	NSP3 | NSP3 (NITRILE SPECIFIER PROTEIN 3) | chr3:5562571-5564571 FORWARD	3.551
hormone metabolism.salicylic acid.synthesis-degradation.synthesis.SA glucosyltransferase ether bond making SAG	AT2G43840	UGT74F1 | UDP-glucoronosyl/UDP-glucosyl transferase family protein | chr2:18157638-18159175 FORWARD	-1.593
Co-factor and vitamine metabolism
Co-factor and vitamine metabolism.pantothenate.branched-chain amino acid aminotransferase	AT1G10070	ATBCAT-2 | ATBCAT-2 (ARABIDOPSIS THALIANA BRANCHED-CHAIN AMINO ACID TRANSAMINASE 2); branched-chain-amino-acid transaminase/ catalytic | chr1:3288087-3290471 FORWARD	1.095
Stress response
stress.biotic	AT1G12210	RFL1 | RFL1 (RPS5-like 1); ATP binding / protein binding | chr1:4140948-4143605 FORWARD	-2.888
stress.biotic	AT1G18250	ATLP-1 | ATLP-1 | chr1:6276788-6278150 REVERSE	-1.134
stress.biotic	AT1G19610	LCR78, PDF1.4 | PDF1.4 | chr1:6781483-6782039 REVERSE	1.092
stress.biotic	AT2G15130	plant basic secretory protein (BSP) family protein | chr2:6564945-6566004 FORWARD	-4.467
stress.biotic	AT2G43620	chitinase, putative | chr2:18093770-18095025 REVERSE	1.717
stress.biotic	AT3G48720	transferase family protein | chr3:18046323-18049463 FORWARD	1.0
stress.biotic	AT4G25780	pathogenesis-related protein, putative | chr4:13121068-13121955 FORWARD	-1.074
stress.biotic.receptors	AT5G36910	THI2.2 | THI2.2 (THIONIN 2.2); toxin receptor binding | chr5:14561817-14562750 REVERSE	1.163
stress.biotic.signalling	AT1G33960	AIG1 | AIG1 (AVRRPT2-INDUCED GENE 1); GTP binding | chr1:12346232-12348513 FORWARD	1.930
stress.biotic.PR-proteins	AT2G15080	AtRLP19 | AtRLP19 (Receptor Like Protein 19); kinase/ protein binding | chr2:6533687-6536995 FORWARD	1.309
stress.biotic.PR-proteins	AT4G09420	disease resistance protein (TIR-NBS class), putative | chr4:5962181-5963791 REVERSE	-1.001
stress.biotic.PR-proteins	AT4G11210	disease resistance-responsive family protein / dirigent family protein | chr4:6832691-6833245 FORWARD	-2.11
stress.biotic.PR-proteins	AT4G16880	disease resistance protein-related | chr4:9496187-9498926 REVERSE	1.065
stress.biotic.PR-proteins	AT5G24090	acidic endochitinase (CHIB1) | chr5:8143699-8145252 REVERSE	1.661
stress.biotic.PR-proteins	AT5G40100	disease resistance protein (TIR-NBS-LRR class), putative | chr5:16043929-16047355 FORWARD	-1.026
stress.biotic.PR-proteins.plant defensins	AT1G13609	Encodes a defensin-like (DEFL) family protein. | chr1:4662721-4663192 FORWARD	-2.062
stress.biotic.PR-proteins.plant defensins	AT3G13403	Encodes a defensin-like (DEFL) family protein. | chr3:4358537-4358826 REVERSE	-1.921
stress.abiotic	AT2G47770	benzodiazepine receptor-related | chr2:19568464-19569507 FORWARD	1.843
stress.abiotic.heat	AT1G72416	heat shock protein binding | chr1:27258856-27260291 REVERSE	-1.44
stress.abiotic.heat	AT1G77020	DNAJ heat shock N-terminal domain-containing protein | chr1:28944843-28947031 REVERSE	-1.52
stress.abiotic.heat	AT1G80920	J8 | J8; heat shock protein binding / unfolded protein binding | chr1:30403644-30404690 REVERSE	1.012
stress.abiotic.heat	AT4G21870	26.5 kDa class P-related heat shock protein (HSP26.5-P) | chr4:11603568-11604331 REVERSE	-1.619
stress.abiotic.heat	AT5G16650	DNAJ heat shock N-terminal domain-containing protein | chr5:5463177-5465331 REVERSE	1.039
stress.abiotic.heat	AT5G37440	DNAJ heat shock N-terminal domain-containing protein | chr5:14844359-14845560 REVERSE	1.083
stress.abiotic.heat	AT5G47600	heat shock protein-related | chr5:19299782-19300499 REVERSE	-1.593
stress.abiotic.cold	AT2G42530	COR15B | COR15B (COLD REGULATED 15B) | chr2:17709036-17709945 REVERSE	1.292
stress.abiotic.cold	AT2G42540	COR15A, COR15 | COR15A (COLD-REGULATED 15A) | chr2:17711037-17712092 REVERSE	2.149
stress.abiotic.cold	AT5G23950	C2 domain-containing protein | chr5:8082744-8083604 FORWARD	2.894
stress.abiotic.cold	AT5G52300	RD29B, LTI65 | LTI65 (LOW-TEMPERATURE-INDUCED 65) | chr5:21237056-21239529 FORWARD	2.682
stress.abiotic.cold	AT5G52310	COR78, LTI78, RD29A, LTI140 | LTI78 (LOW-TEMPERATURE-INDUCED 78) | chr5:21240849-21243613 FORWARD	2.926
stress.abiotic.drought/salt	AT1G13930	Involved in response to salt stress. Knockout mutants are hypersensitive to salt stress. | chr1:4761042-4761725 FORWARD	1.159
stress.abiotic.drought/salt	AT3G54510	early-responsive to dehydration protein-related / ERD protein-related | chr3:20180292-20183509 FORWARD	1.246
stress.abiotic.drought/salt	AT4G30650	hydrophobic protein, putative / low temperature and salt responsive protein, putative | chr4:14954320-14954968 FORWARD	1.355
stress.abiotic.drought/salt	AT5G25610	RD22 | RD22; nutrient reservoir | chr5:8914233-8916800 REVERSE	1.320
stress.abiotic.touch/wounding	AT4G28240	wound-responsive protein-related | chr4:13997292-13998347 REVERSE	1.062
stress.abiotic.unspecified	AT1G20440	COR47, RD17 | COR47 (COLD-REGULATED 47) | chr1:7084409-7085772 REVERSE	1.856
stress.abiotic.unspecified	AT1G20450	LTI29, LTI45, ERD10 | ERD10 (EARLY RESPONSIVE TO DEHYDRATION 10); actin binding | chr1:7088003-7089606 REVERSE	1.376
stress.abiotic.unspecified	AT2G40330	Bet v I allergen family protein | chr2:16844864-16845934 REVERSE	-1.552
stress.abiotic.unspecified	AT3G50970	LTI30, XERO2 | LTI30 (LOW TEMPERATURE-INDUCED 30) | chr3:18940777-18941554 FORWARD	1.774
stress.abiotic.unspecified	AT4G38410	dehydrin, putative | chr4:17980940-17981719 FORWARD	4.821
stress.abiotic.unspecified	AT5G20630	GLP3, GLP3A, GLP3B, ATGER3, GER3 | GER3 (GERMIN 3); oxalate oxidase | chr5:6975104-6975993 REVERSE	-1.149
stress.abiotic.unspecified	AT5G66400	RAB18, ATDI8 | RAB18 (RESPONSIVE TO ABA 18) | chr5:26518297-26519242 REVERSE	2.846
Redox regulation
redox.thioredoxin	AT5G61440	ACHT5 | ACHT5 (ATYPICAL CYS HIS RICH THIOREDOXIN 5) | chr5:24707500-24708893 FORWARD	-1.745
redox.ascorbate and glutathione	AT1G06620	2-oxoglutarate-dependent dioxygenase, putative | chr1:2025601-2027271 FORWARD	-1.021
redox.glutaredoxins	AT1G03850	glutaredoxin family protein | chr1:976097-977761 REVERSE	1.309
redox.glutaredoxins	AT1G06830	glutaredoxin family protein | chr1:2097151-2097655 FORWARD	-1.674
redox.peroxiredoxin	AT1G65970	TPX2 | TPX2 (thioredoxin-dependent peroxidase 2); antioxidant/ oxidoreductase | chr1:24557372-24558322 REVERSE	1.371
Nucleotide metabolism
nucleotide metabolism.synthesis.purine.amidophosphoribosyltransferase	AT2G16570	ATASE, ATASE1 | ATASE1 (GLN PHOSPHORIBOSYL PYROPHOSPHATE AMIDOTRANSFERASE 1); amidophosphoribosyltransferase | chr2:7180145-7182193 REVERSE	-1.122
nucleotide metabolism.phosphotransfer and pyrophosphatases.misc	AT4G29690	type I phosphodiesterase/nucleotide pyrophosphatase family protein | chr4:14540907-14542481 REVERSE	-1.928
Miscellaneous enzyme families
misc.UDP glucosyl and glucoronyl transferases	AT1G22380	AtUGT85A3 | AtUGT85A3 (UDP-glucosyl transferase 85A3); glucuronosyltransferase/ transcription factor/ transferase, transferring glycosyl groups | chr1:7900387-7902332 REVERSE	-1.125
misc.UDP glucosyl and glucoronyl transferases	AT1G24170	GATL8, LGT9 | LGT9; polygalacturonate 4-alpha-galacturonosyltransferase/ transferase, transferring glycosyl groups / transferase, transferring hexosyl groups | chr1:8557216-8558832 REVERSE	-1.148
misc.UDP glucosyl and glucoronyl transferases	AT4G02130	GATL6, LGT10 | GATL6; polygalacturonate 4-alpha-galacturonosyltransferase/ transferase, transferring glycosyl groups / transferase, transferring hexosyl groups | chr4:944367-947085 REVERSE	-1.8
misc.UDP glucosyl and glucoronyl transferases	AT5G11610	exostosin family protein | chr5:3735440-3738217 REVERSE	1.114
misc.UDP glucosyl and glucoronyl transferases	AT5G26310	UGT72E3 | UGT72E3; UDP-glycosyltransferase/ coniferyl-alcohol glucosyltransferase/ transferase, transferring glycosyl groups | chr5:9234685-9236385 FORWARD	2.486
misc.UDP glucosyl and glucoronyl transferases	AT5G59590	UGT76E2 | UGT76E2 (UDP-GLUCOSYL TRANSFERASE 76E2); UDP-glycosyltransferase/ quercetin 3-O-glucosyltransferase/ quercetin 7-O-glucosyltransferase | chr5:24008983-24010649 REVERSE	1.894
misc.gluco-, galacto- and mannosidases	AT2G44480	BGLU17 | BGLU17 (BETA GLUCOSIDASE 17); catalytic/ cation binding / hydrolase, hydrolyzing O-glycosyl compounds | chr2:18359734-18363088 FORWARD	1.046
misc.gluco-, galacto- and mannosidases	AT4G21760	BGLU47 | BGLU47 (Beta-glucosidase 47); catalytic/ cation binding / hydrolase, hydrolyzing O-glycosyl compounds | chr4:11561229-11563950 FORWARD	-1.577
misc.gluco-, galacto- and mannosidases.beta-galactosidase	AT5G56870	BGAL4 | BGAL4 (beta-galactosidase 4); beta-galactosidase | chr5:23004196-23008649 FORWARD	1.409
misc.gluco-, galacto- and mannosidases.beta-galactosidase	AT5G63800	MUM2, BGAL6 | MUM2 (MUCILAGE-MODIFIED 2); beta-galactosidase | chr5:25530055-25535849 FORWARD	1.014
misc.gluco-, galacto- and mannosidases.endoglucanase	AT4G24260	ATGH9A3, KOR3 | ATGH9A3 (ARABIDOPSIS THALIANA GLYCOSYL HYDROLASE 9A3); catalytic/ hydrolase, hydrolyzing O-glycosyl compounds | chr4:12577871-12580133 REVERSE	-1.476
misc.beta 1,3 glucan hydrolases.glucan endo-1,3-beta-glucosidase	AT3G04010	glycosyl hydrolase family 17 protein | chr3:1036841-1039482 REVERSE	1.690
misc.beta 1,3 glucan hydrolases.glucan endo-1,3-beta-glucosidase	AT3G57260	BGL2, PR2, BG2, PR-2 | BGL2 (BETA-1,3-GLUCANASE 2); cellulase/ glucan 1,3-beta-glucosidase/ hydrolase, hydrolyzing O-glycosyl compounds | chr3:21188517-21189859 REVERSE	1.229
misc.O-methyl transferases	AT1G15125	S-adenosylmethionine-dependent methyltransferase/ methyltransferase | chr1:5204625-5205912 FORWARD	1.032
misc.O-methyl transferases	AT1G21100	O-methyltransferase, putative | chr1:7386839-7388428 REVERSE	1.099
misc.oxidases - copper, flavone etc	AT1G31690	amine oxidase/ copper ion binding / quinone binding | chr1:11343980-11347767 FORWARD	-1.669
misc.oxidases - copper, flavone etc	AT4G25240	SKS1 | SKS1 (SKU5 SIMILAR 1); copper ion binding / oxidoreductase | chr4:12930402-12933892 FORWARD	-1.035
misc.oxidases - copper, flavone etc	AT4G28720	flavin-containing monooxygenase family protein / FMO family protein | chr4:14192583-14194256 FORWARD	1.982
misc.oxidases - copper, flavone etc	AT5G37940	NADP-dependent oxidoreductase, putative | chr5:15107296-15108966 FORWARD	-2.418
misc.nitrilases, *nitrile lyases, berberine bridge enzymes, reticuline oxidases, troponine reductases	AT1G26380	FAD-binding domain-containing protein | chr1:9126737-9128528 REVERSE	1.571
misc.nitrilases, *nitrile lyases, berberine bridge enzymes, reticuline oxidases, troponine reductases	AT1G26420	FAD-binding domain-containing protein | chr1:9141567-9143304 REVERSE	1.215
misc.nitrilases, *nitrile lyases, berberine bridge enzymes, reticuline oxidases, troponine reductases	AT2G23560	ATMES7, MES7 | MES7 (METHYL ESTERASE 7); hydrolase/ hydrolase, acting on ester bonds / methyl indole-3-acetate esterase/ methyl salicylate esterase | chr2:10029275-10030382 REVERSE	-1.747
misc.nitrilases, *nitrile lyases, berberine bridge enzymes, reticuline oxidases, troponine reductases	AT2G29300	tropinone reductase, putative / tropine dehydrogenase, putative | chr2:12588197-12589539 FORWARD	1.026
misc.nitrilases, *nitrile lyases, berberine bridge enzymes, reticuline oxidases, troponine reductases	AT5G51950	glucose-methanol-choline (GMC) oxidoreductase family protein | chr5:21105909-21108605 REVERSE	3.245
misc.nitrilases, *nitrile lyases, berberine bridge enzymes, reticuline oxidases, troponine reductases	AT5G58310	ATMES18, MES18 | MES18 (METHYL ESTERASE 18); hydrolase/ hydrolase, acting on ester bonds / methyl indole-3-acetate esterase | chr5:23574992-23576084 REVERSE	-2.075
misc.glutathione S transferases	AT1G02920	ATGSTF7, GST11, ATGSTF8, GSTF7 | GSTF7; copper ion binding / glutathione binding / glutathione transferase | chr1:658657-659771 REVERSE	1.036
misc.glutathione S transferases	AT1G02930	ATGSTF6, GST1, ERD11, ATGSTF3, GSTF6 | ATGSTF6 (GLUTATHIONE S-TRANSFERASE); copper ion binding / glutathione binding / glutathione transferase | chr1:661177-662427 REVERSE	1.067
misc.glutathione S transferases	AT1G10370	GST30, ATGSTU17, GST30B, ERD9 | ERD9 (EARLY-RESPONSIVE TO DEHYDRATION 9); glutathione transferase | chr1:3397081-3398358 REVERSE	2.620
misc.glutathione S transferases	AT2G02380	ATGSTZ2 | ATGSTZ2; catalytic/ glutathione transferase | chr2:626842-628676 FORWARD	-1.147
misc.glutathione S transferases	AT2G02930	ATGSTF3, GST16 | ATGSTF3 (GLUTATHIONE S-TRANSFERASE F3); glutathione transferase | chr2:851164-852222 REVERSE	1.492
misc.glutathione S transferases	AT5G17220	ATGSTF12, GST26, TT19 | ATGSTF12 (ARABIDOPSIS THALIANA GLUTATHIONE S-TRANSFERASE PHI 12); glutathione transferase | chr5:5658460-5659386 FORWARD	-1.003
misc.cytochrome P450	AT1G01190	CYP78A8 | CYP78A8; electron carrier/ heme binding / iron ion binding / monooxygenase/ oxygen binding | chr1:83045-84864 REVERSE	-1.47
misc.cytochrome P450	AT1G33720	CYP76C6 | CYP76C6; electron carrier/ heme binding / iron ion binding / monooxygenase/ oxygen binding | chr1:12220897-12224000 REVERSE	1.087
misc.cytochrome P450	AT2G27690	CYP94C1 | CYP94C1; fatty acid (omega-1)-hydroxylase/ oxygen binding | chr2:11809306-11811215 FORWARD	-1.169
misc.cytochrome P450	AT3G26210	CYP71B23 | CYP71B23; electron carrier/ heme binding / iron ion binding / monooxygenase/ oxygen binding | chr3:9593132-9595243 REVERSE	1.195
misc.cytochrome P450	AT3G26220	CYP71B3 | CYP71B3; electron carrier/ heme binding / iron ion binding / monooxygenase/ oxygen binding | chr3:9596077-9597833 REVERSE	1.087
misc.cytochrome P450	AT3G26280	CYP71B4 | CYP71B4; electron carrier/ heme binding / iron ion binding / monooxygenase/ oxygen binding | chr3:9630200-9632009 REVERSE	1.171
misc.cytochrome P450	AT3G26290	CYP71B26 | CYP71B26; electron carrier/ heme binding / iron ion binding / monooxygenase/ oxygen binding | chr3:9632682-9634470 REVERSE	1.452
misc.cytochrome P450	AT4G20240	CYP71A27 | CYP71A27; electron carrier/ heme binding / iron ion binding / monooxygenase/ oxygen binding | chr4:10931493-10934212 REVERSE	-1.312
misc.cytochrome P450	AT5G44620	CYP706A3 | CYP706A3; electron carrier/ heme binding / iron ion binding / monooxygenase/ oxygen binding | chr5:17997779-17999558 REVERSE	-1.531
misc.acid and other phosphatases	AT2G01890	PAP8, ATPAP8 | PAP8 (PURPLE ACID PHOSPHATASE 8); acid phosphatase/ protein serine/threonine phosphatase | chr2:396768-399208 REVERSE	1.198
misc.acid and other phosphatases	AT3G17790	ATACP5, ATPAP17, PAP17 | PAP17; acid phosphatase/ phosphatase/ protein serine/threonine phosphatase | chr3:6089605-6091231 FORWARD	1.153
misc.acid and other phosphatases	AT5G45700	NLI interacting factor (NIF) family protein | chr5:18537349-18538196 FORWARD	-1.126
misc.myrosinases-lectin-jacalin	AT1G52030	MBP2, MBP1.2, F-ATMBP | MBP2 (MYROSINASE-BINDING PROTEIN 2); sugar binding / thioglucosidase binding | chr1:19345940-19348668 REVERSE	-1.396
misc.myrosinases-lectin-jacalin	AT1G54020	myrosinase-associated protein, putative | chr1:20161670-20163743 REVERSE	-1.372
misc.myrosinases-lectin-jacalin	AT2G39330	JAL23 | JAL23 (JACALIN-RELATED LECTIN 23) | chr2:16419596-16421852 REVERSE	-1.611
misc.dynamin	AT1G53140	dynamin family protein | chr1:19799238-19802598 FORWARD	-1.005
misc.dynamin	AT3G19720	ARC5 | ARC5 (ACCUMULATION AND REPLICATION OF CHLOROPLAST 5); GTP binding / GTPase | chr3:6850371-6855513 REVERSE	1.053
misc.invertase/pectin methylesterase inhibitor family protein	AT3G47380	invertase/pectin methylesterase inhibitor family protein | chr3:17457795-17458570 FORWARD	1.934
misc.invertase/pectin methylesterase inhibitor family protein	AT5G64620	C/VIF2, ATC/VIF2 | C/VIF2 (CELL WALL / VACUOLAR INHIBITOR OF FRUCTOSIDASE 2); enzyme inhibitor/ pectinesterase/ pectinesterase inhibitor | chr5:25831834-25832502 FORWARD	-1.637
misc.plastocyanin-like	AT2G25060	plastocyanin-like domain-containing protein | chr2:10662241-10663103 FORWARD	-1.045
misc.plastocyanin-like	AT5G53870	plastocyanin-like domain-containing protein | chr5:21869864-21871284 REVERSE	1.365
misc.protease inhibitor/seed storage/lipid transfer protein (LTP) family protein	AT1G62500	protease inhibitor/seed storage/lipid transfer protein (LTP) family protein | chr1:23132045-23133502 FORWARD	-1.689
misc.protease inhibitor/seed storage/lipid transfer protein (LTP) family protein	AT2G10940	protease inhibitor/seed storage/lipid transfer protein (LTP) family protein | chr2:4310412-4312103 REVERSE	-1.06
misc.protease inhibitor/seed storage/lipid transfer protein (LTP) family protein	AT2G37870	protease inhibitor/seed storage/lipid transfer protein (LTP) family protein | chr2:15859239-15859907 FORWARD	3.496
misc.protease inhibitor/seed storage/lipid transfer protein (LTP) family protein	AT2G48140	EDA4 | EDA4 (embryo sac development arrest 4); lipid binding | chr2:19686409-19687664 FORWARD	1.108
misc.protease inhibitor/seed storage/lipid transfer protein (LTP) family protein	AT4G00165	protease inhibitor/seed storage/lipid transfer protein (LTP) family protein | chr4:69273-69875 REVERSE	-1.171
misc.protease inhibitor/seed storage/lipid transfer protein (LTP) family protein	AT4G33355	lipid binding | chr4:16067048-16067820 FORWARD	-2.62
misc.protease inhibitor/seed storage/lipid transfer protein (LTP) family protein	AT4G33550	lipid binding | chr4:16134440-16135056 FORWARD	1.880
misc.GDSL-motif lipase	AT5G33370	GDSL-motif lipase/hydrolase family protein | chr5:12602468-12604764 REVERSE	-1.603
RNA-involving processes
RNA.processing.3' end processing.CPSF73b	AT2G01730	ATCPSF73-II, EDA26 | ATCPSF73-II (cleavage and polyadenylation specificity factor 73 kDa subunit-II); catalytic/ protein binding | chr2:320478-323947 FORWARD	-1.238
RNA.processing.ribonucleases	AT1G24090	RNase H domain-containing protein | chr1:8520834-8524690 FORWARD	-1.009
RNA.processing.ribonucleases	AT2G02990	RNS1, ATRNS1 | RNS1 (RIBONUCLEASE 1); endoribonuclease/ ribonuclease | chr2:873506-874811 FORWARD	4.178
RNA.regulation of transcription.ABI3/VP1-related B3-domain-containing transcription factor family	AT1G01030	NGA3 | NGA3 (NGATHA3); transcription factor | chr1:11649-13714 REVERSE	1.076
RNA.regulation of transcription.AP2/EREBP, APETALA2/Ethylene-responsive element binding protein family	AT1G01250	AP2 domain-containing transcription factor, putative | chr1:104491-105330 REVERSE	1.199
RNA.regulation of transcription.AP2/EREBP, APETALA2/Ethylene-responsive element binding protein family	AT1G64380	AP2 domain-containing transcription factor, putative | chr1:23890646-23892173 REVERSE	1.032
RNA.regulation of transcription.AP2/EREBP, APETALA2/Ethylene-responsive element binding protein family	AT2G20880	AP2 domain-containing transcription factor, putative | chr2:8985973-8987263 FORWARD	5.500
RNA.regulation of transcription.AP2/EREBP, APETALA2/Ethylene-responsive element binding protein family	AT2G23340	AP2 domain-containing transcription factor, putative | chr2:9937998-9938875 FORWARD	1.028
RNA.regulation of transcription.AP2/EREBP, APETALA2/Ethylene-responsive element binding protein family	AT4G11140	CRF1 | CRF1 (CYTOKININ RESPONSE FACTOR 1); DNA binding / transcription factor | chr4:6794776-6795793 REVERSE	-1.048
RNA.regulation of transcription.AP2/EREBP, APETALA2/Ethylene-responsive element binding protein family	AT4G28140	AP2 domain-containing transcription factor, putative | chr4:13974691-13975908 REVERSE	4.438
RNA.regulation of transcription.AP2/EREBP, APETALA2/Ethylene-responsive element binding protein family	AT4G36900	RAP2.10 | RAP2.10 (related to AP2 10); DNA binding / transcription factor | chr4:17388814-17389837 FORWARD	1.378
RNA.regulation of transcription.AP2/EREBP, APETALA2/Ethylene-responsive element binding protein family	AT5G67190	AP2 domain-containing transcription factor, putative | chr5:26809135-26809689 REVERSE	1.052
RNA.regulation of transcription.ARR	AT2G40670	ARR16, RR16 | ARR16 (ARABIDOPSIS RESPONSE REGULATOR 16); transcription regulator/ two-component response regulator | chr2:16970258-16971207 FORWARD	-1.014
RNA.regulation of transcription.bHLH,Basic Helix-Loop-Helix family	AT3G06120	MUTE | MUTE (MUTE); DNA binding / transcription factor | chr3:1846531-1848230 FORWARD	-1.593
RNA.regulation of transcription.bHLH,Basic Helix-Loop-Helix family	AT3G22100	basic helix-loop-helix (bHLH) family protein | chr3:7783711-7784469 REVERSE	1.306
RNA.regulation of transcription.bHLH,Basic Helix-Loop-Helix family	AT3G56980	BHLH039, ORG3 | BHLH039; DNA binding / transcription factor | chr3:21086546-21087494 REVERSE	-2.622
RNA.regulation of transcription.bHLH,Basic Helix-Loop-Helix family	AT3G59060	PIL6, PIF5 | PIL6 (PHYTOCHROME INTERACTING FACTOR 3-LIKE 6); DNA binding / transcription factor | chr3:21827978-21830507 REVERSE	1.266
RNA.regulation of transcription.bHLH,Basic Helix-Loop-Helix family	AT4G09820	TT8 | TT8 (TRANSPARENT TESTA 8); DNA binding / transcription factor | chr4:6182023-6186493 FORWARD	-1.217
RNA.regulation of transcription.bHLH,Basic Helix-Loop-Helix family	AT4G25410	DNA binding / transcription factor | chr4:12985755-12987217 FORWARD	-1.247
RNA.regulation of transcription.bHLH,Basic Helix-Loop-Helix family	AT5G15160	bHLH family protein | chr5:4921266-4922648 REVERSE	1.307
RNA.regulation of transcription.bHLH,Basic Helix-Loop-Helix family	AT5G39860	PRE1 | PRE1 (PACLOBUTRAZOL RESISTANCE1); DNA binding / transcription factor | chr5:15957417-15958455 FORWARD	1.156
RNA.regulation of transcription.C2C2(Zn) CO-like, Constans-like zinc finger family	AT1G73870	zinc finger (B-box type) family protein | chr1:27779166-27780676 FORWARD	1.177
RNA.regulation of transcription.C2C2(Zn) CO-like, Constans-like zinc finger family	AT3G07650	COL9 | COL9 (CONSTANS-LIKE 9); transcription factor/ zinc ion binding | chr3:2441657-2444532 FORWARD	-1.459
RNA.regulation of transcription.C2C2(Zn) CO-like, Constans-like zinc finger family	AT4G27310	zinc finger (B-box type) family protein | chr4:13675638-13676910 FORWARD	1.122
RNA.regulation of transcription.C2C2(Zn) CO-like, Constans-like zinc finger family	AT5G48250	zinc finger (B-box type) family protein | chr5:19561319-19563722 REVERSE	-1.309
RNA.regulation of transcription.C2C2(Zn) CO-like, Constans-like zinc finger family	AT5G54470	zinc finger (B-box type) family protein | chr5:22114304-22115472 REVERSE	1.090
RNA.regulation of transcription.C2C2(Zn) CO-like, Constans-like zinc finger family	AT5G57660	ATCOL5, COL5 | zinc finger (B-box type) family protein | chr5:23355464-23356989 FORWARD	1.493
RNA.regulation of transcription.C2C2(Zn) DOF zinc finger family	AT2G34140	Dof-type zinc finger domain-containing protein | chr2:14413758-14414765 REVERSE	-1.346
RNA.regulation of transcription.C2C2(Zn) DOF zinc finger family	AT4G00950	MEE47 | MEE47 (maternal effect embryo arrest 47); transcription factor | chr4:405673-407142 REVERSE	-1.287
RNA.regulation of transcription.C2C2(Zn) DOF zinc finger family	AT5G60850	OBP4 | OBP4; DNA binding / transcription factor | chr5:24480449-24481873 FORWARD	1.232
RNA.regulation of transcription.C2C2(Zn) GATA transcription factor family	AT5G42700	transcriptional factor B3 family protein | chr5:17122171-17124353 FORWARD	-1.108
RNA.regulation of transcription.C2H2 zinc finger family	AT1G49900	zinc finger (C2H2 type) family protein | chr1:18473908-18477643 REVERSE	1.742
RNA.regulation of transcription.C2H2 zinc finger family	AT3G42860	zinc knuckle (CCHC-type) family protein | chr3:14946188-14948167 REVERSE	-9.192
RNA.regulation of transcription.C2H2 zinc finger family	AT5G43170	AZF3 | AZF3 (ARABIDOPSIS ZINC-FINGER PROTEIN 3); DNA binding / nucleic acid binding / transcription factor/ transcription repressor/ zinc ion binding | chr5:17330945-17331646 REVERSE	-1.154
RNA.regulation of transcription.C3H zinc finger family	AT2G25900	ATCTH | ATCTH; transcription factor | chr2:11041718-11043171 FORWARD	1.224
RNA.regulation of transcription.C3H zinc finger family	AT4G29190	zinc finger (CCCH-type) family protein | chr4:14391938-14393373 REVERSE	1.162
RNA.regulation of transcription.C3H zinc finger family	AT5G44260	zinc finger (CCCH-type) family protein | chr5:17829626-17831225 REVERSE	1.463
RNA.regulation of transcription.G2-like transcription factor family, GARP	AT5G45580	transcription factor | chr5:18481092-18482643 REVERSE	-2.16
RNA.regulation of transcription.G2-like transcription factor family, GARP	AT5G59570	myb family transcription factor | chr5:24003888-24005512 FORWARD	-1.939
RNA.regulation of transcription.GRAS transcription factor family	AT1G63100	scarecrow transcription factor family protein | chr1:23399391-23401367 REVERSE	-1.416
RNA.regulation of transcription.GRAS transcription factor family	AT3G49950	scarecrow transcription factor family protein | chr3:18522510-18523906 FORWARD	-1.331
RNA.regulation of transcription.HB,Homeobox transcription factor family	AT2G46680	ATHB-7, ATHB7 | ATHB-7 (ARABIDOPSIS THALIANA HOMEOBOX 7); transcription activator/ transcription factor | chr2:19165403-19166949 REVERSE	1.207
RNA.regulation of transcription.HB,Homeobox transcription factor family	AT3G60390	HAT3 | HAT3 (HOMEOBOX-LEUCINE ZIPPER PROTEIN 3); transcription factor | chr3:22320595-22322586 REVERSE	1.045
RNA.regulation of transcription.HB,Homeobox transcription factor family	AT3G61890	ATHB-12, ATHB12 | ATHB-12 (ARABIDOPSIS THALIANA HOMEOBOX 12); transcription activator/ transcription factor | chr3:22914154-22915325 REVERSE	1.352
RNA.regulation of transcription.HB,Homeobox transcription factor family	AT4G16780	ATHB-2, HAT4, ATHB2 | ATHB-2 (ARABIDOPSIS THALIANA HOMEOBOX PROTEIN 2); DNA binding / protein homodimerization/ sequence-specific DNA binding / transcription factor | chr4:9449114-9450743 FORWARD	1.187
RNA.regulation of transcription.HB,Homeobox transcription factor family	AT4G34610	BLH6 | BLH6 (BELL1-LIKE HOMEODOMAIN 6); DNA binding / transcription factor | chr4:16530346-16533034 REVERSE	-1.05
RNA.regulation of transcription.HSF,Heat-shock transcription factor family	AT5G43840	AT-HSFA6A, HSFA6A | AT-HSFA6A; DNA binding / transcription factor | chr5:17625437-17626364 REVERSE	2.391
RNA.regulation of transcription.MADS box transcription factor family	AT5G10140	FLC, FLF, AGL25 | FLC (FLOWERING LOCUS C); specific transcriptional repressor/ transcription factor | chr5:3173497-3179448 REVERSE	1.028
RNA.regulation of transcription.MADS box transcription factor family	AT5G26630	MADS-box protein (AGL35) | chr5:9350815-9351471 FORWARD	-1.283
RNA.regulation of transcription.MADS box transcription factor family	AT5G65080	MAF5, AGL68 | MAF5 (MADS AFFECTING FLOWERING 5); transcription factor | chr5:25997504-26002465 FORWARD	1.119
RNA.regulation of transcription.MYB domain transcription factor family	AT1G01150	DNA binding / protein binding / zinc ion binding | chr1:70115-72138 REVERSE	-3.156
RNA.regulation of transcription.MYB domain transcription factor family	AT1G18710	AtMYB47 | AtMYB47 (myb domain protein 47); DNA binding / transcription factor | chr1:6450594-6453114 FORWARD	1.130
RNA.regulation of transcription.MYB domain transcription factor family	AT3G10113	myb family transcription factor | chr3:3118043-3119391 REVERSE	1.345
RNA.regulation of transcription.MYB domain transcription factor family	AT3G27920	GL1, ATMYB0, ATGL1 | ATMYB0 (MYB DOMAIN PROTEIN 0); DNA binding / protein binding / transcription activator/ transcription factor | chr3:10361945-10363506 REVERSE	-1.784
RNA.regulation of transcription.MYB domain transcription factor family	AT4G05100	AtMYB74 | AtMYB74 (myb domain protein 74); DNA binding / transcription factor | chr4:2618454-2619887 FORWARD	2.181
RNA.regulation of transcription.MYB domain transcription factor family	AT4G21440	ATMYB102, ATM4 | ATMYB102 (ARABIDOPSIS MYB-LIKE 102); DNA binding / transcription factor | chr4:11418246-11419760 REVERSE	2.284
RNA.regulation of transcription.MYB domain transcription factor family	AT5G49330	AtMYB111 | AtMYB111 (myb domain protein 111); DNA binding / transcription factor | chr5:19998952-20001378 REVERSE	-1.582
RNA.regulation of transcription.MYB domain transcription factor family	AT5G52600	AtMYB82 | AtMYB82 (myb domain protein 82); DNA binding / transcription factor | chr5:21343102-21343968 REVERSE	-1.097
RNA.regulation of transcription.MYB-related transcription factor family	AT1G18330	EPR1 | EPR1 (EARLY-PHYTOCHROME-RESPONSIVE1); DNA binding / transcription factor | chr1:6305971-6308010 REVERSE	1.409
RNA.regulation of transcription.MYB-related transcription factor family	AT1G71030	ATMYBL2, MYBL2 | MYBL2 (ARABIDOPSIS MYB-LIKE 2); DNA binding / transcription factor | chr1:26795123-26796364 REVERSE	2.279
RNA.regulation of transcription.MYB-related transcription factor family	AT4G36570	ATRL3 | ATRL3 (ARABIDOPSIS RAD-LIKE 3); DNA binding / transcription factor | chr4:17254660-17255716 FORWARD	-1.145
RNA.regulation of transcription.MYB-related transcription factor family	AT4G39250	ATRL1 | ATRL1 (ARABIDOPSIS RAD-LIKE 1); DNA binding / transcription factor | chr4:18271457-18271857 REVERSE	-3.558
RNA.regulation of transcription.MYB-related transcription factor family	AT5G37260	RVE2, CIR1 | RVE2 (REVEILLE 2); DNA binding / transcription factor | chr5:14751344-14753088 REVERSE	-1.868
RNA.regulation of transcription.MYB-related transcription factor family	AT5G56840	DNA-binding family protein | chr5:22980693-22982342 FORWARD	-1.146
RNA.regulation of transcription.NAC domain transcription factor family	AT3G44350	anac061 | anac061 (Arabidopsis NAC domain containing protein 61); transcription factor | chr3:16022836-16024487 REVERSE	-1.02
RNA.regulation of transcription.TCP transcription factor family	AT1G67260	TCP1 | TCP1; DNA binding / transcription factor | chr1:25168228-25169307 REVERSE	-2.976
RNA.regulation of transcription.TCP transcription factor family	AT1G68800	BRC2, TCP12 | TCP12 (TCP DOMAIN PROTEIN 12); transcription factor | chr1:25847066-25848540 REVERSE	-1.556
RNA.regulation of transcription.TCP transcription factor family	AT5G41030	TCP family transcription factor, putative | chr5:16428706-16429437 FORWARD	1.956
RNA.regulation of transcription.WRKY domain transcription factor family	AT1G29860	WRKY71, ATWRKY71 | WRKY71; transcription factor | chr1:10454482-10455785 FORWARD	1.438
RNA.regulation of transcription.WRKY domain transcription factor family	AT3G01080	WRKY58, ATWRKY58 | WRKY58; transcription factor | chr3:25507-27449 FORWARD	1.097
RNA.regulation of transcription.WRKY domain transcription factor family	AT5G07100	WRKY26 | WRKY26; transcription factor | chr5:2204248-2205811 FORWARD	1.060
RNA.regulation of transcription.WRKY domain transcription factor family	AT5G46350	WRKY8, ATWRKY8 | WRKY8; transcription factor | chr5:18801218-18804043 REVERSE	1.249
RNA.regulation of transcription.bZIP transcription factor family	AT2G36270	ABI5, GIA1 | ABI5 (ABA INSENSITIVE 5); DNA binding / transcription activator/ transcription factor | chr2:15204764-15207528 REVERSE	1.056
RNA.regulation of transcription.bZIP transcription factor family	AT3G58120	ATBZIP61, BZIP61 | BZIP61; DNA binding / transcription activator/ transcription factor | chr3:21520974-21523327 REVERSE	-1.461
RNA.regulation of transcription.bZIP transcription factor family	AT4G34590	ATB2, GBF6, AtbZIP11, BZIP11 | GBF6 (G-BOX BINDING FACTOR 6); DNA binding / protein heterodimerization/ transcription factor | chr4:16521861-16523230 FORWARD	-1.751
RNA.regulation of transcription.Aux/IAA family	AT1G15580	IAA5, ATAUX2-27, AUX2-27 | IAA5 (INDOLE-3-ACETIC ACID INDUCIBLE 5); transcription factor | chr1:5365665-5366497 REVERSE	-1.36
RNA.regulation of transcription.Aux/IAA family	AT2G01200	IAA32 | IAA32 (INDOLE-3-ACETIC ACID INDUCIBLE 32); transcription factor | chr2:118018-119342 FORWARD	-2.862
RNA.regulation of transcription.Aux/IAA family	AT4G14550	IAA14, SLR | IAA14 (INDOLE-3-ACETIC ACID INDUCIBLE 14); protein binding / transcription factor/ transcription repressor | chr4:8347822-8350019 REVERSE	1.124
RNA.regulation of transcription.Aux/IAA family	AT4G32280	IAA29 | IAA29 (INDOLE-3-ACETIC ACID INDUCIBLE 29); transcription factor | chr4:15583387-15584769 FORWARD	1.064
RNA.regulation of transcription.Aux/IAA family	AT5G25890	IAA28, IAR2 | IAA28 (INDOLE-3-ACETIC ACID INDUCIBLE 28); transcription factor | chr5:9033415-9034834 FORWARD	-1.043
RNA.regulation of transcription.B3 transcription factor family	AT1G16640	transcriptional factor B3 family protein | chr1:5686603-5687715 FORWARD	-1.221
RNA.regulation of transcription.B3 transcription factor family	AT1G49475	DNA binding / transcription factor | chr1:18312920-18314016 FORWARD	-1.38
RNA.regulation of transcription.B3 transcription factor family	AT2G24700	transcriptional factor B3 family protein | chr2:10513016-10515411 REVERSE	-1.241
RNA.regulation of transcription.B3 transcription factor family	AT2G35310	transcriptional factor B3 family protein | chr2:14864855-14866598 FORWARD	-1.067
RNA.regulation of transcription.B3 transcription factor family	AT4G31610	REM1, ATREM1 | REM1 (REPRODUCTIVE MERISTEM 1); DNA binding / transcription factor | chr4:15317499-15320020 FORWARD	-1.812
RNA.regulation of transcription.B3 transcription factor family	AT4G34400	DNA binding / transcription factor | chr4:16445208-16447773 FORWARD	-1.516
RNA.regulation of transcription.General Transcription	AT2G45480	AtGRF9 | AtGRF9 (GROWTH-REGULATING FACTOR 9); transcription activator | chr2:18745340-18747533 FORWARD	-1.333
RNA.regulation of transcription.General Transcription	AT3G52270	ATP binding / RNA polymerase II transcription factor | chr3:19387180-19388944 REVERSE	-2.376
RNA.regulation of transcription.Histone acetyltransferases	AT3G19040	TAF1, TAF1B, HAF2 | HAF2 (HISTONE ACETYLTRANSFERASE OF THE TAFII250 FAMILY 2); DNA binding / histone acetyltransferase/ transcription cofactor | chr3:6567157-6575282 REVERSE	-1.147
RNA.regulation of transcription.NIN-like bZIP-related family	AT4G38340	RWP-RK domain-containing protein | chr4:17954710-17957828 FORWARD	1.156
RNA.regulation of transcription.Psudo ARR transcription factor family	AT5G02810	PRR7, APRR7 | PRR7 (PSEUDO-RESPONSE REGULATOR 7); transcription regulator/ two-component response regulator | chr5:637897-641977 REVERSE	1.136
RNA.regulation of transcription.Psudo ARR transcription factor family	AT5G60100	APRR3, PRR3 | APRR3 (ARABIDOPSIS PSEUDO-RESPONSE REGULATOR 3); transcription regulator/ two-component response regulator | chr5:24197999-24201364 REVERSE	-1.797
RNA.regulation of transcription.putative transcription regulator	AT2G20710	pentatricopeptide (PPR) repeat-containing protein | chr2:8926033-8927844 FORWARD	-1.672
RNA.regulation of transcription.putative transcription regulator	AT2G41870	remorin family protein | chr2:17470866-17472936 REVERSE	1.421
RNA.regulation of transcription.putative transcription regulator	AT3G49410	unknown protein | chr3:18324746-18329191 FORWARD	-1.002
RNA.regulation of transcription.putative transcription regulator	AT4G22770	DNA-binding family protein | chr4:11963628-11965684 REVERSE	-1.241
RNA.regulation of transcription.putative transcription regulator	AT5G43500	ATARP9 | ATARP9 (ACTIN-RELATED PROTEIN 9); protein binding | chr5:17469675-17473591 FORWARD	-2.018
RNA.regulation of transcription.unclassified	AT1G76590	zinc-binding family protein | chr1:28740691-28742207 FORWARD	1.311
RNA.regulation of transcription.unclassified	AT4G01730	zinc ion binding | chr4:749574-752034 FORWARD	-1.093
RNA.regulation of transcription.unclassified	AT5G10760	aspartyl protease family protein | chr5:3400342-3402207 REVERSE	1.287
RNA.RNA binding	AT1G22330	RNA binding / nucleic acid binding / nucleotide binding | chr1:7886542-7889534 FORWARD	-1.053
RNA.RNA binding	AT1G78260	RNA recognition motif (RRM)-containing protein | chr1:29446985-29450515 FORWARD	-1.034
RNA.RNA binding	AT2G21660	ATGRP7, CCR2, GR-RBP7, GRP7 | CCR2 (COLD, CIRCADIAN RHYTHM, AND RNA BINDING 2); RNA binding / double-stranded DNA binding / single-stranded DNA binding | chr2:9265249-9266393 REVERSE	-1.203
DNA-involving processes
DNA.synthesis/chromatin structure	AT1G47510	AT5PTASE11, 5PTASE11 | 5PTASE11 (INOSITOL POLYPHOSPHATE 5-PHOSPHATASE 11); hydrolase/ phosphatidylinositol-3,4,5-trisphosphate 5-phosphatase/ phosphatidylinositol-3,5-bisphosphate 5-phosphatase/ phosphatidylinositol-4,5-bisphosphate 5-phosphatase | chr1:17435601-17438396 REVERSE	1.530
DNA.synthesis/chromatin structure	AT1G49450	transducin family protein / WD-40 repeat family protein | chr1:18305541-18307557 FORWARD	1.903
DNA.synthesis/chromatin structure	AT2G23840	HNH endonuclease domain-containing protein | chr2:10153797-10155647 REVERSE	1.345
DNA.synthesis/chromatin structure	AT2G48030	endonuclease/exonuclease/phosphatase family protein | chr2:19647523-19650148 REVERSE	-1.154
DNA.synthesis/chromatin structure	AT3G48900	DNA binding / catalytic/ chromatin binding / nuclease | chr3:18131829-18136343 FORWARD	-1.185
DNA.repair	AT5G44680	methyladenine glycosylase family protein | chr5:18024215-18025991 REVERSE	-1.266
DNA.unspecified	AT2G35270	DNA-binding protein-related | chr2:14857021-14857878 FORWARD	-2.892
DNA.unspecified	AT2G36110	3'-5' exonuclease domain-containing protein | chr2:15161702-15162676 FORWARD	-1.383
Protein synthesis/degradation/modification
protein.synthesis.ribosomal protein.eukaryotic.60S subunit.P2	AT3G28500	60S acidic ribosomal protein P2 (RPP2C) | chr3:10682097-10682731 FORWARD	-1.463
protein.synthesis.ribosomal protein.unknown.unknown	AT1G54740	FUNCTIONS IN: molecular_function unknown; INVOLVED IN: biological_process unknown; EXPRESSED IN: 21 plant structures; EXPRESSED DURING: 14 growth stages; BEST Arabidopsis thaliana protein match is: structural constituent of ribosome (TAIR:AT1G22110.1); Has 479 Blast hits to 317 proteins in 60 species: Archae - 0; Bacteria - 25; Metazoa - 81; Fungi - 16; Plants - 88; Viruses - 0; Other Eukaryotes …	1.123
protein.synthesis.elongation	AT1G45332	mitochondrial elongation factor, putative | chr1:17172322-17176821 REVERSE	-1.504
protein.targeting.mitochondria	AT4G26670	mitochondrial import inner membrane translocase subunit Tim17/Tim22/Tim23 family protein | chr4:13452117-13453984 FORWARD	-1.255
protein.postranslational modification	AT1G44478	FUNCTIONS IN: molecular_function unknown; INVOLVED IN: biological_process unknown; LOCATED IN: cellular_component unknown; BEST Arabidopsis thaliana protein match is: CYP59 (CYCLOPHILIN 59); RNA binding / nucleic acid binding / peptidyl-prolyl cis-trans isomerase (TAIR:AT1G53720.1); Has 293 Blast hits to 276 proteins in 65 species: Archae - 0; Bacteria - 0; Metazoa - 216; Fungi - 11; Plants - 38;…	7.216
protein.postranslational modification	AT1G53080	legume lectin family protein | chr1:19781368-19782219 FORWARD	1.615
protein.postranslational modification	AT2G23030	SNRK2-9, SNRK2.9 | SNRK2.9 (SNF1-RELATED PROTEIN KINASE 2.9); ATP binding / kinase/ protein kinase/ protein serine/threonine kinase | chr2:9803492-9806700 REVERSE	1.727
protein.postranslational modification	AT3G05640	protein phosphatase 2C, putative / PP2C, putative | chr3:1640393-1643253 REVERSE	2.393
protein.postranslational modification	AT3G14370	WAG2 | WAG2; kinase/ protein serine/threonine kinase | chr3:4797845-4799504 REVERSE	1.701
protein.postranslational modification	AT3G16800	protein phosphatase 2C, putative / PP2C, putative | chr3:5721020-5723185 FORWARD	1.202
protein.postranslational modification	AT3G17510	CIPK1, SnRK3.16 | CIPK1 (CBL-INTERACTING PROTEIN KINASE 1); kinase/ protein binding | chr3:5988991-5992912 REVERSE	1.151
protein.postranslational modification	AT3G45430	lectin protein kinase family protein | chr3:16660759-16662600 REVERSE	-1.012
protein.postranslational modification	AT5G25110	CIPK25, SnRK3.25 | CIPK25 (CBL-INTERACTING PROTEIN KINASE 25); ATP binding / kinase/ protein kinase/ protein serine/threonine kinase | chr5:8657626-8659322 REVERSE	2.322
protein.postranslational modification	AT5G43380	TOPP6 | TOPP6; protein serine/threonine phosphatase | chr5:17420048-17421982 REVERSE	-1.084
protein.postranslational modification	AT5G45820	CIPK20, SnRK3.6, PKS18 | CIPK20 (CBL-INTERACTING PROTEIN KINASE 20); kinase/ protein serine/threonine kinase | chr5:18586980-18588543 REVERSE	1.981
protein.postranslational modification	AT5G57015	ckl12 | ckl12 (Casein Kinase I-like 12); ATP binding / kinase/ protein kinase/ protein serine/threonine kinase | chr5:23071097-23074843 FORWARD	2.099
protein.postranslational modification	AT5G60900	RLK1 | RLK1 (RECEPTOR-LIKE PROTEIN KINASE 1); ATP binding / carbohydrate binding / kinase/ protein kinase/ protein serine/threonine kinase/ protein tyrosine kinase/ sugar binding | chr5:24498467-24501494 REVERSE	1.121
protein.postranslational modification.kinase	AT4G11890	protein kinase family protein | chr4:7148246-7149921 FORWARD	2.163
protein.degradation	AT1G10750	unknown protein | chr1:3574807-3578474 REVERSE	-1.0
protein.degradation.cysteine protease	AT3G49340	cysteine proteinase, putative | chr3:18293347-18294577 REVERSE	1.720
protein.degradation.aspartate protease	AT1G25510	aspartyl protease family protein | chr1:8959186-8960848 REVERSE	-1.255
protein.degradation.aspartate protease	AT4G16563	aspartyl protease family protein | chr4:9329657-9331523 REVERSE	-1.527
protein.degradation.serine protease	AT3G17180	scpl33 | scpl33 (serine carboxypeptidase-like 33); serine-type carboxypeptidase | chr3:5855861-5859157 REVERSE	2.264
protein.degradation.AAA type	AT1G64110	AAA-type ATPase family protein | chr1:23796719-23801725 REVERSE	2.022
protein.degradation.AAA type	AT4G30250	ATP binding / ATPase/ nucleoside-triphosphatase/ nucleotide binding | chr4:14811262-14812821 REVERSE	-1.086
protein.degradation.ubiquitin	AT1G52450	ubiquitin carboxyl-terminal hydrolase-related | chr1:19541684-19546266 REVERSE	-1.236
protein.degradation.ubiquitin	AT2G27650	ubiquitin carboxyl-terminal hydrolase-related | chr2:11792825-11797712 REVERSE	-5.041
protein.degradation.ubiquitin.E3.RING	AT1G02610	zinc finger (C3HC4-type RING finger) family protein | chr1:553181-555854 REVERSE	1.093
protein.degradation.ubiquitin.E3.RING	AT1G22500	zinc finger (C3HC4-type RING finger) family protein | chr1:7949476-7950900 FORWARD	1.267
protein.degradation.ubiquitin.E3.RING	AT1G26800	zinc finger (C3HC4-type RING finger) family protein | chr1:9285099-9286324 REVERSE	1.025
protein.degradation.ubiquitin.E3.RING	AT1G49230	zinc finger (C3HC4-type RING finger) family protein | chr1:18209261-18210128 FORWARD	-2.1
protein.degradation.ubiquitin.E3.RING	AT4G15975	protein binding / zinc ion binding | chr4:9052175-9053152 FORWARD	-1.266
protein.degradation.ubiquitin.E3.RING	AT5G01520	zinc finger (C3HC4-type RING finger) family protein | chr5:206432-208611 FORWARD	1.487
protein.degradation.ubiquitin.E3.RING	AT5G01880	zinc finger (C3HC4-type RING finger) family protein | chr5:338899-340253 FORWARD	1.729
protein.degradation.ubiquitin.E3.RING	AT5G55970	zinc finger (C3HC4-type RING finger) family protein | chr5:22667906-22669545 FORWARD	1.063
protein.degradation.ubiquitin.E3.SCF.FBOX	AT1G23390	kelch repeat-containing F-box family protein | chr1:8309112-8310649 REVERSE	1.314
protein.degradation.ubiquitin.E3.SCF.FBOX	AT1G80440	kelch repeat-containing F-box family protein | chr1:30241607-30243071 FORWARD	1.585
protein.degradation.ubiquitin.E3.SCF.FBOX	AT2G14290	F-box family protein | chr2:6057288-6058524 REVERSE	-1.155
protein.degradation.ubiquitin.E3.SCF.FBOX	AT5G10340	F-box protein-related / SLF-related | chr5:3253122-3255045 FORWARD	2.532
protein.degradation.ubiquitin.E3.BTB/POZ Cullin3.BTB/POZ	AT3G48360	BT2, ATBT2 | BT2 (BTB AND TAZ DOMAIN PROTEIN 2); protein binding / transcription factor/ transcription regulator | chr3:17908192-17910525 REVERSE	2.564
protein.degradation.ubiquitin.E3.BTB/POZ Cullin3.BTB/POZ	AT5G63160	BT1 | BT1 (BTB AND TAZ DOMAIN PROTEIN 1); protein binding / transcription regulator | chr5:25333263-25335485 REVERSE	1.866
Signalling
signalling.in sugar and nutrient physiology	AT5G09440	EXL4 | EXL4 (EXORDIUM LIKE 4) | chr5:2938347-2939461 FORWARD	1.921
signalling.in sugar and nutrient physiology	AT5G52390	photoassimilate-responsive protein, putative | chr5:21263936-21265264 REVERSE	1.394
signalling.receptor kinases.leucine rich repeat I	AT2G19190	FRK1 | FRK1 (FLG22-INDUCED RECEPTOR-LIKE KINASE 1); kinase | chr2:8326049-8329944 REVERSE	1.208
signalling.receptor kinases.leucine rich repeat III	AT5G61570	protein kinase family protein | chr5:24758347-24760652 FORWARD	-1.003
signalling.receptor kinases.leucine rich repeat VI	AT5G45840	leucine-rich repeat transmembrane protein kinase, putative | chr5:18594080-18597221 REVERSE	1.179
signalling.receptor kinases.leucine rich repeat VIII.VIII-1	AT5G37450	leucine-rich repeat transmembrane protein kinase, putative | chr5:14852801-14857098 REVERSE	3.806
signalling.receptor kinases.leucine rich repeat VIII.VIII-2	AT1G29720	protein kinase family protein | chr1:10393797-10396326 REVERSE	1.497
signalling.receptor kinases.leucine rich repeat XI	AT1G17750	leucine-rich repeat transmembrane protein kinase, putative | chr1:6106656-6110120 FORWARD	-1.126
signalling.receptor kinases.leucine rich repeat XII	AT3G47580	leucine-rich repeat transmembrane protein kinase, putative | chr3:17532648-17536059 FORWARD	1.055
signalling.receptor kinases.DUF 26	AT2G33330	PDLP3 | PDLP3 (PLASMODESMATA-LOCATED PROTEIN 3) | chr2:14122890-14125137 REVERSE	-1.282
signalling.receptor kinases.DUF 26	AT4G11460	protein kinase family protein | chr4:6964468-6967093 FORWARD	-1.109
signalling.receptor kinases.DUF 26	AT4G11890	protein kinase family protein | chr4:7148246-7149921 FORWARD	2.163
signalling.receptor kinases.DUF 26	AT4G23230	protein kinase family protein | chr4:12157569-12160270 REVERSE	1.107
signalling.receptor kinases.DUF 26	AT4G23320	protein kinase family protein | chr4:12189182-12191626 REVERSE	1.242
signalling.receptor kinases.legume-lectin	AT2G32800	AP4.3A | AP4.3A; ATP binding / protein kinase/ protein serine/threonine kinase/ protein tyrosine kinase | chr2:13916452-13919179 FORWARD	1.085
signalling.receptor kinases.legume-lectin	AT3G08870	lectin protein kinase, putative | chr3:2700355-2702581 REVERSE	1.140
signalling.receptor kinases.wheat LRK10 like	AT1G66930	serine/threonine protein kinase family protein | chr1:24970523-24973069 FORWARD	-1.243
signalling.receptor kinases.lysine motif	AT1G51940	protein kinase family protein / peptidoglycan-binding LysM domain-containing protein | chr1:19295904-19299118 REVERSE	-1.456
signalling.receptor kinases.proline extensin like	AT1G55200	protein kinase family protein | chr1:20589129-20592063 REVERSE	-1.041
signalling.receptor kinases.S-locus glycoprotein like	AT1G65790	ARK1 | ARK1 (A. THALIANA RECEPTOR KINASE 1); kinase/ protein kinase/ protein serine/threonine kinase/ transmembrane receptor protein kinase | chr1:24468932-24472329 FORWARD	1.215
signalling.receptor kinases.S-locus glycoprotein like	AT5G24080	protein kinase family protein | chr5:8139253-8141122 REVERSE	2.632
signalling.receptor kinases.crinkly like	AT5G23170	protein kinase family protein | chr5:7798197-7799448 REVERSE	-1.064
signalling.receptor kinases.misc	AT1G51860	leucine-rich repeat protein kinase, putative | chr1:19257634-19261479 REVERSE	1.048
signalling.receptor kinases.misc	AT1G51890	leucine-rich repeat protein kinase, putative | chr1:19274802-19278528 REVERSE	1.415
signalling.receptor kinases.misc	AT3G22060	receptor protein kinase-related | chr3:7771016-7772340 FORWARD	1.460
signalling.receptor kinases.misc	AT5G06940	leucine-rich repeat family protein | chr5:2148078-2150771 REVERSE	-1.024
signalling.calcium	AT1G21550	calcium-binding protein, putative | chr1:7553101-7553876 REVERSE	1.579
signalling.calcium	AT2G33380	RD20 | RD20 (RESPONSIVE TO DESSICATION 20); calcium ion binding | chr2:14144831-14146471 REVERSE	2.196
signalling.calcium	AT4G21820	binding / calmodulin binding | chr4:11577524-11584053 FORWARD	-1.046
signalling.calcium	AT4G23060	IQD22 | IQD22 (IQ-domain 22); calmodulin binding | chr4:12087203-12090575 FORWARD	1.002
signalling.calcium	AT4G29150	IQD25 | IQD25 (IQ-domain 25); calmodulin binding | chr4:14378767-14380511 FORWARD	-1.719
signalling.calcium	AT4G31000	calmodulin-binding protein | chr4:15103159-15105979 FORWARD	-1.04
signalling.calcium	AT4G38810	calcium-binding EF hand family protein | chr4:18115283-18119077 REVERSE	1.266
signalling.calcium	AT5G24270	SOS3, CBL4 | SOS3 (SALT OVERLY SENSITIVE 3); calcium ion binding / calcium-dependent protein serine/threonine phosphatase | chr5:8238781-8240366 REVERSE	-1.098
signalling.phosphinositides.phosphatidylinositol-4-phosphate 5-kinase	AT1G10900	phosphatidylinositol-4-phosphate 5-kinase family protein | chr1:3632234-3637141 REVERSE	1.190
signalling.G-proteins	AT1G01200	ATRABA3, ATRAB-A3 | ATRABA3 (ARABIDOPSIS RAB GTPASE HOMOLOG A3); GTP binding | chr1:86515-88213 REVERSE	-1.141
signalling.G-proteins	AT1G02620	GTP-binding protein (SAR1A) | chr1:557092-557986 FORWARD	1.363
signalling.G-proteins	AT3G55660	ATROPGEF6, ROPGEF6 | ROPGEF6; Rho guanyl-nucleotide exchange factor | chr3:20648942-20651388 REVERSE	-1.176
signalling.G-proteins	AT3G59220	PRN, PRN1, ATPIRIN1 | PRN (PIRIN); calmodulin binding | chr3:21894134-21895623 FORWARD	1.964
signalling.G-proteins	AT4G00460	ATROPGEF3, ROPGEF3 | Rho guanyl-nucleotide exchange factor | chr4:211117-213697 REVERSE	-1.032
signalling.G-proteins	AT5G24390	RabGAP/TBC domain-containing protein | chr5:8326607-8329490 REVERSE	-1.23
signalling.lipids	AT1G55960	FUNCTIONS IN: molecular_function unknown; INVOLVED IN: biological_process unknown; EXPRESSED IN: 24 plant structures; EXPRESSED DURING: 15 growth stages; CONTAINS InterPro DOMAIN/s: Lipid-binding START (InterPro:IPR002913); BEST Arabidopsis thaliana protein match is: unknown protein (TAIR:AT3G13062.2); Has 177 Blast hits to 177 proteins in 41 species: Archae - 0; Bacteria - 0; Metazoa - 79; Fungi…	1.385
signalling.light	AT1G02340	HFR1, RSF1, FBI1, REP1 | HFR1 (LONG HYPOCOTYL IN FAR-RED); DNA binding / protein binding / transcription factor | chr1:465718-467844 REVERSE	1.178
signalling.light	AT2G43010	PIF4, SRL2 | PIF4 (phytochrome interacting factor 4); DNA binding / protein binding / transcription factor | chr2:17886427-17889050 FORWARD	1.828
signalling.light	AT3G26740	CCL | CCL (CCR-LIKE) | chr3:9827801-9828680 FORWARD	1.544
signalling.light	AT3G50840	phototropic-responsive NPH3 family protein | chr3:18896175-18898621 REVERSE	1.229
signalling.light	AT4G14690	ELIP2 | ELIP2 (EARLY LIGHT-INDUCIBLE PROTEIN 2); chlorophyll binding | chr4:8418283-8419263 FORWARD	-1.754
Cell cycle
cell.organisation	AT1G11740	ankyrin repeat family protein | chr1:3963277-3966824 REVERSE	-1.765
cell.organisation	AT1G18370	HIK, ATNACK1, NACK1 | HIK (HINKEL); ATP binding / microtubule motor | chr1:6319650-6323820 REVERSE	-1.147
cell.organisation	AT1G56240	AtPP2-B13 | AtPP2-B13 (Phloem protein 2-B13); carbohydrate binding | chr1:21056232-21057577 REVERSE	-1.866
cell.organisation	AT2G33240	XID, ATXID | XID; motor/ protein binding | chr2:14086942-14096914 REVERSE	-1.084
cell.organisation	AT3G12110	ACT11 | ACT11 (actin-11); structural constituent of cytoskeleton | chr3:3857843-3859798 FORWARD	-1.347
cell.organisation	AT3G47690	ATEB1A, EB1A, ATEB1H2 | ATEB1A; microtubule binding | chr3:17581096-17583586 FORWARD	-1.222
cell.organisation	AT4G14330	phragmoplast-associated kinesin-related protein 2 (PAKRP2) | chr4:8244194-8247444 FORWARD	-1.009
cell.organisation	AT5G54610	ANK | ANK (ankyrin); protein binding | chr5:22184779-22186525 REVERSE	1.405
cell.organisation	AT5G55520	INVOLVED IN: biological_process unknown; EXPRESSED IN: 15 plant structures; EXPRESSED DURING: 8 growth stages; CONTAINS InterPro DOMAIN/s: Kinesin-related (InterPro:IPR010544); BEST Arabidopsis thaliana protein match is: unknown protein (TAIR:AT4G26660.1); Has 26712 Blast hits to 16371 proteins in 1006 species: Archae - 217; Bacteria - 1993; Metazoa - 14955; Fungi - 1858; Plants - 946; Viruses - …	-1.088
cell.division	AT2G38620	CDKB1;2 | CDKB1;2 (cyclin-dependent kinase B1;2); cyclin binding / kinase/ protein serine/threonine kinase | chr2:16152532-16154086 FORWARD	-1.218
cell.division	AT3G54180	CDC2B, CDKB1;1 | CDKB1;1 (CYCLIN-DEPENDENT KINASE B1;1); cyclin-dependent protein kinase/ kinase/ protein binding | chr3:20059796-20061438 FORWARD	-1.163
cell.division	AT3G55580	regulator of chromosome condensation (RCC1) family protein | chr3:20612700-20615920 FORWARD	1.091
cell.division	AT4G33270	CDC20.1 | CDC20.1; signal transducer | chr4:16044352-16046792 REVERSE	-1.035
cell.cycle	AT1G03780	TPX2 | targeting protein-related | chr1:947644-951810 REVERSE	-1.002
cell.cycle	AT1G16330	CYCB3;1 | CYCB3;1 (cyclin b3;1); cyclin-dependent protein kinase | chr1:5582387-5584457 REVERSE	-1.537
cell.cycle	AT1G44110	CYCA1;1 | CYCA1;1 (Cyclin A1;1); cyclin-dependent protein kinase regulator | chr1:16774865-16777247 REVERSE	-1.098
cell.vesicle transport	AT3G59270	syntaxin-related family protein | chr3:21906593-21907872 REVERSE	-1.193
cell.vesicle transport	AT5G57240	ORP4C | ORP4C (OSBP(OXYSTEROL BINDING PROTEIN)-RELATED PROTEIN 4C); oxysterol binding | chr5:23193321-23195476 FORWARD	1.416
cell.cell death.plants	AT4G14400	ACD6 | ACD6 (ACCELERATED CELL DEATH 6); protein binding | chr4:8294446-8298602 FORWARD	1.470
Micro RNA-involving processes
micro RNA, natural antisense etc	AT2G01008	other RNA | chr2:1871-2111 FORWARD	2.028
Development
development.storage proteins	AT2G26560	PLP2, PLA IIA, PLA2A | PLA2A (PHOSPHOLIPASE A 2A); lipase/ nutrient reservoir | chr2:11293769-11295806 REVERSE	1.105
development.storage proteins	AT3G22640	PAP85 | PAP85; nutrient reservoir | chr3:8011724-8013902 REVERSE	3.426
development.storage proteins	AT4G27140	2S seed storage protein 1 / 2S albumin storage protein / NWMU1-2S albumin 1 | chr4:13607329-13608031 FORWARD	-2.802
development.storage proteins	AT5G24770	VSP2, ATVSP2 | VSP2 (VEGETATIVE STORAGE PROTEIN 2); acid phosphatase | chr5:8500476-8502224 REVERSE	-1.032
development.storage proteins	AT5G24780	VSP1, ATVSP1 | VSP1 (VEGETATIVE STORAGE PROTEIN 1); acid phosphatase/ transcription factor binding | chr5:8507590-8508957 REVERSE	-1.601
development.late embryogenesis abundant	AT1G01470	LEA14, LSR3 | LEA14 (LATE EMBRYOGENESIS ABUNDANT 14) | chr1:172146-172948 REVERSE	1.362
development.late embryogenesis abundant	AT1G02820	late embryogenesis abundant 3 family protein / LEA3 family protein | chr1:623765-624475 REVERSE	1.105
development.late embryogenesis abundant	AT2G41280	M10, ATM10 | M10 | chr2:17209697-17210423 FORWARD	1.399
development.late embryogenesis abundant	AT5G06760	late embryogenesis abundant group 1 domain-containing protein / LEA group 1 domain-containing protein | chr5:2089492-2090430 REVERSE	3.028
development.squamosa promoter binding like (SPL)	AT5G43270	SPL2 | SPL2 (SQUAMOSA PROMOTER BINDING PROTEIN-LIKE 2); DNA binding / transcription factor | chr5:17360305-17363773 REVERSE	-1.105
development.unspecified	AT1G18940	nodulin family protein | chr1:6543852-6545592 FORWARD	1.073
development.unspecified	AT1G22770	GI, FB | GI (GIGANTEA) | chr1:8061844-8067716 FORWARD	1.175
development.unspecified	AT1G52890	ANAC019 | ANAC019 (Arabidopsis NAC domain containing protein 19); transcription factor | chr1:19697004-19698482 REVERSE	1.181
development.unspecified	AT1G53230	TCP3 | TCP3; transcription factor | chr1:19849788-19851725 REVERSE	-1.397
development.unspecified	AT1G66650	seven in absentia (SINA) protein, putative | chr1:24860113-24861821 REVERSE	-1.801
development.unspecified	AT1G68795	CLE12 | CLE12 (CLAVATA3/ESR-RELATED 12); protein binding / receptor binding | chr1:25840855-25841652 REVERSE	1.365
development.unspecified	AT1G69490	NAP, ANAC029, ATNAP | NAP (NAC-like, activated by AP3/PI); transcription factor | chr1:26122139-26123421 FORWARD	1.904
development.unspecified	AT1G76420	CUC3, NAC368, ANAC031 | CUC3 (CUP SHAPED COTYLEDON3); transcription factor | chr1:28672029-28673934 REVERSE	-1.845
development.unspecified	AT2G16660	nodulin family protein | chr2:7218706-7221625 REVERSE	-1.118
development.unspecified	AT2G17230	EXL5 | EXL5 (EXORDIUM LIKE 5) | chr2:7494536-7496016 REVERSE	-2.424
development.unspecified	AT2G17840	ERD7 | ERD7 (EARLY-RESPONSIVE TO DEHYDRATION 7) | chr2:7755605-7757852 REVERSE	1.446
development.unspecified	AT2G34925	CLE42 | CLE42 (CLAVATA3/ESR-RELATED 42) | chr2:14734270-14734536 FORWARD	-1.176
development.unspecified	AT2G39510	nodulin MtN21 family protein | chr2:16491143-16493151 REVERSE	-1.946
development.unspecified	AT2G44670	senescence-associated protein-related | chr2:18425180-18426060 FORWARD	-1.362
development.unspecified	AT3G18400	anac058 | anac058 (Arabidopsis NAC domain containing protein 58); transcription factor | chr3:6318745-6320593 REVERSE	1.079
development.unspecified	AT3G18715	IDL4 | IDL4 (INFLORESCENCE DEFICIENT IN ABSCISSION (IDA)-LIKE 4) | chr3:6441067-6441348 FORWARD	-2.084
development.unspecified	AT3G28007	nodulin MtN3 family protein | chr3:10408092-10409745 REVERSE	1.063
development.unspecified	AT3G29035	ATNAC3, ANAC059 | ATNAC3 (ARABIDOPSIS NAC DOMAIN CONTAINING PROTEIN 3); protein heterodimerization/ transcription factor | chr3:11033665-11035308 FORWARD	1.351
development.unspecified	AT3G44350	anac061 | anac061 (Arabidopsis NAC domain containing protein 61); transcription factor | chr3:16022836-16024487 REVERSE	-1.02
development.unspecified	AT3G49620	DIN11 | DIN11 (DARK INDUCIBLE 11); iron ion binding / oxidoreductase | chr3:18393747-18396816 FORWARD	3.262
development.unspecified	AT4G27410	RD26 | RD26 (RESPONSIVE TO DESICCATION 26); transcription activator/ transcription factor | chr4:13707900-13709013 REVERSE	2.095
development.unspecified	AT4G28040	nodulin MtN21 family protein | chr4:13940359-13942309 FORWARD	1.254
development.unspecified	AT4G33260	CDC20.2 | CDC20.2; signal transducer | chr4:16041067-16043411 REVERSE	-1.075
development.unspecified	AT4G34950	nodulin family protein | chr4:16642316-16644818 REVERSE	-1.3
development.unspecified	AT4G35770	SEN1, ATSEN1, DIN1 | SEN1 (SENESCENCE 1) | chr4:16944941-16946192 FORWARD	1.485
development.unspecified	AT5G15840	CO, FG | CO (CONSTANS); transcription factor/ transcription regulator/ zinc ion binding | chr5:5171182-5172758 REVERSE	-1.998
development.unspecified	AT5G23660	MTN3 | MTN3 (Arabidopsis homolog of Medicago truncatula MTN3) | chr5:7971651-7973925 REVERSE	-1.192
development.unspecified	AT5G39610	ATNAC2, ORE1, ANAC092, ATNAC6 | ATNAC6 (ARABIDOPSIS NAC DOMAIN CONTAINING PROTEIN 6); protein heterodimerization/ protein homodimerization/ transcription factor | chr5:15858400-15859788 REVERSE	1.582
development.unspecified	AT5G45830	DOG1, GSQ5 | DOG1 (DELAY OF GERMINATION 1) | chr5:18589482-18591400 REVERSE	2.157
development.unspecified	AT5G47470	nodulin MtN21 family protein | chr5:19254598-19256378 FORWARD	-5.202
development.unspecified	AT5G48850	ATSDI1 | ATSDI1 (SULPHUR DEFICIENCY-INDUCED 1); binding | chr5:19805437-19807759 REVERSE	-2.446
development.unspecified	AT5G64060	anac103 | anac103 (Arabidopsis NAC domain containing protein 103); transcription factor | chr5:25633536-25635781 REVERSE	-1.191
development.unspecified	AT5G65040	senescence-associated protein-related | chr5:25977621-25978417 REVERSE	-1.078
development.unspecified	AT5G65510	AIL7 | AIL7 (AINTEGUMENTA-like 7); DNA binding / transcription factor | chr5:26185829-26189413 FORWARD	-1.296
Transport
transport.sugars	AT1G08890	sugar transporter family protein | chr1:2848348-2852270 FORWARD	1.110
transport.sugars	AT1G11260	STP1, ATSTP1 | STP1 (SUGAR TRANSPORTER 1); carbohydrate transmembrane transporter/ sugar:hydrogen symporter | chr1:3777328-3780337 FORWARD	1.146
transport.sugars	AT1G30220	ATINT2, INT2 | INT2 (INOSITOL TRANSPORTER 2); carbohydrate transmembrane transporter/ sugar:hydrogen symporter | chr1:10632821-10635471 REVERSE	1.469
transport.sugars	AT3G51490	TMT3 | TMT3 (TONOPLAST MONOSACCHARIDE TRANSPORTER3); carbohydrate transmembrane transporter/ nucleoside transmembrane transporter/ sugar:hydrogen symporter | chr3:19105018-19107562 REVERSE	-1.037
transport.sugars	AT4G36670	mannitol transporter, putative | chr4:17287499-17289590 REVERSE	1.597
transport.sugars	AT5G26340	MSS1, STP13 | MSS1; carbohydrate transmembrane transporter/ hexose:hydrogen symporter/ high-affinity hydrogen:glucose symporter/ sugar:hydrogen symporter | chr5:9243511-9247066 REVERSE	1.972
transport.amino acids	AT2G41190	amino acid transporter family protein | chr2:17167279-17170407 REVERSE	1.522
transport.amino acids	AT3G54830	amino acid transporter family protein | chr3:20311901-20315030 REVERSE	1.165
transport.amino acids	AT4G21120	AAT1, CAT1 | AAT1 (AMINO ACID TRANSPORTER 1); L-glutamate transmembrane transporter/ L-lysine transmembrane transporter/ arginine transmembrane transporter/ cationic amino acid transmembrane transporter | chr4:11270045-11273973 FORWARD	1.337
transport.nitrate	AT3G45060	ATNRT2.6, NRT2.6 | ATNRT2.6; nitrate transmembrane transporter | chr3:16477561-16479482 REVERSE	-1.012
transport.nitrate	AT5G60780	ATNRT2.3, NRT2.3 | ATNRT2.3; nitrate transmembrane transporter | chr5:24450839-24452756 FORWARD	-1.32
transport.phosphate	AT1G69480	EXS family protein / ERD1/XPR1/SYG1 family protein | chr1:26114112-26117479 REVERSE	1.872
transport.phosphate	AT3G46980	PHT4;3 | transporter-related | chr3:17307055-17309938 REVERSE	1.493
transport.metabolite transporters at the mitochondrial membrane	AT1G64220	TOM7-2 | TOM7-2 (TRANSLOCASE OF OUTER MEMBRANE 7 KDA SUBUNIT 2); P-P-bond-hydrolysis-driven protein transmembrane transporter | chr1:23833088-23833321 REVERSE	-1.286
transport.nucleotides	AT4G18195	ATPUP8, PUP8 | PUP8 (ARABIDOPSIS THALIANA PURINE PERMEASE 8); purine transmembrane transporter | chr4:10069694-10071115 FORWARD	-1.171
transport.metal	AT1G79520	cation efflux family protein | chr1:29912252-29914614 REVERSE	1.357
transport.peptides and oligopeptides	AT1G33440	proton-dependent oligopeptide transport (POT) family protein | chr1:12127389-12130407 REVERSE	1.324
transport.peptides and oligopeptides	AT2G02020	proton-dependent oligopeptide transport (POT) family protein | chr2:479101-481185 FORWARD	-1.503
transport.peptides and oligopeptides	AT4G21680	proton-dependent oligopeptide transport (POT) family protein | chr4:11517353-11519765 REVERSE	-1.949
transport.peptides and oligopeptides	AT5G46050	ATPTR3, PTR3 | PTR3 (PEPTIDE TRANSPORTER 3); dipeptide transporter/ transporter/ tripeptide transporter | chr5:18675035-18679146 REVERSE	1.178
transport.peptides and oligopeptides	AT5G62730	proton-dependent oligopeptide transport (POT) family protein | chr5:25197494-25200033 FORWARD	-3.836
transport.potassium	AT2G24240	potassium channel tetramerisation domain-containing protein | chr2:10310648-10312328 FORWARD	1.419
transport.ABC transporters and multidrug resistance systems	AT1G31770	ABC transporter family protein | chr1:11374893-11377794 REVERSE	-1.454
transport.ABC transporters and multidrug resistance systems	AT2G39350	ABC transporter family protein | chr2:16430085-16432557 REVERSE	1.448
transport.ABC transporters and multidrug resistance systems	AT3G21090	ABC transporter family protein | chr3:7391438-7395041 REVERSE	1.141
transport.ABC transporters and multidrug resistance systems	AT4G23030	MATE efflux protein-related | chr4:12072857-12074365 FORWARD	1.131
transport.ABC transporters and multidrug resistance systems	AT5G09930	ATGCN2, GCN2 | ATGCN2; transporter | chr5:3097643-3100241 REVERSE	1.256
transport.ABC transporters and multidrug resistance systems	AT5G13580	ABC transporter family protein | chr5:4370692-4373201 FORWARD	1.506
transport.unspecified anions	AT3G27170	CLC-B, ATCLC-B | CLC-B (CHLORIDE CHANNEL B); anion channel/ voltage-gated chloride channel | chr3:10024017-10027198 FORWARD	1.798
transport.unspecified anions	AT4G32510	anion exchanger | chr4:15685822-15688811 REVERSE	-1.955
transport.Major Intrinsic Proteins.PIP	AT2G37170	PIP2B, PIP2;2 | PIP2B (PLASMA MEMBRANE INTRINSIC PROTEIN 2); water channel | chr2:15613402-15614857 REVERSE	1.753
transport.Major Intrinsic Proteins.PIP	AT2G37180	RD28, PIP2;3, PIP2C | RD28 (RESPONSIVE TO DESICCATION 28); water channel | chr2:15617708-15619155 FORWARD	2.078
transport.Major Intrinsic Proteins.PIP	AT3G61430	PIP1A, ATPIP1, PIP1, PIP1;1 | PIP1A (PLASMA MEMBRANE INTRINSIC PROTEIN 1A); water channel | chr3:22733474-22735335 FORWARD	1.520
transport.Major Intrinsic Proteins.TIP	AT4G17340	TIP2;2, DELTA-TIP2 | TIP2;2 (TONOPLAST INTRINSIC PROTEIN 2;2); water channel | chr4:9699253-9700410 FORWARD	2.655
transport.Major Intrinsic Proteins.TIP	AT5G47450	ATTIP2;3, TIP2;3, DELTA-TIP3 | AtTIP2;3; ammonia transporter/ methylammonium transmembrane transporter/ water channel | chr5:19248249-19249504 REVERSE	2.692
transport.calcium	AT5G17860	CAX7 | CAX7 (calcium exchanger 7); calcium:sodium antiporter/ cation:cation antiporter | chr5:5902394-5904380 REVERSE	1.044
transport.cyclic nucleotide or calcium regulated channels	AT2G24610	ATCNGC14, CNGC14 | ATCNGC14; calmodulin binding / cyclic nucleotide binding / ion channel | chr2:10457045-10460508 FORWARD	-1.769
transport.misc	AT1G22530	PATL2 | PATL2 (PATELLIN 2); transporter | chr1:7955493-7958442 REVERSE	-1.226
transport.misc	AT1G66780	MATE efflux family protein | chr1:24909213-24911485 FORWARD	2.185
Not assigned
not assigned.no ontology	AT1G08800	unknown protein | chr1:2813061-2817639 REVERSE	1.222
not assigned.no ontology	AT1G21670	INVOLVED IN: proteolysis; LOCATED IN: cell wall, plant-type cell wall; EXPRESSED IN: 23 plant structures; EXPRESSED DURING: 14 growth stages; CONTAINS InterPro DOMAIN/s: WD40-like Beta Propeller (InterPro:IPR011659), Peptidase S9B, dipeptidylpeptidase IV N-terminal (InterPro:IPR002469), Six-bladed beta-propeller, TolB-like (InterPro:IPR011042); BEST Arabidopsis thaliana protein match is: unknown …	1.154
not assigned.no ontology	AT1G29395	COR414-TM1 | COR414-TM1 | chr1:10288197-10289621 REVERSE	1.778
not assigned.no ontology	AT1G51090	heavy-metal-associated domain-containing protein | chr1:18932937-18933950 FORWARD	1.580
not assigned.no ontology	AT1G73480	hydrolase, alpha/beta fold family protein | chr1:27628939-27632806 FORWARD	2.447
not assigned.no ontology	AT1G76740	unknown protein | chr1:28805235-28810557 FORWARD	-1.059
not assigned.no ontology	AT1G77960	unknown protein | chr1:29310057-29313571 REVERSE	1.260
not assigned.no ontology	AT1G78070	FUNCTIONS IN: molecular_function unknown; INVOLVED IN: biological_process unknown; LOCATED IN: CUL4 RING ubiquitin ligase complex; EXPRESSED IN: 23 plant structures; EXPRESSED DURING: 13 growth stages; CONTAINS InterPro DOMAIN/s: WD40 repeat-like (InterPro:IPR011046), WD40 repeat, region (InterPro:IPR017986), WD40/YVTN repeat-like (InterPro:IPR015943), WD40 repeat (InterPro:IPR001680); BEST Arabi…	1.109
not assigned.no ontology	AT2G26400	ARD, ATARD3 | ATARD3 (ACIREDUCTONE DIOXYGENASE 3); acireductone dioxygenase [iron(II)-requiring]/ heteroglycan binding / metal ion binding | chr2:11231800-11233295 REVERSE	-1.702
not assigned.no ontology	AT2G38310	unknown protein | chr2:16050063-16051168 FORWARD	-1.949
not assigned.no ontology	AT2G44578	protein binding / zinc ion binding | chr2:18400646-18401326 REVERSE	-1.609
not assigned.no ontology	AT2G46740	FAD-binding domain-containing protein | chr2:19205157-19207455 REVERSE	-1.141
not assigned.no ontology	AT3G06880	nucleotide binding | chr3:2170589-2175686 REVERSE	-1.108
not assigned.no ontology	AT3G20395	protein binding / zinc ion binding | chr3:7111948-7113870 REVERSE	1.365
not assigned.no ontology	AT3G24420	hydrolase, alpha/beta fold family protein | chr3:8862840-8864914 REVERSE	1.379
not assigned.no ontology	AT3G28220	meprin and TRAF homology domain-containing protein / MATH domain-containing protein | chr3:10524404-10526728 FORWARD	1.121
not assigned.no ontology	AT3G33528	unknown protein | chr3:14082795-14084346 REVERSE	-3.181
not assigned.no ontology	AT3G48390	MA3 domain-containing protein | chr3:17920815-17923496 FORWARD	1.260
not assigned.no ontology	AT3G50810	unknown protein | chr3:18888868-18890101 REVERSE	-1.289
not assigned.no ontology	AT4G15390	transferase family protein | chr4:8792812-8794293 REVERSE	2.112
not assigned.no ontology	AT4G25070	unknown protein | chr4:12872482-12876734 FORWARD	1.380
not assigned.no ontology	AT4G25433	peptidoglycan-binding LysM domain-containing protein | chr4:13001198-13001870 REVERSE	2.659
not assigned.no ontology	AT4G28430	reticulon family protein | chr4:14057792-14059864 FORWARD	-1.115
not assigned.no ontology	AT4G33467	unknown protein | chr4:16101464-16102196 REVERSE	1.720
not assigned.no ontology	AT4G36850	INVOLVED IN: biological_process unknown; LOCATED IN: membrane; CONTAINS InterPro DOMAIN/s: Cystinosin/ERS1p repeat (InterPro:IPR006603); BEST Arabidopsis thaliana protein match is: PQ-loop repeat family protein / transmembrane family protein (TAIR:AT2G41050.1); Has 599 Blast hits to 441 proteins in 106 species: Archae - 0; Bacteria - 0; Metazoa - 197; Fungi - 311; Plants - 38; Viruses - 0; Other …	1.398
not assigned.no ontology	AT4G37220	stress-responsive protein, putative | chr4:17515080-17516162 FORWARD	1.227
not assigned.no ontology	AT5G05365	metal ion binding | chr5:1590036-1590861 FORWARD	-1.088
not assigned.no ontology	AT5G06570	hydrolase | chr5:2007990-2011041 REVERSE	1.826
not assigned.no ontology	AT5G09430	hydrolase | chr5:2932162-2933362 FORWARD	1.553
not assigned.no ontology	AT5G17780	hydrolase, alpha/beta fold family protein | chr5:5867283-5869050 REVERSE	1.158
not assigned.no ontology	AT5G19110	extracellular dermal glycoprotein-related / EDGP-related | chr5:6411561-6413170 REVERSE	-1.385
not assigned.no ontology	AT5G22460	esterase/lipase/thioesterase family protein | chr5:7443508-7445546 REVERSE	-1.055
not assigned.no ontology	AT5G26280	meprin and TRAF homology domain-containing protein / MATH domain-containing protein | chr5:9208711-9210572 FORWARD	1.097
not assigned.no ontology	AT5G39220	hydrolase, alpha/beta fold family protein | chr5:15705816-15708228 FORWARD	-1.167
not assigned.no ontology	AT5G41900	hydrolase, alpha/beta fold family protein | chr5:16768953-16771696 FORWARD	2.153
not assigned.no ontology	AT5G44574	unknown protein | chr5:17970693-17971449 FORWARD	1.613
not assigned.no ontology	AT5G51550	EXL3 | EXL3 (EXORDIUM LIKE 3) | chr5:20939494-20940895 REVERSE	-1.174
not assigned.no ontology	AT5G52720	metal ion binding | chr5:21378857-21379744 FORWARD	2.842
not assigned.no ontology	AT5G52882	ATP binding / nucleoside-triphosphatase/ nucleotide binding | chr5:21433879-21438659 REVERSE	-1.138
not assigned.no ontology	AT5G58780	dehydrodolichyl diphosphate synthase, putative / DEDOL-PP synthase, putative | chr5:23735629-23737335 REVERSE	1.708
not assigned.no ontology	AT5G60335	Thioesterase superfamily protein; FUNCTIONS IN: oxidoreductase activity; INVOLVED IN: metabolic process; CONTAINS InterPro DOMAIN/s: MaoC-like dehydratase (InterPro:IPR002539).	-1.041
not assigned.no ontology	AT5G64170	dentin sialophosphoprotein-related | chr5:25672466-25676746 REVERSE	1.756
not assigned.no ontology.pentatricopeptide (PPR) repeat-containing protein	AT1G52640	pentatricopeptide (PPR) repeat-containing protein | chr1:19608731-19610452 REVERSE	-1.308
not assigned.no ontology.pentatricopeptide (PPR) repeat-containing protein	AT2G20540	pentatricopeptide (PPR) repeat-containing protein | chr2:8844160-8845764 FORWARD	-1.09
not assigned.no ontology.pentatricopeptide (PPR) repeat-containing protein	AT4G32430	pentatricopeptide (PPR) repeat-containing protein | chr4:15652892-15655474 FORWARD	-1.182
not assigned.no ontology.pentatricopeptide (PPR) repeat-containing protein	AT4G33170	pentatricopeptide (PPR) repeat-containing protein | chr4:15995701-15998673 REVERSE	-1.156
not assigned.no ontology.pentatricopeptide (PPR) repeat-containing protein	AT5G08305	Pentatricopeptide repeat (PPR) superfamily protein; CONTAINS InterPro DOMAIN/s: Pentatricopeptide repeat (InterPro:IPR002885); BEST Arabidopsis thaliana protein match is: Pentatricopeptide repeat (PPR) superfamily protein (TAIR:AT5G06540.1).	-1.157
not assigned.no ontology.pentatricopeptide (PPR) repeat-containing protein	AT5G27110	pentatricopeptide (PPR) repeat-containing protein | chr5:9538572-9540647 REVERSE	-1.025
not assigned.no ontology.pentatricopeptide (PPR) repeat-containing protein	AT5G37570	pentatricopeptide (PPR) repeat-containing protein | chr5:14924494-14926146 REVERSE	-1.234
not assigned.no ontology.pentatricopeptide (PPR) repeat-containing protein	AT5G61800	pentatricopeptide (PPR) repeat-containing protein | chr5:24829987-24831553 REVERSE	-1.187
not assigned.no ontology.C2 domain-containing protein	AT4G00700	C2 domain-containing protein | chr4:286051-289514 FORWARD	1.628
not assigned.no ontology.epsin N-terminal homology (ENTH) domain-containing protein	AT5G10410	epsin N-terminal homology (ENTH) domain-containing protein / clathrin assembly protein-related | chr5:3271915-3273395 FORWARD	1.121
not assigned.no ontology.late embryogenesis abundant domain-containing protein	AT3G17520	late embryogenesis abundant domain-containing protein / LEA domain-containing protein | chr3:5999289-6000370 REVERSE	2.883
not assigned.no ontology.DC1 domain containing protein	AT1G55380	DC1 domain-containing protein | chr1:20676622-20678607 REVERSE	-1.221
not assigned.no ontology.DC1 domain containing protein	AT3G11390	DC1 domain-containing protein | chr3:3569828-3571960 FORWARD	-4.852
not assigned.no ontology.DC1 domain containing protein	AT3G11402	DC1 domain-containing protein | chr3:3573516-3575642 FORWARD	-1.252
not assigned.no ontology.DC1 domain containing protein	AT3G13760	DC1 domain-containing protein | chr3:4517517-4519475 FORWARD	-1.527
not assigned.no ontology.DC1 domain containing protein	AT3G27500	protein binding / zinc ion binding | chr3:10182833-10185081 REVERSE	-1.342
not assigned.no ontology.tetratricopeptide repeat (TPR)	AT3G49142	Tetratricopeptide repeat (TPR)-like superfamily protein; CONTAINS InterPro DOMAIN/s: Pentatricopeptide repeat (InterPro:IPR002885); BEST Arabidopsis thaliana protein match is: Tetratricopeptide repeat (TPR)-like superfamily protein (TAIR:AT4G33990.1).	-1.0
not assigned.no ontology.proline rich family	AT4G16140	proline-rich family protein | chr4:9129016-9129841 FORWARD	-1.136
not assigned.unknown	AT1G01355	zinc ion binding | chr1:138513-139568 FORWARD	1.475
not assigned.unknown	AT1G01500	unknown protein | chr1:185133-186923 FORWARD	1.097
not assigned.unknown	AT1G02700	unknown protein | chr1:588329-589480 FORWARD	-1.557
not assigned.unknown	AT1G02770	unknown protein | chr1:604873-606693 REVERSE	1.613
not assigned.unknown	AT1G05440	unknown protein | chr1:1596007-1597848 REVERSE	-1.152
not assigned.unknown	AT1G06420	unknown protein | chr1:1958987-1959652 FORWARD	-1.306
not assigned.unknown	AT1G09470	unknown protein | chr1:3055231-3056974 REVERSE	-1.043
not assigned.unknown	AT1G09812	unknown protein | chr1:3187817-3188580 FORWARD	-1.321
not assigned.unknown	AT1G10020	unknown protein | chr1:3269604-3271987 REVERSE	-1.73
not assigned.unknown	AT1G10990	unknown protein | chr1:3670278-3671187 REVERSE	-1.161
not assigned.unknown	AT1G11210	unknown protein | chr1:3755677-3756998 REVERSE	2.252
not assigned.unknown	AT1G11500	unknown protein | chr1:3870833-3871570 FORWARD	-1.997
not assigned.unknown	AT1G13340	unknown protein | chr1:4569448-4571118 REVERSE	1.012
not assigned.unknown	AT1G13530	unknown protein | chr1:4633740-4635129 REVERSE	2.454
not assigned.unknown	AT1G13540	unknown protein | chr1:4635463-4636805 REVERSE	1.185
not assigned.unknown	AT1G15840	unknown protein | chr1:5451432-5452374 FORWARD	1.647
not assigned.unknown	AT1G16850	unknown protein | chr1:5764807-5765651 REVERSE	1.610
not assigned.unknown	AT1G17665	unknown protein | chr1:6072598-6074484 REVERSE	-2.026
not assigned.unknown	AT1G19530	unknown protein | chr1:6763915-6764971 FORWARD	1.430
not assigned.unknown	AT1G20530	unknown protein | chr1:7108370-7110377 REVERSE	-1.657
not assigned.unknown	AT1G21360	GLTP2 | GLTP2 (glycolipid transfer protein 2); glycolipid binding / glycolipid transporter | chr1:7481252-7483507 FORWARD	1.050
not assigned.unknown	AT1G21790	FUNCTIONS IN: molecular_function unknown; INVOLVED IN: biological_process unknown; LOCATED IN: integral to membrane; EXPRESSED IN: 23 plant structures; EXPRESSED DURING: 15 growth stages; CONTAINS InterPro DOMAIN/s: TRAM, LAG1 and CLN8 homology (InterPro:IPR006634); Has 127 Blast hits to 127 proteins in 26 species: Archae - 0; Bacteria - 0; Metazoa - 84; Fungi - 0; Plants - 41; Viruses - 0; Other…	1.241
not assigned.unknown	AT1G23560	unknown protein | chr1:8352615-8354262 REVERSE	-1.02
not assigned.unknown	AT1G29270	unknown protein | chr1:10230319-10231142 FORWARD	-1.117
not assigned.unknown	AT1G30250	unknown protein | chr1:10646987-10647511 REVERSE	1.570
not assigned.unknown	AT1G30260	FUNCTIONS IN: molecular_function unknown; INVOLVED IN: response to cytokinin stimulus; EXPRESSED IN: 18 plant structures; EXPRESSED DURING: 10 growth stages; BEST Arabidopsis thaliana protein match is: galactosyltransferase family protein (TAIR:AT4G21060.1); Has 16 Blast hits to 16 proteins in 5 species: Archae - 0; Bacteria - 0; Metazoa - 0; Fungi - 0; Plants - 16; Viruses - 0; Other Eukaryotes …	1.353
not assigned.unknown	AT1G32570	unknown protein | chr1:11776856-11777557 FORWARD	-5.487
not assigned.unknown	AT1G33055	unknown protein | chr1:11972240-11972590 REVERSE	1.219
not assigned.unknown	AT1G33612	Leucine-rich repeat (LRR) family protein; LOCATED IN: endomembrane system; CONTAINS InterPro DOMAIN/s: Leucine-rich repeat-containing N-terminal domain, type 2 (InterPro:IPR013210), Leucine-rich repeat (InterPro:IPR001611); BEST Arabidopsis thaliana protein match is: Leucine-rich repeat (LRR) family protein (TAIR:AT1G33590.1).	-1.411
not assigned.unknown	AT1G42430	unknown protein | chr1:15891375-15894444 FORWARD	1.443
not assigned.unknown	AT1G45545	unknown protein | chr1:17180615-17182957 REVERSE	-1.282
not assigned.unknown	AT1G49000	unknown protein | chr1:18123459-18124165 REVERSE	1.266
not assigned.unknown	AT1G49500	unknown protein | chr1:18321808-18322284 REVERSE	1.843
not assigned.unknown	AT1G50040	unknown protein | chr1:18542130-18543948 FORWARD	-2.06
not assigned.unknown	AT1G51355	unknown protein | chr1:19041397-19042146 FORWARD	-1.082
not assigned.unknown	AT1G52827	unknown protein | chr1:19671448-19671922 REVERSE	1.573
not assigned.unknown	AT1G54385	binding | chr1:20301126-20303885 REVERSE	-1.156
not assigned.unknown	AT1G55980	electron carrier/ oxidoreductase | chr1:20938899-20941813 REVERSE	2.055
not assigned.unknown	AT1G60060	unknown protein | chr1:22139184-22141790 FORWARD	-1.187
not assigned.unknown	AT1G61255	FUNCTIONS IN: molecular_function unknown; INVOLVED IN: biological_process unknown; LOCATED IN: cellular_component unknown; BEST Arabidopsis thaliana protein match is: glycine-rich protein (TAIR:AT4G21620.1); Has 45 Blast hits to 45 proteins in 7 species: Archae - 0; Bacteria - 2; Metazoa - 0; Fungi - 0; Plants - 43; Viruses - 0; Other Eukaryotes - 0 (source: NCBI BLink). | chr1:22589151-22589691 …	1.831
not assigned.unknown	AT1G61667	unknown protein | chr1:22767663-22768501 FORWARD	-1.04
not assigned.unknown	AT1G61930	unknown protein | chr1:22893101-22893976 FORWARD	-1.358
not assigned.unknown	AT1G62225	unknown protein | chr1:22989550-22990341 REVERSE	-2.632
not assigned.unknown	AT1G62870	unknown protein | chr1:23284012-23286760 REVERSE	-1.208
not assigned.unknown	AT1G68430	unknown protein | chr1:25654905-25655444 REVERSE	-1.122
not assigned.unknown	AT1G68870	unknown protein | chr1:25889081-25889734 FORWARD	-1.207
not assigned.unknown	AT1G69260	AFP1 | AFP1 (ABI FIVE BINDING PROTEIN) | chr1:26039048-26040720 FORWARD	2.037
not assigned.unknown	AT1G69900	FUNCTIONS IN: molecular_function unknown; INVOLVED IN: biological_process unknown; LOCATED IN: cellular_component unknown; CONTAINS InterPro DOMAIN/s: Protein of unknown function DUF569 (InterPro:IPR007679), Actin_cross-linking (InterPro:IPR008999); BEST Arabidopsis thaliana protein match is: unknown protein (TAIR:AT1G27100.1); Has 142 Blast hits to 77 proteins in 8 species: Archae - 0; Bacteria …	-1.098
not assigned.unknown	AT1G70470	unknown protein | chr1:26559359-26560123 REVERSE	-1.699
not assigned.unknown	AT1G71110	unknown protein | chr1:26818083-26821004 FORWARD	-1.136
not assigned.unknown	AT1G73750	EXPRESSED IN: 22 plant structures; EXPRESSED DURING: 13 growth stages; CONTAINS InterPro DOMAIN/s: Uncharacterised conserved protein UCP031088, alpha/beta hydrolase, At1g15070 (InterPro:IPR016969); BEST Arabidopsis thaliana protein match is: unknown protein (TAIR:AT1G15060.1); Has 121 Blast hits to 101 proteins in 28 species: Archae - 0; Bacteria - 44; Metazoa - 8; Fungi - 0; Plants - 61; Viruses…	1.410
not assigned.unknown	AT1G75060	unknown protein | chr1:28181275-28183503 REVERSE	-1.07
not assigned.unknown	AT1G76960	unknown protein | chr1:28920457-28920956 REVERSE	1.287
not assigned.unknown	AT1G79770	unknown protein | chr1:30014361-30015078 FORWARD	-2.28
not assigned.unknown	AT2G14247	Expressed protein | chr2:6034348-6034835 FORWARD	-1.67
not assigned.unknown	AT2G21820	unknown protein | chr2:9302885-9303247 REVERSE	1.638
not assigned.unknown	AT2G22080	unknown protein | chr2:9386516-9388183 FORWARD	1.031
not assigned.unknown	AT2G23690	unknown protein | chr2:10072277-10075969 FORWARD	-1.083
not assigned.unknown	AT2G25200	unknown protein | chr2:10736483-10737654 REVERSE	1.225
not assigned.unknown	AT2G26310	chalcone isomerase | chr2:11201743-11204153 FORWARD	-1.107
not assigned.unknown	AT2G28140	unknown protein | chr2:11994966-11996002 FORWARD	-1.248
not assigned.unknown	AT2G28690	unknown protein | chr2:12306890-12308628 REVERSE	-1.6
not assigned.unknown	AT2G29670	binding | chr2:12681958-12685087 REVERSE	1.846
not assigned.unknown	AT2G30010	INVOLVED IN: biological_process unknown; EXPRESSED IN: 22 plant structures; EXPRESSED DURING: 13 growth stages; CONTAINS InterPro DOMAIN/s: Protein of unknown function DUF231, plant (InterPro:IPR004253); BEST Arabidopsis thaliana protein match is: PMR5 (POWDERY MILDEW RESISTANT 5) (TAIR:AT5G58600.1); Has 709 Blast hits to 698 proteins in 16 species: Archae - 0; Bacteria - 0; Metazoa - 0; Fungi - …	-1.355
not assigned.unknown	AT2G30432	TCL1 | TCL1 (TRICHOMELESS1); DNA binding | chr2:12968615-12970209 REVERSE	-1.494
not assigned.unknown	AT2G30766	unknown protein | chr2:13108007-13108470 FORWARD	-1.065
not assigned.unknown	AT2G32160	FUNCTIONS IN: molecular_function unknown; INVOLVED IN: biological_process unknown; LOCATED IN: cellular_component unknown; EXPRESSED IN: 19 plant structures; EXPRESSED DURING: 13 growth stages; CONTAINS InterPro DOMAIN/s: N2227-like (InterPro:IPR012901); BEST Arabidopsis thaliana protein match is: unknown protein (TAIR:AT2G32170.1); Has 328 Blast hits to 321 proteins in 142 species: Archae - 0; B…	1.077
not assigned.unknown	AT2G32240	FUNCTIONS IN: molecular_function unknown; INVOLVED IN: response to cadmium ion; LOCATED IN: plasma membrane; EXPRESSED IN: 25 plant structures; EXPRESSED DURING: 13 growth stages; CONTAINS InterPro DOMAIN/s: Prefoldin (InterPro:IPR009053); BEST Arabidopsis thaliana protein match is: unknown protein (TAIR:AT1G05320.3); Has 221693 Blast hits to 95553 proteins in 2574 species: Archae - 2848; Bacteri…	1.436
not assigned.unknown	AT2G33175	unknown protein | chr2:14062754-14063275 REVERSE	-2.758
not assigned.unknown	AT2G33793	unknown protein | chr2:14296994-14300506 FORWARD	-1.395
not assigned.unknown	AT2G35070	unknown protein | chr2:14783291-14784710 FORWARD	1.838
not assigned.unknown	AT2G36650	FUNCTIONS IN: molecular_function unknown; INVOLVED IN: biological_process unknown; EXPRESSED IN: sperm cell, hypocotyl, flower, root; EXPRESSED DURING: petal differentiation and expansion stage; BEST Arabidopsis thaliana protein match is: CHUP1 (CHLOROPLAST UNUSUAL POSITIONING 1) (TAIR:AT3G25690.1); Has 6069 Blast hits to 4778 proteins in 417 species: Archae - 149; Bacteria - 438; Metazoa - 2557;…	-1.719
not assigned.unknown	AT2G38465	unknown protein | chr2:16106263-16106913 REVERSE	-1.506
not assigned.unknown	AT2G38640	unknown protein | chr2:16157604-16158561 REVERSE	1.565
not assigned.unknown	AT2G39120	ubiquitin thiolesterase | chr2:16321794-16322957 FORWARD	-1.353
not assigned.unknown	AT2G42110	unknown protein | chr2:17562152-17562733 REVERSE	-1.496
not assigned.unknown	AT2G47485	unknown protein | chr2:19485875-19486553 FORWARD	1.998
not assigned.unknown	AT3G02410	INVOLVED IN: biological_process unknown; LOCATED IN: cellular_component unknown; CONTAINS InterPro DOMAIN/s: Carboxylesterase, type B (InterPro:IPR002018); BEST Arabidopsis thaliana protein match is: ATPCME (PRENYLCYSTEINE METHYLESTERASE); prenylcysteine methylesterase (TAIR:AT5G15860.1); Has 6563 Blast hits to 6539 proteins in 837 species: Archae - 25; Bacteria - 2499; Metazoa - 2507; Fungi - 39…	-1.966
not assigned.unknown	AT3G06020	unknown protein | chr3:1813267-1814169 FORWARD	-1.073
not assigned.unknown	AT3G06435	Expressed protein | chr3:1969121-1970784 REVERSE	-1.57
not assigned.unknown	AT3G07350	unknown protein | chr3:2347468-2348791 FORWARD	1.153
not assigned.unknown	AT3G07460	unknown protein | chr3:2384418-2385713 REVERSE	-1.131
not assigned.unknown	AT3G10020	unknown protein | chr3:3091043-3091766 REVERSE	1.562
not assigned.unknown	AT3G10880	unknown protein | chr3:3405815-3407434 FORWARD	-1.071
not assigned.unknown	AT3G11000	EXPRESSED IN: 9 plant structures; EXPRESSED DURING: 6 growth stages; CONTAINS InterPro DOMAIN/s: Development and cell death domain (InterPro:IPR013989), Kelch related (InterPro:IPR013089); BEST Arabidopsis thaliana protein match is: unknown protein (TAIR:AT5G01660.1). | chr3:3447568-3450589 FORWARD	-1.26
not assigned.unknown	AT3G12320	unknown protein | chr3:3923735-3925465 FORWARD	1.126
not assigned.unknown	AT3G12870	unknown protein | chr3:4094417-4095037 REVERSE	-1.055
not assigned.unknown	AT3G13130	unknown protein | chr3:4222914-4223752 FORWARD	5.143
not assigned.unknown	AT3G14280	unknown protein | chr3:4761432-4762395 REVERSE	1.228
not assigned.unknown	AT3G14870	unknown protein | chr3:5003920-5005739 FORWARD	-1.041
not assigned.unknown	AT3G14900	unknown protein | chr3:5013291-5015292 REVERSE	-1.01
not assigned.unknown	AT3G16330	unknown protein | chr3:5535196-5536063 FORWARD	-2.531
not assigned.unknown	AT3G18250	unknown protein | chr3:6258067-6258417 REVERSE	1.192
not assigned.unknown	AT3G18900	FUNCTIONS IN: molecular_function unknown; INVOLVED IN: biological_process unknown; LOCATED IN: cellular_component unknown; CONTAINS InterPro DOMAIN/s: F-box associated (InterPro:IPR006527), F-box associated type 1 (InterPro:IPR017451), Protein of unknown function DUF547 (InterPro:IPR006869); BEST Arabidopsis thaliana protein match is: F-box family protein (TAIR:AT3G18910.1); Has 812 Blast hits to…	-1.082
not assigned.unknown	AT3G19680	unknown protein | chr3:6840281-6842320 FORWARD	-1.328
not assigned.unknown	AT3G21680	unknown protein | chr3:7633494-7633853 REVERSE	-2.312
not assigned.unknown	AT3G21710	unknown protein | chr3:7648359-7649799 FORWARD	1.507
not assigned.unknown	AT3G22090	unknown protein | chr3:7782912-7783561 FORWARD	2.381
not assigned.unknown	AT3G27250	unknown protein | chr3:10061545-10062731 FORWARD	1.216
not assigned.unknown	AT3G29575	AFP3 | AFP3 (ABI FIVE BINDING PROTEIN 3) | chr3:11382214-11384004 REVERSE	1.735
not assigned.unknown	AT3G41762	unknown protein.	-2.094
not assigned.unknown	AT3G42725	unknown protein | chr3:14842900-14843707 REVERSE	-1.015
not assigned.unknown	AT3G43850	unknown protein | chr3:15702085-15704152 REVERSE	1.482
not assigned.unknown	AT3G44580	unknown protein | chr3:16160512-16161003 REVERSE	-6.855
not assigned.unknown	AT3G44960	unknown protein | chr3:16427795-16429151 FORWARD	-1.06
not assigned.unknown	AT3G45760	unknown protein | chr3:16801996-16804759 REVERSE	3.563
not assigned.unknown	AT3G46990	unknown protein | chr3:17311672-17313752 FORWARD	-7.783
not assigned.unknown	AT3G48020	FUNCTIONS IN: molecular_function unknown; INVOLVED IN: biological_process unknown; LOCATED IN: chloroplast; EXPRESSED IN: 11 plant structures; EXPRESSED DURING: 4 anthesis, LP.04 four leaves visible; BEST Arabidopsis thaliana protein match is: F-box family protein-related (TAIR:AT5G62860.1); Has 38 Blast hits to 38 proteins in 8 species: Archae - 0; Bacteria - 0; Metazoa - 0; Fungi - 0; Plants - …	1.166
not assigned.unknown	AT3G48480	cysteine-type peptidase | chr3:17957098-17959124 REVERSE	-1.293
not assigned.unknown	AT3G51230	unknown protein | chr3:19023221-19024351 REVERSE	-1.333
not assigned.unknown	AT3G54710	ATCDT1B, CDT1B, CDT1 | CDT1B (ARABIDOPSIS HOMOLOG OF YEAST CDT1 BARABIDOPSIS HOMOLOG OF YEAST CDT1 B); cyclin-dependent protein kinase | chr3:20251841-20254199 FORWARD	-1.049
not assigned.unknown	AT3G55240	Overexpression leads to PEL (Pseudo-Etiolation in Light) phenotype. | chr3:20473541-20474763 REVERSE	1.841
not assigned.unknown	AT3G56260	unknown protein | chr3:20867971-20869024 REVERSE	1.131
not assigned.unknown	AT3G58770	unknown protein | chr3:21732258-21735327 FORWARD	-1.355
not assigned.unknown	AT3G59370	unknown protein | chr3:21941865-21942571 REVERSE	-1.269
not assigned.unknown	AT3G60890	ZPR2 | ZPR2 (LITTLE ZIPPER 2); protein binding | chr3:22497024-22497475 REVERSE	-1.99
not assigned.unknown	AT3G63160	unknown protein | chr3:23333513-23334034 REVERSE	-1.09
not assigned.unknown	AT4G01026	unknown protein | chr4:447052-448511 FORWARD	1.604
not assigned.unknown	AT4G01670	unknown protein | chr4:711192-712643 REVERSE	1.180
not assigned.unknown	AT4G04330	unknown protein | chr4:2116553-2118597 REVERSE	-1.422
not assigned.unknown	AT4G05070	unknown protein | chr4:2593595-2594119 REVERSE	1.021
not assigned.unknown	AT4G06534	unknown protein | chr4:3356870-3358087 FORWARD	2.014
not assigned.unknown	AT4G06536	FUNCTIONS IN: molecular_function unknown; INVOLVED IN: biological_process unknown; LOCATED IN: cellular_component unknown; CONTAINS InterPro DOMAIN/s: B302 (SPRY)-like (InterPro:IPR001870), SPla/RYanodine receptor SPRY (InterPro:IPR003877); Has 20 Blast hits to 20 proteins in 9 species: Archae - 0; Bacteria - 0; Metazoa - 0; Fungi - 7; Plants - 11; Viruses - 0; Other Eukaryotes - 2 (source: NCBI …	2.225
not assigned.unknown	AT4G09060	unknown protein | chr4:5797661-5800330 REVERSE	-1.049
not assigned.unknown	AT4G10910	unknown protein | chr4:6696712-6697455 FORWARD	3.116
not assigned.unknown	AT4G11910	INVOLVED IN: biological_process unknown; LOCATED IN: chloroplast; BEST Arabidopsis thaliana protein match is: NYE1 (NON-YELLOWING 1) (TAIR:AT4G22920.1); Has 130 Blast hits to 128 proteins in 45 species: Archae - 0; Bacteria - 50; Metazoa - 0; Fungi - 0; Plants - 78; Viruses - 0; Other Eukaryotes - 2 (source: NCBI BLink). | chr4:7156252-7158042 FORWARD	1.086
not assigned.unknown	AT4G11911	FUNCTIONS IN: molecular_function unknown; INVOLVED IN: biological_process unknown; LOCATED IN: chloroplast; BEST Arabidopsis thaliana protein match is: NYE1 (NON-YELLOWING 1) (TAIR:AT4G22920.1); Has 130 Blast hits to 128 proteins in 45 species: Archae - 0; Bacteria - 50; Metazoa - 0; Fungi - 0; Plants - 78; Viruses - 0; Other Eukaryotes - 2 (source: NCBI BLink). | chr4:7158150-7159440 FORWARD	-2.226
not assigned.unknown	AT4G13690	unknown protein | chr4:7953352-7955769 REVERSE	-1.187
not assigned.unknown	AT4G15830	binding | chr4:8995113-8996601 REVERSE	-1.047
not assigned.unknown	AT4G15990	unknown protein | chr4:9061269-9061676 REVERSE	1.886
not assigned.unknown	AT4G16000	unknown protein | chr4:9063845-9064481 REVERSE	1.734
not assigned.unknown	AT4G16447	unknown protein | chr4:9278787-9279389 FORWARD	-1.431
not assigned.unknown	AT4G19430	unknown protein | chr4:10598445-10599151 REVERSE	-3.685
not assigned.unknown	AT4G21215	unknown protein | chr4:11310385-11313709 REVERSE	1.291
not assigned.unknown	AT4G24265	unknown protein | chr4:12580559-12581165 REVERSE	-1.112
not assigned.unknown	AT4G25990	CIL | CIL | chr4:13191690-13193543 REVERSE	-1.042
not assigned.unknown	AT4G28310	unknown protein | chr4:14017408-14018208 FORWARD	-1.313
not assigned.unknown	AT4G28703	FUNCTIONS IN: molecular_function unknown; LOCATED IN: cellular_component unknown; EXPRESSED IN: 6 plant structures; EXPRESSED DURING: 4 anthesis, F mature embryo stage, petal differentiation and expansion stage, D bilateral stage, E expanded cotyledon stage; CONTAINS InterPro DOMAIN/s: Cupin, RmlC-type (InterPro:IPR011051), Protein of unknown function DUF861, cupin-3 (InterPro:IPR008579), RmlC-li…	1.032
not assigned.unknown	AT4G29905	unknown protein | chr4:14627064-14627430 REVERSE	1.020
not assigned.unknown	AT4G30670	unknown protein | chr4:14957358-14957962 REVERSE	-2.302
not assigned.unknown	AT4G31360	selenium binding | chr4:15221843-15223627 FORWARD	-1.04
not assigned.unknown	AT4G33666	unknown protein | chr4:16169048-16169535 FORWARD	1.195
not assigned.unknown	AT5G01910	unknown protein | chr5:357795-358799 REVERSE	-1.145
not assigned.unknown	AT5G02020	unknown protein | chr5:386018-388123 REVERSE	3.541
not assigned.unknown	AT5G02220	unknown protein | chr5:441707-442146 REVERSE	-1.182
not assigned.unknown	AT5G03995	unknown protein | chr5:1077483-1078304 REVERSE	-1.33
not assigned.unknown	AT5G05220	unknown protein | chr5:1550267-1550928 FORWARD	2.025
not assigned.unknown	AT5G05840	unknown protein | chr5:1757098-1760666 REVERSE	1.492
not assigned.unknown	AT5G06980	unknown protein | chr5:2167536-2169391 FORWARD	1.196
not assigned.unknown	AT5G10210	FUNCTIONS IN: molecular_function unknown; INVOLVED IN: biological_process unknown; LOCATED IN: cellular_component unknown; EXPRESSED IN: hypocotyl, root; CONTAINS InterPro DOMAIN/s: C2 calcium-dependent membrane targeting (InterPro:IPR000008); BEST Arabidopsis thaliana protein match is: unknown protein (TAIR:AT5G65030.1); Has 11 Blast hits to 11 proteins in 5 species: Archae - 0; Bacteria - 0; Me…	1.945
not assigned.unknown	AT5G15120	unknown protein | chr5:4898737-4900581 FORWARD	-1.322
not assigned.unknown	AT5G17160	unknown protein | chr5:5639646-5642513 REVERSE	-1.228
not assigned.unknown	AT5G17460	unknown protein | chr5:5757098-5759795 REVERSE	1.045
not assigned.unknown	AT5G18130	unknown protein | chr5:5995480-5997498 FORWARD	1.355
not assigned.unknown	AT5G19160	unknown protein | chr5:6430486-6432728 FORWARD	-1.27
not assigned.unknown	AT5G22270	unknown protein | chr5:7372233-7373102 REVERSE	1.300
not assigned.unknown	AT5G22390	unknown protein | chr5:7418116-7419249 REVERSE	1.046
not assigned.unknown	AT5G22930	unknown protein | chr5:7668229-7669315 REVERSE	-1.559
not assigned.unknown	AT5G24105	AGP41 | AGP41 (ARABINOGALACTAN-PROTEIN 41) | chr5:8151924-8152867 FORWARD	-1.305
not assigned.unknown	AT5G24660	LSU2 | LSU2 (RESPONSE TO LOW SULFUR 2) | chr5:8443279-8443834 REVERSE	-1.166
not assigned.unknown	AT5G26270	unknown protein | chr5:9206508-9207512 FORWARD	1.259
not assigned.unknown	AT5G26790	unknown protein | chr5:9423092-9423611 FORWARD	-1.082
not assigned.unknown	AT5G35732	unknown protein | chr5:13897940-13898387 FORWARD	-1.514
not assigned.unknown	AT5G39520	unknown protein | chr5:15823735-15825492 REVERSE	1.076
not assigned.unknown	AT5G41590	unknown protein | chr5:16632086-16633896 REVERSE	3.087
not assigned.unknown	AT5G43150	unknown protein | chr5:17325013-17325923 FORWARD	1.486
not assigned.unknown	AT5G44575	unknown protein | chr5:17973838-17974998 FORWARD	2.385
not assigned.unknown	AT5G44585	unknown protein | chr5:17984616-17985473 FORWARD	1.044
not assigned.unknown	AT5G46140	unknown protein | chr5:18704997-18706708 REVERSE	-2.156
not assigned.unknown	AT5G47440	phosphoinositide binding | chr5:19243531-19245350 REVERSE	1.072
not assigned.unknown	AT5G49525	unknown protein | chr5:20097040-20097486 REVERSE	1.754
not assigned.unknown	AT5G50360	unknown protein | chr5:20505180-20506338 REVERSE	3.812
not assigned.unknown	AT5G51390	unknown protein | chr5:20877967-20878464 REVERSE	1.014
not assigned.unknown	AT5G51920	catalytic/ pyridoxal phosphate binding | chr5:21097106-21098959 REVERSE	-1.562
not assigned.unknown	AT5G53710	unknown protein | chr5:21805259-21805794 REVERSE	4.242
not assigned.unknown	AT5G53880	unknown protein | chr5:21872794-21873303 REVERSE	-1.081
not assigned.unknown	AT5G54148	unknown protein | chr5:21975785-21977104 REVERSEweakly similar to ( 158)AT5G54150similar to unknown protein [Arabidopsis thaliana] (TAIR:AT4G27660.1); similar to unknown [Populus trichocarpa] (GB:ABK92668.1) | chr5:21993691-21995463 REVERSE	-1.288
not assigned.unknown	AT5G54300	unknown protein | chr5:22053969-22055430 REVERSE	1.158
not assigned.unknown	AT5G54585	unknown protein | chr5:22175539-22176691 FORWARD	2.199
not assigned.unknown	AT5G55010	unknown protein | chr5:22321900-22322229 FORWARD	-1.618
not assigned.unknown	AT5G56050	FUNCTIONS IN: molecular_function unknown; INVOLVED IN: biological_process unknown; LOCATED IN: chloroplast; CONTAINS InterPro DOMAIN/s: Harpin-induced 1 (InterPro:IPR010847); BEST Arabidopsis thaliana protein match is: unknown protein (TAIR:AT4G26490.1); Has 322 Blast hits to 322 proteins in 28 species: Archae - 0; Bacteria - 8; Metazoa - 10; Fungi - 1; Plants - 299; Viruses - 2; Other Eukaryotes…	-1.385
not assigned.unknown	AT5G56120	unknown protein | chr5:22721373-22722613 FORWARD	-1.191
not assigned.unknown	AT5G58630	unknown protein | chr5:23696108-23697452 REVERSE	-1.281
not assigned.unknown	AT5G59080	unknown protein | chr5:23847405-23848557 REVERSE	1.342
not assigned.unknown	AT5G60680	unknown protein | chr5:24386145-24386976 FORWARD	1.0
not assigned.unknown	AT5G61820	FUNCTIONS IN: molecular_function unknown; INVOLVED IN: biological_process unknown; LOCATED IN: vacuole; EXPRESSED IN: 24 plant structures; EXPRESSED DURING: 15 growth stages; CONTAINS InterPro DOMAIN/s: Stress up-regulated Nod 19 (InterPro:IPR011692); Has 27 Blast hits to 27 proteins in 10 species: Archae - 0; Bacteria - 0; Metazoa - 0; Fungi - 0; Plants - 26; Viruses - 0; Other Eukaryotes - 1 (s…	1.217
not assigned.unknown	AT5G63350	unknown protein | chr5:25380000-25381183 REVERSE	1.890
not assigned.unknown	AT5G64190	unknown protein | chr5:25679432-25681265 FORWARD	1.421
not assigned.unknown	AT5G65207	unknown protein | chr5:26052245-26052644 REVERSE	1.486
not assigned.unknown	AT5G67620	unknown protein | chr5:26964770-26965996 REVERSE	1.513
